# Supplementary material for: The C. elegans GATA transcription factor elt-2 mediates distinct transcriptional responses and opposite infection outcomes towards different Bacillus thuringiensis strains
Source: PLoS Pathog. 2020 Sep 24;16(9):e1008826. doi: 10.1371/journal.ppat.1008826 (PMC7513999; doi:10.1371/journal.ppat.1008826)
Supplement: S1 Table — (XLSX) [file ppat.1008826.s007.xlsx]

## Sheet: description
S1 Table. Differential gene expression analysis of C. elegans N2 infected with B. thuringiensis Bt247 and Bt679.
The tab named Bt247&Bt679_Bt407 has information of fold change and Q value of all C. elegans genes that were significantly differentially expressed at least for one time point and one pathogenic strain compared to the non pathogenic strain Bt407.
The tab named Bt407_OP50 has information of fold change and Q value of all C. elegans genes that were significantly differentially expressed at least for one time point on the non pathogenic strain Bt407 compared to E. coli OP50.
The tab named Gene_Counts_OP50 has counts of differentially expressed genes between different Bt tratments and E. coli OP50 control in at least one time point.
The tab named Gene_Counts_Bt407 has counts of differentially expressed genes between different Bt tratments and the non pathogenic Bt407 control in at least one time point.

## Sheet: Bt247&Bt679_Bt407
				Foldchange								Qvalue								Cluster
gene_id	gene	Wid	locus	2h_Bt247_Bt407	6h_Bt247_Bt407	12h_Bt247_Bt407	24h_Bt247_Bt407	2h_Bt679_Bt407	6h_Bt679_Bt407	12h_Bt679_Bt407	24h_Bt679_Bt407	2h_Bt247_Bt407	2h_Bt679_Bt407	6h_Bt247_Bt407	6h_Bt679_Bt407	12h_Bt247_Bt407	12h_Bt679_Bt407	24h_Bt247_Bt407	24h_Bt679_Bt407	Cluster
B0001.1	lin-24	WBGene00003010	chrIV:12129503-12137349	0.484201	0.318128	0.0937171	0.17651	1.35666	1.01441	0.335136	0.216956	0.845515	0.00118491	0.109634	0.000219795	0.528949	0.00735269	0.379119	0.253641	1
B0024.3	B0024.3	WBGene00007096	chrV:10287563-10289272	0.459797	0.397945	0.0863289	0.285211	1.10256	1.51515	1.19661	0.994132	0.770757	0.00223042	0.10908	0.000219795	0.729126	0.000100791	0.299566	0.000129626	1
B0205.13	B0205.13	WBGene00044644	chrI:10727750-10728795	0.358137	0.28861	-1.09871	-2.02276	0.647923	2.84971	0.28618	-0.881332	0.999455	0.174096	0.362917	0.000219795	0.000134038	0.138185	0.000272366	0.000250224	1
B0213.12	cyp-34A7	WBGene00015042	chrV:3961759-3963815	0.326615	-0.0204526	-0.181903	-0.139874	1.13057	1.50819	1.14107	0.871278	1	0.00594115	0.935083	0.000219795	0.317486	0.000100791	0.576724	0.000129626	1
B0213.15	cyp-34A9	WBGene00015044	chrV:3968132-3970514	-0.0568806	0.515085	-0.278446	-0.728257	0.566411	1.77682	0.970042	-0.569341	0.999455	0.430128	0.00896361	0.000219795	0.0415262	0.000100791	0.000272366	0.000129626	1
B0213.3	nlp-28	WBGene00003766	chrV:3987899-3988314	0.309451	0.511181	0.11538	-0.759533	0.30692	1.22933	-0.273318	-1.394	0.965521	0.755723	0.000822655	0.000219795	0.358046	0.0173527	0.000272366	0.000129626	1
B0218.2	faah-2	WBGene00015048	chrIV:8152442-8154859	1.31782	0.997813	0.847649	0.485875	2.40202	2.24334	1.44288	0.492546	0.00200692	0.00118491	0.000301897	0.000219795	0.000134038	0.000100791	0.00289746	0.000250224	1
B0272.4	B0272.4	WBGene00007130	chrX:9428430-9430323	-0.131973	0.618001	-0.357842	-1.13063	-0.65227	1.06967	0.715089	0.157368	0.999455	0.0364025	0.000301897	0.000219795	0.00136474	0.000100791	0.000272366	0.247629	1
B0284.1	B0284.1	WBGene00007131	chrIII:4376502-4378883	1.70001	1.68973	1.04226	0.89916	2.1341	2.94293	1.66975	1.8354	0.00200692	0.00118491	0.000301897	0.000219795	0.000134038	0.000100791	0.000272366	0.000129626	1
B0284.2	B0284.2	WBGene00007132	chrIII:4381738-4384141	1.32161	1.22779	0.813096	0.55246	1.52728	1.8786	0.62706	0.76379	0.00200692	0.00118491	0.000301897	0.000219795	0.000831299	0.00320278	0.0169924	0.000814634	1
B0285.9	ckb-2	WBGene00000512	chrIII:4367831-4370160	0.658876	1.43336	0.42191	0.400203	0.623136	1.55889	0.865257	0.959641	0.0384946	0.0434901	0.000301897	0.000219795	0.000134038	0.000100791	0.00515118	0.000129626	1
B0403.3	B0403.3	WBGene00015167	chrX:7061848-7063330	0.437723	0.111567	-0.141556	0.35011	0.973013	1.85233	1.22406	1.14576	0.777815	0.00835806	0.674264	0.000219795	0.518538	0.000100791	0.160036	0.000129626	1
B0496.8	tes-1	WBGene00015217	chrIV:7447855-7451445	0.540126	0.119363	-0.249935	-0.31032	1.04647	0.9849	0.594387	0.200963	0.211151	0.00118491	0.540929	0.000219795	0.0640536	0.000100791	0.0344198	0.166127	1
B0563.10	B0563.10	WBGene00077673	chrX:9166747-9167256	-0.0932562	0.424481	0.703527	0.312363	1.77283	1.98339	1.83968	1.48995	1	0.0745524	1	0.00879551	1	0.104943	1	0.105723	1
C01B10.5	hil-7	WBGene00001858	chrIV:6646033-6646939	0.248459	1.08392	-0.263361	-0.198068	0.496499	0.883753	-1.23585	0.394657	0.999455	0.697325	0.00299357	0.00561647	0.292742	0.000100791	0.160345	0.00342741	1
C01G6.1	aqp-2	WBGene00000170	chrII:9258912-9261994	0.0727865	0.532254	-0.14415	-0.296702	0.363086	1.06214	0.727942	0.0543246	0.999455	0.478125	0.000301897	0.000219795	0.17244	0.000100791	0.0291834	0.721515	1
C01G6.7	acs-7	WBGene00007228	chrII:9292016-9295753	0.474031	1.88323	0.662181	-0.357005	-0.299991	1.8242	1.16023	0.595623	0.560539	0.999729	0.000301897	0.000219795	0.000134038	0.000100791	0.00776246	0.000129626	1
C02F5.7	C02F5.7	WBGene00015350	chrIII:8229724-8232561	0.589775	1.04372	0.590549	0.133325	0.657959	0.970852	0.784473	0.262091	0.0733045	0.0257084	0.000301897	0.000219795	0.000134038	0.000100791	0.350372	0.0438557	1
C04A11.4	adm-2	WBGene00000074	chrX:13687972-13695791	0.767248	0.361998	-0.158698	-0.084695	1.4437	0.929269	0.43001	0.144135	0.00375868	0.00118491	0.00862398	0.000219795	0.154744	0.000100791	0.57618	0.295699	1
C04F6.3	cht-1	WBGene00000503	chrX:3397607-3400021	0.572609	0.699938	-0.530439	-0.605871	1.57022	3.05752	0.184187	0.181114	0.139361	0.00118491	0.000301897	0.000219795	0.000134038	0.047301	0.000272366	0.180227	1
C04H4.1	C04H4.1	WBGene00007311	chrII:7958843-7960237	1.061	-0.101433	-0.181238	-0.822662	0.293223	1.1416	0.298689	-1.22779	0.890616	1	1	0.0426531	1	1	0.221598	0.292624	1
C05D11.11	mel-32	WBGene00003214	chrIII:6440144-6443000	8.93187	8.68075	-1.13885	-0.654885	8.93944	8.24375	-1.85007	-1.55417	1	1	1	1	0.000134038	0.000100791	0.000272366	0.000129626	1
C05E4.9	icl-1	WBGene00001564	chrV:724206-728103	0.488018	2.29764	1.36716	0.023753	0.357029	1.7763	1.88124	0.469779	0.468521	0.740145	0.000301897	0.000219795	0.000134038	0.000100791	0.9007	0.00185401	1
C06A6.9	C06A6.9	WBGene00197057	chrIV:7841503-7841728	0	0	0	0	0	3.23438	0	0	1	1	1	0.0292593	1	1	1	1	1
C06B3.6	C06B3.6	WBGene00007365	chrV:13908127-13909513	1.40397	1.63413	1.14677	-0.0232402	1.72765	1.90329	1.60161	0.398916	0.00200692	0.00118491	0.000301897	0.000219795	0.000134038	0.000100791	0.887205	0.00185401	1
C06B3.7	C06B3.7	WBGene00007366	chrV:13909747-13911524	0.837176	0.435084	1.22374	-1.25982	1.39523	2.24883	3.26895	-0.70916	0.0313202	0.00118491	0.055759	0.000219795	0.000134038	0.000100791	0.000272366	0.000367766	1
C06B8.7	C06B8.7	WBGene00007372	chrV:15498742-15511421	0.55906	0.586926	-0.0455331	0.143587	0.955633	1.22117	0.442446	-0.0843564	0.0258942	0.00118491	0.000301897	0.000219795	0.689828	0.000100791	0.281348	0.526992	1
C06E4.3	C06E4.3	WBGene00015532	chrIV:7260884-7262028	-0.0407085	-0.449525	-0.317626	-0.111618	0.12727	1.29841	0.553134	0.255037	0.999455	0.999729	0.0598717	0.000219795	0.161811	0.00328127	0.717958	0.318794	1
C06G1.1	C06G1.1	WBGene00015545	chrX:16633362-16637633	0.0340154	1.82657	1.20275	-0.108752	0.466705	1.9553	2.23387	1.03372	0.999455	0.397136	0.000301897	0.000219795	0.000134038	0.000100791	0.525423	0.000129626	1
C07H4.1	C07H4.1	WBGene00007421	chrII:9091108-9093696	0.876098	0.584244	0.521041	0.457251	1.15856	0.82971	0.447917	0.390834	0.00700364	0.00118491	0.00128952	0.000219795	0.00208692	0.00335986	0.0170926	0.0310286	1
C08D8.1	C08D8.1	WBGene00015592	chrV:8345758-8349909	0.388583	0.836773	0.0768762	0.197414	0.551798	1.18992	0.400853	0.253463	0.836623	0.228248	0.000301897	0.000219795	0.714129	0.0236556	0.437268	0.260908	1
C08E3.13	C08E3.13	WBGene00015605	chrII:1631994-1634089	1.29521	1.74693	2.30289	0.0110116	1.81387	3.05428	3.9958	1.40989	0.979714	0.59076	0.180749	0.0910161	0.30402	0.28634	0.97542	0.000129626	1
C10C5.5	C10C5.5	WBGene00007509	chrIV:9381420-9383115	0.507881	0.921796	0.766754	0.273873	0.62343	1.31321	1.87134	0.47188	0.492609	0.148867	0.000301897	0.000219795	0.000134038	0.000100791	0.16765	0.0100193	1
C10G11.7	C10G11.7	WBGene00015687	chrI:6284970-6289340	0.076381	0.0855821	-0.407598	-0.0935679	8.05262	0.206406	-0.340942	-0.115361	0.999455	1	0.635884	0.608712	0.000134038	0.055647	0.542941	0.158459	1
C11G10.1	C11G10.1	WBGene00007525	chrX:15157357-15158617	0.0265716	0.868188	-0.260266	-0.156357	0.185757	1.03903	0.135125	0.141157	0.999455	0.999729	0.000570958	0.000219795	0.246705	0.502801	0.562398	0.556707	1
C13D9.1	srr-6	WBGene00005657	chrV:5012993-5015212	3.61832	2.63213	3.12812	1.82058	5.75776	4.96668	4.63866	2.81751	0.00200692	0.00118491	0.000301897	0.000219795	0.075059	0.0651365	0.000272366	0.000129626	1
C14A6.7	C14A6.7	WBGene00007571	chrV:18167633-18168450	1.05291	0.452348	0.217585	0.137928	0.777504	1.02249	0.737713	0.263135	0.324866	0.505075	0.35785	0.0451658	1	1	1	1	1
C15H9.1	nnt-1	WBGene00003778	chrX:6122314-6128326	0.0447276	1.35609	0.478735	-0.287691	-0.0151738	1.46819	0.756173	-0.251709	0.999455	0.999729	0.0363746	0.0413602	0.245857	0.0754079	0.579966	0.595887	1
C17H1.5	C17H1.5	WBGene00007658	chrI:13113486-13116434	0.76837	0.82329	0.221083	0.344875	0.442696	1.30135	0.544774	0.983882	0.0681082	0.558342	0.000301897	0.000219795	0.271993	0.00249093	0.182513	0.000250224	1
C17H12.1	dyci-1	WBGene00015927	chrIV:6779861-6784342	0.0394824	7.08262	-0.259544	-0.14126	-0.141443	7.04914	-0.38155	-0.4293	0.999455	0.999729	1	1	0.000134038	0.000100791	0.00567762	0.000129626	1
C18E9.1	cal-2	WBGene00000286	chrII:8955236-8964149	0.274614	0.40978	0.596197	0.0429673	0.667053	0.886294	1.08687	0.538604	0.999455	0.468976	0.226929	0.00962413	0.0313992	0.000100791	0.898074	0.049448	1
C18H7.1	C18H7.1	WBGene00015993	chrIV:615543-620930	0.45579	2.00152	2.15162	-0.127892	0.522047	2.13682	3.32182	0.412742	0.58442	0.270793	0.000301897	0.000219795	0.0424826	0.0374406	0.3957	0.00215646	1
C23H3.7	tre-5	WBGene00006611	chrII:51071-57607	0.225865	2.16398	1.50547	0.103151	0.550296	1.83972	1.83551	0.836838	0.999455	0.999729	0.0800523	0.134583	0.0268317	0.00652887	0.880748	0.101907	1
C23H4.6	C23H4.6	WBGene00007694	chrX:12235620-12240799	1.4139	1.72664	0.895885	1.07328	2.2512	2.48484	1.43093	1.20632	0.00200692	0.00118491	0.000301897	0.000219795	0.000134038	0.000100791	0.000272366	0.000129626	1
C25E10.10	C25E10.10	WBGene00016099	chrV:9055323-9056382	0.303132	0.439301	-0.0668316	0.396936	0.605004	1.28716	0.978696	1.06119	0.999455	0.171637	0.0359744	0.000219795	0.751534	0.000100791	0.101439	0.000129626	1
C25F9.1	srw-85	WBGene00005832	chrV:19429439-19431687	0.335367	0.89748	0.907599	-0.123622	0.634622	0.794027	1.16145	0.439258	0.999455	0.445351	0.00586647	0.00855366	0.00458917	0.000648412	0.635956	0.0446048	1
C25F9.16	C25F9.16	WBGene00194803	chrV:19434386-19434753	1.0437	0.930085	0.966711	-0.125514	1.14823	3.68945	3.6191	1.7762	0.315361	0.153528	1	0.108934	1	0.110402	0.808225	0.000129626	1
C27B7.9	C27B7.9	WBGene00007765	chrIV:8915388-8916128	0.220724	0.410332	0.00928669	-0.93384	0.148595	1.16186	0.537883	-0.839988	0.999455	0.999729	0.00997906	0.000219795	0.943847	0.000100791	0.000272366	0.000129626	1
C27C12.2	egrh-1	WBGene00007772	chrX:14845936-14849194	0.887041	0.442419	0.107392	0.136818	1.91299	1.26451	0.481699	0.207914	0.00200692	0.00118491	0.00319524	0.000219795	0.363278	0.000100791	0.352267	0.130363	1
C27H2.2	C27H2.2	WBGene00007782	chrIV:13952714-13964001	0.453578	0.773661	0.419054	0.605609	1.28724	1.39827	1.05357	0.789073	0.337947	0.00118491	0.000301897	0.000219795	0.000608963	0.000100791	0.000272366	0.000129626	1
C28G1.2	C28G1.2	WBGene00016187	chrX:8836643-8837860	0.831066	2.16148	1.2548	0.673019	1.66984	3.41354	2.82455	1.75294	0.0515488	0.00118491	0.000301897	0.000219795	0.000134038	0.000100791	0.0165751	0.000129626	1
C30F12.6	nmur-4	WBGene00016265	chrI:6989066-6999571	0.537083	0.372656	0.709139	0.445906	1.18041	2.05306	1.40199	0.777347	0.999455	0.556557	0.450063	0.000219795	0.0208042	0.000100791	0.188059	0.0218994	1
C30F8.2	vha-16	WBGene00016258	chrI:5079909-5082281	-0.164539	8.8239	-0.385073	-0.297642	-0.143608	8.50851	-0.885392	-0.284046	0.999455	0.594497	1	1	0.000134038	0.000100791	0.014883	0.000129626	1
C32D5.12	C32D5.12	WBGene00016319	chrII:6356415-6359005	0.148767	1.75249	1.10205	0.00104351	0.0130233	1.37991	1.53413	0.297968	0.999455	0.999729	0.000301897	0.000219795	0.000134038	0.000100791	0.99609	0.0720748	1
C32D5.7	C32D5.7	WBGene00016315	chrII:6335477-6339557	0.502455	0.157051	0.0237466	0.0844253	1.23874	1.37218	0.707372	0.352171	0.390445	0.00118491	0.445622	0.000219795	0.896281	0.000100791	0.672161	0.040001	1
C33D9.5	C33D9.5	WBGene00007899	chrIV:8778720-8780872	0.379266	0.671425	0.477979	0.00952242	0.381433	1.03868	0.644008	0.245045	0.796116	0.612877	0.000301897	0.000219795	0.00668282	0.000100791	0.966449	0.160262	1
C33F10.7	lact-5	WBGene00016355	chrII:4818453-4821564	0.07538	0.51524	0.243598	-0.433226	0.138707	0.821657	1.20401	0.376413	0.999455	0.999729	0.00194738	0.000219795	0.0858412	0.000100791	0.00378327	0.00773078	1
C36C5.14	C36C5.14	WBGene00016483	chrV:3164717-3165515	0.14453	0.637769	0.460885	0.0629902	0.51609	1.03027	0.541013	0.0988825	0.999455	0.675739	0.0614401	0.0058634	1	1	1	1	1
C36E8.4	C36E8.4	WBGene00007983	chrIII:4012335-4015763	0.620282	0.411616	0.539201	0.234756	1.16759	0.980274	0.818892	0.429439	0.125697	0.00118491	0.0186828	0.000219795	0.000134038	0.000100791	0.190925	0.00826318	1
C37A5.2	fipr-22	WBGene00007989	chrI:14155496-14156334	0.456118	1.03342	-0.79108	-1.0668	0.760877	1.11665	0.558155	-1.28694	0.907661	0.135576	0.000301897	0.000219795	0.000831299	0.00320278	0.000497857	0.000129626	1
C37A5.3	C37A5.3	WBGene00014698	chrI:14154768-14155249	1.19898	1.60286	-0.416835	-0.762673	1.06245	1.97338	0.879207	-0.137847	0.0293073	0.0659794	0.000301897	0.000219795	0.0889342	0.000100791	0.0100066	0.613192	1
C37A5.8	fipr-24	WBGene00007992	chrI:14157627-14158078	0.873255	0.752891	0.877462	-0.0129437	1.40211	1.55551	1.70549	0.440243	0.396762	0.0690242	0.0744563	0.00145807	0.0264649	0.000560401	0.977502	0.23239	1
C37C3.8	tag-253	WBGene00016500	chrV:7844343-7847164	0.621673	1.05827	0.554096	0.249013	0.640504	0.864474	0.645445	0.482106	0.0443683	0.0351687	0.000301897	0.000219795	0.000134038	0.000100791	0.0749469	0.000483391	1
C39E9.18	C39E9.18	WBGene00199305	chrIV:13087004-13091067	0	1.19999	0	1.80275	1.5903	2.70785	0	-0.79415	1	1	0.0471776	1	1	1	1	1	1
C40H1.5	ttr-5	WBGene00008040	chrIII:9330313-9330927	0.262855	0.744483	0.850972	0.292413	0.454501	1.42735	1.33591	0.306643	0.999455	0.360289	0.000301897	0.000219795	0.000134038	0.000100791	0.0901016	0.0653962	1
C44B7.6	C44B7.6	WBGene00016628	chrII:6872832-6877089	0.514543	1.19012	0.566497	0.148449	0.660259	1.55766	1.65139	0.663774	0.308809	0.047865	0.000301897	0.000219795	0.000494013	0.000100791	0.435258	0.000129626	1
C44C1.6	C44C1.6	WBGene00016645	chrX:969072-970270	0.327461	0.553902	1.27454	-0.0903208	0.126535	1.03151	1.2081	0.185119	0.999455	0.999729	0.0138249	0.000219795	0.000134038	0.000100791	0.757373	0.434794	1
C45B11.3	dhs-18	WBGene00000981	chrV:11044066-11046895	0.240624	1.32624	0.421537	-0.333509	-0.54883	1.0555	0.718153	0.438509	0.999455	0.0950738	0.000301897	0.000219795	0.000134038	0.000100791	0.0113757	0.000704956	1
C45G9.7	C45G9.7	WBGene00016678	chrIII:5046168-5047142	1.15874	0.241169	-0.135009	-0.0226512	2.14287	1.50534	0.517771	0.298549	0.00200692	0.00118491	0.267767	0.000219795	0.428122	0.000289397	0.922572	0.0854157	1
C46A5.8	C46A5.8	WBGene00016703	chrIV:7768394-7770025	0.128947	0.191751	0.916134	-0.0921068	0.552258	0.900112	1.14071	0.357663	0.999455	0.438338	0.4838	0.000219795	0.000134038	0.000100791	0.753662	0.133244	1
C46F4.2	acs-17	WBGene00016716	chrX:5937564-5942195	0.647822	1.25579	0.490321	-0.306827	0.614613	1.13345	0.922726	-0.00315902	0.0374343	0.0377261	0.000301897	0.000219795	0.000134038	0.000100791	0.0153054	0.983358	1
C46G7.5	C46G7.5	WBGene00044502	chrIV:6010351-6011645	0.190542	0.784074	0.658682	-0.710095	0.586445	1.00385	0.998486	-0.183383	0.999455	0.278759	0.000301897	0.000219795	0.00104841	0.000100791	0.00363621	0.420038	1
C47B2.8	prx-11	WBGene00004196	chrI:12971613-12972259	0.223374	1.04231	0.0216407	-0.42272	-0.126838	1.08284	0.839586	0.764848	0.999455	0.999729	0.000301897	0.000219795	0.872171	0.000100791	0.00363621	0.000129626	1
C47G2.8	C47G2.8	WBGene00044161	chrII:11294751-11296019	0.107527	0.624932	0.327349	0.0402734	0.300465	0.919751	1.03216	0.405422	0.999455	0.999729	0.0932123	0.0182231	0.304483	0.00183576	0.923989	0.205534	1
C48D5.1	nhr-6	WBGene00003605	chrIII:3573584-3578772	2.10991	1.37185	1.35193	1.0269	3.00153	2.23079	1.46896	1.25205	0.00200692	0.00118491	0.000301897	0.000219795	0.000134038	0.000100791	0.000272366	0.000129626	1
C48E7.10	spp-15	WBGene00005000	chrI:6236211-6250067	0.284364	0.499263	0.400304	0.136925	0.337429	1.09743	0.86805	0.0938751	0.999455	0.882064	0.00779243	0.000219795	0.000720654	0.000100791	0.444979	0.589677	1
C49F5.11	C49F5.11	WBGene00219859	chrX:11992066-11992190	0.629964	0.179746	0.445888	-0.489348	0.0597491	1.9771	-0.671784	0.318257	0.837738	0.999729	0.758763	0.000219795	0.348637	0.188033	0.479187	0.570898	1
C49G7.10	C49G7.10	WBGene00016788	chrV:4040408-4042004	1.27514	1.75708	1.38248	0.123428	2.94324	4.29872	3.32477	1.20936	0.00200692	0.00118491	0.000301897	0.000219795	0.000134038	0.000100791	0.520296	0.000129626	1
C49G7.5	irg-2	WBGene00016783	chrV:4042403-4043600	1.36145	1.19699	1.47368	-0.403409	2.63912	5.03195	4.22049	1.1149	0.00200692	0.00118491	0.000301897	0.000219795	0.000134038	0.000100791	0.0921076	0.000129626	1
C49G7.7	C49G7.7	WBGene00016785	chrV:4034475-4038054	2.8128	2.94867	3.20047	1.92328	4.92829	4.76057	3.55745	1.5342	0.00200692	0.00118491	0.00173572	0.000415681	0.000134038	0.000100791	0.000272366	0.000129626	1
C52B9.7	paf-2	WBGene00003907	chrX:4286736-4294952	0.33376	1.07526	0.152645	-0.482889	0.250652	1.03898	1.07569	0.415406	0.999455	0.999729	0.000301897	0.000219795	0.311711	0.000100791	0.00515118	0.0119694	1
C52E2.7	fbxb-96	WBGene00016886	chrII:1849429-1850403	-0.25881	0.720294	-0.170149	-0.312389	0.0102965	1.019	-0.171065	-0.517203	1	1	0.0144335	0.00178034	0.458713	0.410353	0.253595	0.0372791	1
C54C6.7	C54C6.7	WBGene00044166	chrIII:3545578-3546419	0.716834	0.953239	1.05435	0.569391	1.54888	1.64821	1.22193	-0.361433	0.333169	0.00118491	0.000301897	0.000219795	0.000134038	0.000100791	0.0284302	0.162408	1
D2063.1	D2063.1	WBGene00017060	chrV:4327129-4328826	1.1525	2.31362	1.83039	0.136156	1.53898	3.1947	3.73152	1.66228	0.00200692	0.00118491	0.000301897	0.000219795	0.000134038	0.000100791	0.456263	0.000129626	1
E03H4.10	clec-17	WBGene00008477	chrI:12430028-12431474	0.283113	1.20769	0.576549	0.371186	0.688111	1.75794	1.75708	1.24677	1	0.0434901	0.000822655	0.0269656	1	0.14677	0.0867764	0.000129626	1
E04A4.2	fbxb-80	WBGene00017117	chrIV:4734204-4735212	-0.205153	1.15554	0.605684	0.00291485	-0.0713983	1.29859	0.867646	0.555999	1	1	0.108408	0.0266039	1	0.144597	0.971572	0.119922	1
E04F6.8	E04F6.8	WBGene00017127	chrII:7210746-7211466	0.38299	0.584403	0.349538	0.099216	0.460361	1.51704	1.14754	0.418756	0.672453	0.265703	0.000301897	0.000219795	0.0100605	0.000100791	0.557377	0.00408877	1
F02C12.5	cyp-13B1	WBGene00008519	chrX:13406674-13409644	0.786949	2.20603	0.940685	-0.515634	0.0616753	2.25614	2.04199	0.620448	0.0224015	0.999729	0.000301897	0.000219795	0.000134038	0.000100791	0.00179988	0.000129626	1
F08B1.1	vhp-1	WBGene00006923	chrII:5323006-5340818	0.92487	1.09613	0.982521	0.740472	1.48549	1.78604	1.53929	0.812446	0.00200692	0.00118491	0.000301897	0.000219795	0.000134038	0.000100791	0.000272366	0.000129626	1
F08C6.4	sto-1	WBGene00006063	chrX:7562836-7564812	0.849691	1.33442	0.673358	0.445445	1.85361	3.07774	1.23501	0.674511	0.00977097	0.00118491	0.000301897	0.000219795	0.000134038	0.000100791	0.000497857	0.000129626	1
F08G12.5	F08G12.5	WBGene00008588	chrX:11308902-11310222	0.684974	1.31632	0.724574	0.208875	0.794139	1.3855	1.09518	0.489254	0.205943	0.0690242	0.000301897	0.000219795	0.000258325	0.000100791	0.411645	0.0235602	1
F08G2.4	F08G2.4	WBGene00008576	chrII:13830598-13831221	0.660634	0.683789	0.462899	0.172032	0.949639	1.18331	0.645001	0.493832	0.0744856	0.00118491	0.000301897	0.000219795	0.000831299	0.000100791	0.320361	0.00215646	1
F09B12.2	dhhc-1	WBGene00008606	chrX:15098066-15100405	1.07116	0.209198	-0.180572	-0.0105083	1.50981	0.673725	0.0178346	-0.121517	0.00200692	0.00118491	0.266362	0.000219795	0.189554	0.8854	0.957884	0.457519	1
F09F3.8	F09F3.8	WBGene00014732	chrV:13869887-13872529	0.8598	2.7735	1.19116	-0.533442	0.503241	2.7658	2.26027	0.230463	0.00542576	0.11462	0.000301897	0.000219795	0.000134038	0.000100791	0.00393005	0.176848	1
F10E9.1	F10E9.1	WBGene00017353	chrIII:8323186-8324380	-0.301715	0.979058	0.289171	-0.160547	0.355181	1.17148	0.561571	0.351114	0.999455	0.972749	0.00458147	0.00129571	0.312116	0.038164	0.63436	0.199742	1
F10F2.9	pqn-29	WBGene00004118	chrIII:4643998-4646346	0.0773934	-0.167237	-0.108446	-0.308763	0.49925	1.44786	0.726236	0.364674	0.999455	0.425384	0.411282	0.000219795	1	0.000289397	0.172205	0.074786	1
F11E6.11	F11E6.11	WBGene00023501	chrIV:17442874-17443736	0.57128	0.591202	1.11853	0.228428	0.667547	1.06015	0.742356	0.0922475	0.506711	0.180688	0.00379793	0.000219795	0.000134038	0.000648412	0.392894	0.720257	1
F13B10.1	tir-1	WBGene00006575	chrIII:3869591-3901466	0.61604	1.0253	0.562621	0.163248	1.16021	1.84917	1.61888	0.516695	0.0573116	0.00118491	0.000301897	0.000219795	0.000134038	0.000100791	0.268005	0.000129626	1
F14B8.5	F14B8.5	WBGene00017447	chrX:6924791-6928704	0.958496	1.15814	1.09663	0.722181	1.41511	1.9755	1.69337	0.997754	0.00200692	0.00118491	0.000301897	0.000219795	0.000134038	0.000100791	0.000272366	0.000129626	1
F14F7.2	cyp-13A11	WBGene00008809	chrIII:13021008-13023949	0.249124	0.760268	0.254605	0.139638	0.018896	1.04425	0.27501	0.227007	1	1	0.00639432	0.00162072	1	1	1	1	1
F14F9.2	F14F9.2	WBGene00017465	chrV:5144830-5145781	0.148846	0	0.0375669	0.165316	1.82331	2.87446	1.90691	0.774841	1	0.0121589	1	0.000219795	1	0.000100791	1	1	1
F16B4.7	F16B4.7	WBGene00017509	chrV:1585714-1586036	0.012644	1.39627	1.09237	0.422977	0.453585	1.53237	0.717229	-0.00974359	0.999455	0.999729	0.0290355	0.0137341	0.0204885	0.0863245	0.434719	0.957975	1
F16C3.2	F16C3.2	WBGene00008886	chrI:10150283-10155098	0.281949	1.33375	1.16386	-0.0528315	0.477783	1.60352	1.20371	0.374192	0.999455	0.239716	0.000301897	0.000219795	0.000134038	0.000100791	0.794463	0.0197569	1
F17C11.11	F17C11.11	WBGene00008922	chrV:10937632-10938840	0.99533	1.46907	1.44229	0.864173	1.88914	2.99889	2.01801	0.29182	0.00200692	0.00118491	0.000301897	0.000219795	0.000134038	0.000100791	0.000272366	0.0407343	1
F17C11.20	F17C11.20	WBGene00195064	chrV:10967970-10970281	-1.6923	0	1.59082	-2.10518	3.71639	2.12326	1.64198	-2.21282	1	1	1	1	0.0127526	1	1	1	1
F17C8.2	col-89	WBGene00000664	chrIII:4748179-4749156	-0.112085	0.397141	0.123318	-0.497915	0.258576	1.03065	1.54889	0.219616	0.999455	0.999729	0.0583544	0.000219795	0.593578	0.000100791	0.0297389	0.289706	1
F17C8.3	F17C8.3	WBGene00008910	chrIII:4731937-4734092	0.296016	0.988347	0.62741	0.146541	0.263862	1.30845	1.06977	0.574278	0.999455	0.999729	0.000301897	0.000219795	0.00126052	0.000100791	0.496627	0.0013437	1
F18C5.10	F18C5.10	WBGene00017563	chrII:6554976-6561460	0.723133	1.23486	0.473356	-0.0848937	0.732315	1.06513	0.547685	-0.0945498	0.16477	0.111604	0.000301897	0.000219795	0.00136474	0.000196478	0.697856	0.64275	1
F19B10.13	F19B10.13	WBGene00194713	chrII:3662257-3662986	0.719583	-0.0618843	-0.266865	-0.0643538	1.63836	1.72168	1.43207	1.19602	0.258358	0.00118491	0.865751	0.000219795	1	0.000100791	0.858584	0.000595601	1
F19C6.2	F19C6.2	WBGene00008951	chrX:10000938-10004939	0.80905	0.205253	-0.113108	0.179418	1.47138	1.11821	0.670995	0.486506	0.00375868	0.00118491	0.22243	0.000219795	0.399619	0.000100791	0.261981	0.000250224	1
F20D1.5	arl-7	WBGene00000191	chrX:14980953-14981675	-0.014573	0.0990393	-0.248319	-0.473407	0.614895	1.36141	0.91763	0.333823	0.999455	0.350416	0.798814	0.000219795	0.408951	0.000471205	0.197351	0.286922	1
F22B8.7	F22B8.7	WBGene00009049	chrV:16095223-16097320	0.540513	0.671403	0.376264	0.444362	0.360183	1.00573	0.784791	0.117929	0.134712	0.529028	0.000301897	0.000219795	0.004316	0.000100791	0.00487563	0.479133	1
F22F7.5	ckb-4	WBGene00000514	chrV:2106397-2109387	1.16141	1.32347	0.785918	0.580416	0.879381	0.889107	0.192547	-0.177805	0.00200692	0.00223042	0.000301897	0.000219795	0.000134038	0.135763	0.000272366	0.294215	1
F23C8.6	F23C8.6	WBGene00017735	chrI:2420830-2421742	0.741326	0.264592	0.0991336	0.213609	1.03112	0.55609	0.0959923	-0.0258181	0.00375868	0.00118491	0.0524904	0.000599962	0.308991	0.275353	0.107777	0.857252	1
F23D12.7	F23D12.7	WBGene00009091	chrX:14448223-14453846	0.219331	0.268019	0.424566	-0.134655	0.432748	1.5258	1.02174	0.121389	0.999455	0.545583	0.223622	0.000219795	0.0936096	0.000100791	0.712475	0.697765	1
F25B3.5	F25B3.5	WBGene00009102	chrV:9565553-9570293	0.536199	0.164643	0.707007	0.274193	0.912698	1.51531	1.64452	0.686294	0.999455	0.277243	0.731813	0.000219795	0.0100605	0.000100791	0.293082	0.00362025	1
F25D1.1	ppm-1	WBGene00006460	chrV:10532896-10536235	0.0880841	8.55158	-9.05274	-0.529096	-0.0261409	8.42548	-0.576833	-1.02381	0.999455	0.999729	1	1	1	0.000100791	0.00228532	0.000129626	1
F25H2.1	tli-1	WBGene00006578	chrI:10536065-10538086	0.800813	0.288138	0.349158	0.0373598	1.11616	0.845114	0.479094	0.153507	0.00700364	0.00118491	0.0823913	0.000219795	0.004316	0.000100791	0.832157	0.304762	1
F26A1.8	F26A1.8	WBGene00017806	chrIII:4820797-4822226	0.313442	-0.0999112	-0.233697	-0.154317	2.56788	-0.114739	-0.114385	0.266601	0.999455	0.00118491	0.702735	0.647479	0.224897	0.535137	0.567148	0.249941	1
F26E4.7	F26E4.7	WBGene00009162	chrI:9774073-9779541	1.12065	1.19281	0.908764	0.694838	1.70731	1.50774	1.00792	0.579646	0.00200692	0.00118491	0.000301897	0.000219795	0.000134038	0.000100791	0.000272366	0.000129626	1
F26F12.3	F26F12.3	WBGene00017834	chrV:5839149-5845721	0.749227	1.09872	0.447351	-0.161541	0.600336	1.07925	0.60626	-0.00258042	0.00977097	0.00118491	0.000301897	0.000219795	0.000134038	0.000100791	0.507096	0.986277	1
F26G1.2	F26G1.2	WBGene00017838	chrII:4763193-4770013	-0.131972	1.04074	0.546798	-0.631284	-0.031531	1.21187	1.2467	0.0329766	0.999455	0.999729	0.00128952	0.000219795	0.0673368	0.000100791	0.0334182	0.90727	1
F28F5.4	F28F5.4	WBGene00043297	chrIII:6816642-6817011	0.267455	0.247679	0.131	-0.000507663	1.01352	0.623112	1.13767	0.627505	0.999455	0.2591	0.602154	0.124277	0.780735	0.00897762	0.980675	0.0656116	1
F28F5.6	F28F5.6	WBGene00017905	chrIII:6817243-6819374	0.252425	-0.146542	-0.293287	0.0704757	0.862688	1.0942	0.105048	0.320559	0.999455	0.00755577	0.561875	0.000219795	0.120305	0.5432	0.778976	0.106502	1
F28H1.1	F28H1.1	WBGene00017908	chrI:3995708-3996963	0.704017	0.18824	-0.125303	-0.444318	1.65033	1.77525	0.401015	-0.496069	0.0354567	0.00118491	0.321377	0.000219795	0.35041	0.000100791	0.00319861	0.000814634	1
F38A6.1	pha-4	WBGene00004013	chrV:20752935-20760303	0.587323	0.276372	0.0777474	0.00302461	1.42658	1.44083	0.657565	0.25421	0.135282	0.00118491	0.12859	0.000219795	0.618153	0.000100791	0.985225	0.0688899	1
F38E9.1	F38E9.1	WBGene00018184	chrX:16456926-16474664	0.537856	1.27053	0.602601	0.245674	0.446215	1.58566	1.26241	0.577603	0.336853	0.506905	0.000301897	0.000219795	0.000134038	0.000100791	0.139214	0.000129626	1
F40B5.1	nep-14	WBGene00018225	chrX:8376080-8377381	0.49048	1.63893	0.739824	0.666777	0.701697	1.92109	0.363994	0.917341	0.577643	0.105483	0.000301897	0.000219795	0.000134038	0.00890437	0.000908258	0.000129626	1
F40E10.3	csq-1	WBGene00000822	chrX:14684874-14688365	0.0396321	8.29742	-0.701534	-0.35476	-8.8134	8.10157	-0.84001	-0.67469	0.999455	1	1	1	0.000134038	0.000100791	0.00592698	0.000129626	1
F40E3.7	F40E3.7	WBGene00077781	chrI:2636903-2637591	0.440582	0.521277	0.621197	-0.204492	0.418806	1.24096	1.53618	0.639771	0.999455	0.957794	0.177912	0.00351278	0.0752721	0.000380246	0.637375	0.0617517	1
F40F4.3	lbp-1	WBGene00002253	chrX:3259101-3259855	0.273753	1.26964	0.69267	0.0289654	0.252409	1.63122	0.716203	0.135466	0.999455	0.913695	0.000301897	0.000219795	0.000134038	0.000100791	0.85125	0.309658	1
F41E6.18	F41E6.18	WBGene00219944	chrV:8615622-8615756	0.946044	0.510887	0.913015	-0.669393	0.225139	0.680181	1.54748	-0.693699	0.999455	0.999729	0.489277	0.336166	0.170519	0.0258146	0.275604	0.217561	1
F43A11.8	F43A11.8	WBGene00045167	chrV:11585190-11585361	1.45772	3.32394	-1.45928	1.62949	0.64276	1.7956	-0.541363	1.06271	0.957598	1	0.00216148	1	1	1	0.197294	1	1
F43G9.20	F43G9.20	WBGene00201989	chrI:8631878-8632030	0	0	0	0	0	1.61342	0	0	1	1	1	0.0254674	1	1	1	1	1
F45D3.4	F45D3.4	WBGene00009724	chrV:12552210-12553229	1.62904	1.76195	0.810332	0.148513	1.88634	2.17073	1.46388	0.325645	0.00200692	0.00118491	0.000301897	0.000219795	0.000134038	0.000100791	0.293481	0.0119694	1
F46B3.3	ttr-11	WBGene00009758	chrV:20603365-20604378	0.453054	0.459075	0.131484	-0.152507	0.250285	1.05433	0.0393202	0.280657	0.999455	0.999729	0.267767	0.00821063	0.880272	0.944929	1	0.788124	1
F47A4.5	F47A4.5	WBGene00009801	chrX:9833381-9838039	0.785142	0.629168	-0.00060494	-0.00820915	1.60025	1.30311	0.461879	-0.0484632	0.00375868	0.00118491	0.000301897	0.000219795	0.994993	0.000100791	0.961157	0.729525	1
F47B10.1	suca-1	WBGene00009812	chrX:10897671-10900116	-0.446915	-0.741735	-0.763402	-0.268876	-0.447933	7.27786	-1.10692	-0.60929	0.555575	0.331706	0.000301897	1	0.000134038	0.000100791	0.027856	0.000129626	1
F47E1.4	F47E1.4	WBGene00018568	chrX:9062833-9066657	-0.0665045	0.689502	0.0575956	0.104749	0.0406104	1.00691	0.0557538	0.237177	0.999455	0.999729	0.000301897	0.000219795	0.709089	0.676483	0.600306	0.174825	1
F47G6.2	acs-16	WBGene00018579	chrI:1471296-1479924	0.108032	0.519482	0.154391	-0.0217819	0.659927	1.08794	1.21754	0.352843	0.999455	0.049955	0.00439311	0.000219795	0.3815	0.000100791	0.930136	0.0532135	1
F47G9.1	F47G9.1	WBGene00009829	chrV:11323961-11326966	8.47371	-0.613566	-0.431448	-0.603795	8.31871	-0.702802	-0.739224	-0.981653	1	1	0.000301897	0.000219795	0.000134038	0.000100791	0.000272366	0.000129626	1
F48C1.9	F48C1.9	WBGene00018601	chrI:5332246-5332781	1.49725	4.27748	2.5672	-0.605289	1.58331	4.87313	3.33566	0.00858491	0.0647862	0.0321138	0.000301897	0.000219795	0.000134038	0.000100791	0.00407053	0.968698	1
F48D6.4	F48D6.4	WBGene00018602	chrX:4246553-4247185	0.560772	1.47876	0.635792	-0.804076	0.118058	1.62602	0.53837	-0.886925	0.103509	0.999729	0.000301897	0.000219795	0.000134038	0.000100791	0.000272366	0.000129626	1
F48E3.2	F48E3.2	WBGene00018603	chrX:7485856-7493120	-0.0823833	0.991299	0.610303	0.71584	-0.00669763	2.2905	1.82135	0.549024	0.999455	0.999729	0.00531586	0.000219795	0.0111648	0.000100791	0.0169924	0.0552902	1
F48E3.8	F48E3.8	WBGene00018607	chrX:7507873-7517694	0.55176	1.02323	0.0485391	-0.192578	1.11934	1.97955	1.41995	0.510537	0.422166	0.00118491	0.000301897	0.000219795	0.820153	0.000100791	0.331076	0.00418411	1
F52F10.3	oac-31	WBGene00018707	chrV:1538352-1541824	2.35875	2.48241	2.10062	1.36149	3.12663	3.73806	3.73338	2.30871	0.00200692	0.00118491	0.000301897	0.000219795	0.000134038	0.000100791	0.000272366	0.000129626	1
F52G3.6	F52G3.6	WBGene00219964	chrX:16943322-16943517	0.436144	1.35816	0.374841	-0.026959	0.0887838	0.858889	1.64286	0.430396	0.999455	0.999729	0.0202799	0.112167	0.495214	0.00437913	0.975206	0.308211	1
F53C11.9	F53C11.9	WBGene00044921	chrV:13778014-13778592	0.591977	0.420525	0.723752	0.177818	0.730419	1.06726	1.213	0.417655	0.413751	0.105071	0.0646422	0.000219795	0.000134038	0.000100791	0.490541	0.0573433	1
F53C3.6	F53C3.6	WBGene00018750	chrII:3898134-3899709	0.116939	0.593811	0.09831	0.0106949	0.611546	1.37569	1.02663	0.783293	0.999455	0.144214	0.0169805	0.000219795	0.660514	0.000100791	0.974435	0.00102887	1
F53E10.1	F53E10.1	WBGene00018758	chrV:2615789-2618952	0.616183	0.812439	0.132208	0.00689029	0.657693	1.16765	0.428309	0.0206808	0.0893779	0.0551507	0.000301897	0.000219795	0.361095	0.000380246	0.973296	0.901544	1
F54D5.1	pcs-1	WBGene00003960	chrII:11573211-11577280	0.894114	0.370685	0.264853	0.0757111	1.35393	1.19423	0.573974	0.333894	0.117688	0.00223042	0.12586	0.000219795	0.122517	0.000289397	0.767802	0.122003	1
F54F3.4	F54F3.4	WBGene00010063	chrV:12922605-12924155	0.242086	1.18921	0.321782	0.00688065	-0.278623	1.32324	0.914939	0.716215	0.999455	0.846749	0.000301897	0.000219795	0.00297417	0.000100791	0.97034	0.000129626	1
F54F7.2	F54F7.2	WBGene00010064	chrX:11843660-11845339	0.418161	0.632058	-0.263952	-0.364828	0.27747	1.09051	0.182375	-0.893787	0.701359	0.978686	0.000301897	0.000219795	0.0555602	0.129834	0.0258652	0.000129626	1
F56A3.5	bro-1	WBGene00000272	chrI:5186942-5188616	0.766778	0.510563	0.45961	0.131271	1.21773	1.99018	1.1815	0.532742	0.409507	0.104658	1	0.286965	1	0.00934921	0.706951	0.0522498	1
F56A4.3	F56A4.3	WBGene00018911	chrV:2453413-2456147	0	0	0	0	1.83884	0	0	0	1	0.00118491	1	1	1	1	1	1	1
F56C9.8	F56C9.8	WBGene00018952	chrIII:7316159-7319554	0.492801	0.183783	0.515207	0.0483432	0.928602	0.989334	1.01085	0.638682	0.285558	0.00118491	0.323165	0.000219795	0.000831299	0.000100791	0.77837	0.000129626	1
F56D6.10	dct-8	WBGene00044472	chrIV:3895168-3895502	-0.0252841	2.13444	2.54634	0.269098	0.428873	1.97614	1.837	-0.729621	0.999455	0.999729	0.224825	0.00363981	0.000134038	0.000380246	0.38537	0.0169024	1
F57G8.7	F57G8.7	WBGene00010216	chrV:16329369-16330242	0.96927	2.9859	2.52536	0.233273	1.33866	3.08308	3.12669	-0.326233	0.814954	0.129371	0.000301897	0.000219795	0.291598	0.280706	0.602686	0.426298	1
F58A3.2	egl-15	WBGene00001184	chrX:11016409-11023395	0.453647	0.924157	0.38746	0.175568	0.474968	1.07246	0.787465	0.340572	0.334281	0.200563	0.000301897	0.000219795	0.00126052	0.000100791	0.231616	0.010361	1
F58A6.1	F58A6.1	WBGene00019022	chrII:5142342-5144021	-0.00496715	1.2976	0.0295829	-0.656715	-0.587898	1.78493	1.14864	0.715265	0.999455	0.0980223	0.000301897	0.000219795	0.843302	0.000100791	0.000272366	0.000129626	1
F58F9.7	F58F9.7	WBGene00019060	chrIV:6245340-6248524	0.135958	1.27015	0.0429917	-0.65765	-0.336036	1.64592	0.903891	0.504663	0.999455	0.613499	0.000301897	0.000219795	0.686721	0.000100791	0.000272366	0.000129626	1
F59B10.4	F59B10.4	WBGene00010320	chrII:10513828-10519108	0.363698	1.31533	0.882966	-0.111677	0.499963	1.22568	1.5883	0.3073	0.950062	0.330622	0.000301897	0.000219795	0.000134038	0.000100791	0.63076	0.11456	1
F59C6.16	F59C6.16	WBGene00077764	chrI:10506999-10515506	0.77059	0.874138	0.461934	-0.399629	0.774817	1.92848	0.0728923	-0.559374	0.0733045	0.0525647	0.000301897	0.000219795	0.000134038	0.531329	0.00776246	0.000129626	1
F59C6.18	F59C6.18	WBGene00206464	chrI:10516030-10516432	0.756584	2.13296	1.51386	0.319812	1.268	1.13229	1.08921	-0.552891	0.222841	0.00118491	0.000301897	0.000781591	0.00355676	0.0109426	0.479104	0.182376	1
H16D19.6	H16D19.6	WBGene00195254	chrI:12642402-12642900	0.510082	0.665338	0.093206	0.0837927	0.564276	1.25341	0.430448	0.541833	1	0.822503	0.179486	0.0163814	0.83933	0.239932	0.880899	0.202189	1
JC8.14	ttr-45	WBGene00044737	chrIV:13254224-13255334	1.10311	0.753734	0.097733	0.29166	1.54296	1.6318	1.47708	1.67286	0.00200692	0.00118491	0.000301897	0.000219795	0.361804	0.000100791	0.0328533	0.000129626	1
K02D7.5	swt-1	WBGene00019300	chrIV:307502-311235	0.281165	1.03383	0.654013	0.106843	0.312881	0.946773	0.989795	0.32518	0.999455	0.817372	0.000301897	0.000219795	0.000134038	0.000100791	0.51796	0.0226869	1
K02E10.1	K02E10.1	WBGene00019317	chrX:2496270-2501001	0.46127	-0.114607	-0.255395	-0.0832082	1.05079	0.625124	-0.0439977	-0.0122787	0.512984	0.00118491	0.612948	0.000599962	0.133745	0.777936	0.683016	0.951995	1
K02E10.6	K02E10.6	WBGene00019320	chrX:2480768-2482911	0.817152	0.388831	0.196812	0.165564	1.21995	1.20408	0.642357	0.624411	0.0534416	0.00118491	0.0880195	0.000219795	0.372564	0.000560401	0.517463	0.00245148	1
K03B4.7	cpg-8	WBGene00019357	chrV:4689326-4692433	0.546983	0.716243	-0.03214	-0.169543	0.862088	1.26368	0.633091	0.453785	0.627763	0.0424488	0.000301897	0.000219795	0.813611	0.000100791	0.332622	0.00381006	1
K06A9.2	K06A9.2	WBGene00019436	chrX:1536416-1540287	0.756564	1.52403	1.23259	0.236245	0.721768	1.66176	1.78665	0.488834	0.0443683	0.0370822	0.000301897	0.000219795	0.000134038	0.000100791	0.211641	0.00408877	1
K07B1.8	K07B1.8	WBGene00019468	chrV:9340417-9340934	0.771627	0.832312	1.22	0.213307	0.883619	1.38617	1.74507	0.277187	0.0470122	0.0066844	0.000301897	0.000219795	0.000134038	0.000100791	0.221511	0.0951264	1
K07G5.4	K07G5.4	WBGene00010643	chrI:7166931-7168684	0.292929	-0.0442828	-0.0584393	0.0306687	0.78614	1.17081	0.716157	0.288134	0.999455	0.0473551	0.884425	0.000219795	1	0.00150433	0.923759	0.243867	1
K08E7.10	K08E7.10	WBGene00044907	chrIV:12561366-12563543	0.510852	0.288667	0.619679	0.0094083	0.218771	0.934131	1.14092	0.176779	0.814954	0.999729	0.364719	0.00391518	0.0304798	0.000380246	0.978065	0.571573	1
K09A11.4	cyp-14A3	WBGene00010707	chrX:13271876-13274218	-0.00577015	0.120323	-0.230563	-0.223325	0.139886	1.39044	0.632353	-0.103927	1	1	1	0.330666	1	0.000823294	1	1	1
K09D9.1	K09D9.1	WBGene00019564	chrV:4025090-4026204	2.10813	2.8253	2.70938	1.27646	4.01078	5.07288	3.47044	1.16283	0.00200692	0.00118491	0.000301897	0.000219795	0.000134038	0.000100791	0.000272366	0.000129626	1
K09H11.10	K09H11.10	WBGene00044540	chrV:5716925-5717072	0.524332	0.168035	-0.815098	-0.376414	0.607465	2.02183	-0.109519	0.300636	0.999455	0.999729	0.930337	0.0411194	0.265086	0.864664	0.723931	0.732582	1
K10B4.3	K10B4.3	WBGene00019615	chrII:111643-121219	0.460652	0.886734	0.417766	0.33628	0.800465	1.11233	0.457207	0.184468	0.466249	0.0121589	0.000301897	0.000219795	0.000608963	0.000100791	0.0373042	0.283143	1
K10G6.5	K10G6.5	WBGene00044381	chrII:3987280-3988186	0.148829	0.0680808	-0.0508985	0.165152	1.33298	1.48681	0.523339	0.445301	1	0.908421	1	0.000219795	1	1	1	1	1
K10G6.9	K10G6.9	WBGene00206374	chrII:3972261-3972757	0.121731	0.217091	0.203828	0.0741796	-0.0651013	1.13529	-0.46889	-0.0776337	0.999455	0.999729	0.732551	0.0194673	0.649272	0.298752	0.886099	0.858334	1
K10H10.10	K10H10.10	WBGene00010765	chrII:14508067-14510162	0.257487	1.27623	1.02735	0.0800919	0.759582	1.82151	1.7188	0.700013	0.999455	0.0539882	0.000301897	0.000219795	0.0052358	0.00727657	0.792123	0.00235296	1
K11D12.4	cpt-4	WBGene00019644	chrV:5023737-5027725	-0.150979	0.994636	0.460374	-0.266454	-0.0836745	1.18707	0.358039	-0.19374	0.999455	0.999729	0.000301897	0.000219795	0.00248743	0.0095672	0.0867764	0.204257	1
K11G9.6	mtl-1	WBGene00003473	chrV:6691368-6691863	0.518187	2.34413	1.90238	-0.357519	0.873988	3.9003	2.1233	0.940009	0.848945	0.084515	0.000301897	0.000219795	0.000134038	0.000100791	0.204707	0.000129626	1
K12G11.4	sodh-2	WBGene00010791	chrV:11889718-11891194	0.204464	1.32124	1.16983	0.150617	0.258096	1.49637	1.83228	0.377739	1	1	0.00173572	0.000415681	0.000134038	0.000100791	0.598774	0.115218	1
M01A8.1	M01A8.1	WBGene00010795	chrIII:9257258-9269062	0.332872	0.838128	0.835987	0.396597	0.934299	2.1545	1.74846	0.794197	0.999455	0.480046	0.0737133	0.000219795	0.00835551	0.000100791	0.341112	0.0572697	1
M02A10.3	sli-1	WBGene00004829	chrX:720325-725957	0.614663	0.23962	-0.195464	-0.0595911	1.11107	0.616538	0.17152	-0.0752843	0.0581802	0.00118491	0.111481	0.000219795	0.0728471	0.0741714	0.701113	0.598461	1
M02B7.3	osm-3	WBGene00003884	chrIV:3794766-3800461	0.0292036	0.630089	0.295095	-0.315247	0.137321	1.10559	1.07909	-0.103187	0.999455	0.999729	0.000570958	0.000219795	0.0657312	0.000100791	0.112242	0.607443	1
M05B5.2	M05B5.2	WBGene00010870	chrI:7172463-7174136	0.950279	0.945488	0.974419	0.477451	1.50291	1.54794	1.46808	0.851093	0.00200692	0.00118491	0.000301897	0.000219795	0.000134038	0.000100791	0.00163091	0.000129626	1
M176.1	arrd-3	WBGene00006429	chrII:9412479-9414191	0.918722	1.09694	0.943806	1.0467	3.13361	3.95935	2.17658	1.27298	0.574035	0.139407	0.317407	0.276378	0.000720654	0.000100791	0.00145371	0.000129626	1
M199.5	col-135	WBGene00000708	chrIV:15129661-15131786	0.862508	1.4073	0.486458	0.0425818	0.965728	1.90581	0.634435	-0.444981	0.0175025	0.00594115	0.000301897	0.000219795	0.000134038	0.000100791	0.789513	0.000704956	1
M7.12	M7.12	WBGene00010887	chrIV:11096721-11097851	0.592743	1.36006	0.73446	0.262821	0.463904	1.74971	1.36632	0.766815	0.34997	0.553073	0.000301897	0.000219795	0.000134038	0.000100791	0.188496	0.000129626	1
M7.8	M7.8	WBGene00010884	chrIV:11093962-11095003	0.43986	1.35047	1.11369	-0.0023045	0.318154	1.57602	1.20738	0.257648	0.895185	0.999729	0.000301897	0.000219795	0.000134038	0.000100791	0.991798	0.267581	1
R03G5.2	sek-1	WBGene00004758	chrX:7816719-7820739	0.392836	0.162736	0.0888376	0.344947	0.891317	1.41557	0.859031	0.419011	0.483944	0.00118491	0.286378	0.000219795	0.433493	0.000100791	0.00964995	0.00123997	1
R05H10.1	R05H10.1	WBGene00011042	chrII:14852429-14853627	1.46041	3.75809	2.40428	0.525581	1.76763	4.98425	4.62233	1.99628	0.00200692	0.00118491	0.000301897	0.000219795	0.000134038	0.000100791	0.00305086	0.000129626	1
R07B7.15	nhr-208	WBGene00011099	chrV:12094373-12095947	0.276838	0.837862	0.749682	0.0340432	0.287239	1.33236	1.40168	0.714694	0.999455	0.955164	0.000570958	0.000219795	0.000494013	0.000100791	0.905656	0.000595601	1
R08H2.8	R08H2.8	WBGene00011149	chrV:15370866-15372950	1.46582	1.41684	0.773667	1.13027	3.44963	3.21651	1.74935	2.30412	0.598449	0.453069	0.000301897	0.000219795	1	0.000100791	0.15378	0.143247	1
R09A1.3	R09A1.3	WBGene00019973	chrV:1023781-1027065	-0.312156	-0.230465	0.0860992	0.271982	1.01549	0.808971	-0.0652067	-0.583431	0.999455	0.00416783	0.310647	0.000219795	0.663597	0.710033	0.214787	0.00566392	1
R09B5.9	cnc-4	WBGene00000558	chrV:1447221-1447707	-0.410985	0.539844	0.306703	-0.881383	-0.203302	1.22713	1.17573	-0.907596	0.758768	0.999729	0.0109427	0.000219795	0.0517516	0.000100791	0.000272366	0.000129626	1
R09D1.12	R09D1.12	WBGene00011168	chrII:9450027-9452263	0.415598	0.696134	0.356999	0.326283	0.502165	1.0061	0.690721	0.384806	0.493254	0.190017	0.00340234	0.000219795	1	1	1	1	1
R09E10.13	R09E10.13	WBGene00194658	chrIV:10294836-10295267	0.82753	0.894842	1.80162	-0.211308	0.231472	0.934988	2.32064	-0.17821	0.337947	0.999729	0.0156572	0.0102984	0.000258325	0.000100791	0.60782	0.625322	1
R10E11.12	R10E11.12	WBGene00200960	chrIII:9764746-9765148	2.18106	1.88611	0	0	0	0	0	0	0.784793	1	0.035322	1	1	1	1	1	1
R13H4.5	R13H4.5	WBGene00011263	chrV:11860674-11862286	0.92574	1.08629	0.924185	0.529719	1.71668	1.8989	1.6013	1.15096	0.00200692	0.00118491	0.000301897	0.000219795	0.000134038	0.000100791	0.00179988	0.000129626	1
R31.1	sma-1	WBGene00004855	chrV:11899563-11916623	1.07675	1.19535	0.315088	0.44574	1.58451	1.38982	0.3555	-0.249474	0.00200692	0.00118491	0.000301897	0.000219795	0.000720654	0.000100791	0.000497857	0.0604845	1
T03F1.6	T03F1.6	WBGene00020188	chrI:3838236-3841558	0.248065	1.2019	0.332204	0.181985	-0.222437	1.09658	-0.0761328	0.0573986	0.999455	0.999729	0.0376742	0.0933007	0.259721	0.782598	0.463027	0.791971	1
T03F7.1	snf-11	WBGene00004910	chrV:11305069-11308446	-0.0589269	0.324815	0.0298688	-0.27849	-0.0532627	0.877416	1.09548	0.244669	0.999455	0.999729	0.0539443	0.000219795	0.861997	0.000100791	0.0594434	0.0782693	1
T04B2.6	dhs-31	WBGene00011424	chrIV:10039653-10040903	0.813745	0.794343	0.251894	0.159176	0.925491	1.21217	0.39106	-0.0494613	0.103692	0.0276009	0.000301897	0.000219795	0.221068	0.0323528	0.534559	0.844739	1
T05B4.11	phat-5	WBGene00020242	chrV:4121485-4122517	0.550539	1.36581	0.651744	-0.184747	0.477853	1.31626	0.390324	0.778711	0.468423	0.514953	0.000570958	0.000219795	1	1	0.213755	0.000129626	1
T05E7.4	T05E7.4	WBGene00020260	chrI:6188158-6194899	0.353616	0.846719	0.904093	0.00314917	0.775746	1.61479	1.8505	0.763643	0.999455	0.999729	0.350012	0.0948407	0.221041	0.0219359	0.997728	0.208561	1
T06C12.10	cgt-1	WBGene00011517	chrV:15886723-15888853	0.773386	0.761841	0.14074	-0.0146111	0.918314	1.68983	0.901433	0.30736	0.0354567	0.00323875	0.000301897	0.000219795	0.452498	0.000100791	0.95022	0.0824692	1
T06D10.3	T06D10.3	WBGene00077558	chrI:9085350-9085855	-0.0791753	0.810803	0.187356	-0.644493	-0.00830436	1.02474	1.05494	-0.0151747	0.999455	0.999729	0.0150566	0.00129571	0.604579	0.00133633	0.141803	0.979204	1
T07A5.7	T07A5.7	WBGene00045475	chrIII:10306755-10311100	0.238259	0.438885	0.164928	0.109793	0.615635	1.68535	1.18535	0.478018	0.999455	0.148131	0.0342448	0.000219795	0.398576	0.000100791	0.671456	0.0339713	1
T08D2.6	T08D2.6	WBGene00011611	chrX:180079-181874	0.912911	0.950351	0.175487	0.0765811	0.401506	1.12236	0.983353	0.64339	0.509113	0.999729	0.0179775	0.00536235	0.647555	0.00208466	0.885053	0.0819602	1
T08G5.11	T08G5.11	WBGene00014511	chrV:14028460-14028640	0	1.74209	1.65701	0.375141	2.97084	1.20352	0	-1.49148	1	0.695804	0.0503492	0.0254674	0.130223	1	0.345761	1	1
T10B9.2	cyp-13A5	WBGene00011672	chrII:9798275-9800363	2.46898	1.26772	0.714037	0.517451	2.90782	1.6111	1.2469	0.875611	0.00200692	0.00118491	0.000301897	0.000219795	0.000134038	0.000100791	0.00228532	0.000129626	1
T10C6.15	T10C6.15	WBGene00050899	chrV:16044298-16045842	0.847422	1.1956	1.88735	-0.753644	0.894412	2.28509	1.68557	-0.590188	0.084622	0.0333232	0.000301897	0.000219795	0.000134038	0.000100791	0.0229111	0.039103	1
T10G3.1	T10G3.1	WBGene00011692	chrV:13468416-13473584	0.584668	0.85721	0.976469	-0.0829279	0.691018	0.944473	1.4815	0.317057	0.999455	0.620107	0.00194738	0.000415681	0.00542018	0.000100791	0.791797	0.167393	1
T10H4.11	cyp-34A2	WBGene00011699	chrV:15288981-15291107	0.251345	1.50934	0.0946633	-0.498846	1.0395	1.78321	0.0778808	-1.02913	0.999455	0.00118491	0.000301897	0.000219795	0.611451	0.639512	0.00461614	0.000129626	1
T10H9.8	T10H9.8	WBGene00044779	chrV:6652453-6655453	0.269965	0.882531	1.13766	-0.0147084	0.392856	1.27927	1.40252	0.52034	0.999455	0.999729	0.10338	0.0281203	0.0330236	0.00942487	0.982386	0.336324	1
T12A7.1	gem-4	WBGene00001577	chrIV:11745639-11748685	1.98928	1.93083	1.31678	1.44549	3.43702	3.1543	2.18871	1.86998	0.00200692	0.00118491	0.000301897	0.000219795	0.000134038	0.000100791	0.000272366	0.000129626	1
T12D8.5	T12D8.5	WBGene00011733	chrIII:13625969-13626531	0.693395	1.32339	1.0718	-0.110698	1.52092	2.59279	0.807859	-0.604903	0.0405199	0.00118491	0.000301897	0.000219795	0.000134038	0.000100791	0.551591	0.000367766	1
T12G3.4	T12G3.4	WBGene00011739	chrIV:12048267-12051226	0.470471	0.418995	0.0493947	0.137455	1.26743	0.896148	0.390066	0.227907	0.796497	0.00118491	0.0403265	0.000219795	0.757384	0.00249093	0.48023	0.191455	1
T13H5.6	T13H5.6	WBGene00011760	chrII:8525684-8531222	0.58319	1.25523	0.841254	0.458479	0.380579	1.44133	0.656047	0.301026	0.999455	0.999729	0.00128952	0.00129571	0.00208692	0.00615246	0.0971	0.26435	1
T16G1.1	pqn-67	WBGene00004150	chrV:12924440-12928173	0.111707	0.653264	-0.160881	-0.532866	-0.0679419	1.07289	0.66	0.390131	0.999455	0.999729	0.000822655	0.000219795	0.331367	0.000100791	0.00579773	0.0232525	1
T17A3.1	ver-1	WBGene00006894	chrIII:156823-163542	-0.0374702	0.401163	0.134817	0.0572196	0.407274	1.96955	0.882106	0.510672	1	1	1	0.00483643	1	0.000100791	1	0.000250224	1
T17A3.9	T17A3.9	WBGene00020545	chrIII:152563-153218	0	0.302227	0.0711408	0.142539	0.197173	1.22562	0.270794	0.497363	1	1	1	0.000219795	1	1	1	1	1
T19C9.8	T19C9.8	WBGene00011844	chrV:17118153-17252309	-0.0362097	0.203547	1.53479	1.07294	1.90483	2.61394	1.24901	0.902515	1	0.294551	1	0.0445551	0.00791235	0.00809349	0.0747859	0.105492	1
T20B3.1	T20B3.1	WBGene00011850	chrV:16815566-16821320	0.312608	2.05538	1.10249	-0.337462	0.0569229	1.99097	1.68499	0.459375	0.999455	0.999729	0.000301897	0.000219795	0.000134038	0.000100791	0.0251727	0.00175252	1
T20D4.12	T20D4.12	WBGene00020618	chrV:3397064-3397789	0.766221	1.34954	0.942356	0.553323	1.42176	2.10837	1.78064	1.42731	0.12494	0.00118491	0.000301897	0.000219795	0.00316838	0.000100791	1	0.00510853	1
T20D4.7	T20D4.7	WBGene00020613	chrV:3408869-3409519	0.449093	0.0500201	-0.644181	-0.488232	1.38563	0.915958	1.41554	0.836822	0.95741	0.00223042	0.899847	0.00223226	0.0540556	0.000100791	0.166369	0.0084433	1
T22E5.7	T22E5.7	WBGene00044572	chrX:6388254-6391591	1.97212	1.29389	-0.243064	-0.378665	0.473878	1.44306	-0.290905	-0.3646	0.0124226	1	0.345326	0.252002	1	1	0.611661	0.679684	1
T22H2.5	scrm-1	WBGene00011935	chrI:11688683-11690832	0.40754	0.392619	0.0656305	0.105805	0.564027	1.01872	0.660675	0.351757	0.671754	0.147294	0.0243884	0.000219795	0.665109	0.000100791	0.548855	0.022854	1
T23C6.3	cnp-3	WBGene00020725	chrX:17136009-17138112	1.58157	0.886999	0.400532	0.398598	2.88521	2.60583	1.40531	0.482815	0.00200692	0.00118491	0.000301897	0.000219795	0.000831299	0.000100791	0.00605504	0.000367766	1
T23F11.6	T23F11.6	WBGene00011957	chrIII:4646506-4647896	2.19998	1.31141	1.62204	0.653306	3.11167	3.56182	2.65951	1.52194	0.00200692	0.00118491	0.000301897	0.000219795	0.000134038	0.000100791	0.0195178	0.000129626	1
T24B8.4	T24B8.4	WBGene00011978	chrII:9064037-9070840	0.228609	0.417833	0.43479	0.280083	0.553735	1.15369	1.13362	0.327074	0.999455	0.615463	0.00128952	0.0196702	0.20381	0.000909004	0.514914	0.330289	1
T26E3.7	T26E3.7	WBGene00012040	chrI:12655223-12655970	0.17275	0.832105	1.13188	0.124323	0.630883	1.3038	1.58947	0.514355	0.999455	0.366269	0.0109427	0.000219795	0.00126052	0.000100791	0.740954	0.0853561	1
T26H2.8	srr-2	WBGene00005653	chrV:19213667-19217138	1.84008	0.952117	0.834061	0.580359	2.11445	1.25604	1.31279	0.585232	0.00200692	0.00118491	0.000301897	0.000219795	0.000258325	0.000100791	0.0214654	0.0117179	1
T27E4.2	hsp-16.11	WBGene00002017	chrV:9090076-9090604	3.3871	0.230901	-0.0334709	0.160467	3.36746	0	0.130719	0.16465	0.0663192	0.0424488	1	1	1	1	1	1	1
T28A11.3	T28A11.3	WBGene00020870	chrV:3275332-3276110	0.934436	1.81059	0.919054	0.672163	1.93864	2.34602	1.31329	0.335884	0.100427	0.00223042	0.000822655	0.000781591	0.00649924	0.000648412	0.0395777	0.247277	1
T28B4.3	ttr-6	WBGene00020886	chrX:6596461-6597121	0.348139	0.535981	0.0575956	-0.322918	0.552545	1.3587	1.01518	0.0648102	0.700376	0.0629213	0.000301897	0.000219795	0.602285	0.000100791	0.014994	0.639177	1
W01A11.7	W01A11.7	WBGene00020912	chrV:6504537-6505500	0.369919	0.81215	0.379167	-0.16557	0.496146	1.04146	0.854634	-0.00564995	0.999455	0.557797	0.00379793	0.000599962	0.128391	0.000196478	0.468604	0.982167	1
W01F3.2	W01F3.2	WBGene00012185	chrV:20660367-20662031	0.0863631	0.0283759	-0.718562	-0.369773	0.443211	1.02322	0.143626	-0.0577562	0.999455	0.235775	0.881948	0.000219795	0.000134038	0.129441	0.00692224	0.69576	1
W02A2.8	W02A2.8	WBGene00012191	chrIV:13356191-13358597	0.0638087	0.591517	0.688984	-1.72672	-0.0299514	0.735807	1.23313	-1.25165	0.999455	0.999729	0.42115	0.626704	0.393386	0.400452	0.000272366	0.00123997	1
W03G1.5	W03G1.5	WBGene00021011	chrIV:504981-506600	0.383132	0.683842	0.0809192	0.259393	0.837819	1.64324	1.00367	0.786273	0.768226	0.00835806	0.000570958	0.000219795	0.655868	0.000100791	0.256721	0.000250224	1
W04A4.2	W04A4.2	WBGene00012231	chrI:13682421-13684340	0.207049	0.0764248	-0.274201	-1.04338	0.288859	0.616431	0.754538	-0.1198	0.999455	0.889539	0.691336	0.000219795	0.0451698	0.000100791	0.000272366	0.520497	1
W04G3.13	W04G3.13	WBGene00194793	chrX:11079310-11079772	-0.640777	0.367661	0.0566248	-0.187076	-0.257698	1.13972	0.326287	-0.081647	0.95741	0.999729	0.385519	0.00444911	0.883921	0.336269	0.697599	0.845911	1
W05H9.3	W05H9.3	WBGene00021050	chrX:6252275-6253129	0.487637	0.0825616	-0.644984	-0.507982	1.30685	1.03832	0.198144	-0.380477	0.242037	0.00118491	0.64726	0.000219795	0.000134038	0.0394303	0.000272366	0.00538435	1
W07A12.4	W07A12.4	WBGene00012322	chrII:9148355-9152311	0.365003	0.617855	0.0894078	0.154681	1.05011	0.579247	0.958623	0.784769	0.934488	0.00223042	0.00340234	0.00471074	0.65604	0.000100791	0.514623	0.000129626	1
W08A12.2	W08A12.2	WBGene00021079	chrV:3682850-3686469	0.956563	0.903968	0.94867	0.430059	1.47662	2.2222	2.2997	1.4879	0.00700364	0.00118491	0.000301897	0.000219795	0.000134038	0.000100791	0.0358465	0.000129626	1
W08E12.3	W08E12.3	WBGene00021084	chrIV:3303979-3304496	0.107858	-0.0587943	0.23518	-0.0830167	0.319437	1.00961	-0.444107	1.10857	0.999455	0.999729	0.901614	0.00444911	1	1	0.811111	0.000129626	1
W09C2.7	W09C2.7	WBGene00185095	chrIV:9621993-9622372	-0.43827	2.06164	1.14839	-0.436473	-0.123809	2.0669	1.05218	0.411903	1	1	0.000301897	0.000219795	0.30502	0.314636	1	1	1
W09C5.12	W09C5.12	WBGene00194660	chrI:13659430-13662332	0.110939	0.650529	0.791964	-0.437005	0.329562	1.12117	1.34337	0.161995	0.999455	0.924955	0.0199725	0.000415681	0.00587415	0.000100791	0.139422	0.571386	1
W10G11.1	W10G11.1	WBGene00021134	chrII:3559650-3560692	0.968963	0.414837	-0.247647	-0.83814	1.16041	0.872487	0.10495	-0.695703	0.147098	0.049955	0.154913	0.00208015	0.377056	0.690838	0.00907298	0.0160731	1
W10G11.2	W10G11.2	WBGene00021135	chrII:3560728-3561622	0.62797	0.785363	0.189236	-0.97804	0.757733	1.05976	0.268622	-1.26889	0.496443	0.152911	0.000301897	0.000219795	0.334104	0.117951	0.000272366	0.000129626	1
Y102A11A.9	Y102A11A.9	WBGene00022419	chrX:2014141-2018084	0.283359	0.0644704	-0.062227	0.204196	1.10989	2.79623	2.13461	1.44699	0.999455	0.00118491	0.791508	0.000219795	0.745563	0.000100791	0.359407	0.000129626	1
Y10G11A.2	dlc-3	WBGene00012424	chrIV:16432230-16437957	0.427676	0.584049	0.0402093	-0.17854	0.35173	1.29377	0.350449	0.0456688	0.961436	0.931969	0.00947403	0.000219795	0.861277	0.0509929	0.496542	0.853444	1
Y119D3A.4	fbxa-36	WBGene00022479	chrIII:1292050-1293215	0.00550043	0.186172	-0.00216633	0.296475	0.352532	1.21936	0.639241	0.746768	1	0.817372	1	0.00444911	1	0.0185238	1	0.00949994	1
Y17G7B.22	Y17G7B.22	WBGene00012473	chrII:12068096-12070675	0.930898	0.222793	0.277735	0.0612616	3.07302	2.61706	1.45189	0.486204	0.127659	0.00118491	0.467524	0.000219795	0.286262	0.000196478	0.86691	0.0833922	1
Y17G9A.4	Y17G9A.4	WBGene00021197	chrIV:4859254-4861494	0.875089	2.09472	1.72651	0.786889	1.19973	2.77307	1.92423	0.293768	0.0506296	0.00118491	0.000301897	0.000219795	0.000134038	0.000100791	0.000272366	0.146447	1
Y23H5B.10	Y23H5B.10	WBGene00045093	chrI:2514166-2514311	4.43435	4.67173	-2.4164	2.78477	3.05508	4.69814	-0.511745	1.56728	0.902508	0.609605	0.139124	0.175643	0.0257673	0.0718519	0.0579327	0.312888	1
Y2H9A.6	Y2H9A.6	WBGene00086568	chrV:13443834-13445170	0.351925	1.04075	0.840914	-0.159811	0.0500413	0.9329	0.486504	0.308684	0.999455	0.999729	0.000301897	0.000599962	0.000258325	0.0187359	0.546968	0.199319	1
Y37E11AR.2	siah-1	WBGene00021369	chrIV:3744044-3747306	0.52598	1.05328	0.690374	0.316507	0.658846	0.930383	0.942738	0.417432	0.128854	0.024362	0.000301897	0.000219795	0.000134038	0.000100791	0.0178089	0.00123997	1
Y37E11AR.6	vab-2	WBGene00006869	chrIV:3761191-3766826	0.375865	0.468024	0.112855	-0.191251	0.707193	1.08938	0.686618	0.115526	0.975621	0.0773072	0.0205594	0.000219795	0.53575	0.000100791	0.283003	0.503393	1
Y37H9A.5	Y37H9A.5	WBGene00014871	chrI:13796059-13796675	-0.0849827	0.688361	0.17367	-0.270045	0.133854	1.11166	0.666134	0.243288	0.999455	0.999729	0.0199725	0.000219795	0.559702	0.00927542	0.428376	0.411964	1
Y38F1A.8	Y38F1A.8	WBGene00012610	chrII:12997985-13000855	0.125537	1.00982	0.380996	-0.0200301	0.503034	1.34557	0.78253	0.45599	0.999455	0.466732	0.000301897	0.000219795	0.0454517	0.000100791	0.933347	0.012141	1
Y38F2AL.5	nhr-236	WBGene00021417	chrIV:2327125-2329640	0.0816228	0.496105	0.743515	-0.361996	0.273232	0.74203	1.11042	0.173564	1	0.961616	0.0501343	0.0058634	0.00514493	0.000289397	0.198418	0.507742	1
Y38H6C.24	Y38H6C.24	WBGene00194689	chrV:20526452-20526830	1.96731	-0.329849	1.12171	0.185353	2.87549	1.79021	1.86483	0.562561	0.999455	0.916881	1	0.325035	1	0.000100791	0.76212	0.25547	1
Y39A3B.5	ckr-2	WBGene00021439	chrIII:2009298-2021589	0.383007	0.249581	0.208535	-0.0636182	0.65728	0.676573	1.01634	0.507582	0.801767	0.0749866	0.222629	0.000415681	0.247399	0.000100791	0.782497	0.00445874	1
Y39A3CL.5	clp-4	WBGene00000545	chrIII:1807733-1818325	0.547969	0.334059	-0.0282461	0.198174	1.14837	1.39183	1.4956	1.01724	0.0987435	0.00118491	0.016124	0.000219795	0.818515	0.000100791	0.157259	0.000129626	1
Y39A3CL.6	pvf-1	WBGene00004249	chrIII:1821149-1824114	0.482414	0.780894	0.567289	0.138713	0.689706	1.49689	1.45344	0.889158	0.422166	0.04676	0.000301897	0.000219795	0.000134038	0.000100791	0.448314	0.000129626	1
Y39B6A.27	Y39B6A.27	WBGene00012686	chrV:19026462-19035251	0.0888816	0.698636	1.36122	-0.451361	0.0737212	0.642854	1.10895	-0.489028	0.999455	0.999729	0.00106215	0.00404913	0.000134038	0.000100791	0.0565153	0.0291282	1
Y39B6A.6	tsp-13	WBGene00006639	chrV:19154105-19158820	1.17854	1.31742	0.672879	0.825141	1.33012	1.52795	0.712253	0.60774	0.629374	0.391304	0.0185402	0.00844396	0.0495393	0.0221475	0.0374819	0.132836	1
Y39E4A.2	ttm-1	WBGene00012712	chrIII:12952969-12966995	0.672249	0.631886	0.341847	0.712239	1.3792	0.970294	0.250897	0.159243	0.0235442	0.00118491	0.000301897	0.000219795	0.00208692	0.0138389	0.000272366	0.267322	1
Y41C4A.11	Y41C4A.11	WBGene00012757	chrIII:11719899-11723602	-0.306201	1.63376	0.69721	-0.672178	-0.442306	2.23767	-0.297307	-1.79324	0.999455	0.432562	0.000301897	0.000219795	0.000134038	0.0100789	0.00163091	0.000129626	1
Y41C4A.16	col-95	WBGene00000670	chrIII:11703978-11705085	2.07284	2.6948	0.996363	-0.638474	2.12968	2.82013	1.64597	-2.18516	0.00200692	0.00118491	0.000301897	0.000219795	0.000134038	0.000100791	0.000272366	0.000129626	1
Y41C4A.2	faah-6	WBGene00012750	chrIII:11650470-11656185	0.500191	0.622099	0.228933	0.207833	0.615574	1.06211	0.7388	0.396163	0.330736	0.100518	0.000301897	0.000219795	0.194522	0.000100791	0.325574	0.033898	1
Y43F8B.9	Y43F8B.9	WBGene00012819	chrV:19479202-19480465	0.838618	1.14957	0.562367	-0.180358	0.8518	1.5344	0.897502	0.260928	0.0334755	0.0191139	0.000301897	0.000219795	0.00146829	0.000100791	0.4119	0.168842	1
Y44A6C.1	Y44A6C.1	WBGene00012850	chrV:20713919-20716875	0.910073	1.38421	0.962352	0.228661	0.990181	1.91644	1.79994	0.879687	0.00200692	0.00118491	0.000301897	0.000219795	0.000134038	0.000100791	0.114287	0.000129626	1
Y46G5A.17	cpt-1	WBGene00012907	chrII:12786321-12796458	0.528391	1.23476	0.012383	-0.418546	0.349518	0.990802	0.133684	-0.639473	0.246781	0.639179	0.000301897	0.000219795	0.781476	0.0793497	0.000497857	0.000129626	1
Y46H3C.6	Y46H3C.6	WBGene00021606	chrV:1697890-1699717	0.384567	0.800994	0.640429	0.0434054	0.336669	0.883456	1.23736	0.3128	0.779037	0.772565	0.000301897	0.000219795	0.00178071	0.000100791	0.878189	0.171305	1
Y48B6A.6	efhd-1	WBGene00012980	chrII:14178813-14189930	0.25106	0.0463828	0.0485839	-0.0455954	0.759761	0.871511	1.04866	0.603082	0.999455	0.0295833	0.851503	0.000219795	0.76472	0.000100791	0.821777	0.000129626	1
Y48G9A.10	cpt-3	WBGene00021703	chrIII:2082818-2088272	1.60079	3.83063	0.920772	-1.48388	1.60213	3.76439	1.71125	-1.32264	0.00200692	0.00118491	0.000301897	0.000219795	0.000134038	0.000100791	0.000272366	0.000129626	1
Y49G5A.1	Y49G5A.1	WBGene00021731	chrV:5286342-5287360	0.891426	1.0027	0.15568	0.313348	1.60141	0.88961	-0.437427	-0.525155	0.101265	0.00118491	0.000301897	0.000219795	0.582646	0.09105	0.380468	0.0878985	1
Y50D7A.4	hpo-29	WBGene00021754	chrIII:235841-253376	6.82671	-0.370376	-0.88332	-0.80238	6.83843	-0.461352	-0.484774	-0.847805	1	1	0.01671	0.0777624	0.000134038	0.000100791	0.000272366	0.000129626	1
Y50E8A.16	haf-7	WBGene00001817	chrV:14773356-14777331	1.16516	0.997413	0.587667	0.875481	1.46952	2.01608	2.05761	1.1841	0.00200692	0.00118491	0.000301897	0.000219795	0.000134038	0.000100791	0.000272366	0.000129626	1
Y51A2B.16	Y51A2B.16	WBGene00206496	chrV:18397322-18397888	0.69087	1.83342	-0.530594	-0.874777	0.451418	1.73012	-0.0266529	-0.0236723	0.999455	0.999729	0.110641	0.116077	0.0918435	0.280995	0.0367993	0.295213	1
Y53F4B.62	Y53F4B.62	WBGene00219491	chrII:15129406-15130688	0.0915416	0.0763731	-0.334747	-0.328497	0.103953	1.03337	-0.122459	-0.285848	1	1	1	0.00785313	0.0982715	0.531543	0.213991	0.230325	1
Y53G8AR.3	ral-1	WBGene00021811	chrIII:3311462-3317845	0.59285	0.0308048	-0.0152281	0.0983745	1.06537	0.596904	-0.0462987	-0.103698	0.0581802	0.00118491	0.873215	0.000219795	0.896274	0.636967	0.503057	0.455906	1
Y53G8B.2	Y53G8B.2	WBGene00021818	chrIII:3101229-3103957	0.594864	1.20165	0.168537	-0.496096	0.878503	1.31315	1.25126	0.370948	0.0910113	0.00118491	0.000301897	0.000219795	0.119545	0.000100791	0.000272366	0.00445874	1
Y54G2A.11	Y54G2A.11	WBGene00021876	chrIV:2765730-2771790	0.660134	1.17851	0.654879	0.0517946	0.882302	1.02923	0.459687	0.130776	0.0258942	0.00118491	0.000301897	0.000219795	0.000134038	0.000100791	0.730593	0.322432	1
Y54G2A.36	Y54G2A.36	WBGene00021898	chrIV:2896969-2901648	0.791204	1.87897	1.73574	-0.361307	1.06347	2.23201	1.66454	-0.260619	0.0124226	0.00118491	0.000301897	0.000219795	0.000134038	0.000100791	0.0377194	0.12952	1
Y56A3A.33	Y56A3A.33	WBGene00013244	chrIII:11990166-12002952	0.94113	0.795765	0.0941899	0.145217	1.8097	2.10841	1.34968	1.09975	0.999455	0.87429	0.332731	0.0320759	0.859523	0.00320278	0.791528	0.0224493	1
Y57G11C.46	Y57G11C.46	WBGene00013335	chrIV:14813096-14816388	1.15432	0.738952	0.79081	0.651406	1.58263	1.14475	0.681369	0.403373	0.00200692	0.00118491	0.000301897	0.000219795	0.000134038	0.000100791	0.00487563	0.0624645	1
Y58A7A.3	Y58A7A.3	WBGene00021977	chrV:5077848-5080896	0.769517	1.51949	1.53398	0.596407	1.06333	2.68786	2.9532	0.98311	0.0175025	0.00118491	0.000301897	0.000219795	0.000134038	0.000100791	0.000272366	0.000129626	1
Y59E9AR.4	thn-5	WBGene00021999	chrIV:5230829-5232479	0.0910555	0.340735	0.166044	0.144676	0.778698	2.17124	1.30053	0.356194	1	0.762184	0.411951	0.0459117	1	0.0772629	1	0.229701	1
Y5F2A.2	ttr-17	WBGene00012383	chrIV:11066005-11067072	0.569584	1.06657	0.409934	0.197046	1.08799	1.92716	1.33578	0.791218	0.0887287	0.00118491	0.000301897	0.000219795	0.000134038	0.000100791	0.15852	0.000129626	1
Y70G10A.3	Y70G10A.3	WBGene00013499	chrIII:10238671-10244438	0.302009	0.944934	0.442178	0.357382	0.298275	1.02044	0.860482	0.420819	0.995026	0.800499	0.000301897	0.000219795	0.000134038	0.000100791	0.014994	0.00165082	1
Y71H2AM.16	pho-9	WBGene00022181	chrIII:2757167-2760816	0.476103	0.334431	0.30014	-0.281506	1.69563	1.89175	0.923706	0.416229	0.411777	0.00118491	0.0645442	0.000219795	0.0301825	0.000100791	0.076785	0.00492651	1
Y73B6BL.27	Y73B6BL.27	WBGene00022248	chrIV:6472155-6473235	1.1896	0.634737	0.209311	0.175252	1.75846	1.29086	0.621297	0.390849	0.00200692	0.00118491	0.000301897	0.000219795	0.158434	0.000100791	0.295317	0.00941712	1
Y73C8B.1	Y73C8B.1	WBGene00022258	chrV:3195486-3196869	0.512416	1.55392	0.497032	-0.434506	0.34086	1.79905	1.31864	0.547639	0.395879	0.782006	0.000301897	0.000219795	0.000831299	0.000100791	0.00848943	0.000367766	1
Y73C8B.5	Y73C8B.5	WBGene00044525	chrV:3197114-3198333	0.0649935	1.18396	0.330224	-0.519393	0.116665	1.66292	1.9311	0.521386	0.999455	0.999729	0.190987	0.0945269	0.434007	0.000100791	0.275698	0.182914	1
Y73F8A.21	nhr-5	WBGene00003604	chrIV:15400332-15407160	0.283788	0.28388	-0.243265	0.147909	0.976123	1.04059	0.560962	0.498452	0.999455	0.00118491	0.0938718	0.000219795	0.0964356	0.000100791	0.406178	0.00175252	1
Y75B8A.28	Y75B8A.28	WBGene00013559	chrIII:12319107-12323868	3.54884	3.33443	2.9163	1.85888	3.75337	4.0074	2.02257	0.804369	0.00200692	0.00118491	0.000301897	0.000219795	0.000134038	0.000100791	0.000272366	0.000129626	1
Y77E11A.2	Y77E11A.2	WBGene00022307	chrIV:1457074-1459525	0.374289	0.315029	0.0242847	0.347411	0.737431	1.06483	0.702271	0.877867	0.623087	0.00755577	0.0405513	0.000219795	0.859923	0.000100791	0.0162772	0.000129626	1
Y80D3A.7	ptr-22	WBGene00004236	chrV:18919233-18931381	0.777902	1.75276	0.224749	-0.463348	0.895579	2.30358	2.21951	0.938219	0.00977097	0.00118491	0.000301897	0.000219795	0.114939	0.000100791	0.00196701	0.000129626	1
Y87G2A.2	Y87G2A.2	WBGene00013594	chrI:13534744-13542413	-0.0352185	0.671005	-0.671931	-1.09058	-0.509058	1.19188	0.557416	0.332692	0.999455	0.916881	0.065628	0.000781591	0.00268329	0.00476803	0.000272366	0.0559016	1
Y94H6A.6	ubc-8	WBGene00006705	chrIV:2704692-2707231	0.88932	1.25383	0.634128	0.139819	0.856373	1.14061	0.821397	0.267148	0.00855958	0.00594115	0.000301897	0.000219795	0.000134038	0.000100791	0.409625	0.0819602	1
Y95B8A.6	Y95B8A.6	WBGene00022386	chrI:882917-895099	0.329925	1.03587	0.688584	-0.197269	0.243116	1.32883	1.12073	-0.25781	0.999455	0.999729	0.000301897	0.000219795	0.00178071	0.000100791	0.401732	0.246309	1
Y97E10AR.1	Y97E10AR.1	WBGene00022396	chrV:8001450-8004690	0.251764	1.15186	1.30022	-0.248787	0.178292	0.983948	1.0273	0.23302	0.999455	0.999729	0.000301897	0.000219795	0.000134038	0.000100791	0.0734211	0.0831879	1
ZC373.7	col-176	WBGene00000749	chrX:10077612-10078738	-0.291909	1.06166	-0.0446165	-0.236357	0.415573	0.473744	0.184824	0.340331	0.999455	0.488952	0.000301897	0.018834	0.838513	0.310724	0.319349	0.130412	1
ZC416.4	kgb-2	WBGene00002188	chrIV:3606795-3613079	0.692543	1.60871	1.19253	0.937888	1.21987	2.73954	1.51506	1.11825	0.999455	0.999729	0.141133	0.054273	0.0541172	0.0153402	0.305601	0.21761	1
ZC443.3	ZC443.3	WBGene00013898	chrV:12812290-12814124	1.4681	1.96187	1.67864	0.650185	1.76357	2.10895	2.155	1.12458	0.00200692	0.00118491	0.000301897	0.000219795	0.000134038	0.000100791	0.000272366	0.000129626	1
ZC455.5	ugt-4	WBGene00013905	chrV:12793019-12795306	0.695204	0.951307	0.392305	0.357687	0.683344	1.0405	0.840528	0.524335	0.0727529	0.0574582	0.000301897	0.000219795	0.00136474	0.000100791	0.0180276	0.000367766	1
ZC47.9	fbxa-33	WBGene00013841	chrIII:1279626-1281725	0.121682	0.418579	0.528263	-0.0871931	0.534882	1.29556	0.725509	0.442846	0.999455	0.326755	0.0842599	0.000219795	0.0196736	0.000289397	0.770134	0.0579201	1
ZK1010.8	ZK1010.8	WBGene00014181	chrIII:12995737-13000670	1.0484	1.1733	0.952014	0.484163	1.31488	1.45965	1.10732	0.630154	0.00200692	0.00118491	0.000301897	0.000219795	0.000134038	0.000100791	0.0107123	0.000250224	1
ZK1037.13	ZK1037.13	WBGene00045515	chrV:15318960-15320553	1.31484	0.613345	0.491517	0.848603	2.71701	2.1542	1.13924	0.805458	0.597228	0.445657	1	0.000219795	1	0.104942	1	1	1
ZK1037.3	srt-22	WBGene00014191	chrV:15314587-15315927	0.894339	1.05529	1.73889	1.80908	3.58097	3.6516	2.07215	1.44642	1	0.533525	0.000301897	0.000219795	0.147892	0.14677	0.288541	0.283877	1
ZK1037.4	nhr-246	WBGene00014192	chrV:15316496-15318425	0.375542	0.218052	0.158332	0.509745	1.22975	1.37751	0.235435	0.0286088	1	0.00755577	1	0.000219795	1	1	0.030332	1	1
ZK105.1	ZK105.1	WBGene00022653	chrV:7712213-7717319	0.661681	0.782347	0.0412336	-0.0202432	0.959213	1.92413	1.41239	0.675063	0.0235442	0.00118491	0.000301897	0.000219795	0.70036	0.000100791	0.897416	0.000129626	1
ZK1240.6	ZK1240.6	WBGene00022871	chrII:2322366-2322907	0.834751	0.68331	0.783277	0.986382	2.05946	2.68404	1.55546	1.21178	1	0.453069	1	0.150768	1	0.000100791	1	0.146171	1
ZK1240.8	ZK1240.8	WBGene00022872	chrII:2326994-2329053	1.12198	0.294065	0.248181	0.393153	1.74953	1.5997	0.565041	0.434054	0.999455	0.24828	1	0.0365634	1	1	1	1	1
ZK154.6	ZK154.6	WBGene00022668	chrX:7790195-7793545	0.668233	0.52296	0.444792	0.494636	1.27925	1.22429	0.97267	0.625585	0.0689952	0.00118491	0.00236775	0.000219795	0.00468403	0.000100791	0.00363621	0.000129626	1
ZK20.1	ghi-1	WBGene00013923	chrII:11646746-11649109	0.563774	0.586962	0.358128	0.881407	2.10009	2.49488	2.09187	1.62179	0.238038	0.00118491	0.00216148	0.000219795	0.0500901	0.000100791	0.000272366	0.000129626	1
ZK337.1	tep-1	WBGene00013969	chrI:14993820-15001680	0.434929	1.24456	0.195296	0.141295	0.816148	2.26675	2.3556	0.938628	0.327719	0.00118491	0.000301897	0.000219795	0.050222	0.000100791	0.303548	0.000129626	1
ZK550.6	ZK550.6	WBGene00014000	chrIV:17260303-17262487	0.586453	1.14596	0.157116	-0.285607	0.0229174	1.02581	0.424981	0.0424149	0.0640542	0.999729	0.000301897	0.000219795	0.110866	0.000100791	0.0304304	0.771359	1
ZK688.2	best-24	WBGene00022797	chrIII:7901032-7904473	0.186996	0.852928	0.548829	0.299459	0.421206	1.30902	1.08643	0.82472	0.999455	0.329764	0.000301897	0.000219795	0.000134038	0.000100791	0.0603981	0.000129626	1
B0244.10	B0244.10	WBGene00015085	chrIII:5733996-5737515	0.410042	0.572082	0.682219	1.23375	0.394246	0.384635	0.138112	0.45803	0.712756	0.590374	0.00236775	0.0407626	0.000134038	0.383324	0.000272366	0.0189499	2
B0507.3	B0507.3	WBGene00015220	chrV:8768908-8770876	-0.40828	1.02357	1.27229	0.876282	-0.999686	-0.297232	0.283187	0.304268	0.845437	0.00505397	0.000301897	0.194806	0.000134038	0.130702	0.000272366	0.122651	2
C01C10.3	acl-12	WBGene00015295	chrX:7439398-7442579	-0.0756775	0.127039	1.13821	0.985828	-0.599967	-0.767205	0.286073	0.0248882	0.999455	0.0539882	0.436883	0.000219795	0.000134038	0.0102965	0.000272366	0.879114	2
C03B1.14	C03B1.14	WBGene00015382	chrX:6359407-6360760	0.945507	1.13718	1.46795	1.56905	0.514206	0.198688	-0.000889085	0.20257	0.00700364	0.293203	0.000301897	0.349374	0.000134038	0.992264	0.000272366	0.347621	2
C03F11.2	C03F11.2	WBGene00015388	chrX:5394562-5396928	-0.411375	0.428581	1.28938	0.616968	-0.225169	0.0113966	0.726092	0.797538	0.914549	0.999729	0.0606781	0.978506	0.000720654	0.0034397	0.0192181	0.00123997	2
C04C11.6	C04C11.6	WBGene00195764	chrX:14030135-14030311	0	5.41221	0	0	0	0	0	0	1	1	0.0334703	1	1	1	1	1	2
C05B5.17	C05B5.17	WBGene00219314	chrIII:9998541-9999335	0.576201	2.14492	2.38502	2.92639	0.324412	0.910447	0.861762	1.13715	1	1	0.000301897	1	0.000134038	1	0.000272366	1	2
C05C12.4	C05C12.4	WBGene00007336	chrIV:11246447-11248052	0.387563	0.780651	1.13593	1.11444	0.0450296	0.152151	0.0125964	0.480113	0.560681	0.999729	0.000301897	0.405023	0.000134038	0.923379	0.000272366	0.00175252	2
C06B8.2	C06B8.2	WBGene00007368	chrV:15471334-15478566	0.349452	1.69179	2.44049	1.23627	-0.755985	0.133851	0.726594	0.61653	0.999455	0.435303	0.000301897	0.708226	0.000134038	0.0100789	0.000272366	0.0202198	2
C07A4.4	C07A4.4	WBGene00196157	chrX:10176605-10176752	0	2.10846	0	0	0	0	0	0	1	1	0.0334703	1	1	1	1	1	2
C08B6.3	C08B6.3	WBGene00007424	chrV:10107788-10113465	0.328273	0.932628	1.5484	1.83289	-0.107442	0.503454	0.701287	1.33279	0.999455	0.999729	0.000822655	0.0699638	0.000134038	0.00630568	0.000272366	0.000129626	2
C12D12.1	C12D12.1	WBGene00015713	chrX:3499252-3505253	-0.205248	0.741561	0.931824	1.43566	-0.736	-0.414724	-0.241318	0.113679	0.999455	0.00835806	0.000301897	0.00309496	0.000134038	0.00838737	0.000272366	0.418908	2
C13C4.6	C13C4.6	WBGene00007550	chrV:12121668-12128893	0.101858	0.878942	1.46794	0.760463	-0.435811	0.278313	0.465555	0.250434	0.999455	0.999729	0.0985633	0.646079	0.0069453	0.240764	0.131253	0.579359	2
C14F11.27	C14F11.27	WBGene00200410	chrX:6244422-6244578	0	0	0	1.66717	0	0	0	0	1	1	1	1	1	1	0.0269514	1	2
C16B8.8	C16B8.8	WBGene00199661	chrX:3970092-3970336	0.501259	1.8255	2.45478	2.57292	0.828484	-0.791676	-0.334482	-0.141971	0.999455	0.999729	0.105225	1	0.0441503	0.0681693	0.0613229	0.084129	2
C16C4.5	math-15	WBGene00015829	chrII:1866385-1867894	-0.0247796	0.837452	1.26965	0.581102	-0.390192	0.439753	0.113917	0.506505	1	1	0.00458147	1	0.000258325	1	0.0242807	1	2
C17G10.5	lys-8	WBGene00003097	chrII:5586164-5593427	0.374288	0.781951	1.73743	2.24435	-0.277734	-0.637504	-0.128851	0.124978	0.999455	0.999729	0.000301897	0.00995841	0.000134038	0.396955	0.000272366	0.628357	2
C17H12.6	C17H12.6	WBGene00015932	chrIV:6821341-6822489	1.69459	3.35645	5.49767	5.93667	0.642614	1.73574	2.47975	2.66903	0.00200692	0.207651	0.000301897	0.000219795	0.000134038	0.000100791	0.000272366	0.000129626	2
C18A3.10	C18A3.10	WBGene00015946	chrII:5714923-5716250	0.481044	0.17988	0.814385	1.15052	0.613171	-0.0863019	0.0932742	0.80748	0.999455	0.524202	0.601817	0.810073	0.0056019	0.751125	0.00618193	0.0279508	2
C24G6.6	hpo-15	WBGene00016061	chrV:5505295-5513830	-0.268479	0.741836	1.28507	1.17961	-0.498215	0.636996	0.837296	0.394976	0.999455	0.20799	0.000301897	0.000219795	0.000134038	0.000100791	0.000272366	0.017409	2
C28H8.14	C28H8.14	WBGene00219838	chrIII:5916834-5916938	-0.0489045	0.183172	2.16734	-0.138891	-0.253632	1.03198	0.551956	-1.13384	0.999455	0.999729	0.842466	0.249137	0.0291621	0.494355	0.870062	0.249941	2
C31A11.1	oac-5	WBGene00007829	chrV:16292708-16295600	0.113984	0.386266	0.992448	1.81302	0.00762482	0.262709	0.142507	0.841893	1	1	1	1	0.000134038	1	0.000272366	0.000129626	2
C31B8.7	C31B8.7	WBGene00016282	chrV:2900447-2903310	0.485461	0.921426	1.27885	1.35474	-0.206547	0.370801	0.25666	0.494968	0.484928	0.999729	0.000301897	0.0643862	0.000134038	0.117495	0.000272366	0.0160731	2
C31C9.6	C31C9.6	WBGene00007840	chrII:13655883-13662081	0.0701344	0.385439	0.567301	1.05013	-0.189846	-0.164946	-0.165272	0.261881	0.999455	0.999729	0.0189708	0.360891	0.000134038	0.230299	0.000272366	0.120799	2
C32H11.10	dod-21	WBGene00007873	chrIV:12936737-12937948	-0.217421	-0.0652219	2.23343	2.67138	-0.300398	-0.33814	-0.368398	0.38248	1	1	1	1	0.000134038	1	0.00128055	1	2
C32H11.4	C32H11.4	WBGene00007867	chrIV:12921287-12923292	0.403894	-0.242348	1.43572	1.54283	0.260299	-0.945525	-0.552007	0.341547	0.632277	0.979931	0.203564	0.000219795	0.000134038	0.000909004	0.000272366	0.0453965	2
C32H11.9	C32H11.9	WBGene00007872	chrIV:12935050-12936271	0.193249	-0.155835	1.92604	2.32984	-0.298546	-0.364703	-0.252789	0.250433	1	1	1	1	0.00104841	1	0.000272366	1	2
C33C12.3	gba-1	WBGene00016335	chrII:2176891-2181975	0.720929	2.27857	1.83273	1.43189	-0.0926107	0.394055	0.15954	0.00617017	0.0150421	0.999729	0.000301897	0.0168857	0.000134038	0.168813	0.000272366	0.970857	2
C34H3.18	C34H3.18	WBGene00200066	chrX:6162164-6162307	0	0	0	2.50893	0	0	0	0	1	1	1	1	1	1	0.02835	1	2
C35C5.16	C35C5.16	WBGene00197956	chrX:11560585-11560781	0	0	0	2.22629	0	0	0	0	1	1	1	1	1	1	0.0300664	1	2
C38D9.12	fbxa-175	WBGene00045293	chrV:17547382-17549288	0.0307	0.266763	0.988148	1.26608	-0.242236	-0.620568	-0.214897	0.225927	0.999455	0.999729	0.261528	0.00821063	0.000134038	0.293788	0.000272366	0.374408	2
C38D9.9	fbxa-176	WBGene00008017	chrV:17549674-17551196	0.560488	0.577165	1.48591	1.73875	0.181611	0.0231909	0.473407	1.01685	0.260944	1	0.0126074	0.932083	0.000134038	0.0184542	0.000272366	0.000250224	2
C40D2.2	math-20	WBGene00016555	chrII:1996529-1998530	0.00817963	0.857864	1.37819	1.34557	-0.757679	-0.267482	0.0580531	0.716691	0.999455	0.0170746	0.000301897	0.174715	0.000134038	0.717458	0.000272366	0.000250224	2
C44H9.6	C44H9.6	WBGene00008101	chrV:12842493-12845330	0.398989	0.432206	0.998912	1.37437	0.23109	0.0864943	0.115404	0.652454	0.628329	0.999729	0.0114471	0.668315	0.000134038	0.413481	0.000272366	0.000367766	2
C44H9.7	C44H9.7	WBGene00008102	chrV:12853014-12854839	-0.143235	0.103633	-0.196433	1.05226	-0.523056	0.405985	-0.497682	0.292481	0.999455	0.122272	1	1	0.327173	0.0110113	0.000272366	0.137496	2
C45E1.4	C45E1.4	WBGene00016663	chrI:3115035-3127661	-0.175759	0.205323	1.32573	0.889136	-0.234788	-0.138154	0.489666	0.685636	0.999455	0.999729	0.376383	0.564742	0.000134038	0.0115835	0.000272366	0.000814634	2
C49A9.6	C49A9.6	WBGene00016760	chrIV:6210999-6213186	0.35184	0.684028	0.94792	1.11515	0.0806675	0.0769873	0.141896	0.624366	0.823382	0.999729	0.000301897	0.708221	0.000134038	0.311781	0.000272366	0.000367766	2
C50F4.1	C50F4.1	WBGene00008229	chrV:9526732-9529250	0.527959	1.08236	0.97101	0.750554	-0.21342	-0.570938	-0.433266	0.0540118	0.122657	0.999729	0.000301897	0.000599962	0.000134038	0.000100791	0.000272366	0.732857	2
C50H11.15	cyp-33C9	WBGene00016860	chrV:3091814-3094501	0.413868	0.991475	1.09113	1.03565	-0.0212772	-0.0888774	-0.558438	-0.329732	0.648356	0.999729	0.000301897	0.677966	0.000134038	0.000380246	0.000272366	0.059492	2
C54A12.2	frpr-4	WBGene00016909	chrII:5253431-5255823	0.60354	1.00106	1.08436	1.04182	0.280536	0.278953	0.100862	0.338572	0.283809	0.999729	0.000301897	0.23045	0.000134038	0.611921	0.000272366	0.153734	2
D1054.18	D1054.18	WBGene00077783	chrV:10800773-10801291	0.0337357	0.162276	2.55558	0.909457	-0.817402	-1.26401	0.194709	-0.49829	0.999455	0.378645	0.710599	0.0246625	0.000134038	0.680298	0.196908	0.455154	2
D2007.1	D2007.1	WBGene00017041	chrIII:8155457-8155942	1.24874	1.96161	2.85177	2.34855	0.374223	0.661476	0.645327	0.637087	0.00200692	0.711648	0.000301897	0.00281661	0.000134038	0.000100791	0.000272366	0.00255	2
D2092.1	D2092.1	WBGene00017063	chrI:6629758-6637429	0.0986071	0.583924	1.13893	1.66418	-0.089209	0.170082	0.506486	1.0451	0.999455	0.999729	0.000301897	0.312523	0.000134038	0.000100791	0.000272366	0.000129626	2
E04F6.16	mrpr-1	WBGene00045095	chrII:7200232-7200418	2.3026	3.97783	0.31487	2.56309	1.49947	0.802173	-1.27823	1.83863	0.276321	0.455377	0.371105	1	0.754327	0.324773	0.0209303	0.0375012	2
F01D4.1	ugt-43	WBGene00008485	chrIV:10464658-10467240	-0.358773	0.961933	2.23225	1.9118	-0.919574	-0.912613	-0.747972	-0.693713	0.914549	0.00223042	0.000301897	0.000219795	0.000134038	0.000100791	0.000272366	0.00154984	2
F01D5.1	F01D5.1	WBGene00008492	chrII:13996953-13997596	0.152144	0.128607	1.47215	1.4357	-0.939045	-0.87352	-0.422131	0.437511	0.999455	0.00323875	0.521532	0.000219795	0.000134038	0.00437913	0.000272366	0.00566392	2
F01G10.3	ech-9	WBGene00001158	chrIV:10233319-10235329	2.48885	2.41898	1.95184	3.30892	0.298648	0.781585	-0.145885	1.84445	0.00200692	0.911527	0.000301897	0.000219795	0.000134038	0.338605	0.000272366	0.000129626	2
F07C4.2	clec-45	WBGene00017199	chrV:7638104-7638622	2.13808	5.36977	7.24255	7.60421	1.59355	2.16674	2.81213	2.82088	0.00542576	0.0197887	0.0195591	0.00973946	0.000258325	0.000380246	0.000272366	0.000129626	2
F07C4.9	clec-46	WBGene00017202	chrV:7637278-7637792	0.567732	1.59192	2.65261	2.6294	0.525093	0.760516	0.468406	0.54919	1	1	0.000301897	1	0.000134038	1	0.000272366	1	2
F10A3.2	fbxa-88	WBGene00008632	chrV:16142007-16143116	0.595475	0.594426	1.87698	2.15879	0.344829	0.395676	0.797085	1.59499	1	1	1	1	0.00297417	1	0.000272366	0.000129626	2
F10A3.3	fbxa-18	WBGene00008633	chrV:16143572-16144660	0.13361	0.892659	2.14409	1.83889	-0.00753509	0.778146	0.974407	0.970315	1	1	0.0164256	1	0.133512	1	0.000272366	0.0064904	2
F10C1.7	ifb-2	WBGene00002054	chrII:5750187-5754141	0.119526	1.26958	1.2453	1.02025	-0.402055	0.37454	1.05322	0.85788	0.999455	0.471345	0.000301897	0.00674683	0.000134038	0.000100791	0.000272366	0.000129626	2
F12A10.7	F12A10.7	WBGene00017396	chrII:5497284-5498256	-0.328986	0.1894	2.14922	0.986433	0.0494315	0.0853265	0.911956	0.634457	0.999455	0.999729	1	1	0.267873	1	0.0367993	1	2
F13H8.1	F13H8.1	WBGene00017434	chrII:6283385-6284727	0.348644	1.32973	1.90418	0.779312	-0.33764	0.663665	1.15048	0.367809	0.999455	0.882064	0.000301897	0.00252422	0.000134038	0.000100791	0.000272366	0.0506676	2
F13H8.11	F13H8.11	WBGene00017443	chrII:6257632-6259998	0.132846	0.793829	1.04001	0.931757	-0.260876	-0.475071	-0.181767	-0.0474969	0.999455	0.997585	0.000301897	0.013186	0.000134038	0.260948	0.000272366	0.831558	2
F14B8.6	F14B8.6	WBGene00017448	chrX:6929260-6932359	0.105061	0.941028	1.06064	0.997196	-0.220964	0.362913	0.787275	0.948833	0.999455	0.999729	0.000301897	0.0257561	0.000134038	0.000100791	0.000272366	0.000129626	2
F14E5.1	F14E5.1	WBGene00008799	chrII:8417662-8419754	0.627747	1.3439	0.963579	0.618117	-0.404086	-0.0570714	-0.872681	-0.897773	0.211151	0.604329	0.000301897	0.819229	0.000134038	0.000100791	0.00542043	0.000129626	2
F14E5.8	F14E5.8	WBGene00195147	chrII:8420757-8422056	-0.00892983	0.385653	0.826112	1.39141	0.0101881	0.32299	0.254978	0.913726	0.999455	0.999729	0.120456	0.186131	0.00972149	0.377109	0.014883	0.0420913	2
F14H3.12	F14H3.12	WBGene00008831	chrV:16074112-16075321	0.262247	0.685039	1.47714	1.36145	-0.168101	-0.423112	-0.203408	-0.304022	0.999455	0.999729	0.00194738	0.0845538	0.000134038	0.334919	0.000272366	0.229701	2
F19C7.1	F19C7.1	WBGene00017591	chrIV:4605785-4609679	-0.0255329	0.516113	1.09581	1.68878	-0.750861	-1.05064	-0.587886	0.194079	0.999455	0.00835806	0.000301897	0.000219795	0.000134038	0.000100791	0.000272366	0.142804	2
F21A3.11	F21A3.11	WBGene00219316	chrV:15530782-15533239	0.313062	1.92286	1.5695	1.48847	-0.166485	1.03956	0.95098	0.743568	0.964818	0.999729	0.000301897	0.000219795	0.000134038	0.000100791	0.000272366	0.000129626	2
F21E9.3	ttr-37	WBGene00017667	chrX:1335362-1336915	0.497001	1.17407	0.607085	-0.0748529	0.00642079	0.617118	-0.608768	-0.3559	0.33354	0.999729	0.000301897	0.000955771	0.000258325	0.000289397	0.723131	0.0481353	2
F21F8.7	asp-6	WBGene00000219	chrV:8267545-8268939	0.0995313	0.8168	0.412398	1.40834	-0.277249	-0.0239178	-0.240539	0.55367	0.999455	0.917855	0.000301897	0.689852	0.000134038	0.000196478	0.000272366	0.000250224	2
F22B5.9	fars-3	WBGene00001498	chrII:8464845-8467079	-0.103834	7.61548	-0.946342	-0.427316	-0.329417	0	-0.659837	-0.385871	0.999455	0.999729	1	1	0.000134038	0.000100791	0.000708268	0.000129626	2
F22B8.1	srj-29	WBGene00005616	chrV:16075658-16077387	0.271417	0.74014	1.52578	1.80389	0.0377526	0.121376	0.25272	0.267546	1	1	1	1	0.000134038	1	0.00461614	1	2
F26F12.12	F26F12.12	WBGene00197905	chrV:5868402-5868555	0	0	0	2.35493	0	0	0	0	1	1	1	1	1	1	0.0299848	1	2
F27B10.3	F27B10.3	WBGene00197483	chrV:7069736-7069884	0	1.94329	0	0	0	0	0	0	1	1	0.035751	1	1	1	1	1	2
F27C8.4	spp-18	WBGene00005003	chrIV:9593692-9594425	-0.0125133	1.62064	1.64594	1.83908	-0.676101	-0.0491735	-0.811208	0.149965	0.999455	0.134789	0.000301897	0.836776	0.000134038	0.000100791	0.000272366	0.315622	2
F28G4.1	cyp-37B1	WBGene00009226	chrV:16278190-16280614	0.329408	1.3237	1.76173	1.52264	-0.430948	0.933567	0.728849	1.05192	0.999455	0.593586	0.000301897	0.000599962	0.00972149	1	0.000272366	0.000129626	2
F31C3.10	rrn-3.56	WBGene00004677	chrI:15060298-15061159	1.13811	3.26345	-1.82793	1.71183	0.128093	0.190409	-1.42564	0.447708	0.00375868	0.999729	0.000301897	0.25297	0.000134038	0.000100791	0.000272366	0.00274626	2
F31C3.11	rrn-2.1	WBGene00004567	chrI:15064300-15064453	1.27986	3.32229	-1.10257	1.45424	0.52621	0.690524	-1.11108	0.0298584	0.00200692	0.23804	0.000301897	0.000219795	0.000134038	0.000100791	0.000272366	0.859162	2
F31E8.16	F31E8.16	WBGene00199584	chrII:6828118-6830456	0	2.37801	0	0	0	0	0	0	1	1	0.0337292	1	1	1	1	1	2
F31E9.3	F31E9.3	WBGene00009296	chrV:17322614-17324527	-0.1377	-0.109124	0.548103	1.06893	-0.359584	-0.611947	-0.285831	0.383309	0.999455	0.749444	0.662226	0.00522731	0.00578551	0.107428	0.000272366	0.0764531	2
F31F7.1	F31F7.1	WBGene00017964	chrV:6276439-6278154	0.224544	1.87034	2.60938	1.90371	-0.346007	0.688462	1.3362	0.458086	0.999455	0.57188	0.000301897	0.000219795	0.000134038	0.000100791	0.000272366	0.000595601	2
F33D4.1	nhr-8	WBGene00003607	chrIV:7710987-7718009	0.148509	0.736514	1.09805	1.13087	-0.267375	-0.127039	-0.235806	0.492173	0.999455	0.999729	0.0707772	0.712402	0.000134038	0.159331	0.000272366	0.0974887	2
F35C5.5	clec-62	WBGene00009393	chrII:12893063-12895100	0.543371	2.34955	2.91488	2.54506	-0.154796	1.07172	1.57928	1.48894	0.134447	0.999729	0.000301897	0.000219795	0.000134038	0.000100791	0.000272366	0.000129626	2
F35C5.6	clec-63	WBGene00009394	chrII:12895635-12897462	0.327119	1.81403	2.53305	2.98267	-0.438771	-0.0314362	0.715352	1.17695	0.999455	0.419056	0.000301897	0.860588	0.000134038	0.000100791	0.000272366	0.000129626	2
F35C5.7	clec-64	WBGene00009395	chrII:12898289-12900403	0.113697	0.997759	1.99306	0.553113	-0.314768	-0.319108	0.430786	-0.401654	1	1	0.00106215	1	0.133512	1	0.0227128	0.084069	2
F35C5.8	clec-65	WBGene00009396	chrII:12901293-12903335	1.0049	2.76599	3.59859	3.51179	-0.0752434	0.0329611	0.51457	0.92083	0.00200692	0.999729	0.000301897	0.869992	0.000134038	0.000100791	0.000272366	0.000129626	2
F35C5.9	clec-66	WBGene00009397	chrII:12904399-12906607	2.85086	4.27942	3.53229	1.83996	0.345525	-0.104397	-1.55414	-0.605846	0.00200692	0.721464	0.000301897	0.650076	0.000134038	0.000100791	0.000272366	0.000129626	2
F35E12.7	dct-17	WBGene00009431	chrV:13727760-13730776	-0.474705	1.23544	2.25936	3.2382	-1.13298	-0.0047004	0.66052	1.32661	0.399771	0.00118491	0.000301897	0.983344	0.000134038	0.000100791	0.000272366	0.000129626	2
F39D8.2	psa-3	WBGene00009560	chrX:15407912-15419290	-0.157359	1.00549	0.62316	0.256813	-0.408577	0.289261	0.31902	0.302292	0.999455	0.999729	0.0135025	0.559782	0.0290913	0.318054	0.518684	0.49394	2
F40F4.6	F40F4.6	WBGene00018237	chrX:3235767-3243624	-0.432922	0.733241	1.0064	1.26371	-0.533097	-0.505113	-0.0516069	-0.330559	0.596168	0.211028	0.000301897	0.000219795	0.000134038	0.562946	0.000272366	0.0128353	2
F41G3.18	F41G3.18	WBGene00044221	chrII:6760682-6775176	0.172749	1.13401	1.41351	1.05993	-0.901175	0.00247754	0.0209292	0.230546	0.999455	0.556557	0.00439311	0.997096	0.000134038	0.960171	0.0200273	0.652081	2
F42C5.4	F42C5.4	WBGene00018346	chrIV:7288054-7292127	0.659458	1.69831	1.45447	0.768551	-0.0112405	0.708268	0.589237	0.308161	0.0534416	0.999729	0.000301897	0.000219795	0.000134038	0.000196478	0.000272366	0.0741789	2
F42G2.2	F42G2.2	WBGene00018351	chrII:2421069-2425343	0.736343	1.18376	1.28835	1.3149	0.0744398	0.00392036	0.195562	0.498085	0.0247066	0.999729	0.000301897	0.984396	0.000134038	0.168813	0.000272366	0.00313557	2
F42G2.4	fbxa-182	WBGene00018353	chrII:2410772-2412741	0.914258	1.74218	2.68618	1.5042	0.0119844	0.278976	0.370838	0.06324	0.0334755	0.999729	0.000301897	0.242014	0.000134038	0.0581732	0.000272366	0.800028	2
F42G2.5	F42G2.5	WBGene00018354	chrII:2416410-2417971	0.452445	1.35485	1.39831	0.715759	-0.446019	-0.406198	-0.590417	-0.69186	0.716039	0.528922	0.000301897	0.0664372	0.000134038	0.00288666	0.00448262	0.00445874	2
F42G2.8	fbxa-4	WBGene00044672	chrII:2414215-2415477	1.43187	2.13175	2.64084	2.34408	0.561868	0.641947	0.881111	1.21619	0.00200692	0.264714	0.000301897	0.00295852	0.000134038	0.000100791	0.000272366	0.000129626	2
F44G3.13	fbxa-87	WBGene00044660	chrV:16128130-16129089	0.438979	1.30943	1.2605	0.669692	-0.00472196	0.421354	0.54615	0.71235	0.845515	0.999729	0.000301897	0.0915779	0.000134038	0.0191686	0.021824	0.0100193	2
F45C12.4	btb-9	WBGene00018435	chrII:1728568-1730062	-0.455782	0.651094	1.28673	1.6088	-1.21724	-0.514971	-0.0631806	0.927436	0.601985	0.00118491	0.00106215	0.0163814	0.000134038	0.741571	0.000272366	0.000129626	2
F46G10.4	F46G10.4	WBGene00009798	chrX:13334076-13336784	0.38375	0.930299	1.02103	1.50462	0.0535069	0.553106	0.415593	0.634106	0.650469	0.999729	0.000301897	0.000219795	0.000134038	0.00125176	0.000272366	0.000367766	2
F47H4.8	fbxa-188	WBGene00009839	chrV:17343311-17350176	0.744556	0.824055	1.58528	1.29304	0.250042	0.235968	0.267625	0.393534	0.999455	0.999729	0.172706	0.683431	0.015409	0.566084	0.052071	0.54081	2
F49A5.4	clec-24	WBGene00009856	chrV:16862045-16863890	0.301781	0.891476	1.2099	1.48817	-0.155323	0.297957	0.396969	0.174709	1	1	0.10338	1	0.080565	1	0.046853	1	2
F49E12.2	dod-23	WBGene00009898	chrII:8398159-8399160	0.142693	1.63003	3.58381	3.48305	-0.796504	-0.591717	0.0756139	0.405998	0.999455	0.0113922	0.000301897	0.000219795	0.000134038	0.421767	0.000272366	0.00235296	2
F49F1.6	F49F1.6	WBGene00018646	chrIV:4121341-4123069	0.777613	1.0555	2.21238	2.40268	-0.104917	0.372258	0.459422	1.66838	0.128854	0.999729	0.00194738	1	0.000134038	0.0468689	0.000272366	0.000129626	2
F49F1.7	F49F1.7	WBGene00018647	chrIV:4123524-4125757	1.35891	1.26726	2.00372	2.49774	0.193503	0.0963303	0.885355	1.34036	0.00200692	0.999729	0.000301897	0.736795	0.000134038	0.000196478	0.000272366	0.000129626	2
F53B1.9	F53B1.9	WBGene00044565	chrX:2131643-2131902	0	1.25721	0	0	0	0	0	0	1	1	0.035322	1	1	1	1	1	2
F54D5.4	F54D5.4	WBGene00010050	chrII:11569810-11571002	0.498835	1.40022	2.62456	3.04443	-0.384718	-0.29329	0.0811111	0.94534	0.220798	0.464828	0.000301897	0.0498834	0.000134038	0.418285	0.000272366	0.000129626	2
F54F3.2	F54F3.2	WBGene00014770	chrV:12917449-12918902	2.04961	4.6623	4.48327	3.72614	0.165428	0.741671	0.555704	0.026363	0.00200692	1	0.000301897	1	0.000134038	1	0.1365	1	2
F54F3.3	lipl-1	WBGene00010062	chrV:12920006-12922116	0.0756382	2.69178	4.08179	2.81124	-1.68296	-0.315346	0.648534	-0.25064	0.999455	0.00118491	0.000301897	0.103241	0.000134038	0.000100791	0.000272366	0.166649	2
F54F3.5	F54F3.5	WBGene00199035	chrV:12917449-12918902	1.98656	4.23839	4.00781	3.20517	0.135417	0.689378	0.519989	0.116425	0.00977097	1	0.000301897	1	0.000134038	1	0.307146	1	2
F54F3.6	F54F3.6	WBGene00202083	chrV:12917449-12918902	0	5.6832	6.32099	4.73049	0	0	0	0	1	1	0.118509	1	0.0248583	1	1	1	2
F54H5.4	klf-3	WBGene00003480	chrII:6618217-6622171	0.366876	0.998481	1.66497	1.02217	0.0446173	0.212264	0.771982	0.898937	0.759219	0.999729	0.000301897	0.264823	0.000134038	0.000100791	0.000272366	0.000129626	2
F55G1.13	egas-4	WBGene00018906	chrIV:7493842-7497850	0.223548	1.05627	0.682937	0.630142	-0.00784748	0.162858	0.104106	0.382406	1	1	0.000301897	1	0.000134038	1	0.00128055	0.0214249	2
F55G1.15	F55G1.15	WBGene00018907	chrIV:7498097-7501265	-0.415538	0.957196	1.01239	0.994961	-0.944051	0.275313	0.66873	0.799341	0.634041	0.00118491	0.000301897	0.152503	0.000134038	0.000100791	0.000272366	0.000129626	2
F55G11.2	F55G11.2	WBGene00010123	chrIV:12967447-12969289	0.11002	0.557187	1.07209	1.08719	-0.449786	-0.956735	-0.79925	0.125869	0.999455	0.447395	0.00604154	0.000219795	0.000134038	0.000100791	0.000272366	0.474718	2
F55G11.7	F55G11.7	WBGene00010127	chrIV:12960435-12962120	1.90505	2.31022	2.42587	2.65107	0.173791	0.196912	0.34222	1.15307	0.999455	1	0.322522	1	0.000134038	1	0.0695473	0.0648589	2
F55G11.8	F55G11.8	WBGene00010128	chrIV:12962807-12964624	1.56316	3.23625	4.56678	4.17933	-0.128815	-0.150745	0.797644	1.22818	0.00200692	0.999729	0.000301897	0.528986	0.000134038	0.000100791	0.000272366	0.000129626	2
F56C3.2	fbxa-190	WBGene00018939	chrX:1372011-1374630	1.18707	2.00434	2.31732	1.90404	-0.205334	-0.475208	0.166863	-0.0845017	0.00200692	0.999729	0.000301897	0.018419	0.000134038	0.34106	0.000272366	0.705597	2
F56D6.8	F56D6.8	WBGene00044292	chrIV:3894128-3894386	-0.125963	1.07263	3.38179	0.596781	-0.19908	1.9747	1.5273	-0.880624	0.999455	0.999729	0.229449	0.0805742	0.00229025	0.0353605	0.1365	0.0372037	2
F57G8.6	nhr-193	WBGene00010215	chrV:16342496-16344275	-0.183533	0.587449	1.1413	1.20033	-0.834597	-0.0550493	-0.0562113	0.250301	0.999455	0.0263109	0.0072759	0.835472	0.000134038	0.773419	0.000272366	0.278876	2
F57H12.3	ora-1	WBGene00003879	chrIV:7977835-7979014	-0.169763	-0.188333	1.22224	0.550042	0.0605746	-0.71172	0.230535	-0.34198	0.999455	0.999729	0.424804	0.000219795	0.000134038	0.238534	0.0305201	0.198336	2
F59D8.1	vit-3	WBGene00006927	chrX:3567396-3572566	-1.96324	5.00729	6.6432	7.54252	-2.21836	3.01649	1.757	2.49442	0.00200692	0.00118491	1	1	1	1	1	1	2
F59D8.2	vit-4	WBGene00006928	chrX:3558838-3563991	-1.87457	5.14373	7.25491	8.31729	-2.15647	2.48433	1.47731	2.31674	0.00200692	0.00118491	1	1	1	1	1	1	2
F59F5.1	slcf-1	WBGene00010340	chrX:10529327-10532253	-0.190022	1.01973	1.04048	1.06667	-0.701535	-0.304917	-0.0869241	0.265598	0.999455	0.0351687	0.000301897	0.107344	0.000134038	0.577794	0.000272366	0.156453	2
H20E11.3	H20E11.3	WBGene00019215	chrIV:6824893-6826761	1.23552	2.33635	2.36572	2.51635	0.193413	0.86564	0.342736	0.820961	0.00200692	0.999729	0.000301897	0.000219795	0.000134038	0.0469258	0.000272366	0.000129626	2
H22K11.12	H22K11.12	WBGene00200796	chrX:6777929-6778153	0	0	2.14877	0	0	0	0	0	1	1	1	1	0.0183112	1	1	1	2
H34I24.2	H34I24.2	WBGene00019261	chrIII:2842043-2845197	0.0620756	0.806263	0.979892	1.64805	-0.78029	-0.627288	-0.547503	0.6654	0.999455	0.00118491	0.000301897	0.000219795	0.000134038	0.000100791	0.000272366	0.000129626	2
K01B6.1	fozi-1	WBGene00010453	chrIII:9286050-9297394	0.0780001	1.10199	1.22087	0.983883	-0.150397	0.609833	0.598342	0.468859	0.999455	0.999729	0.000301897	0.000219795	0.000134038	0.000100791	0.000272366	0.00381006	2
K02A11.4	K02A11.4	WBGene00044607	chrI:9748293-9749942	0.80732	1.15237	0.436122	1.19447	0.691244	0.582659	-0.440565	0.0169544	0.0345892	0.0759676	0.000301897	0.00363981	0.0037416	0.00216659	0.000272366	0.939267	2
K04G11.3	K04G11.3	WBGene00010571	chrX:14345283-14347574	0.13696	0.39127	0.70029	1.00191	-0.371563	-0.068649	0.0541731	0.292231	0.999455	0.750524	0.0585825	0.782685	0.000134038	0.770872	0.000272366	0.198742	2
K06A4.7	K06A4.7	WBGene00010597	chrV:9489933-9491492	0.700143	1.95085	2.30191	2.16638	-0.177598	0.770722	0.389904	-0.151854	0.00700364	0.999729	0.000301897	0.000219795	0.000134038	0.000100791	0.000272366	0.277964	2
K06G5.1	K06G5.1	WBGene00010605	chrX:14214938-14219089	0.109736	1.6415	1.83058	2.17603	-0.542236	0.510527	0.876151	1.207	0.999455	0.11712	0.000301897	0.000219795	0.000134038	0.000100791	0.000272366	0.000129626	2
K07C6.3	cyp-35B2	WBGene00019471	chrV:3942214-3944519	0.991125	0.980106	1.13868	1.22373	0.520637	0.0344333	0.159148	0.223924	0.011163	0.181952	0.372971	1	0.147892	1	0.0286068	1	2
K08D12.7	K08D12.7	WBGene00044293	chrIV:1723198-1724143	0.137644	0.0906199	1.47011	0.193972	-0.134186	-0.159059	0.40579	0.15847	1	1	1	1	0.000134038	1	1	1	2
K08D8.5	K08D8.5	WBGene00010659	chrIV:12910644-12912136	0.35648	0.892205	2.83952	2.9831	-0.117535	-0.901433	0.344274	0.307145	0.861831	0.999729	0.000301897	0.000219795	0.000134038	0.0233879	0.000272366	0.113157	2
K09C4.1	K09C4.1	WBGene00019547	chrX:3298881-3301641	-0.459392	0.928523	1.29321	0.985012	-1.38143	-0.381361	-0.544969	-0.664608	0.991172	0.00223042	0.000301897	0.168565	0.000134038	0.023591	0.000272366	0.0248178	2
K10D11.1	dod-17	WBGene00010745	chrIV:12976292-12978344	0.430238	1.21772	2.45327	2.03742	-0.0782274	0.124144	1.40895	1.09856	0.451026	0.999729	0.000301897	0.56008	0.000134038	0.000100791	0.000272366	0.000129626	2
K11E4.2	K11E4.2	WBGene00010774	chrX:13717589-13722917	0.204886	0.863524	1.17346	0.73225	-0.648482	0.102156	0.538704	0.451578	0.999455	0.240635	0.00106215	0.725385	0.000134038	0.00912665	0.00579773	0.0677454	2
K12C11.6	K12C11.6	WBGene00045052	chrI:1337019-1338120	0.220659	0.652345	1.16372	1.03107	-0.294754	0.506986	0.682248	0.658125	0.999455	0.970549	0.00173572	0.0220003	0.000134038	0.000289397	0.000272366	0.00245148	2
K12C11.7	K12C11.7	WBGene00045053	chrI:1338784-1339769	0.417401	0.607088	1.41612	0.775553	0.026612	0.32638	0.54314	0.221421	0.857296	0.999729	0.00813307	0.164097	0.000134038	0.00667529	0.00179988	0.355968	2
M02F4.7	clec-265	WBGene00019738	chrX:3031722-3033203	2.43294	3.53158	4.18243	3.43366	0.525362	0.344589	0.721034	0.540949	0.00200692	0.249331	0.000301897	0.0837578	0.000134038	0.000100791	0.000272366	0.00113516	2
M02H5.1	nhr-99	WBGene00003689	chrV:474808-477150	0.195699	0.600455	1.24714	0.682121	-0.0700147	-0.156409	-0.0302576	-0.274487	0.999455	0.999729	0.00151651	0.484995	0.000134038	0.871932	0.000708268	0.181329	2
M03D4.6	M03D4.6	WBGene00019752	chrIV:6142932-6145664	0.325737	0.575287	0.747624	1.04648	0.187284	-0.267235	-0.109333	0.170183	0.999455	0.999729	0.00278072	0.202616	0.000134038	0.542034	0.000272366	0.449964	2
M04D5.3	M04D5.3	WBGene00077770	chrI:11339777-11341611	0.344842	1.06359	1.1084	1.00556	-0.261827	0.0722577	-0.0776408	0.18159	0.894931	0.979931	0.000301897	0.753742	0.000134038	0.633075	0.000272366	0.363235	2
M28.6	lact-3	WBGene00010897	chrII:10652351-10657801	0.0746277	0.80712	0.670177	1.09211	-0.105604	0.522454	0.390331	0.623271	0.999455	0.999729	0.000301897	0.000219795	0.000134038	0.000100791	0.000272366	0.000129626	2
M6.1	ifc-2	WBGene00002056	chrX:642160-654903	-0.215801	0.777128	0.757533	1.04488	-1.00363	-0.863489	-0.0636943	0.359529	0.999455	0.00118491	0.000301897	0.000219795	0.000134038	0.499571	0.000272366	0.00799107	2
M79.11	M79.11	WBGene00198706	chrX:10597662-10597832	0	0	0	3.1166	0	0	0	0	1	1	1	1	1	1	0.0300664	1	2
R03G8.3	R03G8.3	WBGene00010998	chrX:13091130-13094424	0.881254	2.16601	2.38401	2.05953	-0.314597	1.43307	1.14254	1.05715	0.00855958	0.824625	0.000301897	0.000219795	0.000134038	0.000100791	0.000272366	0.000129626	2
R07B1.3	scav-5	WBGene00011076	chrX:9858364-9862955	-0.344632	0.884587	1.19572	1.87579	-1.54747	-0.959457	-0.890491	0.412865	0.999455	0.45458	0.0490337	0.035262	0.000134038	0.000289397	0.000497857	0.375236	2
R10E8.8	R10E8.8	WBGene00011213	chrV:18238117-18240729	0.961335	2.05637	2.39199	2.10709	0.259903	0.750054	0.776219	0.943138	0.00200692	0.999729	0.000301897	0.000219795	0.000134038	0.000100791	0.000272366	0.000129626	2
R11G11.14	lipl-3	WBGene00020016	chrV:521675-524218	-0.179264	1.15607	1.24585	0.691826	-0.723442	-0.672776	-0.381485	-0.393226	0.999455	0.0438688	0.000301897	0.00363981	0.000134038	1	0.00528918	0.0786829	2
R13A1.13	R13A1.13	WBGene00195627	chrIV:7212820-7213013	0	2.00289	0	0	0	0	0	0	1	1	0.0412499	1	1	1	1	1	2
T01D3.6	T01D3.6	WBGene00011330	chrV:13716848-13720402	1.98892	3.86999	4.3058	4.12316	0.347515	0.806525	1.20515	0.626966	0.00200692	0.619448	0.000301897	0.000219795	0.000134038	0.000100791	0.000272366	0.000129626	2
T02C5.1	T02C5.1	WBGene00020158	chrX:2694907-2698279	0.528761	1.03921	1.10462	1.3291	0.261727	0.329247	0.124143	0.51492	0.139361	0.895943	0.000301897	0.0230089	0.000134038	0.161706	0.000272366	0.000129626	2
T05C12.12	T05C12.12	WBGene00196327	chrII:8194994-8195115	0	0	0	3.71876	0	0	0	0	1	1	1	1	1	1	0.0256571	1	2
T06E6.5	fbxa-135	WBGene00011539	chrV:15402276-15404399	0.834291	0.965293	1.22446	0.846552	0.375615	0.497425	0.24764	0.246748	1	1	0.00319524	1	0.000134038	1	0.000272366	0.194446	2
T09E11.11	T09E11.11	WBGene00011660	chrI:12344166-12345702	-0.0820084	0.941146	1.4313	0.664908	-0.780142	-0.252031	-0.137988	-0.424585	0.999455	0.0912078	0.00106215	0.340272	0.000134038	0.558206	0.0145678	0.106078	2
T12B5.11	fbxa-67	WBGene00020457	chrIII:949326-950611	0.514255	1.06065	1.54526	1.20839	0.049392	0.302722	0.475872	0.660472	0.297741	0.999729	0.000301897	0.104078	0.000134038	0.000736224	0.000272366	0.000367766	2
T12B5.2	fbxa-54	WBGene00020449	chrIII:956333-957904	0.117721	1.61665	2.31623	1.93594	-0.651834	0.474464	0.980819	1.28157	0.999455	0.11462	0.000301897	0.0217271	0.000134038	0.000100791	0.000272366	0.000129626	2
T12B5.6	fbxa-55	WBGene00020453	chrIII:933463-936067	0.0525885	0.502591	1.07652	1.16488	-0.22813	0.0620443	0.198155	0.333087	0.999455	0.999729	0.275255	0.905197	0.00450335	0.615713	0.0102516	0.476646	2
T18D3.7	T18D3.7	WBGene00011824	chrX:12434153-12443915	0.563106	1.06712	0.91911	0.518001	-0.0643609	0.414434	0.360319	0.184766	0.190988	0.999729	0.000301897	0.029925	0.000134038	0.0167018	0.0111533	0.345627	2
T20F7.3	T20F7.3	WBGene00020631	chrX:16845375-16862005	-0.149969	0.500033	1.43142	1.25645	-0.622423	-0.0730456	0.436181	0.748888	0.999455	0.999729	0.307034	0.899666	0.00229025	0.225328	0.0196152	0.0968616	2
T23F4.3	T23F4.3	WBGene00020741	chrII:1169543-1172109	-1.20126	0.667435	0.517417	-0.0710643	-1.1512	0.661249	0.32994	-0.835405	0.00200692	0.00223042	0.00173572	0.00178034	0.0110815	0.0810485	0.800469	0.000483391	2
T24F1.5	T24F1.5	WBGene00011997	chrII:11319106-11319760	0.0159051	0.357046	1.67685	0.916189	-0.134573	-0.0799959	0.0014173	0.729383	0.999455	0.999729	0.103549	0.762878	0.000134038	0.991593	0.000272366	0.000129626	2
T25B9.7	ugt-54	WBGene00012013	chrIV:10761639-10764424	0.543316	1.3738	2.12052	1.99531	0.0154256	0.410233	1.02059	1.21406	0.200282	0.999729	0.000301897	0.0268648	0.000134038	0.000100791	0.000272366	0.000129626	2
T25D10.1	T25D10.1	WBGene00020799	chrII:6403480-6405034	0.233396	0.816561	1.33625	1.71156	-0.432629	-0.259519	-0.0177919	0.638778	0.999455	0.449282	0.000301897	0.185555	0.000134038	0.912637	0.000272366	0.000250224	2
T25E12.11	srz-100	WBGene00012026	chrV:16731899-16733147	0.352682	1.10894	1.37721	1.7632	0.307978	0.180229	0.253115	0.631061	1	1	0.131199	1	0.0107375	1	0.0301565	1	2
T25E12.13	srz-99	WBGene00012028	chrV:16730260-16731464	1.17678	2.18321	2.72234	2.81065	1.19782	0.743261	0.899862	1.40478	0.151874	0.0895534	0.00151651	0.0195718	0.000134038	0.00920249	0.000272366	0.000129626	2
T26C12.6	clec-173	WBGene00044469	chrIV:3266202-3267675	0.0956269	1.12706	1.21731	1.42476	-0.433135	0.234702	0.289466	0.521557	0.999455	0.375901	0.000301897	0.205387	0.000134038	0.0262787	0.000272366	0.000814634	2
W01B6.7	col-2	WBGene00000593	chrIV:10084441-10085438	-0.0233063	-0.121245	1.14147	-0.426858	0.172339	-0.129594	-0.160393	-0.396847	1	1	1	1	0.0052358	1	1	1	2
W02D7.8	W02D7.8	WBGene00020943	chrV:8305119-8306460	-0.0449163	1.36627	1.86549	1.72223	-0.872066	-0.184573	0.393615	0.317479	0.999455	0.0780904	0.000301897	0.584466	0.000134038	0.162576	0.000272366	0.350485	2
W04B5.3	W04B5.3	WBGene00021020	chrIII:2418344-2423910	0.655045	1.17361	1.55256	2.15753	0.63871	0.718426	0.453468	0.614273	0.0334755	0.0237871	0.000301897	0.000219795	0.000134038	0.000100791	0.000272366	0.000129626	2
Y102A11A.1	Y102A11A.1	WBGene00022411	chrX:2051891-2054047	-0.000715016	0.853398	1.73555	2.15373	-0.662116	0.105788	0.420999	0.737519	0.999455	0.141136	0.000301897	0.690501	0.000134038	0.0304238	0.000272366	0.00371418	2
Y102A5B.2	clec-35	WBGene00013608	chrV:16852290-16854053	0.0206238	0.824996	0.933619	1.15698	-0.303721	0.534038	0.331552	0.69201	1	1	0.00236775	0.0185223	0.000608963	1	0.000272366	0.00510853	2
Y110A2AL.3	Y110A2AL.3	WBGene00022440	chrII:2867073-2867779	-0.128572	0.864893	0.853962	0.820235	-0.332214	0.392803	-0.846104	-1.91668	0.999455	0.999729	0.00128952	0.165271	0.000608963	0.00125176	0.00407053	0.000129626	2
Y116F11B.3	pcp-4	WBGene00003959	chrV:19822617-19830101	-0.233827	0.825815	1.62966	1.87992	-0.835569	-0.822696	-0.314463	0.311169	0.999455	0.00416783	0.000301897	0.000219795	0.000134038	0.0136956	0.000272366	0.0463934	2
Y119D3B.17	pes-4	WBGene00003978	chrIII:1215975-1222072	0.391185	0.679603	1.04653	0.708323	0.0435813	0.220581	0.34645	0.234876	0.502259	0.999729	0.000301897	0.179989	0.000134038	0.00175476	0.000272366	0.0968616	2
Y119D3B.9	fbxa-21	WBGene00022487	chrIII:1236014-1237048	0.00635954	0.88877	1.38504	0.753673	-0.442089	-0.391877	-0.143102	-0.0392284	0.999455	0.651543	0.000301897	0.119451	0.000134038	0.534414	0.00393005	0.890104	2
Y22D7AR.14	Y22D7AR.14	WBGene00021266	chrIII:1688143-1691770	0.353202	0.385499	0.939291	1.14218	0.328555	-0.0628659	0.0928441	0.067319	0.957221	0.810286	0.104759	1	0.003072	1	0.0307749	1	2
Y22D7AR.7	Y22D7AR.7	WBGene00021261	chrIII:1683629-1688099	0.182913	0.726396	1.16423	1.83753	0.0947872	0.287398	-0.00920926	0.353893	0.999455	0.999729	0.000301897	0.0865655	0.000134038	1	0.000272366	1	2
Y22D7AR.8	srd-64	WBGene00005141	chrIII:1692080-1695106	0.875938	2.35037	1.73208	2.40242	0.632903	1.07295	0.425738	0.724206	0.0435085	0.175015	0.000301897	0.000219795	0.000134038	0.0421473	0.000272366	0.00915329	2
Y22D7AR.9	fbxa-74	WBGene00021262	chrIII:1697220-1698983	1.23815	2.32058	3.12254	3.21712	0.767953	0.835762	0.965779	1.25443	0.00200692	0.00755577	0.000301897	0.000219795	0.000134038	0.000100791	0.000272366	0.000129626	2
Y22F5A.4	lys-1	WBGene00003090	chrV:10277826-10279127	1.37615	2.44741	3.23196	3.47222	0.921559	0.955333	1.41053	1.42715	0.00200692	0.00118491	0.000301897	0.000219795	0.000134038	0.000100791	0.000272366	0.000129626	2
Y22F5A.5	lys-2	WBGene00003091	chrV:10280309-10281470	1.82234	3.74071	4.6565	3.40521	-0.125773	0.0117502	0.109961	-0.380568	0.00200692	0.999729	0.000301897	0.955662	0.000134038	0.296815	0.000272366	0.00675993	2
Y23H5B.4	dmsr-2	WBGene00021275	chrI:2533267-2542092	-0.308057	0.351261	1.32725	1.40655	-0.452391	-0.417015	0.20904	0.39301	0.999455	0.432562	0.0810313	0.0356311	0.000134038	0.197717	0.000272366	0.0443144	2
Y32B12A.3	comt-2	WBGene00012518	chrV:16493654-16494449	0.00557334	0.278961	1.81744	2.04055	-0.398111	0.34472	0.36766	0.298351	0.999455	0.868952	0.36544	0.229957	0.000134038	0.142442	0.000272366	0.321909	2
Y34B4A.6	Y34B4A.6	WBGene00021322	chrX:5253000-5255068	-0.107234	0.436092	1.2395	1.46314	-0.692254	-1.07878	-0.620719	-0.17817	0.999455	0.0142393	0.000301897	0.000219795	0.000134038	0.000100791	0.000272366	0.174201	2
Y34F4.5	Y34F4.5	WBGene00021340	chrIII:1026461-1031065	0.534334	1.39098	1.43058	1.61077	0.457903	0.651724	0.601094	0.75332	0.589635	0.699626	0.000301897	0.0195718	0.000134038	0.000289397	0.000272366	0.000367766	2
Y37E3.16	fpn-1.1	WBGene00021354	chrI:2097345-2123442	0.404678	0.957944	0.956347	1.91211	0.127207	0.0519435	-0.361372	0.274306	0.999455	0.999729	0.00359325	0.919366	0.00037726	0.194916	0.000272366	0.504067	2
Y38H6C.16	Y38H6C.16	WBGene00012628	chrV:20536484-20538143	0.425012	1.03549	0.634705	0.554877	0.141771	-0.216193	0.0379062	-0.00432625	0.999455	0.999729	0.000301897	0.43357	0.00198446	0.85838	0.0072919	0.986238	2
Y39A3B.7	Y39A3B.7	WBGene00206512	chrIII:1983748-1984960	-0.589458	0.100571	2.60028	1.68218	-0.257149	0.365521	1.62873	0.875798	1	1	1	1	0.30863	0.293152	0.0306052	0.0766684	2
Y39D8A.1	Y39D8A.1	WBGene00021448	chrV:419686-421841	0.881821	1.16655	2.39998	2.84215	0.638436	0.32204	0.366503	0.731154	0.0354567	0.200335	0.000301897	0.15938	0.000134038	0.0326091	0.000272366	0.00175252	2
Y40C5A.1	Y40C5A.1	WBGene00021495	chrIV:7327735-7329108	0.342001	0.57252	1.08311	1.21239	-0.0585616	0.179186	0.424251	0.679293	0.881079	0.999729	0.00106215	0.385114	0.000134038	0.00422485	0.000272366	0.000129626	2
Y40C7B.4	Y40C7B.4	WBGene00021500	chrX:17256234-17256780	1.2253	0.642451	1.31283	1.293	0.0250984	0.0971791	0.119944	0.439474	0.0313202	0.999729	0.0785214	0.800766	0.00248743	0.705066	0.00655445	0.200047	2
Y40D12A.2	Y40D12A.2	WBGene00021503	chrIII:6612522-6615134	-0.0372991	0.413423	0.442655	1.19042	-0.770096	-0.447623	-0.826395	0.572982	0.999455	0.00416783	0.0072759	0.00561647	0.000134038	0.000100791	0.000272366	0.000129626	2
Y41D4B.17	Y41D4B.17	WBGene00021519	chrIV:1545299-1567716	1.03049	1.46654	1.61609	1.15925	-0.820589	0.881025	0.605086	0.383822	0.999455	0.999729	0.135114	0.434532	0.0120877	0.315655	0.339243	0.785227	2
Y43F8B.24	Y43F8B.24	WBGene00195176	chrV:19457561-19458695	0.890637	0.784713	2.27569	0.965023	0.613516	0.0346382	0.670762	0.859149	0.300243	0.611885	0.0468567	0.958142	0.0037416	0.0911661	0.0115981	0.0108005	2
Y48A6B.7	Y48A6B.7	WBGene00012968	chrIII:11012565-11026566	0.03019	0.660359	1.73045	1.41859	-0.424161	-0.165632	-0.0743883	-0.0167144	0.999455	0.414263	0.000301897	0.456246	0.000134038	0.630352	0.000272366	0.93248	2
Y48C3A.5	Y48C3A.5	WBGene00012989	chrII:13272630-13304229	0.135206	0.723496	1.27767	0.445126	-0.286619	-0.225677	0.151222	-0.000615039	0.999455	0.999729	0.0155079	0.532508	0.000134038	0.579232	0.155548	0.998582	2
Y51A2D.33	Y51A2D.33	WBGene00199002	chrV:18581396-18581693	0	1.63792	1.6866	0	0	0	0	0	1	1	0.035322	1	1	1	1	1	2
Y52E8A.3	Y52E8A.3	WBGene00021796	chrII:4301606-4307028	0.857485	2.18897	3.44298	2.40644	0.0991539	0.692468	0.924228	0.541403	0.999455	0.999729	0.0291694	0.518969	0.00198446	0.226591	0.00941084	0.488155	2
Y53F4B.48	Y53F4B.48	WBGene00045142	chrII:15165890-15166028	2.47324	5.14494	0	1.00658	-2.88452	2.5067	0	-0.306696	0.875002	0.616076	0.227744	0.0266039	1	1	0.338971	0.45494	2
Y54F10BM.15	fbxa-219	WBGene00044403	chrIII:2291453-2294124	0.682124	0.903199	1.58606	1.11836	0.199207	0.396779	0.298227	0.348725	0.163648	0.999729	0.000301897	0.0698343	0.000134038	0.120067	0.000272366	0.107913	2
Y54G2A.14	clec-83	WBGene00021879	chrIV:2839032-2841434	0.980711	2.74166	3.31765	3.31979	-0.280508	0.388431	0.603331	1.17724	0.00200692	0.817372	0.000301897	0.0091548	0.000134038	0.000100791	0.000272366	0.000129626	2
Y54G2A.33	clec-84	WBGene00021895	chrIV:2842473-2845595	-0.116467	0.837151	1.75004	2.20133	-0.580153	-0.67767	-0.589185	0.497031	0.999455	0.137139	0.000301897	0.000219795	0.000134038	0.000100791	0.000272366	0.000595601	2
Y54G2A.49	Y54G2A.49	WBGene00044492	chrIV:2851692-2852874	0.193869	0.830505	2.54372	2.21689	0.209732	0.540504	1.03988	0.848821	0.999455	0.999729	0.00106215	0.027429	0.000134038	0.000823294	0.000272366	0.00958593	2
Y54G2A.6	clec-85	WBGene00021872	chrIV:2854345-2855456	-0.133807	1.11525	2.13829	2.28244	-0.673394	-0.57143	-0.317095	0.0721946	0.999455	0.0226095	0.000301897	0.00162072	0.000134038	0.0063791	0.000272366	0.649195	2
Y54G2A.8	clec-82	WBGene00021873	chrIV:2835663-2838593	-0.590063	0.971905	1.21687	1.03043	-0.688789	-0.310788	0.175239	0.398168	0.206503	0.0539882	0.000301897	0.0971638	0.000134038	1	0.000272366	0.038118	2
Y55B1AR.1	lec-6	WBGene00002269	chrIII:599508-600609	1.02403	2.14408	1.89932	1.66492	0.736572	0.936793	0.239785	-0.108095	0.00200692	0.0302079	0.000301897	0.000219795	0.000134038	0.00422485	0.000272366	0.436299	2
Y55F3BR.11	Y55F3BR.11	WBGene00044757	chrIV:855707-857263	0.409405	0.900547	1.10282	1.25942	-0.11201	0.0562668	-0.248897	0.0599693	0.953328	0.999729	0.000301897	0.844441	0.000134038	0.228571	0.000272366	0.824927	2
Y57G7A.1	Y57G7A.1	WBGene00021965	chrII:1298468-1299716	0.612533	0.648977	1.34392	1.82345	0.242909	0.257346	0.358507	0.824261	0.305428	0.999729	0.00173572	0.273893	0.000134038	0.0640061	0.000272366	0.000483391	2
Y60A3A.18	skr-4	WBGene00004810	chrV:19924223-19925030	0.100112	1.25372	1.47793	1.27325	-0.619232	0.191594	-0.245078	-0.0348958	0.999455	0.0670194	0.000301897	0.29457	0.000134038	0.064719	0.000272366	0.851084	2
Y66H1A.6	hum-8	WBGene00002041	chrIV:429213-440544	0.111076	0.582879	0.906476	1.20436	-0.398383	-0.193467	-0.137226	0.119195	0.999455	0.346037	0.000301897	0.214399	0.000134038	0.156908	0.000272366	0.397725	2
Y71G12B.32	Y71G12B.32	WBGene00044349	chrI:1814101-1816061	-0.0554243	1.0168	1.41902	1.88771	0.0356006	0.540154	0.857237	1.32966	0.999455	0.999729	0.00359325	0.0499775	0.00157258	0.00667529	0.00196701	0.00255	2
Y74C9A.6	Y74C9A.6	WBGene00023193	chrI:3746-3909	0.849483	5.35725	-0.727268	1.57125	0.667517	0	-0.429904	0.292439	0.999455	0.999729	0.000301897	1	1	1	0.0421242	0.697266	2
Y75B12B.6	plc-2	WBGene00004037	chrV:15192667-15197661	0.958221	2.06744	1.88671	1.73678	0.199961	0.574901	0.266826	0.312134	0.00200692	0.999729	0.000301897	0.000415681	0.000134038	0.0268243	0.000272366	0.0417107	2
Y75B8A.21	fbxa-89	WBGene00013555	chrIII:12236183-12238951	0.254873	0.694527	1.33547	0.676048	-0.162438	0.519677	0.321858	0.499501	0.999455	0.999729	0.0130446	0.0393094	0.000134038	1	0.0175186	0.0413295	2
Y82E9BL.14	fbxa-80	WBGene00022330	chrIII:1313357-1315218	0.464541	1.03794	1.33727	0.927965	-0.0188016	0.203704	0.220327	0.0908962	0.703694	0.999729	0.000301897	0.393618	0.000134038	0.254216	0.000708268	0.719474	2
Y82E9BL.15	fbxa-19	WBGene00022331	chrIII:1315263-1316665	0.212061	0.564343	1.13043	0.871796	-0.328439	-0.225335	0.127254	-0.0177122	0.999455	0.929152	0.010487	0.350469	0.000134038	0.53505	0.000708268	0.945503	2
Y82E9BL.18	Y82E9BL.18	WBGene00044402	chrIII:1328643-1331066	0.734468	0.994102	1.43839	2.46254	0.00751631	0.0147767	0.159095	0.604661	0.132098	0.999729	0.000301897	0.957898	0.000134038	0.433453	0.000272366	0.0155765	2
Y82E9BL.20	linc-40	WBGene00219770	chrIII:1325890-1327724	0.588272	1.63484	2.85402	2.8076	0.365235	0.866784	1.0271	0.884209	0.297321	0.789014	0.000301897	0.000219795	0.000134038	0.000100791	0.000272366	0.000367766	2
Y82E9BR.21	Y82E9BR.21	WBGene00022353	chrIII:1404791-1406265	-0.0650557	0.577103	1.18941	0.725139	-0.432127	-0.350329	0.285815	0.435879	0.999455	0.610714	0.00829519	0.127489	0.000134038	0.153968	0.00179988	0.0526784	2
Y82E9BR.23	Y82E9BR.23	WBGene00044761	chrIII:1401965-1403319	0.366119	1.71815	1.55999	0.883645	-0.906712	0.370428	0.411787	0.834312	0.999455	0.0438688	0.000301897	0.157696	0.000134038	0.0716269	0.00109939	0.000595601	2
Y82E9BR.25	Y82E9BR.25	WBGene00194746	chrIII:1387456-1388497	0.249578	0.481706	1.07713	1.33331	-0.383813	-0.417745	0.130872	0.43259	0.999455	0.999729	0.181937	0.219908	0.0365163	1	0.0305201	0.229115	2
Y82E9BR.30	Y82E9BR.30	WBGene00202323	chrIII:1418844-1419061	0	2.09532	0	0	0	0	0	0	1	1	0.035751	1	1	1	1	1	2
Y82E9BR.5	Y82E9BR.5	WBGene00022338	chrIII:1387456-1388497	-0.733187	0.335575	1.26518	1.4853	-1.16798	-1.18002	0.133084	1.03636	0.516437	0.024362	0.2952	0.00281661	0.000720654	0.705923	0.00487563	0.0217454	2
Y94H6A.2	Y94H6A.2	WBGene00022375	chrIV:2730266-2732404	1.88907	2.41283	2.64079	2.13801	0.0644499	-0.0694266	-0.242631	-0.127181	0.00200692	1	0.000301897	1	0.000134038	1	0.000272366	1	2
Y9C9A.8	Y9C9A.8	WBGene00021178	chrIV:4920354-4932217	0.638211	1.33802	2.13027	1.13889	-0.204511	0.636934	0.789769	0.788923	0.146206	0.999729	0.000301897	0.00112631	0.000134038	0.000196478	0.000272366	0.000129626	2
ZC155.8	ZC155.8	WBGene00195016	chrIII:5211219-5211518	1.75177	2.00114	0.305579	1.51194	0.829082	0.0776038	-0.4998	0.644661	0.011163	0.356279	0.000301897	0.886962	0.458587	0.234795	0.000708268	0.0925179	2
ZC190.1	cln-3.3	WBGene00000541	chrV:8682964-8686162	-1.1429	0.230424	1.22305	0.425182	-1.14233	-0.528538	0.41731	-0.107719	0.00200692	0.00118491	0.282933	0.00903392	0.000134038	0.0081686	0.029821	0.603124	2
ZC196.1	ZC196.1	WBGene00022545	chrV:8744129-8745125	0.603821	1.07423	1.10296	0.280981	0.0426507	0.463863	0.00902775	-0.184293	1	1	0.0867894	1	0.00157258	1	1	1	2
ZC47.3	fbxa-29	WBGene00013836	chrIII:1272543-1273676	0.0638705	0.663562	0.939504	1.14621	-0.422574	-0.321782	0.306387	0.973453	0.999455	0.659519	0.00173572	0.178506	0.00037726	0.139182	0.000272366	0.000129626	2
ZC47.5	fbxa-31	WBGene00013838	chrIII:1269578-1271428	0.269293	0.79007	1.75036	1.17131	-0.208649	0.106281	0.636935	0.665417	0.999455	0.999729	0.000301897	0.667086	0.000134038	0.000648412	0.000272366	0.00185401	2
ZK1240.2	ZK1240.2	WBGene00022867	chrII:2323395-2325169	0.0120482	0.0574372	0.489266	1.02681	-0.378004	-0.140771	0.00201653	0.382886	0.999455	0.607247	0.797104	0.475837	0.000940678	0.99347	0.000272366	0.0468914	2
ZK1320.3	ZK1320.3	WBGene00014253	chrII:9659242-9660442	0.230244	1.10831	1.82882	2.17444	-0.747094	-1.08341	-0.722591	-0.0321939	0.999455	0.00323875	0.000301897	0.000219795	0.000134038	0.000100791	0.000272366	0.830461	2
ZK287.9	ZK287.9	WBGene00013968	chrV:9679402-9680243	0.0611052	0.557227	1.81195	2.45574	-0.843505	-0.073081	0.66471	1.68654	0.999455	0.0135921	0.00151651	0.735013	0.000134038	0.000100791	0.000272366	0.000129626	2
ZK418.6	ZK418.6	WBGene00022735	chrIII:7076575-7078835	0.136483	0.489804	0.978186	1.12476	-0.0925593	0.078612	0.256028	0.17116	0.999455	0.999729	0.0212534	0.753061	0.000134038	0.166661	0.000272366	0.457975	2
ZK666.3	clec-58	WBGene00014043	chrII:10474157-10476139	2.97208	3.69609	2.64063	2.5677	0.485674	0.592873	0.407512	0.510738	0.00200692	1	0.164061	1	0.241386	1	0.117361	1	2
ZK673.9	clec-143	WBGene00014063	chrII:10468350-10470297	1.23698	1.82128	2.7937	2.84362	0.456741	0.412418	1.17002	0.861818	0.00200692	0.447547	0.000301897	0.052668	0.000134038	0.000100791	0.000272366	0.000367766	2
ZK816.7	ZK816.7	WBGene00198485	chrX:3356087-3356257	0	0	0	2.0407	0	0	0	0	1	1	1	1	1	1	0.0300664	1	2
ZK856.5	ZK856.5	WBGene00014106	chrV:10186006-10190139	-0.613293	0.492282	1.30175	1.13521	-1.08527	-0.374127	-0.294049	-0.226924	0.158571	0.00118491	0.00692611	0.0534395	0.000134038	0.0541668	0.000272366	0.262449	2
ZK896.7	clec-186	WBGene00014138	chrIV:12866115-12869083	1.23492	1.94908	1.82364	1.69703	-0.338968	-1.31487	-1.8105	-1.82874	0.00200692	0.608057	0.000301897	0.000219795	0.000134038	0.000100791	0.000272366	0.000129626	2
B0024.4	B0024.4	WBGene00007097	chrV:10297398-10298982	4.93546	6.65102	7.3135	8.30157	5.6585	7.14141	7.38854	7.95094	0.00200692	0.00118491	0.000301897	0.000219795	0.000134038	0.000100791	0.000272366	0.000129626	3
B0244.6	B0244.6	WBGene00015081	chrIII:5738007-5741554	0.686459	2.14018	2.30241	2.91105	0.291832	1.48904	1.26376	1.82153	0.101846	0.937728	0.000301897	0.000219795	0.000134038	0.000100791	0.000272366	0.000129626	3
B0310.3	B0310.3	WBGene00015139	chrX:510817-514533	0.290014	1.05191	0.965888	0.591076	0.142755	0.684868	1.24206	0.882637	0.999455	0.999729	0.000301897	0.00162072	0.000134038	0.000100791	0.014994	0.000129626	3
B0331.2	pitr-4	WBGene00007141	chrV:9658930-9661614	0.379791	1.46376	1.39364	1.00686	1.59683	2.19709	1.988	1.32035	0.55697	0.00118491	0.000301897	0.000219795	0.0272941	0.0044579	0.000497857	0.000129626	3
B0348.1	B0348.1	WBGene00015151	chrV:48921-49619	1.09783	1.79091	1.28558	2.02837	1.79841	3.67414	2.75158	1.82207	1	0.00118491	0.000301897	0.000219795	1	0.000100791	0.14722	0.146216	3
B0348.2	B0348.2	WBGene00015152	chrV:45462-46923	3.22962	6.21144	6.95418	7.03462	3.6341	6.63186	7.07034	6.6609	0.00200692	0.00118491	0.000301897	0.000219795	0.0272941	0.0237155	0.000272366	0.000129626	3
B0365.3	eat-6	WBGene00001137	chrV:13126406-13129997	-0.323587	9.15881	-0.852097	9.4015	-0.478089	9.00731	-0.945866	9.29396	0.945863	0.63423	1	1	0.000134038	0.000100791	1	1	3
B0365.6	clec-41	WBGene00007153	chrV:13134964-13138086	1.09424	2.34019	2.42508	2.95623	0.635797	1.70568	1.62593	1.82556	0.00200692	0.024362	0.000301897	0.000219795	0.000134038	0.000100791	0.000272366	0.000129626	3
B0457.6	B0457.6	WBGene00007180	chrII:8922451-8924373	0.764277	0.0166008	0.44627	0.847156	1.39992	1.24813	1.35971	1.43936	0.00977097	0.00118491	0.943006	0.000219795	0.00248743	0.000100791	0.000272366	0.000129626	3
B0496.7	valv-1	WBGene00015216	chrIV:7424495-7445365	2.77369	3.56766	3.72591	3.2661	3.64001	4.29902	3.94539	3.31753	0.00200692	0.00118491	0.000301897	0.000219795	0.000134038	0.000100791	0.000272366	0.000129626	3
B0507.6	B0507.6	WBGene00015223	chrV:8746157-8750193	0.980685	1.99269	2.18841	2.19932	0.494784	1.10282	1.22025	1.59817	0.00200692	0.169818	0.000301897	0.000219795	0.000134038	0.000100791	0.000272366	0.000129626	3
B0507.8	B0507.8	WBGene00015225	chrV:8760686-8763194	0.307829	1.50003	1.3144	0.785606	0.458325	2.30482	1.62732	1.6098	0.999455	0.65285	0.000301897	0.000219795	0.000134038	0.000100791	0.00243699	0.000129626	3
B0524.5	B0524.5	WBGene00015244	chrIII:1891382-1893842	-0.0361645	0.644522	0.38409	0.802738	-0.0934286	0.796209	0.506963	1.05633	0.999455	0.999729	0.00419015	0.000415681	0.15573	0.0396941	0.0764748	0.0618182	3
B0554.6	dod-20	WBGene00015259	chrV:422497-424166	0.481072	1.05493	1.75781	2.27356	0.697299	1.37763	1.56608	2.2617	1	1	0.00399244	0.00223226	0.01743	0.0237155	0.000272366	0.000129626	3
C01B7.4	magu-2	WBGene00006467	chrV:8786550-8795567	1.31045	1.6625	1.78066	0.992418	2.19393	2.34263	2.01407	1.09297	0.0374343	0.00118491	0.000301897	0.000219795	0.000134038	0.000100791	0.000908258	0.000250224	3
C02F5.11	tsp-2	WBGene00006628	chrIII:8236916-8237893	4.92704	5.1913	5.07681	4.34885	5.2983	5.69311	5.10694	4.08223	0.00200692	0.00118491	0.000301897	0.000219795	0.000134038	0.000100791	0.000272366	0.000129626	3
C02F5.8	tsp-1	WBGene00006627	chrIII:8237994-8239423	5.05736	5.17014	5.34549	4.8422	6.05991	6.51545	6.22976	5.1808	0.00200692	0.00118491	0.000301897	0.000219795	0.000134038	0.000100791	0.000272366	0.000129626	3
C02H6.2	fbxa-105	WBGene00015362	chrV:7390526-7392087	1.55071	2.43109	2.3451	1.95004	1.58416	2.2467	2.01936	1.66285	0.00200692	0.00118491	0.000301897	0.000219795	0.000134038	0.000100791	0.000272366	0.000129626	3
C03G6.5	C03G6.5	WBGene00015393	chrV:7365242-7366224	0.391596	0.742405	0.906131	0.85359	0.63082	1.02491	1.10499	0.686714	0.688535	0.0695904	0.000301897	0.000219795	0.000134038	0.000100791	0.000272366	0.000814634	3
C04C3.9	C04C3.9	WBGene00195067	chrIV:3428087-3428534	0.0432405	0.426329	0.905111	0.30299	-0.187254	1.08723	0.763964	0.112482	0.999455	0.999729	1	0.0405415	1	1	1	1	3
C04E12.2	C04E12.2	WBGene00015433	chrV:3369080-3369877	0.289431	0.466388	0.464921	0.607845	0.453328	0.708229	1.03865	0.445303	0.999455	0.47002	0.00964563	0.000415681	0.0104892	0.000100791	0.00800566	0.0394257	3
C04F12.3	ikb-1	WBGene00002069	chrI:9685481-9688648	0.583585	1.05372	1.04774	0.471323	0.661283	0.962558	1.58184	1.32629	0.150351	0.0429907	0.000301897	0.000219795	0.000134038	0.000100791	0.00179988	0.000129626	3
C04F6.1	vit-5	WBGene00006929	chrX:3403470-3408605	-1.01433	9.4167	10.1695	11.0341	-1.45912	7.97252	8.14045	8.87728	0.172158	0.00755577	1	1	1	1	1	1	3
C04G2.8	C04G2.8	WBGene00007307	chrIV:10107034-10111577	9.61067	-0.0258313	0.497017	2.52815	0	0.221438	1.06469	3.25748	1	1	0.208587	0.0485744	0.000258325	0.000100791	0.000272366	0.000129626	3
C04G6.5	C04G6.5	WBGene00015455	chrII:5083847-5091636	3.61424	5.46509	4.95953	3.22998	2.5001	2.93109	2.47345	1.21848	0.964818	0.94142	0.0768023	0.226953	0.0175105	0.0905269	0.0166711	0.243239	3
C05B5.5	C05B5.5	WBGene00007322	chrIII:10001374-10003113	2.44322	2.81377	3.721	3.48331	1.60956	2.06344	2.15508	1.99941	0.00200692	0.00118491	0.000301897	0.000219795	0.000134038	0.000100791	0.000272366	0.000129626	3
C05B5.9	C05B5.9	WBGene00023482	chrIII:10003392-10003810	2.69423	3.17816	3.22141	3.22657	1.9477	2.11378	1.63284	2.17113	0.00200692	0.00912324	0.000301897	0.000219795	0.000134038	0.000289397	0.000272366	0.000250224	3
C05E4.14	srh-2	WBGene00005228	chrV:728230-734279	0.373245	1.60461	1.07985	0.424499	0.346178	0.944071	1.22631	0.711168	0.999455	0.927671	0.00257529	0.0143618	0.00104841	0.000196478	0.150874	0.012141	3
C06B3.2	oac-3	WBGene00007361	chrV:13899512-13902653	0.854533	0.515803	0.905645	1.18218	2.40486	2.31927	1.56393	1.94535	0.00375868	0.00118491	1	0.000219795	0.000134038	0.000100791	0.000272366	0.000129626	3
C06B8.12	nhr-151	WBGene00077594	chrV:15482148-15483665	0.156224	0.750777	1.00909	0.44355	0.0585263	0.715916	0.758571	0.56267	0.999455	0.999729	0.000570958	0.000781591	0.000134038	0.000100791	0.0633962	0.0080835	3
C06C6.4	nhr-63	WBGene00003653	chrV:16002594-16004941	1.34219	1.57376	2.356	1.39829	2.20078	2.34368	2.61368	1.54793	0.00200692	0.00118491	0.000301897	0.000219795	0.000134038	0.000100791	0.000272366	0.000129626	3
C06C6.5	nhr-50	WBGene00003640	chrV:15997778-16000653	1.45256	1.99995	2.06695	1.2655	1.83191	2.32984	2.35287	1.64393	0.00200692	0.00118491	0.000301897	0.000219795	0.000134038	0.000100791	0.000272366	0.000129626	3
C06E4.8	C06E4.8	WBGene00015537	chrIV:7284218-7285873	2.3574	3.68988	3.73788	3.53982	1.50531	2.5065	2.03263	2.35953	0.00200692	0.00118491	0.000301897	0.000219795	0.000134038	0.000100791	0.000272366	0.000129626	3
C06H5.2	fbxa-157	WBGene00007393	chrV:17899827-17901913	0.378187	0.784714	0.864309	0.942573	0.269849	0.570899	0.974657	1.13313	0.978314	0.999729	0.00194738	0.0117366	0.00037726	0.000196478	0.00145371	0.000129626	3
C07A9.8	best-5	WBGene00007404	chrIII:9686932-9690253	0.954403	1.45328	1.67101	1.55425	0.65838	1.0822	1.02065	0.678879	0.00375868	0.0898006	0.000301897	0.000219795	0.000134038	0.000100791	0.000272366	0.000814634	3
C07E3.3	C07E3.3	WBGene00007414	chrII:10353632-10357520	1.72607	2.49259	2.48512	2.37672	1.69686	2.31257	2.79771	2.54527	0.00200692	0.00118491	0.000301897	0.000219795	0.000134038	0.000100791	0.000272366	0.000129626	3
C08E3.10	fbxa-158	WBGene00015602	chrII:1619796-1621261	0.896841	1.91594	2.09898	2.03879	0.596066	1.66005	1.99573	2.54012	0.0213514	0.0749866	0.0621872	0.0490917	0.251985	0.223187	0.0417518	0.0237188	3
C08E3.5	fbxa-162	WBGene00015597	chrII:1607991-1609001	0.537984	1.47118	1.84345	1.70775	0.422344	1.83524	1.71449	1.33364	0.500568	0.637257	0.00173572	0.00808727	0.000608963	0.000648412	0.000272366	0.000129626	3
C08E8.4	C08E8.4	WBGene00007440	chrV:18371845-18373531	1.01959	3.38519	3.41812	2.52109	1.67019	4.56338	3.7729	2.3979	0.00977097	0.00118491	0.000301897	0.000219795	0.000134038	0.000100791	0.000272366	0.000129626	3
C08F11.13	C08F11.13	WBGene00007460	chrIV:13607439-13609884	0.666266	1.26189	1.75593	0.841181	1.03326	1.63746	1.5962	0.928154	0.0281213	0.00118491	0.000301897	0.000219795	0.000134038	0.000100791	0.000272366	0.000129626	3
C08G5.7	C08G5.7	WBGene00044418	chrII:756193-765317	0.126783	0.529343	1.09162	0.518853	0.196117	0.417286	0.792524	0.576666	0.999455	0.999729	0.00379793	0.0394984	0.000134038	0.000100791	0.00487563	0.000704956	3
C09F12.1	clc-1	WBGene00000522	chrX:11047414-11049232	1.90378	2.90082	2.36109	2.19526	1.49676	2.39711	1.65129	1.6504	0.00200692	0.00118491	0.000301897	0.000219795	0.000134038	0.000100791	0.000272366	0.000129626	3
C10C5.2	C10C5.2	WBGene00007506	chrIV:9371507-9373636	0.912625	2.06086	2.43435	1.1235	1.09685	3.25568	3.44088	1.6355	0.00375868	0.00118491	0.000301897	0.000219795	0.000134038	0.000100791	0.000272366	0.000129626	3
C10G6.1	egal-1	WBGene00015680	chrIV:5820369-5830200	0.76282	0.913286	0.786368	0.805522	1.2091	1.34866	1.16804	0.774549	0.00200692	0.00118491	0.000301897	0.000219795	0.000134038	0.000100791	0.000272366	0.000129626	3
C12D12.5	sox-4	WBGene00015716	chrX:3505439-3506391	0.801429	1.25956	1.35651	1.18642	0.511373	1.05227	0.90555	0.687014	0.0506296	0.352067	0.000301897	0.000219795	0.000134038	0.000100791	0.000272366	0.000595601	3
C14B1.3	C14B1.3	WBGene00007574	chrIII:3703647-3705054	0.454267	0.646809	0.508523	0.396874	0.783112	1.05294	1.02317	0.832455	0.321326	0.00118491	0.000301897	0.000219795	0.000134038	0.000100791	0.0091863	0.000129626	3
C15C7.5	C15C7.5	WBGene00015791	chrX:3151144-3152463	1.08735	1.53859	1.46446	1.73889	1.64642	1.83294	1.39418	1.53416	0.00200692	0.00118491	0.000301897	0.000219795	0.000134038	0.000100791	0.000272366	0.000129626	3
C16B8.3	C16B8.3	WBGene00015823	chrX:3968035-3968637	1.04519	1.99526	1.84329	2.11787	0.58496	0.922461	0.742909	1.07993	0.00200692	0.0424488	0.000301897	0.000219795	0.000134038	0.000100791	0.000272366	0.000129626	3
C16D9.4	C16D9.4	WBGene00015859	chrV:8240930-8243201	1.07826	1.8202	1.50848	1.67351	0.562015	1.31701	0.978384	1.13117	0.00200692	0.183919	0.000301897	0.000219795	0.000134038	0.000100791	0.000272366	0.000129626	3
C16D9.9	C16D9.9	WBGene00015864	chrV:8264240-8264663	0.118057	1.58591	1.06272	0.78734	-0.191842	1.3922	1.18372	1.54327	1	1	0.359432	0.333779	0.0318499	0.0320869	0.110309	0.011218	3
C17B7.10	C17B7.10	WBGene00015884	chrV:3340178-3342745	0.500413	2.14296	1.2976	1.27591	0.850493	2.34382	1.89199	1.80999	0.336853	0.0113922	0.000301897	0.000219795	0.000134038	0.000100791	0.000272366	0.000129626	3
C17B7.3	C17B7.3	WBGene00015877	chrV:3342803-3343865	0.646692	0.905481	1.21434	0.970251	1.3148	2.37319	2.51973	1.21938	0.383081	0.00594115	0.00340234	0.000219795	0.0330236	0.00569085	0.00630392	0.000814634	3
C17B7.4	C17B7.4	WBGene00015878	chrV:3339347-3340092	0.343638	1.84272	2.11449	2.45782	0.61938	2.20585	2.72587	3.01526	0.999455	0.270923	0.000301897	0.000219795	0.000134038	0.000100791	0.000272366	0.000129626	3
C17C3.4	ins-11	WBGene00002094	chrII:5556760-5557088	1.35158	2.8018	2.82624	3.31391	2.48444	4.71965	4.45139	4.47514	0.0942406	0.00118491	0.0317647	0.0414476	0.260406	0.248749	0.263517	0.0729814	3
C17F4.12	C17F4.12	WBGene00044374	chrII:3243675-3244162	0.741105	0.979772	1.14483	0.598597	1.89796	1.35024	1.22369	2.36799	0.596392	0.00118491	0.253638	0.0404586	1	1	1	0.00790044	3
C17H1.4	C17H1.4	WBGene00007657	chrI:13110415-13112443	0.596265	0.977695	0.650206	0.419885	0.433539	1.53423	1.20466	1.32893	1	1	0.00173572	0.000219795	1	0.000380246	1	0.000595601	3
C17H1.7	C17H1.7	WBGene00007660	chrI:13136466-13138521	1.10334	1.73721	1.59713	1.17977	0.546739	2.81955	1.6058	1.68095	0.011163	0.224021	0.000301897	0.000219795	0.000134038	0.000100791	0.000272366	0.000129626	3
C17H12.8	C17H12.8	WBGene00015933	chrIV:6818605-6820643	1.2263	4.53209	5.74608	6.1936	0.609783	3.10017	4.02656	3.90234	0.00200692	0.0419406	0.000301897	0.000219795	0.000134038	0.000100791	0.000272366	0.000129626	3
C18A11.1	C18A11.1	WBGene00015947	chrX:8069549-8070289	1.11569	2.06384	1.62565	1.31803	0.665502	1.77629	1.1202	1.02164	0.00200692	0.0768226	0.000301897	0.000219795	0.000134038	0.000100791	0.000272366	0.000129626	3
C18E9.9	C18E9.9	WBGene00007689	chrII:8988356-8989546	0.634618	1.07339	1.14704	1.13552	0.431823	1.00927	0.888351	0.823774	0.0499274	0.301528	0.000301897	0.000219795	0.000134038	0.000100791	0.000272366	0.000129626	3
C18H7.11	C18H7.11	WBGene00044457	chrIV:596901-598769	1.99651	2.97369	3.02116	4.15827	2.07905	4.2446	4.07479	4.18733	0.00200692	0.00118491	0.000301897	0.000219795	0.000134038	0.000100791	0.000272366	0.000129626	3
C18H9.6	C18H9.6	WBGene00016004	chrII:6700657-6701625	0.580725	1.27071	0.822458	1.22205	1.1039	2.36478	1.92469	1.93995	0.107517	0.00118491	0.000301897	0.000219795	0.000134038	0.000100791	0.000272366	0.000129626	3
C25D7.4	fbxa-82	WBGene00007716	chrV:15051008-15052526	0.302481	0.583169	1.71094	0.336508	0.482929	1.02109	1.32667	0.169545	0.999455	0.481565	0.0139838	0.000219795	0.000134038	0.000100791	0.214598	0.505045	3
C25H3.10	C25H3.10	WBGene00016119	chrII:5696624-5698958	1.39302	2.39229	2.61656	0.971731	1.85051	2.18418	2.38169	0.96988	0.00200692	0.00118491	0.000301897	0.000219795	0.000134038	0.000100791	0.000272366	0.000129626	3
C28G1.5	C28G1.5	WBGene00016190	chrX:8826706-8828532	0.655104	1.87291	2.22087	1.75206	0.012406	1.40088	1.40076	1.24715	0.0600682	0.999729	0.000301897	0.000219795	0.000134038	0.000100791	0.000272366	0.000129626	3
C29F3.7	C29F3.7	WBGene00007807	chrV:15354832-15357572	0.810786	1.79921	2.72557	2.72324	0.458382	1.71747	2.1443	2.07824	0.00542576	0.301528	0.000301897	0.000219795	0.000134038	0.000100791	0.000272366	0.000129626	3
C29F9.3	C29F9.3	WBGene00016218	chrIII:124774-126419	0.326524	1.27337	1.65447	1.44163	-0.0207179	1.20017	1.1054	0.571603	0.959564	0.999729	0.000301897	0.000219795	0.000134038	0.000100791	0.000272366	0.00235296	3
C29F9.4	C29F9.4	WBGene00016219	chrIII:120491-124686	0.40765	1.38282	1.57648	1.41851	-0.107781	1.3586	1.06678	0.791021	0.573905	0.999729	0.000301897	0.000219795	0.000134038	0.000100791	0.000272366	0.000129626	3
C30E1.8	C30E1.8	WBGene00016257	chrX:16915693-16919319	0.264105	0.814754	0.8977	1.99543	0.555174	1.24864	1.16682	1.84737	1	1	1	0.000219795	0.252609	0.225844	0.119122	0.0848904	3
C30G7.1	hil-1	WBGene00001852	chrV:14949776-14952792	0.761411	1.14069	1.2749	0.644178	0.836651	1.37344	1.75478	0.972842	0.0470122	0.00594115	0.000301897	0.000219795	0.000134038	0.000100791	0.000272366	0.000129626	3
C31A11.5	oac-6	WBGene00007833	chrV:16302747-16306156	2.80228	3.57753	3.36019	2.5833	2.65517	2.96943	1.72956	1.25567	0.00200692	0.00118491	0.000301897	0.000219795	0.000134038	0.000100791	0.000272366	0.000129626	3
C31B8.4	C31B8.4	WBGene00016281	chrV:2896636-2898417	1.55214	2.38814	2.63304	3.2515	1.86966	2.90416	3.02562	3.72015	0.00200692	0.00118491	0.000301897	0.000219795	0.000134038	0.000100791	0.000272366	0.000129626	3
C31H5.1	C31H5.1	WBGene00007854	chrI:9025778-9031232	0.130405	0.903588	0.501253	0.447908	0.409322	1.17026	1.02775	1.01364	0.999455	0.589697	0.00106215	0.000219795	1	0.00125176	0.0811442	0.000129626	3
C32F10.4	C32F10.4	WBGene00016332	chrI:5807708-5818125	0.433327	1.30661	1.31397	1.50183	0.1352	0.600013	0.655793	1.39505	0.999455	0.999729	0.0176952	0.338197	0.0090357	0.130332	0.0154177	0.0199166	3
C32H11.1	C32H11.1	WBGene00007864	chrIV:12912789-12914969	1.38121	0.683798	0.903922	1.15257	0.25894	0.816944	1.89322	1.37795	0.0656031	1	1	0.0799524	0.286482	0.263322	0.000272366	0.000129626	3
C33H5.13	C33H5.13	WBGene00016379	chrIV:7791652-7792225	1.60108	2.52716	2.64511	2.78003	1.66544	2.02804	1.57391	1.90629	0.00200692	0.00118491	0.000301897	0.000219795	0.000134038	0.000100791	0.000272366	0.000129626	3
C34C12.9	C34C12.9	WBGene00007928	chrIII:3474254-3475450	0.568496	0.0171432	0.0737478	0.519473	1.59621	0.823177	0.517855	1.20358	0.559209	0.00118491	0.955702	0.000219795	0.763288	0.00802414	0.0679186	0.000129626	3
C34C6.7	C34C6.7	WBGene00007919	chrII:8707154-8708854	1.82097	3.06071	2.71248	2.33076	2.51185	4.12419	4.26202	3.93985	0.00200692	0.00118491	0.000301897	0.000219795	0.000134038	0.000100791	0.000272366	0.000129626	3
C34D1.5	zip-5	WBGene00007932	chrV:13264545-13269863	1.76666	2.15366	2.78722	2.50645	2.52182	3.14381	2.38294	2.22765	0.00200692	0.00118491	0.000301897	0.000219795	0.000134038	0.000100791	0.000272366	0.000129626	3
C34D10.2	C34D10.2	WBGene00016407	chrX:8018018-8025888	0.644891	1.19826	0.926674	0.466209	0.575368	1.01625	0.917049	0.115323	0.0164178	0.0557065	0.000301897	0.000219795	0.000134038	0.000100791	0.000272366	0.414233	3
C34H3.5	C34H3.5	WBGene00196132	chrX:6167389-6167668	0	0	0	1.61749	1.01836	0	1.22281	0	1	0.129102	1	1	1	0.0157614	0.0479709	1	3
C34H4.2	C34H4.2	WBGene00016425	chrIV:1545299-1567716	0.268298	1.03799	0.913924	1.6938	-0.166689	1.46628	0.637636	0.711765	0.999455	0.999729	0.00604154	0.000219795	0.000134038	0.0010804	0.000272366	0.218502	3
C34H4.3	tag-244	WBGene00044073	chrIV:1545299-1567716	1.04735	2.15671	2.64373	2.75996	1.06474	2.411	2.69387	2.72	0.999455	0.999729	0.00236775	0.00162072	0.000134038	0.000100791	0.00243699	0.00175252	3
C35B8.4	C35B8.4	WBGene00044743	chrX:9211007-9212325	0.743622	0.733297	1.03229	1.15019	0.897648	1.58953	1.39515	1.60436	0.0270176	0.00505397	0.000301897	0.000219795	0.000134038	0.000100791	0.000272366	0.000129626	3
C35C5.8	C35C5.8	WBGene00007957	chrX:11534053-11536564	0.922127	2.78876	2.87151	2.06394	0.923973	3.29557	3.47965	3.12968	0.00375868	0.00118491	0.000301897	0.000219795	0.000134038	0.000100791	0.000272366	0.000129626	3
C35C5.9	C35C5.9	WBGene00007958	chrX:11536567-11537123	0.374944	0.591629	0.888631	0.0823541	0.4336	1.09577	1.1335	0.714288	0.999455	0.704106	0.0444879	0.000219795	0.00277972	0.000100791	0.809713	0.00235296	3
C36A4.11	C36A4.11	WBGene00044167	chrIII:3840594-3841150	0.824033	1.44887	1.32841	1.42473	0.831334	1.58815	1.03857	1.64685	0.23252	0.196815	0.000301897	0.000219795	0.000134038	0.000648412	0.000272366	0.000129626	3
C36A4.14	C36A4.14	WBGene00194650	chrIII:3830278-3832240	0.719851	0.655255	0.741011	0.556877	0.939269	1.12192	0.791386	0.721095	0.111141	0.0113922	0.000822655	0.000219795	0.000258325	0.000100791	0.00826277	0.000250224	3
C36B1.6	C36B1.6	WBGene00007973	chrI:8732245-8735718	0.534848	0.788919	0.865044	1.2514	1.00467	0.928474	1.01689	1.34987	0.999455	0.54506	0.182598	0.129026	0.0647187	0.0226353	0.0548568	0.034567	3
C36C5.12	C36C5.12	WBGene00016481	chrV:3158428-3159420	0.468264	0.624152	0.639626	0.75996	0.673222	1.16256	1.05733	0.609743	0.770757	0.171912	0.0133579	0.000219795	0.00739134	0.000100791	0.0196152	0.0365351	3
C37C3.10	C37C3.10	WBGene00016502	chrV:7862274-7863070	2.94378	4.04032	4.63016	5.06952	4.57773	4.97136	4.27098	4.3475	0.00200692	0.00118491	0.000822655	0.000219795	0.000258325	0.000100791	0.000272366	0.000129626	3
C38H2.2	C38H2.2	WBGene00008019	chrIII:10381772-10384763	0.472312	0.647149	0.911278	1.29798	0.622455	1.05472	0.827109	0.907946	0.246259	0.0346108	0.000301897	0.000219795	0.000134038	0.000100791	0.000272366	0.000129626	3
C38H2.3	C38H2.3	WBGene00008020	chrIII:10385311-10386572	0.883269	0.699858	0.571747	0.581034	1.03792	1.29237	1.31165	1.1548	0.0235442	0.00118491	0.000570958	0.000219795	0.00248743	0.000100791	0.00605504	0.000129626	3
C39B5.7	fbxa-12	WBGene00016525	chrIII:2217203-2222365	0.89816	1.26406	1.49526	1.9064	1.33497	1.02423	1.3772	1.37879	0.130929	0.0346108	0.11103	0.108595	0.149138	0.134201	0.000272366	0.000129626	3
C39E9.2	scl-5	WBGene00008027	chrIV:13064003-13065158	0.775101	0.893702	1.19047	1.35513	0.767837	1.0832	1.46787	1.60455	0.135541	0.100518	0.000301897	0.000219795	0.000134038	0.000100791	0.000272366	0.000129626	3
C39H7.2	C39H7.2	WBGene00023252	chrIV:5611089-5614608	0.713178	1.49	0.570932	1.08293	0.632268	2.22082	1.62466	1.48785	0.999455	0.999729	0.0126074	0.00112631	0.183241	0.000196478	0.0407013	0.0055714	3
C39H7.4	C39H7.4	WBGene00016542	chrIV:5611089-5614608	0.179192	0.983949	0.859728	1.22525	-0.178167	0.954438	1.08376	1.20819	0.999455	0.999729	0.000301897	0.000219795	0.000134038	0.000100791	0.000272366	0.000129626	3
C41G7.8	C41G7.8	WBGene00077525	chrI:9522577-9532831	0.844695	2.20938	2.1472	2.10618	0.594761	2.23664	1.94246	1.748	0.999455	0.999729	0.01671	0.0193538	0.000134038	0.000100791	0.000272366	0.000129626	3
C42D4.13	C42D4.13	WBGene00016598	chrIV:7187237-7188111	0.570607	0.801166	0.485327	0.363754	0.669694	0.719303	0.259227	1.34011	0.406295	0.143848	0.00340234	0.00785313	0.0608657	0.271943	0.174112	0.000129626	3
C42D8.1	C42D8.1	WBGene00016599	chrX:5109503-5112378	0.40019	1.63327	1.37752	1.52076	0.189768	1.4831	1.25124	1.559	0.589635	0.999729	0.000301897	0.000219795	0.000134038	0.000100791	0.000272366	0.000129626	3
C43C3.4	C43C3.4	WBGene00195084	chrX:9674538-9674865	2.67321	1.43572	2.27197	1.92073	3.36088	2.52925	2.22767	1.24844	0.0164178	0.00323875	0.00419015	0.000219795	0.00365102	0.00272807	0.00349416	0.0226869	3
C44H9.5	C44H9.5	WBGene00008100	chrV:12846918-12849866	0.573416	1.0936	0.972847	0.252887	0.268443	0.649464	0.675045	0.000521456	0.118466	0.916881	0.000301897	0.000219795	0.000134038	0.000100791	0.124222	0.998006	3
C45B11.2	C45B11.2	WBGene00008105	chrV:11042816-11043855	0.863498	1.44314	2.09222	1.22419	1.92751	3.12022	2.89543	1.22747	0.0838344	0.00118491	0.000570958	0.000219795	0.000258325	0.000100791	0.000497857	0.000129626	3
C46F9.3	math-24	WBGene00016719	chrII:1900237-1901921	0.762347	1.3459	1.75629	1.76365	0.249838	1.04652	1.17172	1.19978	0.0354567	0.999729	0.000301897	0.000219795	0.000134038	0.000100791	0.000272366	0.000129626	3
C49A9.9	C49A9.9	WBGene00016763	chrIV:6217371-6219519	0.324342	0.464594	0.682916	1.10582	0.713183	0.979815	0.487323	0.965553	0.802087	0.0066844	0.000822655	0.000219795	0.000134038	0.000100791	0.000272366	0.000129626	3
C49C3.21	C49C3.21	WBGene00189993	chrIV:17343050-17343493	1.5605	2.18995	1.94843	2.04531	1.47265	1.97388	1.75887	1.80475	0.154909	0.111604	0.316553	0.300468	0.291598	0.280706	0.00407053	0.00362025	3
C49C3.9	C49C3.9	WBGene00008199	chrIV:17339655-17342314	2.45273	3.62939	3.60242	4.25245	2.52889	3.15196	2.75958	3.23657	0.00200692	0.00118491	0.000301897	0.000219795	0.000134038	0.000100791	0.000272366	0.000129626	3
C49C8.5	C49C8.5	WBGene00016769	chrIV:8648664-8653677	0.715867	2.56722	2.46452	2.51509	0.374041	1.85849	1.47238	1.2115	0.00977097	0.467784	0.000301897	0.000219795	0.000134038	0.000100791	0.000272366	0.000129626	3
C49G7.12	C49G7.12	WBGene00077593	chrV:4038820-4039934	0.768256	2.13011	2.48953	3.0083	1.0415	3.45389	3.38656	3.36515	0.0591269	0.00505397	0.000301897	0.000219795	0.000134038	0.000100791	0.000272366	0.000129626	3
C50B8.4	C50B8.4	WBGene00008226	chrV:13572085-13573421	1.40011	1.30577	1.66029	1.09958	2.27704	2.64397	2.3274	1.75043	0.00200692	0.00118491	0.000301897	0.000219795	0.000134038	0.000100791	0.000272366	0.000129626	3
C50F4.9	C50F4.9	WBGene00008234	chrV:9523168-9524201	1.50268	2.06552	2.49519	1.85128	1.1479	1.37171	1.47079	1.35261	0.00200692	0.0066844	0.000301897	0.000219795	0.000134038	0.000100791	0.000272366	0.000129626	3
C50F7.5	C50F7.5	WBGene00016845	chrIV:7726717-7727951	3.69995	5.32064	3.86306	3.14687	3.91138	5.75616	5.30389	3.55779	0.00200692	0.00118491	0.000301897	0.000219795	0.000134038	0.000100791	0.000272366	0.000129626	3
C51E3.10	C51E3.10	WBGene00008255	chrV:10160436-10161115	1.75136	2.0852	2.4401	2.67822	2.46266	3.3199	2.85437	2.89859	0.00200692	0.00118491	0.000301897	0.000219795	0.000134038	0.000100791	0.000272366	0.000129626	3
C52A10.1	C52A10.1	WBGene00016862	chrV:5230476-5233888	0.182842	0.650288	0.42182	1.07941	0.52642	1.5132	0.851407	1.23023	0.999455	0.101015	0.000301897	0.000219795	0.000720654	0.000100791	0.000272366	0.000129626	3
C52B9.2	ets-9	WBGene00016865	chrX:4280977-4284057	0.656679	0.766923	1.40072	1.34082	0.588511	0.775626	0.565777	0.809277	0.084622	0.167487	0.000301897	0.000415681	0.000134038	0.000736224	0.000272366	0.000129626	3
C52B9.3	coel-1	WBGene00016866	chrX:4265881-4270486	0.965626	2.01326	1.66849	0.565505	0.826821	1.83403	1.61663	0.553934	0.00200692	0.00323875	0.000301897	0.000219795	0.000134038	0.000100791	0.000272366	0.000129626	3
C52B9.6	twk-28	WBGene00006680	chrX:4271164-4279212	0.718424	1.29689	1.91223	1.43783	0.43698	0.993228	0.848807	0.514671	0.368927	0.898939	0.000301897	0.00252422	0.000134038	0.000100791	0.000272366	0.0770622	3
C53C11.5	C53C11.5	WBGene00044770	chrX:17334056-17335972	0.600777	0.501905	0.828756	0.582376	1.16825	1.34632	1.47874	0.652111	0.361081	0.00118491	0.0289013	0.000219795	0.000608963	0.000100791	0.00895896	0.00255	3
C54D10.13	C54D10.13	WBGene00045400	chrV:12431367-12433817	1.97991	2.44413	2.71541	2.598	2.5303	3.32973	2.93909	2.81802	0.00200692	0.00118491	0.000301897	0.000219795	0.000134038	0.000100791	0.000272366	0.000129626	3
C54D10.14	C54D10.14	WBGene00138721	chrV:12437498-12441266	2.38717	2.96209	2.77327	3.3401	3.37564	3.97942	3.58686	3.67226	0.00200692	0.00118491	0.000301897	0.000219795	0.0395361	0.0350276	0.000272366	0.000129626	3
C54D10.7	dct-3	WBGene00008301	chrV:12441664-12443835	3.32524	4.00997	3.7591	4.2993	4.22624	5.01123	4.68818	4.69553	0.00200692	0.00118491	0.000301897	0.000219795	0.000134038	0.000100791	0.000272366	0.000129626	3
C54D10.8	C54D10.8	WBGene00008302	chrV:12445161-12446963	0.473704	0.796487	1.12119	0.767544	0.374013	0.724964	0.939301	1.31917	0.385873	0.575227	0.000301897	0.00178034	0.00157258	0.00216659	0.00567762	0.000129626	3
C54F6.5	C54F6.5	WBGene00016923	chrV:7529116-7529412	0.83137	2.68455	2.46259	1.32647	1.30681	3.63252	3.62918	1.51496	0.973435	0.205289	0.000301897	0.000219795	0.000494013	0.000100791	0.0134886	0.00255	3
D1005.3	cebp-1	WBGene00016997	chrX:1452694-1454000	0.935377	1.17449	1.19895	0.891034	1.17616	1.97254	1.99779	1.26121	0.00200692	0.00118491	0.000301897	0.000219795	0.000134038	0.000100791	0.000272366	0.000129626	3
D1007.19	D1007.19	WBGene00045048	chrI:4586270-4589899	0.793028	1.66828	1.65682	1.09647	0.960311	1.84138	2.14589	1.73312	0.999455	0.915382	0.0534821	0.0379569	0.0437241	0.00978038	0.147407	0.0298823	3
D1054.5	D1054.5	WBGene00008372	chrV:10771448-10776578	1.51055	1.16693	1.52292	2.26989	1.67225	1.42763	1.2859	1.92124	0.234804	0.124194	0.024109	0.0117366	0.00219187	0.0041483	0.00319861	0.011376	3
D1086.2	D1086.2	WBGene00008389	chrV:14097160-14098810	0.872509	1.78813	1.63806	1.47571	1.34103	2.63886	2.60632	1.83747	0.0942406	0.00118491	0.000301897	0.000219795	0.000134038	0.000100791	0.000272366	0.000129626	3
EGAP1.1	EGAP1.1	WBGene00017146	chrIII:5935691-5937220	0.640886	1.31821	0.882428	0.569876	0.650352	1.5551	1.42215	1.1394	0.157414	0.112401	0.000301897	0.000219795	0.00157258	0.000100791	0.0357534	0.000129626	3
EGAP1.3	zmp-1	WBGene00006987	chrIII:5926059-5932953	1.75275	1.50297	1.40149	1.84193	3.11007	3.4508	3.23689	3.04754	0.0224015	0.00118491	0.00399244	0.000219795	0.0223488	0.000100791	0.017425	0.000704956	3
F01D4.2	ugt-44	WBGene00008486	chrIV:10469762-10471890	1.89096	2.51235	2.84367	2.41237	2.0355	2.18835	1.61512	1.15472	0.00200692	0.00118491	0.000301897	0.000219795	0.000134038	0.000100791	0.000272366	0.000129626	3
F01D5.7	F01D5.7	WBGene00008497	chrII:14008665-14010583	0.218225	1.15641	0.663929	0.48109	0.267178	1.09883	0.936516	1.06339	0.999455	0.999729	0.000301897	0.000219795	1	0.278573	1	0.265385	3
F01D5.8	F01D5.8	WBGene00008498	chrII:14011201-14016964	0.234973	0.83504	1.35856	1.47524	0.342967	0.850961	0.987963	0.720685	0.999455	0.910079	0.0155079	0.014581	0.000134038	0.000380246	0.000708268	0.0469584	3
F02E8.6	ncr-1	WBGene00003561	chrX:4472283-4480116	1.23976	1.40551	1.03072	1.11856	1.44418	1.85679	1.67666	1.45007	0.00200692	0.00118491	0.000301897	0.000219795	0.000134038	0.000100791	0.000272366	0.000129626	3
F07C3.10	nhr-36	WBGene00017198	chrV:9256863-9261124	0.498503	0.972814	1.18997	0.88675	0.3111	0.769919	0.840387	0.72822	0.396762	0.872031	0.000301897	0.000219795	0.000134038	0.000100791	0.000272366	0.000129626	3
F07G6.7	fbxa-53	WBGene00017226	chrX:1716432-1718568	0.715754	0.831648	1.34325	1.26368	0.454137	0.5814	0.499776	0.794999	0.140775	0.556557	0.000822655	0.0134994	0.000134038	0.0137652	0.000272366	0.00154984	3
F08B12.4	F08B12.4	WBGene00008572	chrX:11407055-11407781	1.39596	2.23699	1.82156	1.84098	1.34301	2.6176	2.86053	2.59943	0.00200692	0.00118491	0.000301897	0.000219795	0.000134038	0.000100791	0.000272366	0.000129626	3
F08F1.4	F08F1.4	WBGene00017258	chrX:8411697-8416919	1.29822	0.553844	0.695887	1.04169	1.70645	1.26864	1.26514	1.37798	0.00200692	0.00118491	0.0178326	0.000219795	0.000831299	0.000100791	0.000497857	0.000129626	3
F08F1.8	tth-1	WBGene00006649	chrX:8422478-8423733	2.35067	3.19766	2.89348	2.57187	2.77698	3.35895	2.41742	1.95162	0.00200692	0.00118491	0.000301897	0.000219795	0.000134038	0.000100791	0.000272366	0.000129626	3
F08G2.5	F08G2.5	WBGene00008577	chrII:13832852-13833631	1.49669	1.57841	2.49381	1.43842	3.24498	3.61691	3.40337	1.97488	0.00200692	0.00118491	0.000301897	0.000219795	0.000134038	0.000100791	0.000272366	0.000129626	3
F09B9.1	oac-14	WBGene00008602	chrX:10139373-10142013	3.53398	5.9861	5.26555	3.10191	3.97886	5.63605	4.91463	2.57853	0.00200692	0.00118491	0.000301897	0.000219795	0.000134038	0.000100791	0.000272366	0.000129626	3
F09E10.11	tts-1	WBGene00006650	chrX:1504130-1504841	2.08738	4.00366	4.24515	2.14319	2.16018	4.80486	4.75056	2.5007	0.00200692	0.00118491	0.000301897	0.000219795	0.000134038	0.000100791	0.000272366	0.000129626	3
F09F7.5	F09F7.5	WBGene00017302	chrIII:5547067-5552115	0.598529	1.17218	1.55998	1.74505	0.579207	1.22641	1.05047	1.3047	0.181091	0.144214	0.000301897	0.000219795	0.000134038	0.000100791	0.000272366	0.000129626	3
F09F7.6	F09F7.6	WBGene00017303	chrIII:5547067-5552115	0.834898	2.20904	1.96109	0.383313	0.734567	2.02672	2.08113	0.677382	0.607529	0.590224	0.000301897	0.000219795	0.000134038	0.000100791	0.109438	0.00154984	3
F09F9.3	F09F9.3	WBGene00017308	chrX:4119525-4121016	1.86056	1.61472	1.68052	2.15525	2.91098	2.32449	2.0547	2.40799	0.00200692	0.00118491	0.00216148	0.000415681	0.00277972	0.000380246	0.000272366	0.000129626	3
F10C2.3	F10C2.3	WBGene00008644	chrV:12015096-12032131	0.972374	1.63891	0.935306	1.1479	1.33502	1.4042	0.796651	0.422893	0.310559	0.141566	0.00495061	0.0164735	0.0398226	0.0555294	0.105938	0.266118	3
F10C2.7	F10C2.7	WBGene00008647	chrV:12053951-12056320	0.128574	0.771243	1.51079	0.519004	0.181874	0.387134	1.04111	0.685666	1	1	0.00359325	1	0.00136474	0.000995052	0.0237155	0.00185401	3
F10D2.8	F10D2.8	WBGene00017334	chrV:7150222-7150692	1.16672	1.9155	1.33876	1.225	0.307333	1.16235	0.555435	0.332847	0.171443	0.999729	0.0503492	0.0752202	0.000134038	0.0663255	0.00128055	0.329314	3
F10E9.12	F10E9.12	WBGene00017361	chrIII:8324684-8325609	1.6806	1.21351	1.2405	1.34392	2.01083	1.95662	1.5735	1.36626	0.00200692	0.00118491	0.000301897	0.000219795	0.000134038	0.000100791	0.000272366	0.000129626	3
F11A5.10	glc-1	WBGene00001591	chrV:16219608-16221916	1.04734	2.26171	1.24385	1.22017	0.178276	1.38722	0.951458	0.688588	0.00200692	0.999729	0.000301897	0.000219795	0.000134038	0.000100791	0.000272366	0.000129626	3
F11A6.2	scrm-4	WBGene00008681	chrI:11675940-11682364	1.41623	2.09783	2.79458	3.09539	1.37065	1.73092	2.37235	2.66465	0.163172	0.150644	0.000301897	0.000219795	0.000134038	0.000100791	0.000272366	0.000129626	3
F11C7.6	F11C7.6	WBGene00017378	chrX:17401465-17402607	0.261237	0.916691	1.46101	1.10326	-0.0111753	0.554764	0.892969	1.3394	0.999455	0.999729	0.0189708	0.0971638	0.0490241	0.0960169	0.0133824	0.00264824	3
F13A7.11	F13A7.11	WBGene00008726	chrV:16394030-16395077	2.80909	2.97209	3.49696	3.1529	3.98051	4.82973	4.37767	3.13833	0.00200692	0.00118491	0.000301897	0.000219795	0.000134038	0.000100791	0.000272366	0.000129626	3
F13B6.2	F13B6.2	WBGene00017417	chrIV:7458917-7460341	0.835353	0.452423	1.04916	1.58443	0.217494	0.611396	0.858338	1.29725	0.00977097	0.999729	0.0159615	0.000781591	0.000134038	0.000100791	0.000272366	0.000129626	3
F13H6.5	F13H6.5	WBGene00017433	chrV:6372111-6374933	0.321062	1.61773	1.53818	0.606772	0.583169	1.55265	1.81707	1.24676	0.999455	0.137482	0.000301897	0.000219795	0.000134038	0.000100791	0.00716914	0.000129626	3
F13H8.4	nmgp-1	WBGene00017437	chrII:6260989-6262524	1.36531	0.738671	1.23821	1.01353	1.80711	1.51218	1.5059	1.1522	0.00200692	0.00118491	0.000301897	0.000219795	0.000134038	0.000100791	0.000272366	0.000129626	3
F14D12.5	sulp-2	WBGene00017464	chrX:5595789-5599330	0.490837	0.650043	0.459012	0.790287	0.508035	1.06601	1.14604	0.993087	0.3874	0.23804	0.000301897	0.000219795	0.000720654	0.000100791	0.000272366	0.000129626	3
F15A8.6	F15A8.6	WBGene00017478	chrX:4430865-4434502	0.884698	1.01218	1.07068	1.40025	2.05088	2.20595	2.17801	1.95007	0.00200692	0.00118491	0.000301897	0.000219795	0.000134038	0.000100791	0.000272366	0.000129626	3
F15B9.6	F15B9.6	WBGene00008850	chrV:13014141-13016654	1.27444	2.64946	3.03753	3.13483	0.677687	1.75503	1.87954	2.572	0.00200692	0.0942007	0.000301897	0.000219795	0.000134038	0.000100791	0.000272366	0.000129626	3
F16B3.2	F16B3.2	WBGene00017502	chrV:1315104-1317919	0.455407	0.463018	0.707502	1.08073	0.65079	0.865673	1.03824	1.6991	0.999455	0.802998	0.23438	0.0203775	0.0416793	0.00141995	0.0263487	0.000483391	3
F16B4.2	F16B4.2	WBGene00017504	chrV:1601013-1603916	0.902125	1.25744	1.20852	1.29018	1.64633	2.07977	1.7933	1.87447	0.020002	0.00118491	0.000301897	0.000219795	0.000134038	0.000100791	0.000272366	0.000129626	3
F16H6.10	F16H6.10	WBGene00008900	chrV:18222797-18224447	0.665355	1.25768	1.53102	1.76417	1.17917	2.22448	2.2	1.99974	0.0470122	0.00118491	0.000301897	0.000219795	0.000134038	0.000100791	0.000272366	0.000129626	3
F17C11.5	clec-221	WBGene00008916	chrV:10951980-10954434	0.716145	-0.152219	1.24597	1.13373	1.34122	1.26807	1.21089	0.968408	0.999455	0.910079	0.886101	0.110679	0.0460291	0.0443765	0.128097	0.246627	3
F18G5.6	F18G5.6	WBGene00017582	chrX:9262058-9264333	0.224388	0.762029	1.00163	0.766778	0.160807	0.518825	0.82968	1.22556	0.999455	0.999729	0.000301897	0.000599962	0.000134038	0.000100791	0.000272366	0.000129626	3
F19B2.5	F19B2.5	WBGene00008944	chrV:20162647-20163732	0.715756	1.50214	2.52702	2.48761	1.04974	2.3148	2.47397	2.07327	0.0175025	0.00118491	0.000301897	0.000219795	0.000134038	0.000100791	0.000272366	0.000129626	3
F20C5.4	F20C5.4	WBGene00008969	chrIV:8764879-8767450	0.795898	0.565595	0.735392	0.837974	1.17725	1.13301	1.16891	1.05087	0.00855958	0.00118491	0.00106215	0.000219795	0.000134038	0.000100791	0.000272366	0.000129626	3
F20G2.5	F20G2.5	WBGene00008988	chrV:13771507-13773700	1.70991	3.5329	3.45593	2.89897	1.90657	3.73993	3.33485	2.57456	0.00200692	0.00118491	0.000301897	0.000219795	0.000134038	0.000100791	0.000272366	0.000129626	3
F21C10.10	F21C10.10	WBGene00017659	chrV:9096006-9098696	1.14111	2.18675	1.52659	0.840288	0.929939	2.08197	1.91877	1.06259	0.00200692	0.0170746	0.000301897	0.000219795	0.000134038	0.000100791	0.000272366	0.000129626	3
F21C10.11	F21C10.11	WBGene00017660	chrV:9123487-9123840	1.46319	3.68291	2.5544	2.7203	2.03209	4.69346	3.62997	3.89209	0.020002	0.00118491	0.000301897	0.000219795	0.00178071	0.000100791	0.000272366	0.000129626	3
F21C10.4	F21C10.4	WBGene00017654	chrV:9126659-9127708	1.07113	0.761478	0.466944	1.5695	2.87705	2.86018	2.27937	2.80341	0.0175025	0.00118491	0.000570958	0.000219795	0.0372516	0.000100791	0.000272366	0.000129626	3
F21D12.1	nhr-21	WBGene00003620	chrII:7339228-7349476	0.305077	1.4887	1.30303	0.835202	0.0848724	1.26129	1.66316	1.44734	0.995026	0.999729	0.000301897	0.000219795	0.000134038	0.000100791	0.000272366	0.000129626	3
F21H7.1	gst-22	WBGene00001770	chrV:16230158-16232282	1.92139	3.03923	3.41152	3.58493	2.50339	3.69951	2.56001	2.52913	0.00200692	0.00118491	0.000301897	0.000219795	0.000134038	0.000100791	0.000272366	0.000129626	3
F22A3.1	ets-4	WBGene00017687	chrX:6519106-6530148	0.508753	0.233257	1.28395	1.04107	0.779372	0.897152	0.835076	0.641735	0.741588	0.0912078	0.192353	0.000219795	0.000134038	0.000100791	0.000272366	0.000129626	3
F22B7.9	F22B7.9	WBGene00017698	chrIII:8652577-8653907	0.617372	0.922604	0.98737	0.546088	0.516108	1.24821	1.23444	0.908563	0.104385	0.208329	0.000301897	0.000219795	0.000134038	0.000100791	0.000708268	0.000129626	3
F22B8.4	F22B8.4	WBGene00009047	chrV:16086571-16088217	1.14844	1.82323	1.37125	0.839819	0.671058	1.47282	1.34636	0.981208	0.00200692	0.147294	0.000301897	0.000219795	0.00238837	0.000380246	0.00407053	0.000704956	3
F22B8.6	cth-1	WBGene00009048	chrV:16100654-16102744	0.75383	0.810971	0.80555	1.36455	0.0599765	1.16905	1.3913	1.43674	0.00375868	0.999729	0.000301897	0.000219795	0.000134038	0.000100791	0.000272366	0.000129626	3
F22G12.1	F22G12.1	WBGene00009061	chrI:13139131-13141894	1.35506	1.73777	1.63846	1.44985	0.638492	2.69164	1.46288	1.99247	0.00200692	0.203222	0.000301897	0.000219795	0.000134038	0.000100791	0.000272366	0.000129626	3
F22H10.2	F22H10.2	WBGene00017726	chrX:16678487-16679823	4.23626	4.42266	4.15496	3.68597	4.8251	4.99239	3.86439	2.83756	0.00200692	0.00118491	0.000301897	0.000219795	0.000134038	0.000100791	0.000272366	0.000129626	3
F22H10.3	F22H10.3	WBGene00017727	chrX:16677335-16677738	1.35656	1.3515	1.7151	2.05477	1.41269	1.16905	0.86081	1.00021	0.00200692	0.00118491	0.000301897	0.000219795	0.000134038	0.000100791	0.000272366	0.000129626	3
F23H12.1	snb-2	WBGene00004898	chrV:12344185-12345919	0.432749	0.786143	1.13979	1.07695	0.226807	0.564768	0.40378	0.577515	0.410386	0.999729	0.000301897	0.000955771	0.000134038	0.00116644	0.000272366	0.000129626	3
F23H12.3	F23H12.3	WBGene00009093	chrV:12345934-12350390	0.728639	0.665259	1.08955	1.33781	1.17047	1.07179	0.894388	1.06742	0.0543376	0.00118491	0.000301897	0.000219795	0.000134038	0.000100791	0.000272366	0.000129626	3
F25A2.1	F25A2.1	WBGene00017764	chrV:1179603-1181548	1.49153	4.34563	4.88111	5.25712	0.45645	2.60952	2.78919	3.23992	0.00200692	0.536605	0.000301897	0.000219795	0.000134038	0.000100791	0.000272366	0.000129626	3
F25E2.4	ifd-2	WBGene00002058	chrX:813851-815929	2.25101	2.17028	1.78732	2.35035	2.30055	2.51128	2.38278	2.49495	0.00200692	0.00118491	0.000301897	0.000219795	0.000134038	0.000100791	0.000272366	0.000129626	3
F25H2.15	F25H2.15	WBGene00045162	chrI:10565265-10565443	2.31253	3.12306	-1.34388	3.20085	2.47908	0.767787	-0.658219	3.55666	1	1	0.00106215	1	1	1	0.000497857	0.000129626	3
F27E5.9	F27E5.9	WBGene00206354	chrII:10134937-10135829	3.57114	4.34664	3.97248	4.36615	3.8343	4.36948	3.59228	3.88568	0.00200692	0.00118491	0.000301897	0.000219795	0.000134038	0.000100791	0.000272366	0.000129626	3
F28D1.3	thn-1	WBGene00009213	chrIV:12380103-12380857	0.990377	1.57508	2.4623	2.58802	1.08024	1.55303	2.50324	2.45758	0.00977097	0.00323875	0.000301897	0.000219795	0.000134038	0.000100791	0.000272366	0.000129626	3
F28G4.5	oac-18	WBGene00009230	chrV:16288787-16292154	1.16442	1.09805	0.677724	1.02927	0.338569	1.04187	0.0174013	0.387044	0.00375868	1	0.000301897	0.000219795	0.000134038	1	0.000272366	1	3
F31D5.5	mth-1	WBGene00017948	chrII:4186665-4208499	0.625123	0.963069	0.84878	1.43241	0.75646	1.02766	0.813725	0.771351	0.999455	0.874463	0.0212534	0.0243934	0.00136474	0.00216659	0.000272366	0.00755739	3
F31F4.12	nhr-180	WBGene00017961	chrV:664796-667494	0.580746	1.0568	1.24619	1.01802	0.368819	0.764808	0.752885	1.09125	0.246521	0.696115	0.000301897	0.000415681	0.000134038	0.000100791	0.000272366	0.000129626	3
F32A11.6	moe-3	WBGene00003388	chrII:13157334-13165733	-0.0474029	0.881425	1.01789	0.19903	0.218177	0.605175	0.992839	0.59932	0.999455	0.999729	0.0561842	0.218279	0.00817619	0.00523089	0.614046	0.0818621	3
F32A5.8	F32A5.8	WBGene00017971	chrII:7257021-7258112	0.505563	0.439054	0.43698	1.00131	0.477429	0.348769	0.141762	0.544613	0.190594	0.187723	0.00531586	0.0394039	0.000940678	0.262156	0.000272366	0.000367766	3
F33H12.5	sri-36	WBGene00005548	chrII:2583781-2585593	0.508378	1.047	1.74712	2.19358	1.0202	1.08769	1.12278	1.45046	1	1	1	0.000219795	0.000134038	0.000100791	0.12189	0.105723	3
F33H12.7	F33H12.7	WBGene00045457	chrII:2586076-2586911	3.33807	5.55061	6.46216	4.81799	5.21278	7.33964	6.59229	4.75504	0.00200692	0.00118491	0.000301897	0.000219795	0.000134038	0.000100791	0.000272366	0.000129626	3
F35C11.4	F35C11.4	WBGene00009403	chrII:8249919-8251981	0.662433	0.960344	0.917605	1.12066	0.496904	0.656166	0.591125	1.01436	0.0681082	0.23046	0.000301897	0.000599962	0.000134038	0.000100791	0.000272366	0.000129626	3
F35E12.10	F35E12.10	WBGene00009434	chrV:13745702-13748787	1.66592	2.26744	2.10918	3.048	1.79654	2.06609	1.75418	2.01788	0.00200692	0.00118491	0.000301897	0.000219795	0.000134038	0.000100791	0.000272366	0.000129626	3
F35E12.4	F35E12.4	WBGene00009428	chrV:13731505-13733387	1.10394	1.71876	1.91153	1.91904	1.06567	3.06255	3.09403	2.28176	0.00200692	0.00118491	0.000301897	0.000219795	0.000134038	0.000100791	0.000272366	0.000129626	3
F35E12.8	F35E12.8	WBGene00009432	chrV:13749184-13751921	1.69719	3.27059	3.50951	4.13503	2.07685	3.80657	3.16169	3.21241	0.00200692	0.00118491	0.000301897	0.000219795	0.000134038	0.000100791	0.000272366	0.000129626	3
F35E12.9	F35E12.9	WBGene00009433	chrV:13741320-13745127	2.38182	4.01616	4.41241	3.72015	2.87947	4.77967	4.67837	3.41394	0.00200692	0.00118491	0.000301897	0.000219795	0.000134038	0.000100791	0.000272366	0.000129626	3
F35F10.13	F35F10.13	WBGene00018062	chrV:3318173-3319062	0.485947	1.07316	1.15361	1.08744	1.04767	1.30232	1.6566	1.40305	0.668188	0.00118491	0.000301897	0.000219795	0.000134038	0.000100791	0.000708268	0.000129626	3
F36F2.2	F36F2.2	WBGene00009476	chrI:9016796-9017994	0.397315	1.16783	1.41374	0.954895	0.438008	1.20189	1.59209	1.37102	0.67852	0.372408	0.000301897	0.000219795	0.000134038	0.000100791	0.000272366	0.000129626	3
F36G9.11	clec-232	WBGene00009487	chrV:15976151-15977569	0.740648	2.35807	3.09618	2.94867	0.653448	2.248	3.00097	2.26024	0.117688	0.12802	0.00319524	0.000781591	0.0794686	0.000289397	0.000272366	0.000129626	3
F36G9.12	oac-20	WBGene00009488	chrV:15978715-15982854	1.68349	3.53369	3.72503	4.1202	1.08737	2.37392	1.55214	1.13663	0.00200692	0.00118491	0.000301897	0.000219795	0.000134038	0.000100791	0.000272366	0.000129626	3
F36G9.14	fbxa-99	WBGene00009490	chrV:15978715-15982854	0.741127	1.46787	2.37382	2.34995	0.372693	1.58568	1.8598	1.89342	0.999455	0.999729	0.0302791	0.0105264	0.0088626	0.00765556	0.00179988	0.00381006	3
F36G9.5	sru-22	WBGene00005685	chrV:15972906-15974936	0.536158	1.32392	1.68092	1.44649	0.206051	1.02471	0.665258	1.22077	1	1	0.190473	0.164763	0.000134038	1	0.00128055	0.0101905	3
F36G9.7	F36G9.7	WBGene00009486	chrV:15968421-15969753	1.00999	2.31948	1.74578	0.932195	0.939333	2.8526	2.33857	1.0331	0.867096	0.633257	0.357311	0.313931	0.271177	0.242977	0.00378327	0.000367766	3
F37A8.5	F37A8.5	WBGene00009503	chrIII:3956623-3957475	1.09299	1.49842	1.47849	0.81431	1.06711	1.58545	1.41348	1.37189	0.00700364	0.0106237	0.000301897	0.000219795	0.000134038	0.000100791	0.000272366	0.000129626	3
F37C4.5	F37C4.5	WBGene00018145	chrIV:3871828-3874416	1.00379	0.814037	0.525235	1.0932	1.05553	0.584655	0.485153	0.386304	0.00200692	0.00118491	0.000301897	0.000219795	0.000134038	0.000100791	0.000272366	0.00255	3
F38A5.3	lec-11	WBGene00002274	chrIV:6588189-6590205	1.5002	2.36947	2.65094	2.73697	1.65296	2.59551	1.97525	1.71786	0.00200692	0.00118491	0.000301897	0.000219795	0.000134038	0.000100791	0.000272366	0.000129626	3
F39E9.1	F39E9.1	WBGene00018194	chrII:3318301-3319529	1.71388	2.71842	2.68122	3.39299	2.17913	3.09857	2.69438	3.22653	0.00200692	0.00118491	0.000301897	0.000219795	0.000134038	0.000100791	0.000272366	0.000129626	3
F39E9.22	F39E9.22	WBGene00195075	chrII:3319642-3320405	2.83902	3.8653	3.7662	4.33893	2.98683	3.55059	3.34093	3.6681	0.00200692	0.00118491	0.000301897	0.000219795	0.000134038	0.000100791	0.000272366	0.000129626	3
F40F12.7	F40F12.7	WBGene00009595	chrIII:9914260-9915817	0.435543	1.48554	1.4103	0.663091	0.556011	1.73454	1.03831	0.518472	0.416996	0.0864324	0.000301897	0.000219795	0.000134038	0.000100791	0.000272366	0.000814634	3
F40F12.9	F40F12.9	WBGene00043995	chrIII:9912795-9914075	0.744615	0.965508	1.12974	0.922097	0.797709	1.55051	1.0488	0.539929	0.555575	0.329764	0.00236775	0.000219795	0.000134038	0.000196478	0.00630392	0.0940168	3
F40F8.5	F40F8.5	WBGene00009578	chrII:11132841-11134928	0.00243791	0.733597	1.41075	1.17096	0.0619129	0.911246	1.12417	0.368246	0.999455	0.999729	0.000301897	0.000219795	0.000134038	0.000100791	0.000272366	0.00492651	3
F40F8.7	pqm-1	WBGene00004096	chrII:11142750-11152600	0.459309	0.214621	0.904877	0.970012	1.10418	1.33977	1.1727	0.959768	0.361119	0.00118491	0.185707	0.000219795	0.000134038	0.000100791	0.000272366	0.000129626	3
F40F9.2	tag-120	WBGene00006470	chrV:9703054-9709814	1.58984	1.99446	1.85414	2.2332	2.05419	2.68403	1.99896	1.92711	0.00700364	0.00118491	0.000301897	0.000219795	0.000134038	0.000100791	0.000272366	0.000129626	3
F41E6.6	tag-196	WBGene00007055	chrV:8594911-8597563	0.494656	1.13434	0.586322	0.531372	0.705252	1.5402	1.65073	1.01428	0.185672	0.0066844	0.000301897	0.000219795	0.000134038	0.000100791	0.000272366	0.000129626	3
F42A10.2	nfm-1	WBGene00003593	chrIII:6159841-6164573	0.64177	0.637671	0.50679	0.637154	0.960655	1.29003	1.06343	1.0075	0.0247066	0.00118491	0.000301897	0.000219795	0.000134038	0.000100791	0.000272366	0.000129626	3
F42C5.10	ttm-4	WBGene00018350	chrIV:7320731-7326663	0.703446	1.86736	1.8373	1.59963	0.749165	1.76047	1.92527	1.30206	0.0188182	0.00223042	0.000301897	0.000219795	0.000134038	0.000100791	0.000272366	0.000129626	3
F42C5.3	F42C5.3	WBGene00018345	chrIV:7286181-7287569	2.45499	3.99553	3.04485	2.06577	1.79753	3.37397	2.05508	2.3698	0.00200692	0.00118491	0.000301897	0.000219795	0.000134038	0.000100791	0.000272366	0.000129626	3
F42G2.7	F42G2.7	WBGene00044362	chrII:2418447-2419025	0.277929	0.495049	0.948637	0.309568	0.279541	0.283235	1.15001	0.204738	0.999455	0.999729	0.385519	0.57959	0.000134038	0.000100791	1	1	3
F43B10.2	tag-343	WBGene00018374	chrX:16665115-16674732	0.575749	1.00736	0.87069	0.302253	0.489283	1.15727	1.32746	0.552956	0.0778899	0.159588	0.000301897	0.000219795	0.000134038	0.000100791	0.0441107	0.000129626	3
F43G6.8	F43G6.8	WBGene00009660	chrII:11812295-11814108	0.530839	1.1127	1.00649	0.391735	0.604539	1.35275	1.24487	0.975451	0.191381	0.0673743	0.000301897	0.000219795	0.000134038	0.000100791	0.0115981	0.000129626	3
F44B9.1	dpf-6	WBGene00001059	chrIII:8038240-8041374	0.221555	1.16038	1.47157	1.02671	0.322834	1.09522	1.5664	1.38468	0.999455	0.787727	0.000301897	0.000219795	0.000134038	0.000100791	0.000272366	0.000129626	3
F44C8.1	cyp-33C4	WBGene00018413	chrV:2236178-2237937	0.584869	1.01144	1.01769	0.978773	0.260272	0.876478	0.726825	0.447799	0.211151	0.999729	0.000301897	0.000219795	0.000134038	0.000100791	0.000272366	0.0178997	3
F44C8.3	nhr-18	WBGene00003617	chrV:2227202-2228989	0.477714	1.05942	1.04829	0.977084	0.419124	1.01787	1.18524	1.41889	0.493254	0.54023	0.000301897	0.000219795	0.000134038	0.000100791	0.000272366	0.000129626	3
F44G3.10	F44G3.10	WBGene00009710	chrV:16138760-16139627	0.504495	1.87239	3.21144	1.7509	0.366621	1.31852	1.24927	1.58977	1	1	0.372971	0.296405	0.0272941	0.0513253	0.000272366	0.000129626	3
F44G3.14	fbxa-143	WBGene00044661	chrV:16125810-16127497	0.67731	1.00071	0.838503	0.741847	0.567983	0.836027	0.944562	1.01325	0.132098	0.204035	0.000301897	0.000219795	0.000134038	0.000100791	0.00393005	0.000129626	3
F44G3.2	F44G3.2	WBGene00009706	chrV:16103893-16106140	1.70889	2.41302	2.08111	2.10474	0.95151	3.00029	3.43048	2.74382	0.00200692	0.00118491	0.000301897	0.000219795	0.000134038	0.000100791	0.000272366	0.000129626	3
F44G3.6	skr-3	WBGene00004809	chrV:16121779-16122641	0.824524	1.61352	1.51157	1.43628	0.454994	1.23405	1.02364	0.994181	0.00200692	0.213529	0.000301897	0.000219795	0.000134038	0.000100791	0.000272366	0.000129626	3
F46C5.1	F46C5.1	WBGene00009778	chrII:8820198-8821200	1.97517	4.04743	5.16086	3.19944	1.97228	4.7905	5.54646	4.43257	0.00200692	0.00118491	0.000301897	0.000219795	0.000134038	0.000100791	0.000272366	0.000129626	3
F46G10.1	F46G10.1	WBGene00009796	chrX:13310049-13311812	0.748272	1.37726	1.43813	1.34611	0.494166	0.940919	0.59724	0.523743	0.00542576	0.151269	0.000301897	0.000219795	0.000134038	0.000100791	0.000272366	0.000129626	3
F47B8.4	F47B8.4	WBGene00009805	chrV:14323531-14324631	1.23444	2.29171	2.81451	2.24314	0.765601	1.93557	1.99572	1.65132	0.00375868	0.0777903	0.0943062	0.0692386	0.0638482	0.0539151	0.0284302	0.0352619	3
F47D12.6	F47D12.6	WBGene00018562	chrIII:6286632-6287315	1.5017	2.27849	2.38367	2.06946	1.84144	2.23015	1.83578	1.75328	0.00200692	0.00118491	0.000301897	0.000219795	0.000134038	0.000100791	0.000272366	0.000129626	3
F47G3.4	F47G3.4	WBGene00194641	chrX:2381589-2382587	0.489187	0.415355	0.490946	0.259332	0.523707	0.969537	1.00327	0.822563	0.664005	0.38865	0.0264428	0.000219795	0.00336326	0.000100791	0.207899	0.000129626	3
F47H4.10	skr-5	WBGene00004811	chrV:17343311-17350176	1.3957	1.76431	2.72636	2.20146	1.68127	2.04305	3.03322	3.33043	0.525064	0.226975	0.0213976	0.0108743	0.00712585	0.00272807	0.0165751	0.00175252	3
F48F7.2	syx-2	WBGene00006372	chrX:13960078-13962812	1.10479	1.31289	1.28848	0.909499	1.80068	2.49407	2.21763	1.56466	0.00200692	0.00118491	0.000301897	0.000219795	0.000134038	0.000100791	0.000272366	0.000129626	3
F48F7.7	arrd-24	WBGene00009852	chrX:13979239-13980506	2.27149	1.83574	2.41584	2.33842	2.69822	2.89029	2.22095	2.0195	0.00200692	0.00118491	0.000301897	0.000219795	0.000134038	0.000100791	0.000272366	0.000129626	3
F48G7.2	F48G7.2	WBGene00018614	chrV:636586-637509	0.245683	0.840729	0.901104	0.503794	0.178519	1.08544	0.368725	1.02918	0.999455	0.999729	0.00359325	0.000219795	0.00136474	0.145589	0.10686	0.000483391	3
F49H6.1	clec-240	WBGene00009905	chrV:17010061-17011849	1.00226	1.77977	1.79504	2.11443	1.48829	1.20415	1.72182	2.92492	1	0.00118491	0.000301897	0.000219795	0.000134038	0.000100791	0.000272366	0.000129626	3
F49H6.13	F49H6.13	WBGene00009914	chrV:17008672-17009388	4.75522	6.61995	7.01562	7.42946	5.41291	6.17378	6.14356	7.43179	0.00200692	0.00118491	0.315351	0.186448	0.191293	0.0825192	0.294795	0.287495	3
F49H6.3	F49H6.3	WBGene00009907	chrV:17014400-17015351	3.60291	4.93536	5.16273	6.43343	5.28445	5.91202	6.27701	7.55361	0.00200692	0.00118491	0.349838	0.323933	0.000134038	0.000100791	0.15378	0.143247	3
F52B11.5	F52B11.5	WBGene00009927	chrIV:14101989-14103155	0.931706	1.13736	1.38665	1.20035	1.02192	1.3734	1.25751	1.22658	0.0480406	0.0157114	0.000301897	0.000219795	0.000134038	0.000100791	0.000272366	0.000129626	3
F53A9.1	F53A9.1	WBGene00018724	chrX:8711527-8711959	2.77474	3.89602	4.25834	4.22664	3.11807	3.32531	3.07654	3.04171	0.00200692	0.00118491	0.000301897	0.000219795	0.000134038	0.000100791	0.000272366	0.000129626	3
F53A9.2	F53A9.2	WBGene00018725	chrX:8709704-8710157	4.24139	5.78587	6.40669	6.07314	5.40106	6.76735	6.5052	5.53798	0.00200692	0.00118491	0.000301897	0.000219795	0.000134038	0.000100791	0.000272366	0.000129626	3
F53A9.6	F53A9.6	WBGene00018729	chrX:8713462-8713952	2.94853	4.68552	4.95194	3.68525	2.57057	3.48708	4.12892	3.01076	0.00200692	0.00118491	0.000301897	0.000219795	0.000134038	0.000100791	0.000272366	0.000129626	3
F53A9.7	F53A9.7	WBGene00018730	chrX:8716533-8716999	3.0458	5.2531	5.45176	5.14012	2.78772	4.17228	4.49189	4.50494	0.00200692	0.00118491	0.000301897	0.000219795	0.000134038	0.000100791	0.000272366	0.000129626	3
F53A9.8	F53A9.8	WBGene00018731	chrX:8718557-8718974	2.15398	4.86742	5.74358	4.67139	1.84576	4.16529	4.86867	3.93506	0.00200692	0.00118491	0.000301897	0.000219795	0.000134038	0.000100791	0.000272366	0.000129626	3
F53B2.8	F53B2.8	WBGene00009957	chrIV:12526246-12527339	2.18573	3.6702	3.82682	1.47115	2.2309	3.70185	2.92234	0.37667	0.00200692	0.00118491	0.000301897	0.000219795	0.000134038	0.000100791	0.000272366	0.0308789	3
F53C11.1	F53C11.1	WBGene00009971	chrV:13775750-13777771	0.893116	2.11146	2.77501	3.1938	0.847674	2.17307	2.51501	2.52086	0.00200692	0.00118491	0.000301897	0.000219795	0.000134038	0.000100791	0.000272366	0.000129626	3
F53F1.6	F53F1.6	WBGene00009984	chrV:13415061-13417604	3.4693	2.42539	1.94237	1.78944	3.18348	2.01236	1.85649	2.23034	0.0470122	0.049501	0.000301897	0.000219795	0.000134038	0.000100791	0.0507313	0.0190347	3
F54D1.6	F54D1.6	WBGene00010047	chrIV:11287810-11294913	1.04676	1.4082	1.17403	1.21882	1.87774	2.32983	2.1568	1.43821	0.00200692	0.00118491	0.000301897	0.000219795	0.000134038	0.000100791	0.000272366	0.000129626	3
F54D10.2	fbxa-24	WBGene00018803	chrII:3816960-3818238	1.08134	3.09856	3.67566	1.73414	1.36217	3.66942	4.81898	2.82589	0.00200692	0.00118491	0.000301897	0.000219795	0.000134038	0.000100791	0.000272366	0.000129626	3
F54D10.3	F54D10.3	WBGene00018804	chrII:3812294-3813521	0.610997	0.863195	0.990828	0.493801	0.613222	0.974565	1.0916	0.796767	0.21225	0.146328	0.000301897	0.000219795	0.000134038	0.000100791	0.0206492	0.000129626	3
F54E2.1	F54E2.1	WBGene00018823	chrV:2810426-2811985	0.776363	1.68295	1.99671	2.1433	0.665907	1.26441	0.8251	1.10502	0.00375868	0.0276009	0.000301897	0.000219795	0.000134038	0.000100791	0.000272366	0.000129626	3
F55A4.9	rncs-1	WBGene00023069	chrX:1011500-1012347	0.183657	0.969514	1.04964	0.77825	0.377574	1.33928	0.842572	1.17493	0.999455	0.591046	0.000301897	0.000219795	0.000134038	0.000100791	0.000272366	0.000129626	3
F55B11.4	F55B11.4	WBGene00010086	chrIV:14429572-14430922	0.618423	0.892879	1.23991	1.41093	0.60233	1.02679	1.12055	1.14874	0.0374343	0.039464	0.000301897	0.000219795	0.000134038	0.000100791	0.000272366	0.000129626	3
F55C12.7	tag-234	WBGene00018874	chrII:5864194-5866969	1.39747	2.81909	3.0525	3.44141	0.966113	2.32248	1.95281	2.18943	0.00200692	0.0066844	0.000301897	0.000219795	0.000134038	0.000100791	0.000272366	0.000129626	3
F55C9.5	F55C9.5	WBGene00010102	chrV:19290618-19291381	-0.00447817	0.526987	0.36741	1.16718	0.363619	0.76655	-0.0621519	0.673053	1	1	1	0.0635356	0.286623	0.84882	0.0107123	0.0688321	3
F55C9.6	F55C9.6	WBGene00010103	chrV:19293631-19296823	0.335831	1.21305	0.724605	1.82747	0.634892	0.978285	0.944882	1.26586	1	1	1	1	1	1	0.000272366	1	3
F55G11.5	dod-22	WBGene00010125	chrIV:12965386-12967376	2.35861	3.96801	6.25948	5.95992	1.67102	2.61272	4.71381	4.16426	0.00200692	0.00118491	0.000301897	0.000219795	0.000134038	0.000100791	0.000272366	0.000129626	3
F55H12.7	F55H12.7	WBGene00219283	chrI:8863995-8865545	0.47917	1.63299	1.96352	1.11795	0.88355	2.26469	2.12947	1.56822	0.999455	0.999729	0.401951	0.338483	0.330513	0.304968	0.088337	0.0187118	3
F56C3.9	F56C3.9	WBGene00018946	chrX:1391796-1393991	0.560391	1.68374	2.7787	2.42827	0.405957	1.06033	2.01966	1.03996	0.413751	0.730455	0.000301897	0.000219795	0.000134038	0.000100791	0.000272366	0.000129626	3
F56D5.6	F56D5.6	WBGene00010150	chrIV:9401988-9412867	1.07113	2.16565	2.06084	2.15625	1.4787	2.68027	2.54635	2.45922	0.00200692	0.00118491	0.000301897	0.000219795	0.000134038	0.000100791	0.000272366	0.000129626	3
F56D6.2	clec-67	WBGene00018971	chrIV:3922164-3925045	1.06881	3.8446	5.92271	5.36142	0.453404	2.8217	4.16895	3.30953	0.00200692	0.383852	0.000301897	0.000219795	0.000134038	0.000100791	0.000272366	0.000129626	3
F56H11.11	F56H11.11	WBGene00198132	chrIV:9526175-9526323	0	2.18065	0	0	0	0	0	1.97375	1	1	0.035751	1	1	1	1	0.0222185	3
F57B9.3	F57B9.3	WBGene00018997	chrIII:6939918-6941736	0.322319	1.07046	1.33935	1.55763	0.973596	1.7556	1.44889	2.07031	1	0.0184308	0.00458147	0.000599962	0.000608963	0.000196478	0.000272366	0.000129626	3
F58E6.7	hrg-3	WBGene00010256	chrV:9756466-9757986	1.05946	2.77552	4.06901	4.31919	0.154286	2.60693	3.19809	3.79824	0.585008	0.999729	0.00278072	0.00223226	0.000134038	0.000100791	0.000272366	0.000129626	3
F58F9.3	F58F9.3	WBGene00019057	chrIV:6233252-6235607	0.618756	0.605241	1.08804	1.17464	0.157805	0.456553	0.415341	0.842964	0.191381	0.999729	0.00236775	0.0302813	0.000134038	0.0103681	0.000272366	0.000129626	3
F58H1.4	flr-2	WBGene00001466	chrV:11935145-11937788	0.613958	0.593524	0.900362	1.09367	1.41294	1.61913	1.67935	1.64107	0.999455	0.174096	0.322427	0.00855366	0.110866	0.00660251	0.0734211	0.0108843	3
F59B1.8	F59B1.8	WBGene00019100	chrV:3641857-3644249	1.00769	1.26582	0.892035	1.05848	1.06861	1.64616	0.874897	0.377548	0.00200692	0.00118491	0.000301897	0.000219795	0.000134038	0.000100791	0.000272366	0.0158199	3
F59E11.10	nhr-195	WBGene00019115	chrV:8970743-8972364	0.438319	0.40558	1.00876	0.926638	0.411504	0.468406	0.702961	0.631481	0.802087	0.722309	0.0890828	0.0438223	0.000134038	0.000823294	0.000908258	0.011376	3
H06H21.10	tat-2	WBGene00019166	chrIV:4827871-4841127	1.35707	2.28273	2.4799	2.76705	1.80094	2.49067	2.52699	2.23845	0.00200692	0.00118491	0.000301897	0.000219795	0.000134038	0.000100791	0.000272366	0.000129626	3
H14E04.1	H14E04.1	WBGene00019198	chrIII:2402067-2406265	0.721075	1.40886	1.46328	1.1704	1.15865	0.914201	0.911075	0.243991	0.114973	0.00118491	0.000301897	0.000219795	0.000134038	0.000100791	0.000272366	0.187077	3
H20E11.1	H20E11.1	WBGene00019213	chrIV:6830226-6833440	1.65233	1.96858	2.69211	3.4818	1.65085	1.24406	1.55344	2.12038	0.00200692	0.00118491	0.000301897	0.000219795	0.000134038	0.000100791	0.000272366	0.000129626	3
H20E11.2	H20E11.2	WBGene00019214	chrIV:6827776-6829645	2.75537	2.30379	1.91329	2.28729	2.06868	2.28976	1.53532	1.66303	0.00200692	0.00118491	0.000301897	0.000219795	0.0272941	0.023918	0.000272366	0.000129626	3
JC8.8	ttr-51	WBGene00010440	chrIV:13250652-13252313	1.18975	0.951984	0.875	0.926767	1.48374	1.6437	1.79675	1.81668	0.00200692	0.00118491	0.000301897	0.000219795	0.000134038	0.000100791	0.000272366	0.000129626	3
K01A2.10	K01A2.10	WBGene00019284	chrII:321441-323098	0.628402	1.25948	1.47931	0.563651	0.822747	1.72597	1.93379	1.23485	0.161383	0.0128409	0.000301897	0.000219795	0.000134038	0.000100791	0.00109939	0.000129626	3
K01A2.2	far-7	WBGene00001391	chrII:319792-321107	0.844461	2.20517	3.39036	2.22451	0.818086	2.63156	3.9918	3.01661	0.0258942	0.021242	0.000301897	0.000219795	0.000134038	0.000100791	0.000272366	0.000129626	3
K01D12.13	cdr-7	WBGene00010472	chrV:12410878-12412067	0.885747	0.0205814	0.144737	0.225386	1.00688	0.290919	0.329335	0.518671	0.0124226	0.00118491	0.930295	0.106217	0.382071	0.0179803	0.254491	0.00333126	3
K01F9.2	K01F9.2	WBGene00010475	chrIII:8870098-8877127	0.729572	1.43793	1.77556	1.79443	0.95666	1.92555	2.13606	1.67767	0.0293073	0.00323875	0.000301897	0.000219795	0.000134038	0.000100791	0.000272366	0.000129626	3
K02C4.2	K02C4.2	WBGene00010501	chrII:8075759-8076836	0.365814	1.21816	0.727332	0.795439	0.358195	1.4838	1.18695	0.990644	0.999455	0.936656	0.000301897	0.000219795	0.00622707	0.000100791	0.0126172	0.000814634	3
K02F3.4	zip-2	WBGene00019327	chrIII:833857-835814	0.207662	0.896008	0.979295	0.657532	0.247611	1.00503	1.20056	0.596723	0.999455	0.961616	0.000301897	0.000219795	0.000134038	0.000100791	0.000272366	0.000129626	3
K02G10.1	dhhc-10	WBGene00019344	chrX:4707187-4709812	0.781195	1.46488	1.15519	1.38163	0.91906	1.17471	0.442195	0.88104	0.00977097	0.00118491	0.000301897	0.000219795	0.000134038	0.000560401	0.000272366	0.000129626	3
K03A11.5	K03A11.5	WBGene00010522	chrX:13064281-13066592	0.534686	1.04646	1.10477	1.09175	0.311639	0.879322	1.27999	1.3527	0.31457	0.894666	0.000301897	0.000219795	0.000134038	0.000100791	0.000272366	0.000129626	3
K03C7.2	fkh-9	WBGene00001441	chrX:3817425-3826963	0.199863	1.14961	1.25704	0.757574	0.276675	1.0087	1.0705	0.674409	0.999455	0.816464	0.000301897	0.000219795	0.000134038	0.000100791	0.000272366	0.000129626	3
K03D3.2	K03D3.2	WBGene00010528	chrIV:16328134-16328615	0.567184	1.1291	1.30994	0.902164	0.879752	1.09825	1.42646	0.31535	0.921421	0.284574	0.0946039	0.0416333	0.133512	0.129101	0.061264	1	3
K03H1.10	K03H1.10	WBGene00010545	chrIII:9923171-9924793	0.898991	1.50467	1.27012	0.897647	0.754462	1.00128	0.220909	0.0540282	0.00200692	0.00988474	0.000301897	0.000219795	0.000134038	0.073606	0.000272366	0.768663	3
K03H1.5	K03H1.5	WBGene00010540	chrIII:9932395-9939713	0.847791	1.30214	1.19967	1.38058	0.997417	1.41317	1.08741	0.824222	0.00200692	0.00118491	0.000301897	0.000219795	0.000134038	0.000100791	0.000272366	0.000129626	3
K04A8.8	spp-20	WBGene00005005	chrV:6552347-6561525	3.70945	4.65524	3.29236	3.70818	5.43698	6.54077	6.57992	7.60387	0.0405199	0.0113922	0.0112869	0.00833203	0.148565	0.136956	0.281703	0.246355	3
K05B2.4	K05B2.4	WBGene00019404	chrX:4919019-4920988	2.51006	4.08382	2.85489	1.33852	1.75629	3.85643	3.44815	2.14493	0.00200692	0.00118491	0.000301897	0.000219795	0.000134038	0.000100791	0.000272366	0.000129626	3
K05F6.11	poml-4	WBGene00044697	chrII:1540927-1542718	0.324601	1.23531	1.69984	0.724797	0.43879	1.03648	1.55956	0.507415	0.999455	0.563534	0.000301897	0.000219795	0.000134038	0.000100791	0.00163091	0.0159032	3
K06B9.6	K06B9.6	WBGene00044478	chrIV:4196172-4196695	0.465906	1.34215	1.06634	1.08941	0.569111	1.71868	1.5449	2.13993	0.999455	0.540659	0.000301897	0.000219795	0.00146829	0.000100791	0.00716914	0.000129626	3
K07C6.4	cyp-35B1	WBGene00019472	chrV:3939126-3941235	0.917022	0.89023	1.00715	0.733442	0.763663	0.750427	0.395813	-0.344368	0.00200692	0.0135921	0.000301897	0.000219795	0.000134038	0.01405	0.00145371	0.0772333	3
K08D8.1	K08D8.1	WBGene00010655	chrIV:12892512-12893283	1.12304	0.771564	1.64736	0.980641	0.389838	0.551228	0.779885	0.794325	0.209701	0.999729	0.0827118	0.205082	0.00316838	0.0877038	0.053206	0.0818091	3
K08D8.12	K08D8.12	WBGene00194926	chrIV:12893575-12894724	2.24343	3.14691	3.54418	2.91052	3.32319	4.25417	3.76374	2.66319	0.00200692	0.00118491	0.000301897	0.000219795	0.000134038	0.000100791	0.000272366	0.000129626	3
K08D8.4	K08D8.4	WBGene00010658	chrIV:12907468-12909998	1.53315	1.64594	2.37299	2.32942	2.21748	2.28542	2.04369	1.37587	0.00200692	0.00118491	0.000301897	0.000219795	0.000134038	0.000100791	0.000272366	0.000129626	3
K08D8.6	K08D8.6	WBGene00010660	chrIV:12887059-12890510	2.05195	2.79453	2.15017	2.56503	2.05875	2.54944	1.3527	1.64744	0.00200692	0.00118491	0.000301897	0.000219795	0.000134038	0.000100791	0.000272366	0.000129626	3
K08E7.7	cul-6	WBGene00000841	chrIV:12586485-12590428	0.760513	1.1124	0.707344	1.30694	0.802835	1.47882	1.37535	1.22311	0.00977097	0.00594115	0.000301897	0.000219795	0.000134038	0.000100791	0.000272366	0.000129626	3
K08H10.1	lea-1	WBGene00002263	chrV:10011870-10031094	0.507609	1.37147	1.3459	0.4337	0.757683	1.4873	1.56803	0.517612	0.59878	0.071561	0.000301897	0.000219795	0.000134038	0.000100791	0.0367275	0.0108005	3
K09E10.1	oac-57	WBGene00019579	chrIV:12304463-12307820	0.281131	1.35329	0.95533	0.928219	-0.20064	1.3093	0.937805	0.903007	0.999455	0.999729	0.000301897	0.000219795	0.000134038	0.000100791	0.000272366	0.000129626	3
K10D11.2	K10D11.2	WBGene00010746	chrIV:12979016-12981940	3.41225	5.4121	6.74311	6.9702	2.38532	3.04199	4.32986	4.99318	0.00200692	0.00118491	0.000301897	0.000219795	0.000720654	0.000471205	0.000272366	0.000129626	3
K10D11.3	K10D11.3	WBGene00010747	chrIV:12982119-12986088	0.36285	1.31839	1.61731	2.24908	0.383582	1.45573	1.65099	2.27747	0.879277	0.591815	0.000301897	0.000219795	0.000134038	0.000100791	0.000272366	0.000129626	3
K10D11.5	K10D11.5	WBGene00010749	chrIV:12989684-12991804	2.03475	1.99649	2.61796	3.82026	2.48543	2.56592	2.26834	3.16038	0.00200692	0.00118491	0.000301897	0.000219795	0.000134038	0.000100791	0.000272366	0.000129626	3
K10F12.4	gsto-3	WBGene00019636	chrIII:378003-381298	0.62409	1.22171	0.598392	0.604865	0.875228	1.52457	1.25583	1.6012	0.0987435	0.00323875	0.000301897	0.000219795	0.000134038	0.000100791	0.000272366	0.000129626	3
K10G4.3	K10G4.3	WBGene00010752	chrV:17264065-17265345	1.42235	2.30238	2.91823	2.67925	1.34064	2.64025	2.50081	2.48074	0.00200692	0.00223042	0.000301897	0.000219795	0.000134038	0.000100791	0.000272366	0.000129626	3
K11H12.10	K11H12.10	WBGene00044458	chrIV:676074-676687	1.84164	2.4726	2.99984	3.06365	2.00665	2.87371	2.48411	2.61267	0.999455	0.950394	0.310647	0.286965	0.119991	0.110402	0.020839	0.00993408	3
K11H12.3	K11H12.3	WBGene00019659	chrIV:671633-673480	0.451965	1.66016	2.17038	2.37419	0.479952	1.94895	1.97109	2.10623	0.716515	0.439281	0.000301897	0.000219795	0.000134038	0.000100791	0.000272366	0.000129626	3
K11H12.4	K11H12.4	WBGene00019660	chrIV:674037-675883	3.48267	5.3679	5.65376	6.58089	3.04178	4.7895	4.51915	5.1896	0.00200692	0.00118491	0.000301897	0.000219795	0.000134038	0.000100791	0.000272366	0.000129626	3
K11H12.5	K11H12.5	WBGene00019661	chrIV:677587-679171	1.21102	1.53625	1.68398	1.26939	1.57695	1.78471	1.2091	0.889271	0.00200692	0.00118491	0.000301897	0.000219795	0.000134038	0.000100791	0.000272366	0.000129626	3
K12G11.3	sodh-1	WBGene00010790	chrV:11888235-11889650	0.778415	2.55712	2.33662	1.35034	0.505091	2.53069	3.35667	2.49426	0.020002	0.225886	0.000301897	0.000219795	0.000134038	0.000100791	0.000272366	0.000129626	3
M01G12.9	M01G12.9	WBGene00010822	chrI:12109060-12112513	0.233739	0.762278	1.14444	1.08891	0.17871	0.91733	0.865011	1.21394	0.999455	0.999729	0.000301897	0.000219795	0.000134038	0.000100791	0.000272366	0.000129626	3
M01H9.4	M01H9.4	WBGene00019720	chrIV:4479692-4482906	0.458708	0.434075	1.14783	1.11487	0.511315	0.969584	1.12646	1.12125	0.693015	0.390168	0.061339	0.000219795	0.000134038	0.000100791	0.000272366	0.000129626	3
M02H5.3	nhr-201	WBGene00019741	chrV:465658-467506	0.839438	1.49271	1.29943	0.836516	0.962222	1.67106	1.15632	0.834194	0.0164178	0.0066844	0.000301897	0.000219795	0.000134038	0.000100791	0.000272366	0.000129626	3
M02H5.4	nhr-202	WBGene00019742	chrV:462599-464892	1.5806	2.52396	2.18302	2.02387	1.66563	2.59928	1.74582	1.52218	0.00200692	0.00118491	0.000301897	0.000219795	0.000134038	0.000100791	0.000272366	0.000129626	3
M02H5.5	nhr-203	WBGene00019743	chrV:459768-462075	1.52671	2.28754	2.08219	1.67259	1.17542	1.60313	1.10762	0.978535	0.00200692	0.00118491	0.000301897	0.000219795	0.000134038	0.000100791	0.000272366	0.000129626	3
M02H5.6	nhr-98	WBGene00003688	chrV:454383-456772	1.29997	1.45625	1.83571	1.91999	1.63519	1.74581	1.73597	1.92651	0.00200692	0.00118491	0.000301897	0.000219795	0.000134038	0.000100791	0.000272366	0.000129626	3
M02H5.8	M02H5.8	WBGene00019744	chrV:449740-450441	3.43846	5.30648	5.95526	5.28316	3.18934	3.79957	3.51009	3.00588	0.00200692	0.00118491	0.000301897	0.000219795	0.000134038	0.000100791	0.000272366	0.000129626	3
M03D4.3	M03D4.3	WBGene00019750	chrIV:6110708-6112372	0.139174	0.984555	1.02548	0.876527	0.205793	1.02817	1.10372	1.30981	0.999455	0.999729	0.0174266	0.0124034	0.00843181	0.00375754	0.0538758	0.00113516	3
M05B5.6	trpa-2	WBGene00010873	chrI:7183052-7188298	0.809549	1.19119	1.16278	0.965139	0.954981	1.23741	1.29152	1.00988	0.514809	0.222539	0.000301897	0.000415681	0.000134038	0.000100791	0.000272366	0.000129626	3
M162.2	clec-258	WBGene00010928	chrV:19788679-19789343	2.88738	4.16723	3.74602	3.49832	0.875331	2.09961	1.45293	1.21846	0.00200692	0.109677	0.00795721	0.0179162	0.221585	0.134496	0.000272366	0.00294175	3
M163.1	M163.1	WBGene00010935	chrX:14502497-14503913	0.368634	1.4903	1.31334	0.783581	0.226709	1.63421	1.68694	1.36521	0.613846	0.987257	0.000301897	0.000219795	0.000134038	0.000100791	0.000272366	0.000129626	3
M28.8	M28.8	WBGene00010899	chrII:10628268-10633217	1.32255	1.72946	0.933679	1.51963	1.46466	2.54353	1.92954	2.05115	0.00200692	0.00118491	0.000301897	0.000219795	0.000134038	0.000100791	0.000272366	0.000129626	3
M60.4	M60.4	WBGene00019780	chrX:8232253-8236316	0.908044	1.50039	1.38743	0.534041	1.2849	1.73828	1.85351	0.841171	0.00200692	0.00118491	0.000301897	0.000219795	0.000134038	0.000100791	0.000272366	0.000129626	3
MTCE.33	MTCE.33	WBGene00014472	chrMtDNA:10402-11354	0.494797	1.34125	1.03837	0.625576	0.369629	1.8002	1.56281	0.728015	0.196235	0.465887	0.000301897	0.000219795	0.000134038	0.000100791	0.000272366	0.000129626	3
MTCE.7	MTCE.7	WBGene00014454	chrMtDNA:897-1593	0.52208	0.852919	1.04002	0.895279	0.253395	1.03093	1.05155	0.875074	0.180672	0.917855	0.000301897	0.000219795	0.000134038	0.000100791	0.000272366	0.000129626	3
R02C2.7	R02C2.7	WBGene00019818	chrV:241325-242616	0.868577	1.10231	1.05965	0.707084	0.91898	2.14997	1.87609	2.13757	0.105074	0.0504913	0.000301897	0.000219795	0.000134038	0.000100791	0.0066794	0.000129626	3
R02D5.3	R02D5.3	WBGene00010977	chrV:14483157-14484682	2.42097	2.70521	2.717	3.16374	3.47223	3.87263	3.67522	3.46058	0.00200692	0.00118491	0.000301897	0.000219795	0.000134038	0.000100791	0.000272366	0.000129626	3
R03H10.6	R03H10.6	WBGene00019858	chrII:4171293-4173875	-0.00130354	0.614212	1.19185	1.25176	-0.00728269	0.543779	0.981407	0.925042	0.999455	0.999729	0.00151651	0.00510228	0.000134038	0.000100791	0.000272366	0.000129626	3
R06B9.1	arrd-11	WBGene00011052	chrII:13763426-13765584	0.600347	0.632653	0.571396	0.860999	0.32103	1.05006	1.14028	1.15855	1	1	1	0.000781591	1	0.129101	0.00907298	0.00195385	3
R07A4.2	R07A4.2	WBGene00011073	chrX:10734325-10746490	1.21563	1.11539	1.24651	1.03467	1.75093	1.88222	1.89522	1.75426	0.0452848	0.00118491	0.000301897	0.000219795	0.000134038	0.000100791	0.00145371	0.000129626	3
R07B1.10	lec-8	WBGene00002271	chrX:9850208-9851375	1.91298	2.79155	1.84134	2.01035	1.64093	1.96925	0.999524	1.03877	0.00200692	0.00118491	0.000301897	0.000219795	0.000134038	0.000100791	0.000272366	0.000129626	3
R07B7.13	nhr-206	WBGene00011097	chrV:12092025-12093862	0.69919	1.28875	0.999308	0.250266	0.294714	1.1841	0.882909	0.378066	0.0948588	0.924955	0.000301897	0.000219795	0.000134038	0.000100791	0.284726	0.0622472	3
R07C12.1	R07C12.1	WBGene00019931	chrIV:4152546-4154029	1.35594	1.99569	1.96012	2.02803	1.85561	3.09917	2.9615	3.11665	0.00200692	0.00118491	0.000301897	0.000219795	0.000134038	0.000196478	0.000272366	0.000129626	3
R08F11.3	cyp-33C8	WBGene00019967	chrV:3800775-3803454	1.73673	1.99357	1.60834	1.1695	2.11485	2.67232	2.40967	1.45387	0.00200692	0.00118491	0.000301897	0.000219795	0.000134038	0.000100791	0.000272366	0.000129626	3
R10D12.9	swt-6	WBGene00011190	chrV:13954276-13958323	1.37184	2.3872	3.06006	2.43605	1.6068	3.27913	2.34294	1.65386	0.176517	0.0515995	0.000301897	0.000219795	0.000134038	0.000100791	0.000272366	0.000129626	3
R160.10	R160.10	WBGene00219369	chrX:4367158-4367514	1.04302	1.95619	1.75237	1.81242	0.730246	2.53736	2.15326	2.69665	0.627675	0.774412	0.0951398	0.00497317	0.00928636	0.00296661	0.00988525	0.000922642	3
R160.4	R160.4	WBGene00020121	chrX:4368542-4368850	-0.972308	2.47712	1.34887	0.838661	0.104753	3.16843	1.5261	1.92227	1	0.999729	0.372971	0.296405	0.0256233	0.0177879	0.16911	0.00510853	3
R52.9	math-37	WBGene00020080	chrII:2117058-2122181	0.429503	1.21604	1.46985	1.39863	0.0512179	0.92674	0.81914	0.65693	0.339034	1	0.000301897	0.000415681	0.000134038	0.000100791	0.000272366	0.00342741	3
R74.10	R74.10	WBGene00206525	chrIII:4189410-4190298	0.355736	0.988985	1.34741	0.470442	0.610541	1.15232	1.5255	1.28722	0.999455	0.434256	0.0051372	0.00129571	0.000134038	0.000100791	0.143363	0.000129626	3
T01B6.3	aakg-4	WBGene00020135	chrX:2303081-2319333	0.491293	0.628449	0.753508	0.242363	0.552627	0.90214	1.25918	0.802457	0.999455	0.873423	0.0174266	0.00112631	0.000494013	0.000100791	0.437835	0.00390408	3
T03E6.3	nhr-271	WBGene00011396	chrV:16578458-16580524	0.227012	0.783246	0.853196	0.703657	0.107566	0.745356	0.862961	1.17839	1	1	1	1	1	1	1	0.000483391	3
T04A6.1	T04A6.1	WBGene00020200	chrIII:7616527-7617594	0.478505	0.943166	0.665278	0.434293	0.674532	1.27452	1.34365	0.871048	0.388319	0.0327208	0.000301897	0.000219795	0.000134038	0.000100791	0.00788962	0.000129626	3
T04B2.5	T04B2.5	WBGene00011423	chrIV:10056602-10062849	0.157145	0.456668	0.873193	1.0504	0.559766	0.810561	0.641779	0.644359	0.999455	0.0670194	0.00106215	0.000219795	0.000134038	0.000100791	0.000272366	0.000129626	3
T04C12.7	T04C12.7	WBGene00011429	chrV:11054126-11055247	0.656538	1.14847	1.12728	0.552232	0.523453	0.795221	0.960334	0.852089	0.130929	0.311083	0.000301897	0.000219795	0.000134038	0.000100791	0.0109368	0.000129626	3
T04F8.7	T04F8.7	WBGene00011445	chrX:11677508-11680930	0.428927	1.06698	1.50997	0.674685	-0.155025	0.811123	1.15455	0.599368	0.525776	0.999729	0.000301897	0.000219795	0.000134038	0.000100791	0.000497857	0.000704956	3
T05F1.9	T05F1.9	WBGene00011494	chrI:9645698-9649218	1.14817	2.09707	2.08432	1.84345	0.874681	2.14183	2.56335	1.87071	0.187054	0.311002	0.00319524	0.00267412	0.00115453	0.000196478	0.000272366	0.000129626	3
T05H4.15	T05H4.15	WBGene00020276	chrV:6440179-6441711	0.389371	0.976492	0.635021	0.894238	0.210487	0.909589	0.862689	1.04043	0.775381	0.999729	0.000301897	0.000219795	0.000720654	0.000100791	0.000497857	0.000129626	3
T06A10.106	T06A10.106	WBGene00219547	chrIV:16868811-16869000	-0.113119	1.06228	0.921908	2.20059	0.00478165	1.51906	1.09487	1.8617	0.999455	0.999729	0.105141	0.0162761	1	0.373622	1	1	3
T07G12.5	T07G12.5	WBGene00011596	chrIV:10541429-10545091	0.376621	0.582422	1.05236	0.565745	0.451063	0.762946	0.621251	0.612509	0.875609	0.410221	0.0119375	0.00145807	0.000940678	0.0180449	0.0301565	0.0159032	3
T07H3.1	bath-47	WBGene00006464	chrII:1601788-1604618	1.0905	1.91871	1.71201	0.697969	0.176817	0.521459	1.04295	0.492156	0.00200692	0.999729	0.000301897	0.00129571	0.000134038	0.000100791	0.000272366	0.00408877	3
T07H3.2	bath-46	WBGene00020325	chrII:1598028-1600714	1.09005	1.95646	2.28628	1.95424	1.71562	2.75675	2.3966	2.14262	0.361081	0.0424488	0.000301897	0.000219795	0.000608963	0.000196478	0.00212556	0.000814634	3
T08B2.9	fars-1	WBGene00001497	chrI:6211985-6214586	-0.108563	7.74778	-0.704253	7.57227	-0.244639	7.51747	-0.876552	7.26239	0.999455	0.817544	1	1	0.000134038	0.000100791	1	1	3
T08E11.1	T08E11.1	WBGene00020357	chrII:1836503-1840292	0.826919	1.11379	1.25572	0.4754	0.347082	0.680905	0.462931	0.695155	0.020002	1	0.000822655	1	0.000494013	1	1	0.000483391	3
T08E11.2	math-39	WBGene00020358	chrII:1832342-1833518	0.34249	0.810275	1.38016	1.34065	-0.0878773	0.569858	0.798175	1.3211	0.999455	0.999729	0.000301897	0.00432023	0.000134038	0.000100791	0.000272366	0.000129626	3
T08E11.4	math-41	WBGene00020360	chrII:1824628-1830195	0.49806	1.45845	1.95428	1.2497	1.04629	2.16288	2.72395	1.63128	0.28135	0.00118491	0.000301897	0.000219795	0.000134038	0.000100791	0.000272366	0.000129626	3
T09F5.12	T09F5.12	WBGene00014836	chrV:15165354-15166318	1.4953	2.29185	2.1809	1.91837	2.41748	3.85419	3.60297	3.21519	0.00200692	0.00118491	0.000301897	0.000219795	0.000134038	0.000100791	0.000272366	0.000129626	3
T09H2.1	cyp-34A4	WBGene00020386	chrV:3950026-3952068	0.647754	1.70436	1.12876	1.35014	0.738137	2.29722	2.33998	2.00588	0.105074	0.0295833	0.000301897	0.000219795	0.000134038	0.000100791	0.000272366	0.000129626	3
T10B9.8	cyp-13A1	WBGene00011677	chrII:9779181-9781950	1.22887	0.699169	0.806216	0.955317	1.11786	1.45766	1.46146	1.19002	0.00200692	0.00118491	0.000822655	0.000219795	0.000134038	0.000100791	0.000272366	0.000129626	3
T10B9.9	T10B9.9	WBGene00011678	chrII:9775134-9775883	0.268807	0.841872	0.517808	0.323521	0.214301	1.22838	0.846648	0.854539	0.999455	0.999729	0.00586647	0.000415681	0.0554993	0.000823294	0.296479	0.00113516	3
T10H4.12	cpr-3	WBGene00000783	chrV:15296833-15298676	4.57505	5.47043	5.12403	5.90598	5.12987	5.54072	4.60415	4.92514	0.00200692	0.00118491	0.000301897	0.000219795	0.000134038	0.000100791	0.000272366	0.000129626	3
T11F8.5	T11F8.5	WBGene00044499	chrIV:5482960-5483622	0.453802	0.670989	0.301352	0.943103	0.497354	1.41448	0.923853	1.70649	0.999455	0.903182	0.0720003	0.000219795	0.419088	0.00750782	0.0507313	0.0013437	3
T12A7.6	T12A7.6	WBGene00011727	chrIV:11749219-11751008	0.579706	1.53452	1.46217	0.763355	0.568523	1.52415	1.97376	1.85326	0.258358	0.205289	0.000301897	0.000219795	0.000134038	0.000100791	0.000272366	0.000129626	3
T12B5.10	fbxa-60	WBGene00020456	chrIII:944779-946292	0.249199	0.57531	1.23289	0.949942	-0.0833651	0.556118	0.787056	0.457154	0.999455	0.999729	0.000301897	0.000599962	0.000134038	0.000100791	0.000272366	0.00284593	3
T12B5.8	fbxa-59	WBGene00020455	chrIII:940878-943458	0.825986	1.27926	2.62701	1.80869	0.880339	1.33594	1.88302	1.25076	0.0435085	0.0128409	0.000301897	0.000219795	0.000134038	0.000100791	0.000272366	0.000129626	3
T12B5.9	T12B5.9	WBGene00023345	chrIII:940878-943458	0.269912	0.899744	0.85286	0.61627	0.445151	1.08493	0.701969	0.627647	0.999455	0.999729	0.0565579	0.0273405	0.0440131	0.0519111	0.236462	0.201852	3
T12G3.1	T12G3.1	WBGene00011737	chrIV:12034251-12037051	1.10755	2.02656	1.65212	1.2779	1.44398	2.37961	1.81966	1.20172	0.00200692	0.00118491	0.000301897	0.000219795	0.000134038	0.000100791	0.000272366	0.000129626	3
T19C4.5	T19C4.5	WBGene00011839	chrV:11172220-11174349	0.836486	1.10448	1.0716	0.717807	1.06841	1.37927	1.78227	2.22486	0.0137259	0.00118491	0.000301897	0.000219795	0.000134038	0.000100791	0.000272366	0.000129626	3
T19D12.4	T19D12.4	WBGene00020579	chrII:6631153-6643119	2.56701	4.17564	4.27367	4.04449	2.77101	4.2428	4.31877	3.6785	0.00200692	0.00118491	0.000301897	0.000219795	0.000134038	0.000100791	0.000272366	0.000129626	3
T20D4.11	T20D4.11	WBGene00020617	chrV:3398692-3399389	0.390404	1.58437	1.76634	1.2561	0.69625	2.01527	2.38991	1.65957	0.788465	0.0489163	0.000301897	0.000219795	0.000134038	0.000100791	0.000272366	0.000129626	3
T20D4.15	T20D4.15	WBGene00020620	chrV:3393475-3394005	0.225214	0.610957	0.403053	0.628561	0.85843	1.01126	0.691605	0.599834	0.999455	0.116733	0.0751297	0.00377746	0.224052	0.0266259	0.118099	0.100067	3
T21C9.7	srg-32	WBGene00005189	chrV:10587166-10588794	0.338117	0.595224	1.41381	1.92731	0.0535442	0.590818	0.893295	1.25451	1	1	1	1	0.0794686	1	0.0457735	0.0258451	3
T21C9.8	ttr-23	WBGene00011894	chrV:10589091-10589958	1.33868	2.66544	4.01189	2.72704	1.85096	3.11379	3.80463	2.55333	0.00200692	0.00118491	0.000301897	0.000219795	0.000134038	0.000100791	0.000272366	0.000129626	3
T22B7.3	T22B7.3	WBGene00020672	chrX:5647380-5650200	0.0908391	0.933703	1.24232	0.412187	0.324137	0.456243	0.624944	0.306735	0.999455	0.822503	0.000301897	0.0200555	0.000134038	0.000100791	0.0140231	0.0600529	3
T22C8.5	sptf-2	WBGene00011926	chrII:8625727-8627620	0.504269	1.55536	2.68865	2.4433	-0.0701387	1.04468	2.3571	2.51064	0.740635	0.999729	0.000301897	0.000219795	0.000134038	0.000100791	0.000272366	0.000129626	3
T22F3.11	T22F3.11	WBGene00020700	chrV:3612172-3614551	1.48	4.1492	6.4058	6.07961	1.7809	5.23303	7.29495	6.42781	0.00200692	0.00118491	0.000301897	0.000219795	0.000134038	0.000100791	0.000272366	0.000129626	3
T22F3.8	T22F3.8	WBGene00020698	chrV:3602051-3605425	0.0507813	0.722273	0.482849	0.610899	-0.0890692	0.89319	0.586093	1.03755	0.999455	0.999729	0.00106215	0.000219795	0.00954981	0.000909004	0.0100066	0.000129626	3
T23F4.2	T23F4.2	WBGene00020740	chrII:1163574-1165486	0.456693	0.883123	1.22764	1.12628	0.488213	1.55356	1.42517	1.40265	0.46705	0.278366	0.000301897	0.000219795	0.000134038	0.000100791	0.000272366	0.000129626	3
T24B8.5	T24B8.5	WBGene00011979	chrII:9082681-9083142	3.81385	6.89935	7.90102	6.63379	2.11558	3.48003	4.09406	1.96876	0.00200692	0.00118491	0.000301897	0.000219795	0.000134038	0.000100791	0.000272366	0.000129626	3
T24C4.3	T24C4.3	WBGene00020759	chrIII:871782-872385	0.270351	0.589503	1.00645	1.1096	0.578856	0.428694	0.218771	0.739145	1	0.604465	0.13649	0.240668	0.0384491	1	0.0181281	0.0540177	3
T24C4.4	T24C4.4	WBGene00020760	chrIII:872621-873531	4.76359	6.75331	5.79082	5.39441	5.14052	6.39876	4.60182	4.26918	0.00200692	0.00118491	0.000301897	0.000219795	0.000134038	0.000100791	0.000272366	0.000129626	3
T24C4.8	T24C4.8	WBGene00044681	chrIII:874309-875325	2.03788	3.82131	5.27579	4.77494	1.70305	2.43377	2.95085	2.22628	0.00200692	0.00118491	0.000301897	0.000219795	0.000134038	0.000100791	0.000272366	0.000129626	3
T24E12.5	T24E12.5	WBGene00020774	chrII:3753920-3757356	2.46072	3.94784	3.95863	3.46996	3.10602	3.84055	3.47688	2.49448	0.00200692	0.00118491	0.000301897	0.000219795	0.000134038	0.000100791	0.000272366	0.000129626	3
T24H10.7	jun-1	WBGene00012005	chrII:9113218-9132213	0.730718	0.798429	0.940278	0.833012	1.04688	1.2824	1.10114	0.933049	0.0124226	0.00118491	0.000301897	0.000219795	0.000134038	0.000100791	0.000272366	0.000129626	3
T25E12.12	fbxa-127	WBGene00012027	chrV:16728730-16729960	1.93783	3.04163	3.76314	3.34326	1.35347	1.58759	1.77386	1.74906	0.238547	0.0413532	0.00236775	0.00208015	0.000258325	0.000380246	0.000272366	0.000129626	3
T26F2.3	T26F2.3	WBGene00045401	chrV:13979506-13980907	1.79397	2.65206	2.25791	1.76479	1.05812	2.70889	2.31437	2.46541	0.331111	0.55821	0.000301897	0.000219795	0.0169556	0.012825	0.000272366	0.000129626	3
T26H5.9	T26H5.9	WBGene00044206	chrV:15444909-15445372	1.68871	4.62294	5.06519	4.01917	3.32326	6.01565	6.31092	5.37236	0.00200692	0.00118491	0.000301897	0.000219795	0.000134038	0.000100791	0.000272366	0.000129626	3
T27B7.4	nhr-115	WBGene00003705	chrV:2287805-2294798	0.156097	0.523294	1.04824	0.819437	0.0197913	0.355567	0.532841	0.706235	0.999455	0.999729	0.0632522	0.21074	0.00622707	0.0720956	0.00461614	0.00889348	3
T27C5.8	T27C5.8	WBGene00012081	chrV:17417132-17418391	4.13265	6.04968	7.00146	8.62901	5.45192	6.09017	6.60469	8.16382	0.598449	0.453069	0.000301897	0.000219795	0.000134038	0.000100791	0.000272366	0.000129626	3
T27F2.4	zip-10	WBGene00012101	chrV:11645478-11650798	2.88395	3.46008	3.71316	3.76938	3.85496	5.21002	4.89234	4.54273	0.15558	0.0270365	0.00278072	0.000415681	0.00198446	0.000100791	0.0201329	0.00880201	3
T28A11.19	T28A11.19	WBGene00020881	chrV:3268687-3269510	0.928245	2.88591	3.04631	2.19177	1.53591	3.28863	3.58172	2.78326	0.0303241	0.00118491	0.000301897	0.000219795	0.000134038	0.000100791	0.000272366	0.000129626	3
T28A11.2	T28A11.2	WBGene00020869	chrV:3280376-3282704	0.397182	1.2233	0.773434	0.931306	0.633227	1.43469	1.35521	0.908113	0.589635	0.0407995	0.000301897	0.000219795	0.000134038	0.000100791	0.000272366	0.000129626	3
T28A11.20	T28A11.20	WBGene00020882	chrV:3271394-3273079	0.756431	1.38328	1.03361	0.716697	1.09079	0.807116	0.723892	0.629636	1	0.0237871	0.000301897	0.00112631	0.120931	1	1	1	3
T28A11.4	T28A11.4	WBGene00020871	chrV:3274053-3274374	2.15005	2.79603	2.50883	1.108	2.58201	2.2923	2.14408	0.831332	0.597228	0.445657	0.000301897	0.000219795	0.000134038	0.000100791	1	1	3
T28A11.5	T28A11.5	WBGene00020872	chrV:3270552-3271240	0.485948	1.18175	0.459614	0.387287	0.242929	0.787246	0.369627	1.02601	1	1	0.0165757	1	1	1	1	0.260125	3
T28D6.2	tba-7	WBGene00006533	chrIII:11366751-11371775	0.91749	2.38876	2.25993	1.59671	0.393774	1.30287	1.31179	0.759103	0.665664	0.999729	0.000301897	0.00208015	0.000134038	0.000100791	0.000272366	0.0032334	3
T28H10.3	T28H10.3	WBGene00012144	chrV:12513020-12517205	1.16725	2.97315	2.33403	1.32233	0.718581	2.0682	1.42629	0.77381	0.00200692	0.0725644	0.000301897	0.000219795	0.000134038	0.000100791	0.000272366	0.000129626	3
VZK822L.2	VZK822L.2	WBGene00012163	chrIV:11912026-11913245	1.61503	2.56846	2.94736	2.96413	0.762919	1.32046	1.46088	1.98887	0.00200692	0.264576	0.000301897	0.000781591	0.000134038	0.000289397	0.000272366	0.000129626	3
W01A11.4	lec-10	WBGene00002273	chrV:6488198-6489050	1.70151	2.42935	2.57531	2.85407	1.42309	1.46286	1.25771	1.64722	0.00200692	0.00118491	0.000301897	0.000219795	0.000134038	0.000100791	0.000272366	0.000129626	3
W02A2.2	far-6	WBGene00001390	chrIV:13328358-13329319	0.649014	1.04534	0.656685	0.786899	1.04319	2.01792	2.0046	1.72566	0.036423	0.00118491	0.000301897	0.000219795	0.000134038	0.000100791	0.000272366	0.000129626	3
W02A2.9	W02A2.9	WBGene00044280	chrIV:13347686-13348575	2.62698	4.5024	4.06066	3.33163	2.71129	4.45015	3.90908	2.89073	0.00200692	0.00118491	0.000301897	0.000219795	0.000134038	0.000100791	0.000272366	0.000129626	3
W02D7.11	W02D7.11	WBGene00020946	chrV:8302886-8304469	0.847054	1.12341	3.83505	1.27025	1.05975	0.644596	1.4059	0.686611	1	1	1	1	0.000134038	1	0.0540271	0.219084	3
W03B1.2	trpl-2	WBGene00020972	chrIV:4326715-4332079	1.48583	1.51509	1.13627	1.39389	1.87967	1.85353	1.25951	1.32767	0.00200692	0.00118491	0.000301897	0.000219795	0.000134038	0.000100791	0.000272366	0.000129626	3
W03D8.6	itx-1	WBGene00002174	chrI:2802821-2815786	0.62763	1.07452	0.836109	1.17458	0.678476	1.19095	1.06363	0.960842	0.0247066	0.00505397	0.000301897	0.000219795	0.000134038	0.000100791	0.000272366	0.000129626	3
W04B5.1	W04B5.1	WBGene00021018	chrIII:2428193-2429370	0.0866311	0.577698	0.243557	0.64143	0.0919991	0.887846	0.253372	1.13411	0.999455	0.999729	0.000822655	0.000219795	0.200168	0.125488	0.028156	0.000129626	3
W06F12.2	W06F12.2	WBGene00012306	chrIII:13726639-13731679	0.406904	0.560297	0.824544	0.357596	0.866886	1.08248	1.08003	0.510057	0.435491	0.00118491	0.000301897	0.000219795	0.000134038	0.000100791	0.00826277	0.000129626	3
W06G6.17	W06G6.17	WBGene00086565	chrV:16644798-16645237	0.867767	0.44694	1.32779	1.15043	0.536447	0.761751	1.43401	1.66003	0.712756	0.985718	0.260968	0.0400214	0.0129152	0.00690131	0.0371261	0.00657994	3
W06G6.20	W06G6.20	WBGene00219308	chrV:16648026-16648480	0.46487	1.219	1.23488	1.46927	0.583289	1.5359	1.70571	1.99074	0.999455	0.750533	0.000301897	0.000219795	0.000134038	0.000100791	0.000272366	0.000129626	3
W06G6.9	W06G6.9	WBGene00012311	chrV:16645996-16647193	0.750332	1.55185	1.81033	1.55304	0.143955	2.35204	2.1703	2.19078	0.999455	0.999729	0.0144335	0.000599962	0.0718651	0.0453025	0.0578488	0.0146724	3
W07B8.4	W07B8.4	WBGene00021072	chrV:1130087-1131930	2.41886	1.99363	1.10609	1.5929	3.53423	2.80652	1.73478	2.32504	0.00200692	0.00118491	0.000570958	0.000415681	0.00037726	0.000100791	0.000272366	0.000129626	3
W08A12.4	W08A12.4	WBGene00021081	chrV:3673915-3676632	0.740256	1.95418	2.12826	1.70962	0.19652	2.09338	2.16013	2.44428	0.158079	0.999729	0.000301897	0.000219795	0.000134038	0.000100791	0.00128055	0.000129626	3
W09G12.7	W09G12.7	WBGene00021121	chrIV:1229079-1230795	4.87749	4.46769	4.09625	4.41905	5.3062	5.52104	4.94221	4.381	0.00200692	0.00118491	0.000301897	0.000219795	0.000134038	0.000100791	0.000272366	0.000129626	3
W10C8.6	W10C8.6	WBGene00044433	chrI:2858598-2859847	0.340914	0.612048	0.670083	0.738634	0.550682	1.22108	1.09208	1.0445	0.999455	0.495952	0.00929932	0.000219795	0.0052358	0.000100791	0.0110347	0.000129626	3
Y102A11A.2	Y102A11A.2	WBGene00022412	chrX:2026641-2031508	0.635323	1.1446	1.41464	1.33319	1.55067	2.36961	2.49148	1.87838	0.946337	0.00988474	0.000301897	0.000219795	0.000134038	0.000100791	0.000272366	0.000129626	3
Y105C5B.7	Y105C5B.7	WBGene00013648	chrIV:15914996-15919234	1.67097	3.40579	2.89309	2.6888	1.45962	3.51672	3.01024	3.19531	0.995026	0.755716	0.000301897	0.000219795	0.0617205	0.0541668	0.327975	0.287195	3
Y116A8B.4	Y116A8B.4	WBGene00013781	chrIV:17223778-17224987	0.701433	1.31181	1.4764	1.84814	0.327734	1.56221	1.05453	1.75606	0.328855	0.999729	0.000301897	0.000219795	0.000134038	0.000100791	0.000272366	0.000129626	3
Y116A8C.29	Y116A8C.29	WBGene00013806	chrIV:17088850-17096286	0.965416	1.43317	1.94745	1.1072	1.12456	1.18765	1.36491	1.15318	0.999455	0.940605	0.0492691	0.114796	0.00248743	0.0210419	0.112305	0.0885946	3
Y15E3A.5	Y15E3A.5	WBGene00012444	chrX:15343097-15344147	0.40164	1.39356	1.35963	0.968807	1.26486	2.36736	2.29837	1.35015	0.603727	0.00118491	0.000301897	0.000219795	0.000134038	0.000100791	0.000272366	0.000129626	3
Y17D7B.1	nhr-231	WBGene00012449	chrV:18790999-18794781	1.13194	1.13322	1.20589	1.30194	1.42841	1.84167	1.88565	1.65537	0.00200692	0.00118491	0.000301897	0.000219795	0.000134038	0.000100791	0.000272366	0.000129626	3
Y17D7B.2	Y17D7B.2	WBGene00012450	chrV:18787805-18789617	1.89725	1.98782	2.61741	2.45371	4.13906	3.64289	3.16236	2.50789	0.00200692	0.00118491	0.000301897	0.000219795	0.000134038	0.000100791	0.000272366	0.000129626	3
Y17D7B.3	Y17D7B.3	WBGene00012451	chrV:18784953-18786788	1.15752	1.06208	0.8952	1.24422	1.62138	2.48361	2.42546	1.73075	0.0334755	0.00118491	0.00319524	0.000599962	0.0665596	0.000100791	0.00475181	0.000129626	3
Y17G7B.11	arrd-7	WBGene00012464	chrII:12060227-12062619	1.08581	0.837929	1.17261	1.39876	1.74569	1.85497	1.0831	1.01424	0.00200692	0.00118491	0.000301897	0.000219795	0.000134038	0.000100791	0.000272366	0.000129626	3
Y17G7B.14	arrd-8	WBGene00012467	chrII:12064966-12067568	4.42594	3.60526	3.62973	3.97538	6.59006	5.6666	4.67355	4.91005	0.00200692	0.00118491	0.000301897	0.000219795	0.000134038	0.000100791	0.000272366	0.000129626	3
Y17G7B.8	Y17G7B.8	WBGene00012462	chrII:12009076-12027746	1.19189	2.87536	3.83288	3.16202	0.849455	2.07708	2.40262	1.88086	0.0354567	0.194919	0.000301897	0.000219795	0.000134038	0.000100791	0.000272366	0.000129626	3
Y18H1A.11	Y18H1A.11	WBGene00021215	chrI:680413-683528	0.428918	0.865306	1.82984	2.25347	0.170298	0.872309	1.64539	1.85745	0.550024	0.999729	0.000301897	0.000219795	0.000134038	0.000100791	0.000272366	0.000129626	3
Y22D7AL.15	Y22D7AL.15	WBGene00021253	chrIII:1658247-1659863	1.38143	2.61877	2.73318	2.81459	1.16013	2.02673	1.71917	1.90773	0.00200692	0.00118491	0.000301897	0.000219795	0.000134038	0.000100791	0.000272366	0.000129626	3
Y22D7AR.2	Y22D7AR.2	WBGene00021256	chrIII:1705945-1713729	0.0669236	0.66595	0.802464	1.03977	0.0737028	0.553899	0.491766	0.614293	0.999455	0.999729	0.000301897	0.000415681	0.000134038	0.000100791	0.000272366	0.000129626	3
Y22D7AR.6	Y22D7AR.6	WBGene00021260	chrIII:1672516-1676721	1.51532	1.78716	1.76482	1.69538	1.10677	0.724381	0.590484	0.663311	0.00200692	0.00118491	0.000301897	0.000219795	0.000134038	0.000100791	0.000272366	0.000250224	3
Y22F5A.12	linc-38	WBGene00219415	chrV:10276941-10277353	2.71376	3.8434	4.75108	3.91848	2.83787	3.30416	3.52889	3.15622	0.999455	0.900008	0.313371	0.272315	0.000134038	0.000100791	0.287416	0.263618	3
Y22F5A.6	lys-3	WBGene00003092	chrV:10282203-10283448	4.93602	5.29703	6.55793	6.66079	5.78725	6.60386	7.65697	7.1461	0.00200692	0.00118491	0.000301897	0.000219795	0.000134038	0.000100791	0.000272366	0.000129626	3
Y26D4A.3	Y26D4A.3	WBGene00012501	chrI:13072066-13073062	0.650548	0.667253	1.58138	1.78933	0.28877	0.500816	0.685226	1.28009	1	1	1	1	0.000134038	1	0.321757	0.30368	3
Y2H9A.4	Y2H9A.4	WBGene00012381	chrV:13445744-13448815	0.327239	1.24766	0.966029	0.417398	0.266313	0.87791	0.412216	0.155515	0.999455	0.970549	0.000301897	0.000219795	0.000134038	0.0100069	0.0466603	0.454313	3
Y32B12C.1	Y32B12C.1	WBGene00012525	chrV:16603528-16610952	0.77373	0.628424	1.4713	0.686528	0.687232	0.55513	1.03387	0.398768	0.80564	0.72109	0.0713665	0.0975194	0.000494013	0.00183576	0.0732588	0.247226	3
Y34F4.4	Y34F4.4	WBGene00021339	chrIII:1023282-1024561	1.19741	1.19562	1.19116	1.07789	2.06677	1.94546	1.31666	1.20277	0.00542576	0.00118491	0.000301897	0.000219795	0.000134038	0.000100791	0.000272366	0.000129626	3
Y36E3A.2	Y36E3A.2	WBGene00194708	chrV:15426198-15426846	2.81328	2.89311	2.91015	3.31955	3.61182	4.60911	4.22035	4.31522	0.00200692	0.00118491	0.000301897	0.000219795	0.000134038	0.000100791	0.000272366	0.000129626	3
Y37A1A.4	Y37A1A.4	WBGene00045063	chrIV:13934444-13943728	0.788901	0.976293	1.33302	1.94592	1.36694	1.62353	1.83638	1.72894	0.244039	0.00118491	0.000301897	0.000219795	0.000134038	0.000100791	0.000272366	0.000129626	3
Y37D8A.16	Y37D8A.16	WBGene00012554	chrIII:12915164-12918675	0.850029	2.37518	1.92205	1.0345	0.890437	2.47147	2.02926	1.22606	0.00200692	0.00118491	0.000301897	0.000219795	0.000134038	0.000100791	0.000272366	0.000129626	3
Y37F4.8	Y37F4.8	WBGene00044289	chrI:10867696-10868530	0.303486	0.774481	1.36282	0.611373	0.198657	0.536055	0.971846	1.05825	0.999455	0.999729	0.00862398	0.0690747	0.000134038	0.00133633	0.0744997	0.00113516	3
Y37H2A.14	Y37H2A.14	WBGene00045416	chrV:18143737-18144721	0.739388	3.08915	3.72983	3.94952	1.14165	3.59657	4.25811	4.50948	0.0663192	0.00118491	0.000301897	0.000219795	0.000134038	0.000100791	0.000272366	0.000129626	3
Y38C1AA.5	cutl-24	WBGene00021396	chrIV:165124-169980	0.176573	0.721267	1.00742	0.295371	0.284571	0.498002	0.532434	0.0775034	0.999455	0.910079	0.000301897	0.00844396	0.000134038	0.000823294	0.103539	0.68618	3
Y38C1AA.6	Y38C1AA.6	WBGene00021397	chrIV:161146-164814	1.06306	1.46064	1.70088	1.22318	0.780385	0.862962	0.612747	0.191623	0.00200692	0.0295833	0.000301897	0.000219795	0.000134038	0.000648412	0.000272366	0.364008	3
Y38E10A.5	clec-4	WBGene00012583	chrII:12578417-12581068	4.20938	5.96759	5.64413	4.2307	1.8476	2.77878	2.30951	1.50605	0.00200692	0.00118491	0.000301897	0.000219795	0.000134038	0.000100791	0.000272366	0.000129626	3
Y38H6C.11	fbxa-150	WBGene00012624	chrV:20522620-20524513	1.09232	1.12124	1.33409	1.24504	1.17091	1.40868	1.35272	0.989562	0.00200692	0.00118491	0.000301897	0.000219795	0.000134038	0.000100791	0.000272366	0.000129626	3
Y38H6C.9	Y38H6C.9	WBGene00012622	chrV:20520253-20522284	0.71716	0.774569	1.04833	1.23356	1.2949	1.62134	1.26767	1.34864	0.102679	0.00118491	0.000822655	0.000219795	0.000134038	0.000100791	0.000272366	0.000129626	3
Y39B6A.24	Y39B6A.24	WBGene00012683	chrV:19035714-19037322	1.65836	2.89401	1.90029	2.15195	3.39625	4.43304	2.88019	2.61612	0.00200692	0.00118491	0.000301897	0.000219795	0.000134038	0.000100791	0.000272366	0.000129626	3
Y39B6A.5	Y39B6A.5	WBGene00012668	chrV:19154105-19158820	1.36132	1.3539	1.41197	1.67604	1.67867	1.95327	1.48724	1.70329	0.00200692	0.00118491	0.000301897	0.000219795	0.000134038	0.000100791	0.000272366	0.000129626	3
Y39H10B.3	Y39H10B.3	WBGene00194902	chrV:3670840-3672644	0.181521	1.40404	1.84006	0.558931	0.00771468	1.34228	1.13529	0.935039	1	1	0.116862	0.0925647	0.280759	0.265496	0.0760795	0.0211103	3
Y41D4B.16	hpo-6	WBGene00021518	chrIV:1545299-1567716	1.31848	2.77496	2.99531	3.57779	0.871572	2.61378	2.88394	3.05159	0.978314	0.999729	0.000301897	0.000219795	0.000134038	0.000100791	0.000272366	0.000129626	3
Y41G9A.10	Y41G9A.10	WBGene00044901	chrX:2945802-2946570	0.404298	0.504284	0.991386	0.894223	0.673177	1.19834	1.21525	1.15556	0.817294	0.097521	0.0149189	0.000219795	0.000134038	0.000100791	0.000272366	0.000129626	3
Y43C5A.3	Y43C5A.3	WBGene00012783	chrIV:10274035-10275411	0.964465	1.26944	1.74156	1.50377	0.871865	1.73298	2.12473	2.13299	0.0150421	0.0226095	0.000301897	0.000219795	0.000134038	0.000100791	0.000272366	0.000129626	3
Y43F8B.14	Y43F8B.14	WBGene00012824	chrV:19452182-19455969	0.945761	1.14051	1.69388	1.24726	1.11522	1.83753	2.26715	1.76122	0.00700364	0.00118491	0.000301897	0.000219795	0.000134038	0.000100791	0.000272366	0.000129626	3
Y43F8B.23	Y43F8B.23	WBGene00194815	chrV:19465853-19467657	0.203501	1.10357	1.74112	0.751527	0.0267461	0.595447	0.852914	0.821186	0.999455	0.999729	0.000301897	0.0223014	0.000134038	0.0044579	0.0134886	0.00333126	3
Y45F10D.6	Y45F10D.6	WBGene00012886	chrIV:13796254-13797904	0.215037	0.598088	0.567286	0.443064	0.276403	1.1107	0.925593	0.364845	0.999455	0.951808	0.000570958	0.000219795	0.000720654	0.000100791	0.037228	0.070931	3
Y46C8AR.3	clec-77	WBGene00044343	chrIV:3969930-3972448	0.822706	1.96946	1.79835	3.28025	0.728981	2.46808	1.63602	2.40404	1	1	0.352589	0.324773	0.291598	0.280706	0.0476252	0.0275817	3
Y46D2A.1	Y46D2A.1	WBGene00021589	chrII:3324020-3326431	1.15342	1.52111	1.50314	1.9491	1.61186	2.17408	2.02307	1.75421	0.00200692	0.00118491	0.000301897	0.000219795	0.000134038	0.000100791	0.000272366	0.000129626	3
Y46D2A.2	Y46D2A.2	WBGene00021590	chrII:3321059-3323181	3.1978	4.46351	4.22646	4.80953	3.26193	3.87766	3.67357	3.98817	0.00200692	0.00118491	0.000301897	0.000219795	0.000134038	0.000100791	0.000272366	0.000129626	3
Y46G5A.20	Y46G5A.20	WBGene00012910	chrII:12811036-12816462	1.52262	3.50389	3.48269	2.80233	1.7966	3.79969	3.1377	2.35229	0.385873	0.174476	0.000822655	0.00178034	0.000134038	0.000100791	0.00393005	0.0125698	3
Y46G5A.36	Y46G5A.36	WBGene00012921	chrII:12823678-12824047	2.48671	1.40935	1.75493	0.80816	3.21482	1.95016	3.03799	2.26733	0.00200692	0.00118491	0.00319524	0.000219795	0.168131	0.0317608	0.0876287	0.000129626	3
Y47D3A.2	fbxa-128	WBGene00012923	chrIII:11136801-11138894	1.20264	1.40924	1.44331	0.624682	0.584195	1.45147	2.09706	0.70137	0.00200692	0.211532	0.000301897	0.000219795	0.000134038	0.000100791	0.00751907	0.000704956	3
Y47G6A.5	Y47G6A.5	WBGene00021635	chrI:3533993-3546904	1.7564	2.02648	2.02318	2.23243	2.47177	2.5476	1.83213	1.75162	0.00200692	0.00118491	0.000301897	0.000219795	0.000134038	0.000100791	0.000272366	0.000129626	3
Y47H10A.3	Y47H10A.3	WBGene00012959	chrI:12088119-12089983	1.22764	1.36407	0.975228	0.77801	0.666279	0.316627	0.216084	0.450272	0.00375868	0.104396	0.000301897	0.145699	0.00104841	1	0.00883614	0.0528176	3
Y47H10A.5	Y47H10A.5	WBGene00012961	chrI:12095734-12097939	3.30484	3.09479	2.40186	2.80091	4.12411	4.44749	3.83559	4.01205	0.00200692	0.00118491	0.000301897	0.000219795	0.000134038	0.000100791	0.000272366	0.000129626	3
Y47H9A.2	Y47H9A.2	WBGene00014577	chrI:11628148-11628355	0.931886	1.90059	0	0.703076	0	0	0	1.59008	0.23252	1	0.231853	1	1	1	1	0.00464105	3
Y48A6B.8	Y48A6B.8	WBGene00012969	chrIII:11027249-11029437	0.248995	0.430908	1.41891	0.956465	0.243999	0.667836	1.28232	0.890521	0.999455	0.991238	0.0212534	0.000415681	0.000134038	0.000100791	0.000272366	0.000129626	3
Y48E1B.11	fbxc-23	WBGene00013009	chrII:13595005-13596551	0.30955	0.908814	1.11525	0.976948	0.0337622	0.653122	0.872658	0.725413	0.999455	0.999729	0.000301897	0.00687024	0.000134038	0.000380246	0.000708268	0.00333126	3
Y51A2D.12	srg-34	WBGene00005191	chrV:18562177-18564881	0.33491	0.960312	0.639943	0.488831	0.251532	1.21208	1.06466	0.754142	0.999455	0.999729	0.000301897	0.000219795	0.00326606	0.000100791	0.0647736	0.00195385	3
Y51H4A.25	Y51H4A.25	WBGene00013119	chrIV:16736263-16743088	1.12104	2.68752	3.58017	3.29526	0.912244	2.36962	2.95918	2.86642	0.34997	0.437865	0.000301897	0.000219795	0.000134038	0.000100791	0.000272366	0.000129626	3
Y53C12A.2	glt-5	WBGene00001623	chrII:9706495-9708887	0.191539	1.52426	1.93386	1.53926	0.715527	1.45179	2.37877	1.68319	0.999455	0.024362	0.000301897	0.000219795	0.000134038	0.000100791	0.000272366	0.000129626	3
Y53H1B.2	Y53H1B.2	WBGene00013181	chrI:11292660-11294182	0.756545	1.10093	0.652963	0.583622	1.26531	1.87756	1.99288	1.56465	0.00375868	0.00118491	0.000301897	0.000219795	0.000134038	0.000100791	0.000272366	0.000129626	3
Y54E5A.1	ttm-5	WBGene00013197	chrI:14688671-14691723	0.855611	0.878442	1.05664	1.23609	1.32694	1.0794	0.714002	0.930651	0.00375868	0.00118491	0.000301897	0.000219795	0.000134038	0.000100791	0.000272366	0.000129626	3
Y54F10BM.11	fbxa-66	WBGene00021865	chrIII:2309923-2314073	0.315733	0.64561	0.702986	1.09809	0.549608	1.02899	0.94091	1.18799	1	1	1	0.337607	0.00336326	0.00232778	0.00196701	0.000129626	3
Y54F10BM.7	fbxa-48	WBGene00021862	chrIII:2266423-2272175	1.51452	2.04251	1.95053	1.81179	1.3757	2.04419	1.40707	1.77834	0.0124226	0.0170746	0.169973	0.138351	0.0105734	0.0145569	0.000272366	0.000129626	3
Y54G11A.13	ctl-3	WBGene00013220	chrII:14307853-14310779	0.49854	0.842637	0.719912	0.535487	0.656867	1.21742	1.33398	1.30255	0.395009	0.0645115	0.000301897	0.000219795	0.000134038	0.000100791	0.00501928	0.000129626	3
Y54G11A.4	Y54G11A.4	WBGene00013215	chrII:14292823-14296055	0.701596	0.750627	1.05444	0.87837	0.776	0.914328	1.12218	0.833549	0.0640542	0.0142393	0.000301897	0.000219795	0.000134038	0.000100791	0.000497857	0.000129626	3
Y54G2A.52	Y54G2A.52	WBGene00045397	chrIV:2797058-2798685	1.19334	1.26856	1.49781	1.33599	1.5432	1.57323	1.42773	1.55799	0.00200692	0.00118491	0.000301897	0.000219795	0.000134038	0.000100791	0.000272366	0.000129626	3
Y55F3AM.10	Y55F3AM.10	WBGene00021927	chrIV:1027753-1030024	0.289965	0.986054	0.83758	0.882691	0.335725	0.89398	1.31617	1.02424	0.999455	0.785911	0.000301897	0.000219795	0.000134038	0.000100791	0.000272366	0.000129626	3
Y5H2B.5	cyp-32B1	WBGene00021167	chrV:2198054-2201415	0.262899	1.68676	2.03655	0.813179	-0.168819	1.26938	1.89211	1.51483	0.999455	0.999729	0.000301897	0.000219795	0.000134038	0.000100791	0.000272366	0.000129626	3
Y61B8A.4	fbxa-85	WBGene00044654	chrV:17259180-17260558	0.577132	1.01969	1.16165	1.01713	0.166131	0.503836	0.707072	0.916729	0.377758	0.999729	0.000301897	0.035728	0.000134038	0.00175476	0.00128055	0.000129626	3
Y69A2AL.2	Y69A2AL.2	WBGene00044468	chrIV:2482256-2484112	1.01287	2.5725	3.05246	2.99423	1.34994	2.34397	2.49553	2.21061	0.00200692	0.00118491	0.000301897	0.000219795	0.000134038	0.000100791	0.000272366	0.000129626	3
Y6E2A.4	Y6E2A.4	WBGene00012398	chrV:15712205-15715644	0.0306422	0.80298	1.30748	0.717856	0.572903	0.719873	0.750652	0.90372	0.999455	0.0916518	0.000301897	0.000415681	0.000134038	0.000100791	0.00349416	0.000129626	3
Y6E2A.5	Y6E2A.5	WBGene00012399	chrV:15716418-15718660	0.606576	1.12802	1.85123	1.47416	0.383727	0.723534	0.576447	1.07101	0.165063	0.588921	0.000301897	0.00112631	0.000134038	0.00264961	0.000272366	0.000129626	3
Y70C5C.6	nhr-112	WBGene00003702	chrV:16722060-16723844	3.31899	3.98669	3.87536	3.65837	2.35042	2.73362	2.66137	2.42011	0.00200692	0.00118491	0.000301897	0.000219795	0.000134038	0.000100791	0.000272366	0.000129626	3
Y71G12B.2	Y71G12B.2	WBGene00022142	chrI:1816149-1818509	1.24264	2.635	3.43698	3.55255	1.33336	2.32712	2.55179	2.85987	0.00375868	0.00118491	0.000301897	0.000219795	0.000134038	0.000100791	0.000272366	0.000129626	3
Y71H2AM.14	Y71H2AM.14	WBGene00022179	chrIII:2743718-2746653	0.243523	1.00413	1.21224	0.835111	-0.223356	0.992468	0.791853	0.595595	0.999455	0.999729	0.000301897	0.000219795	0.0381472	0.0569304	0.00145371	0.00941712	3
Y71H2B.7	gpa-17	WBGene00022196	chrIII:2583973-2597036	1.45254	2.24389	2.40406	2.08986	1.2223	1.91621	2.02949	1.59823	0.23956	0.286063	0.000301897	0.000599962	0.000134038	0.000100791	0.000272366	0.00274626	3
Y73B6BL.36	Y73B6BL.36	WBGene00022255	chrIV:6470059-6471384	1.18631	0.974159	0.48594	1.06629	1.22764	1.58999	0.880486	1.33033	0.00542576	0.00223042	0.000301897	0.000219795	0.0420524	0.000100791	0.000272366	0.000129626	3
Y73B6BR.1	pqn-89	WBGene00004169	chrIV:6506725-6511040	1.01564	1.40055	1.63141	1.49525	1.45332	2.04595	2.14881	1.84904	0.00200692	0.00118491	0.000301897	0.000219795	0.000134038	0.000100791	0.000272366	0.000129626	3
Y75B8A.27	pqn-92	WBGene00004172	chrIII:12307778-12311911	0.614142	1.06736	1.33694	1.78405	0.365089	0.742242	0.488401	0.972125	0.0534416	0.495362	0.000301897	0.000219795	0.000134038	0.000100791	0.000272366	0.000129626	3
Y75B8A.39	Y75B8A.39	WBGene00023483	chrIII:12313286-12314403	2.20084	2.45123	2.61676	2.43199	2.77977	3.60887	2.94503	3.24709	0.0480406	0.0191139	0.33666	0.313931	0.000134038	0.000100791	0.000272366	0.000129626	3
Y82E9BL.10	fbxa-14	WBGene00022326	chrIII:1322131-1324633	0.938595	2.58732	3.23274	2.40895	0.345447	1.74076	1.95438	1.12429	0.00200692	0.703338	0.000301897	0.000219795	0.000134038	0.000100791	0.000272366	0.000129626	3
Y82E9BL.11	fbxa-15	WBGene00022327	chrIII:1319015-1321896	0.215109	1.65793	1.75984	2.0257	0.148402	1.30065	0.82658	1.22472	0.999455	0.999729	0.000822655	0.00208015	0.000134038	0.000736224	0.000272366	0.000129626	3
Y82E9BL.13	fbxa-79	WBGene00022329	chrIII:1305754-1308294	0.210136	0.642865	1.19249	0.698878	0.12743	1.13457	1.44793	0.53506	0.999455	0.999729	0.00173572	0.000219795	0.000134038	0.000100791	0.00212556	0.011218	3
ZC196.6	ZC196.6	WBGene00022550	chrV:8726515-8728894	0.445199	0.929948	0.451593	0.216009	0.341525	1.09507	1.21937	0.833257	1	1	0.00319524	0.00145807	1	0.290134	1	0.000595601	3
ZC239.12	sdz-35	WBGene00022570	chrII:3207682-3208751	0.217045	0.648212	0.858146	0.666252	0.540971	1.21418	0.756562	1.14781	1	1	1	0.0455638	0.00219187	0.00328127	0.0486471	0.00123997	3
ZC443.4	ZC443.4	WBGene00013899	chrV:12816920-12819545	0.367765	0.816732	0.673189	0.471872	0.622563	0.998853	1.1847	1.05621	0.776219	0.0649326	0.000301897	0.000219795	0.000134038	0.000100791	0.00243699	0.000129626	3
ZC443.5	ugt-18	WBGene00013900	chrV:12820264-12822758	2.22917	2.65184	2.48954	2.69859	1.79116	2.82396	2.36024	2.60463	0.00200692	0.00118491	0.000301897	0.000219795	0.000134038	0.000100791	0.000272366	0.000129626	3
ZC47.4	fbxa-30	WBGene00013837	chrIII:1274513-1275588	0.511103	1.7226	2.26965	2.49167	0.223172	1.85768	1.99613	2.47157	0.577515	0.999729	0.000822655	0.000599962	0.000940678	0.0169906	0.000708268	0.000129626	3
ZK1037.5	nhr-247	WBGene00014193	chrV:15323852-15325351	2.69455	2.23113	3.18526	4.09423	5.60548	4.93889	4.05023	4.67044	0.999455	0.963464	0.000301897	0.000219795	0.000134038	0.000100791	0.12189	0.105723	3
ZK1037.6	ZK1037.6	WBGene00014194	chrV:15325819-15327795	1.80148	0.867313	1.26074	3.08608	3.02961	2.44179	2.16412	3.39826	0.00200692	0.00118491	0.000301897	0.000219795	0.000134038	0.000100791	0.000272366	0.000129626	3
ZK1055.7	ZK1055.7	WBGene00022848	chrV:6602736-6605377	1.24247	1.86223	1.16003	1.72334	1.68303	1.89292	1.40856	1.58154	0.00200692	0.00118491	0.000301897	0.000219795	0.000134038	0.000100791	0.000272366	0.000129626	3
ZK1251.2	ins-7	WBGene00002090	chrIV:9682010-9682982	0.572351	1.9137	1.75943	1.90985	-0.13958	1.60555	1.9627	1.92683	0.386179	0.999729	0.000301897	0.000219795	0.000134038	0.000100791	0.000272366	0.000129626	3
ZK1290.10	ZK1290.10	WBGene00022891	chrII:7549334-7553906	2.67942	3.26831	3.43333	3.56626	3.05285	4.24221	3.26036	3.13338	0.00200692	0.00118491	0.000301897	0.000219795	0.000134038	0.000100791	0.000272366	0.000129626	3
ZK1290.13	ZK1290.13	WBGene00022893	chrII:7535128-7536989	0.381272	0.815181	1.15387	1.28359	0.392271	0.904371	1.00717	1.19301	0.770757	0.579035	0.000301897	0.000219795	0.000134038	0.000100791	0.000272366	0.000129626	3
ZK1290.14	ZK1290.14	WBGene00044396	chrII:7554091-7554844	0.661803	0.576883	1.28121	1.29158	0.990691	1.18447	0.425116	0.513576	0.119446	0.00118491	0.00531586	0.000219795	0.000134038	0.00978038	0.000272366	0.00684877	3
ZK131.2	his-25	WBGene00001899	chrII:13824615-13825259	0.536709	1.85141	1.48841	1.51491	0.489584	1.20011	1.09129	1.60657	0.577515	0.533525	0.0462449	0.0218216	0.00326606	0.0131124	0.00716914	0.00205412	3
ZK131.5	his-11	WBGene00001885	chrII:13821777-13822314	0.430972	2.07745	2.17056	2.66395	0.227762	1.84581	1.87855	2.43606	0.999455	0.999729	0.00359325	0.00309496	0.000494013	0.000196478	0.000272366	0.000367766	3
ZK177.3	ZK177.3	WBGene00022671	chrII:5515860-5517133	0.375649	0.294756	0.848543	0.80714	0.242944	0.506962	1.03184	0.643365	1	1	1	0.101713	0.0725177	0.0591687	0.0377194	0.0572017	3
ZK418.7	ZK418.7	WBGene00022736	chrIII:7078934-7080789	1.45048	2.36308	2.68413	3.0766	2.72358	2.99819	2.39689	2.32139	0.00200692	0.00118491	0.000301897	0.000219795	0.000134038	0.000100791	0.000272366	0.000129626	3
ZK520.2	sid-2	WBGene00004796	chrIII:13674880-13686445	0.720245	1.19768	1.12225	1.28619	0.423689	0.939297	0.355231	0.73069	0.0303241	0.45809	0.000301897	0.000219795	0.000134038	0.0111596	0.000272366	0.000129626	3
ZK593.2	ZK593.2	WBGene00014002	chrIV:10913360-10914562	0.344924	0.770645	0.94566	0.626834	0.319268	1.38231	1.03561	1.20273	0.999455	0.993971	0.000301897	0.000219795	0.000134038	0.000100791	0.0240025	0.000129626	3
ZK6.10	dod-19	WBGene00022644	chrV:411778-414760	1.64706	2.96943	2.81018	2.93637	1.22253	2.83029	2.87702	2.67805	0.00200692	0.00118491	0.000301897	0.000219795	0.000134038	0.000100791	0.000272366	0.000129626	3
ZK6.11	ZK6.11	WBGene00022645	chrV:415712-417706	1.70561	2.63385	3.01213	3.52515	1.18344	1.58844	1.25301	1.38639	0.00200692	0.00118491	0.000301897	0.000219795	0.000134038	0.000100791	0.000272366	0.000129626	3
ZK666.11	ZK666.11	WBGene00014049	chrII:10482584-10484473	0.824476	2.01742	1.3168	2.04787	0.306297	2.6216	1.98127	3.34777	1	1	0.000301897	0.000219795	0.29245	0.271435	0.000272366	0.000129626	3
ZK669.3	ZK669.3	WBGene00014053	chrII:7941150-7945208	0.426375	0.558756	0.31658	0.749334	0.407533	0.958512	1.00183	0.954604	0.999455	0.999729	0.177036	0.0342507	0.144756	0.00125176	0.100458	0.012141	3
ZK896.1	ZK896.1	WBGene00014132	chrIV:12872828-12875360	0.672897	1.45134	1.80736	1.32712	0.719617	1.57607	1.30423	1.18736	0.121892	0.0562605	0.000301897	0.000219795	0.000134038	0.000100791	0.000272366	0.000129626	3
ZK896.3	ZK896.3	WBGene00014134	chrIV:12883504-12886127	0.304921	0.416886	0.775885	1.16055	0.183985	1.12437	0.380745	0.691135	0.999455	0.999729	0.0432863	0.000219795	0.000134038	0.0249921	0.000272366	0.00205412	3
ZK896.4	ZK896.4	WBGene00014135	chrIV:12880666-12883146	3.70955	5.62953	4.62294	4.8403	4.51142	6.07367	4.896	4.37685	0.00200692	0.00118491	0.000301897	0.000219795	0.000134038	0.000100791	0.000272366	0.000129626	3
ZK896.5	ZK896.5	WBGene00014136	chrIV:12876983-12879667	3.55325	5.08673	5.11564	5.45062	3.90014	4.55218	3.95872	4.1398	0.00200692	0.00118491	0.000301897	0.000219795	0.000134038	0.000100791	0.000272366	0.000129626	3
AH10.1	acs-10	WBGene00007082	chrV:14146508-14148784	-0.00613143	0.381768	0.655677	1.28049	0.0435206	0.611188	1.47025	2.04824	0.999455	0.999729	0.00813307	0.000219795	0.000134038	0.000100791	0.000272366	0.000129626	4
AH6.3	AH6.3	WBGene00007081	chrII:9519095-9521670	0.0546083	0.282479	0.664598	1.24339	0.0646983	0.540723	1.28798	2.08596	0.999455	0.999729	0.122049	0.00112631	0.00336326	0.000100791	0.340458	0.309114	4
B0205.10	B0205.10	WBGene00015024	chrI:10708362-10710375	-0.106628	0.316909	0.573439	2.03831	-0.0891818	0.388793	1.60392	2.93382	0.999455	0.999729	0.0260323	0.0093904	0.000258325	0.000100791	0.000272366	0.000129626	4
B0205.14	B0205.14	WBGene00044646	chrI:10726917-10727351	0.00757907	-0.204952	-0.769525	0.26704	0.373067	1.28202	-0.577869	1.60237	0.999455	0.999729	1	0.0609057	0.141999	0.263659	0.708577	0.0178997	4
B0207.9	B0207.9	WBGene00015032	chrI:5957459-5958359	-0.0387317	0.0378185	0.74786	1.4815	0.0932297	0.378503	1.29472	2.1865	0.999455	0.999729	0.900232	0.0831254	0.0149047	0.000100791	0.12189	0.105723	4
B0213.17	nlp-34	WBGene00015046	chrV:3978828-3979134	-0.379313	-0.490911	1.16167	1.13889	-0.0457769	0.197991	0.724755	1.12291	0.999455	0.999729	0.100736	0.511604	0.000134038	0.000100791	0.000272366	0.000129626	4
B0218.7	B0218.7	WBGene00015051	chrIV:8164593-8166078	0.0384012	0.115279	0.39166	1.70056	0.0874572	0.265391	0.936504	2.44936	0.999455	0.999729	0.497419	0.101452	0.0189485	0.000100791	0.000272366	0.000129626	4
B0238.12	B0238.12	WBGene00015076	chrV:5267821-5268823	0.087827	-0.367551	0.299562	0.442109	0.00531475	-0.0535458	1.32423	1.52213	0.999455	0.999729	0.0926409	0.835159	0.144473	0.000100791	0.0673657	0.000129626	4
B0244.4	B0244.4	WBGene00015079	chrIII:5747484-5751637	-0.161662	-0.0662492	-0.208663	0.546209	0.894345	0.461796	0.335572	1.36457	1	0.0170746	0.81126	0.062383	0.327166	0.102985	0.0238998	0.000250224	4
B0244.5	B0244.5	WBGene00015080	chrIII:5744869-5747195	0.0167262	-0.33113	-0.316478	0.364932	0.40889	0.465079	0.962916	1.38195	0.999455	0.590224	0.150745	0.0371407	1	0.000100791	0.128866	0.000129626	4
B0252.5	B0252.5	WBGene00015089	chrII:6916992-6918922	0.0351564	0.181703	0.645674	1.10505	0.0735888	0.494545	1.13582	1.49773	0.999455	0.999729	0.321438	0.00363981	0.00188152	0.000100791	0.00196701	0.000129626	4
B0273.1	B0273.1	WBGene00015097	chrIV:5493994-5495250	-0.0240231	-0.0308792	0.405895	1.02656	-0.0318536	0.31235	0.921681	1.44654	0.999455	0.999729	0.88515	0.0709488	0.042411	0.000100791	0.00334575	0.000129626	4
B0280.11	B0280.11	WBGene00015106	chrIII:7136509-7138278	-0.083897	0.273527	0.428819	0.873227	-0.0622608	0.595053	0.953953	1.33836	0.999455	0.999729	0.133136	0.000219795	0.0265378	0.000100791	0.00872398	0.00113516	4
B0286.5	fkh-6	WBGene00001438	chrII:4378655-4386353	-0.052351	-0.00184027	0.13381	0.546514	-0.079918	0.307927	0.640946	1.14221	0.999455	0.999729	0.995679	0.341048	0.629371	0.00523089	0.182232	0.00584755	4
B0379.2	B0379.2	WBGene00007156	chrI:10070922-10071830	0.0807366	0.331586	0.955892	1.23298	0.0311759	0.616053	1.5451	1.95941	0.999455	0.999729	0.072802	0.000599962	0.000134038	0.000100791	0.0136975	0.00144786	4
B0379.7	B0379.7	WBGene00007159	chrI:10072581-10074387	0.0255259	0.404633	0.57023	2.00647	0.0464776	0.480367	1.44319	2.73528	0.999455	0.999729	0.00236775	0.000599962	0.000134038	0.000100791	0.000272366	0.000129626	4
B0393.4	B0393.4	WBGene00007169	chrIII:4759741-4763609	-0.214107	-0.276307	0.285155	0.62597	-0.284297	0.207374	0.891397	1.08041	0.999455	0.849153	0.126672	0.263558	1	0.000100791	1	0.000129626	4
B0432.12	clec-117	WBGene00015193	chrII:296274-297017	0.0125576	0.424744	0.535139	1.138	0.0763049	0.818105	1.22972	1.93471	0.999455	0.999729	0.0302791	0.000219795	0.0386688	0.000100791	0.321757	0.30368	4
B0462.5	B0462.5	WBGene00194695	chrV:18322214-18323327	0.267116	0.940198	2.25196	2.27047	0.445444	0.679834	1.63907	2.5436	0.999455	0.575063	0.00128952	0.0126284	0.000134038	0.000100791	0.000272366	0.000129626	4
B0491.2	sqt-1	WBGene00005016	chrII:11336690-11337835	-0.591254	-1.19073	-0.230358	3.21485	-0.348887	-2.28492	-0.0684008	2.85071	0.134712	0.695405	0.000301897	0.000219795	0.188355	0.670963	0.344389	0.374717	4
B0491.3	rmd-3	WBGene00007190	chrII:11338449-11339599	0.00309459	0.0864183	0.437352	1.90785	0.0411302	0.258325	0.941238	2.59268	0.999455	0.999729	0.592133	0.0841646	0.00365102	0.000100791	0.000272366	0.000129626	4
B0513.9	vamp-8	WBGene00007200	chrIV:13860143-13865294	0.268435	0.496573	0.649782	1.15774	0.132642	1.0247	1.0996	1.94608	0.999455	0.999729	0.0213976	0.000219795	0.000720654	0.000100791	0.000272366	0.000129626	4
BE10.1	BE10.1	WBGene00007209	chrIII:12785153-12793128	0.0600092	0.0699044	0.621573	0.974359	-0.0489654	0.192368	1.32801	1.6779	0.999455	0.999729	0.771184	0.35145	0.0111648	0.000100791	0.166416	0.0767305	4
C01B12.1	sqt-2	WBGene00005017	chrII:23327-24457	-0.641411	-1.39825	-0.265886	2.7846	-0.39748	-2.27998	-0.266959	2.2706	0.0739487	0.536707	0.000301897	0.000219795	0.121364	0.0843287	0.000272366	0.000129626	4
C01G10.14	C01G10.14	WBGene00007239	chrV:15105375-15105927	0.0260683	-0.131869	0.182771	0.986483	-0.0534712	0.166767	0.982492	1.68935	0.999455	0.999729	0.613814	0.482912	0.541172	0.00125176	0.321938	0.30368	4
C01G12.8	catp-4	WBGene00007248	chrII:14593523-14597640	-0.0462692	0.38751	0.407915	1.15224	-0.00255795	0.467759	1.28136	1.63454	0.999455	0.999729	0.00257529	0.00112631	0.00167801	0.000100791	0.000272366	0.000129626	4
C02F5.5	C02F5.5	WBGene00015348	chrIII:8236145-8236906	0.0787876	0.354182	0.65903	1.78484	0.0960526	0.533572	1.21789	2.49342	0.999455	0.999729	0.0184095	0.00129571	0.000134038	0.000100791	0.000497857	0.000129626	4
C03C11.1	C03C11.1	WBGene00007274	chrI:10014730-10015497	0.0202381	0.060146	0.336808	1.28012	0.109268	0.373043	0.932683	2.05597	0.999455	0.999729	0.785292	0.0319846	0.113428	0.000100791	0.00259754	0.000129626	4
C04E6.8	C04E6.8	WBGene00015424	chrV:5882664-5883837	-0.105206	-0.196489	0.258909	0.497391	-0.120619	0.358738	0.833879	1.16914	0.999455	0.999729	0.527151	0.181204	0.362941	0.000736224	0.118621	0.000129626	4
C04F12.12	C04F12.12	WBGene00077685	chrI:9694621-9695212	0.0407112	-0.0225585	-0.0355721	1.10764	0.160373	0.367262	0.540878	1.65055	0.999455	0.999729	0.939074	0.0844406	0.909663	0.0304238	0.160036	0.00113516	4
C04F12.7	C04F12.7	WBGene00007301	chrI:9695707-9696762	-0.000654716	0.0653674	0.728861	2.71814	0.0137169	0.334133	1.23236	3.28677	0.999455	0.999729	0.680162	0.0189481	0.000134038	0.000100791	0.000272366	0.000129626	4
C04G2.3	C04G2.3	WBGene00014665	chrIV:10093060-10093511	0.177575	0.430061	0.504275	2.38671	0.116756	0.774719	1.66603	3.04559	0.999455	0.999729	0.00604154	0.000219795	0.0127526	0.000100791	0.000272366	0.000129626	4
C04G2.4	msp-36	WBGene00003432	chrIV:10095399-10095851	0.141193	0.135009	0.158761	2.43187	0.102962	0.276992	0.814736	3.03326	0.999455	0.999729	0.342956	0.0494567	0.175682	0.000100791	0.000272366	0.000129626	4
C04G2.5	C04G2.5	WBGene00007306	chrIV:10094199-10095225	-0.0649019	0.134681	0.455412	0.8742	0.0552495	0.349112	0.960412	1.37132	0.999455	0.999729	0.577397	0.0934836	0.0599434	0.000196478	0.053206	0.0154161	4
C04G2.9	C04G2.9	WBGene00007308	chrIV:10112890-10114231	0.0506213	0.217323	0.0912627	2.26586	0.0823754	0.202619	0.982376	2.7953	0.999455	0.999729	0.1078	0.164157	0.456616	0.000100791	0.000272366	0.000129626	4
C04H5.2	clec-147	WBGene00007313	chrII:14535446-14537579	-0.0173823	-0.112333	0.0958982	0.487364	0.0483605	0.0834415	0.437582	1.37574	0.999455	0.999729	0.603849	0.699068	0.583429	0.00175476	0.0215488	0.000129626	4
C05B5.11	C05B5.11	WBGene00045242	chrIII:10004465-10004965	-2.39877	-0.900331	0.52508	1.18573	-0.781687	0.276198	1.16439	1.23485	0.0470122	0.999729	0.471817	0.764288	0.604579	0.270871	0.151473	0.192568	4
C05B5.2	C05B5.2	WBGene00007320	chrIII:9999818-10000516	0.0581755	0.285672	1.71407	5.03034	0.0472253	0.620111	1.57411	4.20593	0.999455	0.999729	0.0507774	0.000219795	0.000134038	0.000100791	0.000272366	0.000129626	4
C05C12.1	C05C12.1	WBGene00007335	chrIV:11248901-11259465	-0.0073598	0.0840108	0.797755	1.04618	-0.024327	0.423176	1.3407	1.33599	0.999455	0.999729	0.87974	0.27265	0.168664	0.0237846	0.365918	0.292912	4
C05C12.5	C05C12.5	WBGene00007337	chrIV:11260330-11261170	0.0784034	0.255498	0.74319	1.81021	0.023071	0.552478	1.2867	2.71492	0.999455	0.999729	0.121356	0.000955771	0.00037726	0.000100791	0.000272366	0.000129626	4
C05D2.3	basl-1	WBGene00015467	chrIII:5614971-5617272	0.00767854	0.359328	0.591925	0.976432	0.0437175	0.50507	1.27416	1.56972	0.999455	0.999729	0.0397043	0.00444911	0.00198446	0.000100791	0.0165751	0.00667085	4
C06A1.3	C06A1.3	WBGene00007354	chrII:10572262-10574070	-0.0517325	0.143082	0.369185	1.07985	-0.0330738	0.360161	1.18199	1.70935	0.999455	0.999729	0.405637	0.025133	0.0444144	0.000100791	0.000272366	0.000129626	4
C06A5.2	C06A5.2	WBGene00015500	chrI:6004652-6007595	0.0464729	0.012345	0.324492	0.699736	-0.119568	0.38213	0.865947	1.09634	0.999455	0.999729	0.975934	0.192209	0.362081	0.00758293	0.193001	0.0428466	4
C06A8.14	C06A8.14	WBGene00199057	chrII:7794452-7794627	0	0	0	0	0	0	0	1.72931	1	1	1	1	1	1	1	0.0229313	4
C06A8.6	C06A8.6	WBGene00015516	chrII:7772463-7777832	0.0469711	0.46732	1.00551	1.57455	0.0628214	0.5697	1.7547	2.37181	0.999455	0.999729	0.475539	0.234982	0.248158	0.0486663	0.515765	0.349049	4
C07G3.2	irg-1	WBGene00015574	chrV:3523584-3524575	0.222072	0.208912	0.868635	2.04375	-0.217413	1.17243	2.46943	2.69958	0.999455	0.999729	0.397004	0.000219795	0.000494013	0.000100791	0.000272366	0.000129626	4
C08D8.2	tmd-2	WBGene00006582	chrV:8336657-8340675	-0.135457	-0.108133	0.0763102	0.261836	-0.0639608	-0.0477148	0.550436	1.00411	0.999455	0.999729	0.620375	0.841919	0.680715	0.000100791	0.15034	0.000129626	4
C08E3.9	fbxa-166	WBGene00015601	chrII:1616911-1619004	0.0937969	0.277441	0.543132	0.778095	-0.0247956	0.211921	0.53998	1.40162	1	1	0.19819	0.314831	1	1	0.00679673	0.000250224	4
C08F11.10	C08F11.10	WBGene00007457	chrIV:13648036-13649210	0.0533103	0.134512	0.66592	1.43336	0.0891197	0.356927	1.30921	2.34208	0.999455	0.999729	0.461364	0.0327166	0.000720654	0.000100791	0.00448262	0.000704956	4
C08F8.6	C08F8.6	WBGene00007448	chrIV:11162785-11164288	0.0585756	0.135987	0.644389	1.59797	0.051418	0.534283	1.27958	2.10442	0.999455	0.999729	0.414367	0.000219795	0.000720654	0.000100791	0.000272366	0.000129626	4
C09B9.2	C09B9.2	WBGene00015627	chrIV:5029265-5031043	0.0742288	0.189234	0.735043	1.43908	0.0950471	0.463587	1.30571	2.09248	0.999455	0.999729	0.254357	0.00323899	0.000134038	0.000100791	0.00212556	0.000129626	4
C09B9.4	C09B9.4	WBGene00015629	chrIV:5031567-5033387	-0.00686791	0.0909967	0.536019	1.39038	-0.031578	0.244671	1.34465	2.06377	0.999455	0.999729	0.630375	0.148455	0.004316	0.000100791	0.0671991	0.0283362	4
C09B9.6	msp-55	WBGene00003448	chrIV:5055592-5056049	-0.00482555	-0.0582686	0.281686	2.10192	0.020238	0.252423	1.07205	2.99638	0.999455	0.999729	0.719468	0.0864342	0.0415262	0.000100791	0.000272366	0.000129626	4
C09D4.3	C09D4.3	WBGene00015634	chrI:5488339-5490626	-0.0257343	0.30162	0.466609	1.15004	0.0272925	0.473869	1.22045	1.6626	0.999455	0.999729	0.0634827	0.00377746	0.00721774	0.000100791	0.000272366	0.000129626	4
C09G12.5	C09G12.5	WBGene00015655	chrIV:3479334-3479730	-1.34957	-0.182561	1.1787	1.89849	0.0881055	0.122975	2.34782	2.64256	1	0.999729	0.743472	0.820507	0.310721	0.290324	0.00872398	0.000704956	4
C10B5.3	C10B5.3	WBGene00015671	chrV:8570310-8584532	0.0503478	-0.0672669	0.359661	0.58868	0.0878587	0.0975891	0.637849	1.26923	0.999455	0.999729	0.879615	0.811096	0.199757	0.0110113	0.136569	0.00123997	4
C10C6.5	wht-2	WBGene00007513	chrIV:11470184-11479253	-0.124055	-0.200767	-0.426686	6.17873	-0.113985	-0.459794	-0.632871	5.98284	0.999455	0.999729	0.452591	0.141748	0.00721774	0.000196478	1	1	4
C10C6.6	catp-8	WBGene00007514	chrIV:11470184-11479253	-0.0372314	-0.0932529	-0.382878	6.5507	-0.0712641	-0.159771	-0.413035	6.42449	0.999455	0.999729	0.60901	0.385351	0.000134038	0.000100791	1	1	4
C10G11.8	C10G11.8	WBGene00015688	chrI:6271980-6273768	-0.0507609	0.0685449	0.669395	2.35984	-0.0189432	0.288072	1.31683	3.00105	0.999455	0.999729	0.661789	0.0406243	0.000134038	0.000100791	0.000272366	0.000129626	4
C10G11.9	C10G11.9	WBGene00015689	chrI:6274574-6275268	-0.0406294	0.379137	0.512026	2.03056	-0.0600465	0.501476	1.21319	3.04421	0.999455	0.999729	0.0328885	0.00483643	0.0162269	0.000100791	0.00883614	0.00390408	4
C10H11.7	C10H11.7	WBGene00015696	chrI:4719788-4721098	0.0219392	0.166271	0.588126	0.635308	0.0430143	0.444829	0.904468	1.34467	0.999455	0.999729	0.421757	0.0154183	0.00631661	0.000100791	1	0.00185401	4
C14A4.13	C14A4.13	WBGene00007563	chrII:10618470-10620504	0.00325558	0.178631	0.553127	1.1528	0.0940871	0.516101	1.26032	1.6645	0.999455	0.999729	0.380777	0.00391518	0.00412828	0.000100791	0.000497857	0.000129626	4
C14A6.13	C14A6.13	WBGene00050956	chrV:18159652-18161339	-0.0319797	0.208887	0.549488	1.41468	0.0332378	0.55563	1.18343	2.00506	0.999455	0.999729	0.281244	0.00145807	0.00912142	0.000100791	0.00837963	0.0013437	4
C14A6.6	C14A6.6	WBGene00007570	chrV:18165293-18167231	-0.0930163	0.115774	0.536259	1.35077	-0.0530663	0.294209	0.993646	2.03457	0.999455	0.999729	0.606985	0.134792	0.0213429	0.000100791	0.321757	0.30368	4
C14C10.1	C14C10.1	WBGene00007584	chrV:12588427-12589621	0.0316779	0.130529	1.02476	2.04106	0.019012	0.424573	1.72066	2.95935	0.999455	0.999729	0.407045	0.00377746	0.000134038	0.000100791	0.000272366	0.000129626	4
C14F11.3	lite-1	WBGene00001803	chrX:6226130-6230701	0.0366964	0.0598217	0.187082	0.31064	-0.0764723	-0.0263497	0.869139	1.37196	0.999455	0.999729	0.813304	0.919366	0.330507	0.000100791	0.163087	0.000129626	4
C15C6.2	C15C6.2	WBGene00007601	chrI:12203799-12205809	0.0630856	0.00981857	0.631579	2.33684	0.012177	0.370255	1.40162	3.18939	0.999455	0.999729	0.955702	0.00821063	0.000134038	0.000100791	0.000272366	0.000129626	4
C15C8.1	C15C8.1	WBGene00007604	chrV:12734182-12736041	0.0179416	0.470563	0.155681	0.565037	0.00779966	0.369048	0.74079	1.18906	0.999455	0.999729	0.0130446	0.0654541	0.408684	0.000100791	0.00305086	0.000129626	4
C15H11.1	C15H11.1	WBGene00007613	chrV:14393857-14394464	0.0123214	0.217141	1.19745	1.59725	-0.0811209	0.523393	1.83571	2.63979	0.999455	0.999729	0.259673	0.00309496	0.000134038	0.000100791	0.0140231	0.000704956	4
C15H7.3	C15H7.3	WBGene00007610	chrIII:9650420-9651959	-0.031014	0.25219	0.594491	1.27501	0.0507008	0.514119	1.38191	2.01681	0.999455	0.999729	0.134847	0.00112631	0.00238837	0.000100791	0.00289746	0.000129626	4
C16A11.7	C16A11.7	WBGene00015820	chrII:4255504-4256939	-0.0071712	-0.101274	0.305584	1.00736	0.0369925	0.0408082	0.83488	1.44836	0.999455	0.999729	0.611048	0.850825	0.151438	0.000100791	0.00554915	0.000129626	4
C16A11.8	clec-135	WBGene00015821	chrII:4257091-4258781	-0.210721	0.302762	0.356121	1.0104	0.179745	0.60894	0.615133	0.898298	1	1	1	1	1	1	0.0480541	0.0385756	4
C16C8.18	C16C8.18	WBGene00015855	chrII:3429405-3436512	-0.0208125	0.200982	0.465364	1.1565	0.0628409	0.401461	0.979633	1.58786	0.999455	0.999729	0.379537	0.0581019	0.0637135	0.000100791	0.288703	0.192791	4
C16C8.19	C16C8.19	WBGene00015856	chrII:3458500-3459056	-1.25523	-0.402652	0.0116867	1.28397	-0.659299	-0.0659347	0.251387	1.27751	0.00200692	0.579035	1	1	1	1	0.0389445	0.023404	4
C16C8.8	C16C8.8	WBGene00015846	chrII:3461111-3461681	-0.110757	-0.132418	-0.131997	0.947911	-0.0274244	-0.0105868	0.317477	1.50874	1	1	1	1	1	1	1	0.000129626	4
C16C8.9	C16C8.9	WBGene00015847	chrII:3462569-3463205	-1.65817	-0.605098	0.94115	1.82232	-1.24111	0.415501	1.83404	2.43568	0.00200692	0.223185	0.116213	0.26599	0.309388	0.293152	0.00605504	0.000250224	4
C16D2.1	C16D2.1	WBGene00007633	chrII:9132214-9134539	0.037665	0.385662	1.01693	1.37656	0.00899041	0.658722	1.73412	2.27744	0.999455	0.999729	0.10908	0.00418738	0.00037726	0.000100791	0.00363621	0.000367766	4
C17D12.5	C17D12.5	WBGene00007639	chrI:11586235-11587331	0.00453202	0.187893	0.435452	0.551527	-0.00601332	0.263501	1.09157	1.32626	0.999455	0.999729	0.527511	0.32937	0.184416	0.00272807	1	0.143247	4
C17F3.1	C17F3.1	WBGene00015907	chrI:6663142-6670409	-0.02122	-0.164794	0.770747	2.53539	-0.0046902	0.447393	1.04879	3.04999	0.999455	0.999729	0.367865	0.00985091	0.0136667	0.000100791	0.0875784	0.0498922	4
C17F3.3	C17F3.3	WBGene00015908	chrI:6682367-6683697	0.0926861	0.207439	0.348647	0.784354	0.0832034	0.0933372	0.736871	1.21881	0.999455	0.999729	0.262701	0.647026	0.108653	0.000196478	0.0276934	0.00862189	4
C17G1.6	nas-37	WBGene00003553	chrX:9944847-9949060	0.00804271	0.258256	0.442122	1.44801	-0.0438815	0.491106	0.766428	2.1548	0.999455	0.999729	0.0603518	0.000219795	0.000258325	0.000100791	0.000272366	0.000129626	4
C17G10.3	C17G10.3	WBGene00015917	chrII:5583035-5584748	0.0565902	0.192551	0.320653	0.856231	0.121562	0.374276	0.986125	1.22416	0.999455	0.999729	0.317456	0.0388621	0.112791	0.000100791	0.00655445	0.000704956	4
C17H12.12	C17H12.12	WBGene00015937	chrIV:6793914-6798550	0.00406671	0.117527	0.450937	1.00425	-0.072756	0.380147	1.14471	1.62689	0.999455	0.999729	0.581609	0.0481563	0.0168766	0.000100791	0.000497857	0.000129626	4
C17H12.3	C17H12.3	WBGene00015929	chrIV:6793914-6798550	0.0548661	0.215517	0.741484	1.24852	0.0356498	0.47515	1.42994	1.7494	0.999455	0.999729	0.346293	0.0306743	0.00115453	0.000100791	0.000708268	0.000129626	4
C17H12.5	C17H12.5	WBGene00015931	chrIV:6815910-6817632	-0.0515339	0.159133	0.593629	1.90451	0.0326249	0.322507	1.2547	1.84784	0.999455	0.999729	0.376773	0.0553197	0.000940678	0.000100791	0.000272366	0.000129626	4
C18A3.7	C18A3.7	WBGene00015944	chrII:5729590-5730422	-0.00474648	0.0136179	0.541156	1.70541	0.0331202	0.290041	1.03455	2.09764	0.999455	0.999729	0.960307	0.17888	0.0507346	0.000100791	0.117361	0.113157	4
C18D11.6	C18D11.6	WBGene00007682	chrIII:11810555-11811048	0.382913	0.416973	2.95192	3.18049	0.221288	0.522316	2.71008	2.82887	0.999455	0.999729	1	0.244307	0.0274415	0.00175476	0.000272366	0.000129626	4
C18E9.8	C18E9.8	WBGene00007688	chrII:8986019-8988060	0.0119168	0.127372	0.431222	1.00445	0.00686357	0.445051	1.31384	1.51438	0.999455	0.999729	0.518633	0.0107563	0.0125973	0.000100791	0.00128055	0.000129626	4
C18H7.4	C18H7.4	WBGene00015994	chrIV:593333-595234	-0.014248	0.131551	0.397938	1.30269	0.0160807	0.35297	1.0959	1.86315	0.999455	0.999729	0.494568	0.0418948	0.0330954	0.000100791	0.314415	0.275247	4
C24A11.1	C24A11.1	WBGene00016040	chrI:5401807-5402893	0.0130385	0.1878	0.545999	1.24216	0.0555406	0.411838	0.921272	1.46339	0.999455	0.999729	0.291694	0.0134994	0.00622707	0.000100791	0.000272366	0.000129626	4
C24D10.1	C24D10.1	WBGene00016053	chrIV:5166339-5168427	-0.0486783	0.0536562	0.322759	0.826682	-0.00284613	0.267088	0.966188	1.21727	0.999455	0.999729	0.796651	0.115492	0.0715121	0.000100791	0.00542043	0.000922642	4
C24D10.2	C24D10.2	WBGene00016054	chrIV:5163338-5164351	0.0319604	-0.0139499	0.568719	1.83243	0.0445489	0.394248	1.16598	2.84625	0.999455	0.999729	0.946552	0.015311	0.00268329	0.000100791	0.0600681	0.0332924	4
C24D10.7	nspd-3	WBGene00016058	chrIV:5162742-5163074	-0.0750483	0.213163	0.263088	2.19234	-0.0314612	0.346118	0.816125	2.79442	0.999455	0.999729	0.163438	0.0243105	0.0982715	0.000100791	0.000272366	0.000129626	4
C24D10.8	nspd-6	WBGene00043147	chrIV:5165419-5165841	0.0544303	0.312862	0.624812	1.73016	0.0512816	0.65949	1.29343	2.76326	0.999455	0.999729	0.0515447	0.000219795	0.00136474	0.000100791	0.00179988	0.000129626	4
C25A8.2	C25A8.2	WBGene00016083	chrIV:7009840-7010744	0.0799369	0.227057	0.905728	0.937913	0.121306	0.385563	1.23928	1.72968	0.999455	0.999729	0.28756	0.0532952	0.000831299	0.000100791	0.0346738	0.00144786	4
C25A8.5	C25A8.5	WBGene00016085	chrIV:6999598-7001493	0.000565832	0.223051	0.492	0.809483	0.00310413	0.391579	1.21252	1.5016	0.999455	0.999729	0.233164	0.025665	0.0104892	0.000100791	0.00554915	0.000129626	4
C25D7.1	C25D7.1	WBGene00007714	chrV:15036300-15036828	0.260239	-0.00165631	0.536015	1.60855	0.115472	0.0603432	0.990897	2.19675	0.999455	0.999729	0.992609	0.784734	0.0210316	0.000100791	0.00542043	0.000704956	4
C25F9.15	C25F9.15	WBGene00050967	chrV:19418121-19418980	-0.56021	-0.00127501	1.02743	1.1262	-0.393617	-0.290198	0.360019	0.892962	1	1	1	1	0.291063	1	0.0236195	0.023332	4
C25F9.5	C25F9.5	WBGene00007725	chrV:19407719-19410848	0.0907906	0.10293	0.899852	1.3096	0.0670672	-0.000644768	0.573542	1.15492	0.999455	0.999729	0.6077	0.996613	0.000134038	0.000100791	0.000272366	0.000129626	4
C25G4.6	C25G4.6	WBGene00007733	chrIV:12455116-12456200	0.0502151	0.280876	0.456066	1.43582	0.0759868	0.432221	1.1575	2.22074	0.999455	0.999729	0.040675	0.00252422	0.000940678	0.000100791	0.000272366	0.000129626	4
C26C6.6	C26C6.6	WBGene00007740	chrI:7505971-7506646	0.139642	0.256394	-0.11196	0.517748	0.125488	0.503929	0.552229	1.07709	0.999455	0.999729	0.347654	0.0422313	0.762333	0.0723519	1	0.207409	4
C27D6.11	C27D6.11	WBGene00044388	chrII:5159715-5161130	-0.0450879	0.20109	0.620062	1.12971	-0.0447452	0.467371	1.30169	1.61734	0.999455	0.999729	0.263314	0.00536235	0.00157258	0.000100791	0.00319861	0.000129626	4
C27D6.3	C27D6.3	WBGene00016161	chrII:5171909-5177996	-0.026217	-0.0989435	0.537241	2.22595	0.0640094	0.210522	1.08684	2.75988	0.999455	0.999729	0.627677	0.264823	0.0809691	0.000100791	0.0359296	0.0123052	4
C27D8.1	C27D8.1	WBGene00007777	chrIV:12717882-12719390	-0.00750022	0.0946188	0.474989	1.63383	0.00560662	0.403815	1.24718	2.1137	0.999455	0.999729	0.586841	0.00985091	0.00640846	0.000100791	0.000272366	0.000129626	4
C27D8.2	C27D8.2	WBGene00007778	chrIV:12712769-12714755	0.0853238	0.274399	0.59061	1.06747	0.0946319	0.355038	1.34685	1.6143	0.999455	0.999729	0.0673591	0.0210089	0.000258325	0.000100791	0.000272366	0.000129626	4
C27H5.6	C27H5.6	WBGene00016175	chrII:7185276-7187210	-0.209546	0.21452	0.269433	0.524969	-0.0918339	0.107392	1.12531	3.7585	1	1	1	1	1	0.277875	0.0441966	0.000129626	4
C28A5.3	nex-3	WBGene00003590	chrIII:4442080-4444239	-0.134928	-0.730063	-0.668369	0.106373	-0.0995197	-0.158171	0.615576	1.38071	0.999455	0.999729	0.000301897	0.338561	0.000134038	0.000100791	0.539337	0.000129626	4
C28C12.3	C28C12.3	WBGene00016179	chrIV:8490220-8490894	-0.583395	-0.305882	0.105407	0.555028	-0.224087	0.101081	0.517064	1.48349	0.576745	0.999729	0.339726	0.765305	0.725434	0.0546596	0.121734	0.000129626	4
C28C12.4	C28C12.4	WBGene00016180	chrIV:8487496-8488423	-0.281935	-0.90259	0.0685169	0.704167	-0.0640679	-0.113297	2.62691	2.93681	0.999455	0.999729	0.000301897	0.633197	0.771748	0.000100791	0.00692224	0.000129626	4
C28D4.5	C28D4.5	WBGene00007793	chrIV:9745554-9746807	0.0364286	0.198761	0.368823	1.05025	0.0534995	0.41825	1.22038	1.66101	0.999455	0.999729	0.269719	0.0138343	0.0670639	0.000100791	0.00872398	0.000922642	4
C28D4.7	C28D4.7	WBGene00007794	chrIV:9741859-9743147	0.0904265	-0.0751332	0.248907	0.787298	0.110066	0.336358	0.923646	1.27137	0.999455	0.999729	0.707432	0.0447307	0.215901	0.000100791	0.00941084	0.000129626	4
C29F3.2	wrt-8	WBGene00006954	chrV:15342084-15344572	-0.198013	0.00966285	-0.116298	0.536898	0.298708	-0.0567826	-0.119642	1.5269	0.999455	0.965115	0.968373	0.805954	1	1	0.00964995	0.000129626	4
C29F3.5	clec-230	WBGene00007806	chrV:15347846-15349144	0.223207	0.251511	-0.261458	0.320853	0.645788	0.131908	-0.0878991	1.28365	0.999455	0.199985	0.416146	0.670251	0.361957	0.74976	0.141191	0.000129626	4
C30B5.6	C30B5.6	WBGene00016247	chrII:6219525-6222658	-0.12622	-0.376545	0.364647	0.522802	0.0622469	-0.0834195	1.24308	1.64545	0.999455	0.999729	0.136262	0.738915	0.0657312	0.000100791	0.0164894	0.000129626	4
C30G7.3	C30G7.3	WBGene00044177	chrV:14942132-14945668	-0.00769157	0.027741	1.0213	1.56278	0.00180553	0.45245	1.71692	2.30831	0.999455	0.999729	0.891591	0.00391518	0.000134038	0.000100791	0.000272366	0.000129626	4
C31H1.1	C31H1.1	WBGene00016286	chrIV:5797053-5800208	-0.0701365	0.0710278	0.334006	0.80287	0.00933463	0.338723	1.08941	1.2361	0.999455	0.999729	0.756872	0.0617419	0.0285581	0.000100791	0.00145371	0.000129626	4
C31H1.5	C31H1.5	WBGene00016288	chrIV:5794931-5796762	0.0827959	0.378542	0.635046	1.32769	0.123564	0.614855	1.48785	2.41273	0.999455	0.999729	0.0119375	0.000219795	0.00115453	0.000100791	0.0754382	0.028897	4
C32D5.4	C32D5.4	WBGene00016312	chrII:6321339-6323079	-0.0384928	0.187706	0.523383	0.749931	-0.00319458	0.500781	0.974811	1.29939	0.999455	0.999729	0.347925	0.00483643	0.00946131	0.000100791	0.00895896	0.000367766	4
C32E12.1	C32E12.1	WBGene00016327	chrI:5230551-5241914	0.016247	0.142462	0.144903	0.714099	-0.00736128	0.44945	0.661873	1.23492	0.999455	0.999729	0.608166	0.0861821	0.704384	0.0199493	0.195988	0.0586093	4
C32E8.4	C32E8.4	WBGene00016322	chrI:3783834-3784435	0.147318	-0.0288321	0.85275	1.78418	0.124641	0.469196	1.12887	2.88722	0.999455	0.999729	0.902806	0.00748199	0.000258325	0.000100791	0.111428	0.04755	4
C33C12.4	C33C12.4	WBGene00016336	chrII:2165217-2170212	-0.0566359	0.536429	0.92773	2.03292	0.0017068	0.812758	1.03568	1.56778	0.999455	0.999729	0.025625	0.000219795	0.00514493	0.000909004	0.0435648	0.0515353	4
C33D9.10	C33D9.10	WBGene00044239	chrIV:8787458-8788057	-0.458098	0.264942	0.364167	0.54555	-0.156955	0.139906	0.347582	1.03939	1	1	1	1	1	1	0.2062	0.0146724	4
C33D9.3	C33D9.3	WBGene00007898	chrIV:8790748-8793294	-0.00979298	0.518318	0.807206	1.25898	-0.127749	0.395844	0.607469	1.23798	0.999455	0.999729	0.000570958	0.0215374	0.000134038	0.000100791	0.000272366	0.000129626	4
C33F10.1	C33F10.1	WBGene00016351	chrII:4835028-4835717	-0.0122585	0.18494	0.787916	2.93453	-0.00964631	0.476181	1.32705	3.64143	0.999455	0.999729	0.198859	0.00178034	0.000134038	0.000100791	0.000272366	0.000129626	4
C33F10.11	C33F10.11	WBGene00016357	chrII:4834158-4834834	-0.00165136	0.0432017	0.696917	2.04365	-0.0118561	0.307876	1.24474	2.83432	0.999455	0.999729	0.822294	0.0546271	0.000494013	0.000100791	0.000272366	0.000129626	4
C33F10.12	C33F10.12	WBGene00016358	chrII:4836303-4837734	-0.0581775	0.0217768	0.463359	1.34111	-0.0198417	0.227175	1.24393	1.97605	0.999455	0.999729	0.913803	0.160284	0.00721774	0.000100791	0.000272366	0.000129626	4
C33F10.9	msp-40	WBGene00003435	chrII:4825379-4825845	0.0945002	-0.0530384	0.220579	2.62242	0.0575561	0.235095	0.864961	3.15031	0.999455	0.999729	0.748478	0.105025	0.0612286	0.000100791	0.000272366	0.000129626	4
C34B7.3	cyp-36A1	WBGene00007913	chrI:8336981-8346023	0.0598265	-0.59003	-0.196461	0.252685	-0.0247939	-0.113992	1.04781	0.957852	0.999455	0.999729	0.375559	0.873508	0.697434	0.0121008	0.684447	0.0927922	4
C34C12.7	C34C12.7	WBGene00007926	chrIII:3482590-3488286	0.00258259	-0.148115	0.576296	1.41789	0.22363	0.0599201	1.66368	1.98795	0.999455	0.999729	0.510718	0.801749	0.00238837	0.000100791	0.000272366	0.000129626	4
C34C6.3	C34C6.3	WBGene00007916	chrII:8691921-8694182	0.0247331	-0.0646304	0.413117	0.374195	0.148216	-0.133534	0.99333	1.57187	0.999455	0.999729	0.793441	0.528053	0.0202426	0.000100791	0.0534584	0.000129626	4
C34D4.2	C34D4.2	WBGene00016398	chrIV:7154723-7156017	-0.0949553	-0.0445309	0.48406	1.30002	-0.0844434	0.303263	1.12765	1.6115	0.999455	0.999729	0.855003	0.100104	0.019752	0.000100791	0.00128055	0.000367766	4
C34D4.3	C34D4.3	WBGene00016399	chrIV:7153661-7154198	0.0890782	0.162245	0.260964	1.6348	0.0593421	0.292195	0.764996	2.03348	0.999455	0.999729	0.360171	0.0826261	0.192671	0.000100791	0.000908258	0.000129626	4
C34F11.2	C34F11.2	WBGene00016414	chrII:5212225-5212789	-0.0249989	0.013116	0.703885	1.44577	0.0211285	0.291249	1.06414	2.11209	0.999455	0.999729	0.953169	0.0995866	0.00238837	0.000100791	0.00319861	0.000129626	4
C34F11.4	msp-50	WBGene00003443	chrII:5199762-5200222	0.0495756	-0.0836232	-0.0360162	1.81109	0.0286016	0.120715	0.636936	2.31075	0.999455	0.999729	0.588608	0.436387	0.809975	0.000100791	0.000272366	0.000129626	4
C34F11.5	C34F11.5	WBGene00016416	chrII:5195894-5199259	-0.0850856	0.136613	0.656162	1.05259	-0.00501027	0.457203	1.29338	1.4694	0.999455	0.999729	0.37938	0.00267412	0.000134038	0.000100791	0.000272366	0.000129626	4
C34F11.6	msp-49	WBGene00003442	chrII:5194331-5194792	0.017551	-0.0715183	-0.177663	1.50764	0.0372947	0.0529986	0.47373	2.24927	0.999455	0.999729	0.648632	0.748102	0.206526	0.000100791	0.000272366	0.000129626	4
C34G6.3	C34G6.3	WBGene00016420	chrI:5896639-5897405	-0.0623245	-0.0508973	0.720888	1.92037	0.0301698	0.431787	1.0327	2.24348	0.999455	0.999729	0.820766	0.0124034	0.00104841	0.000100791	0.00163091	0.000367766	4
C35B8.1	col-175	WBGene00000748	chrX:9233641-9234616	-0.0292352	-0.508239	-0.833285	3.55653	0.337225	-1.33728	-1.31638	3.03876	0.999455	0.915205	0.000570958	0.000219795	0.000134038	0.000100791	0.0280588	0.0275817	4
C35D10.11	msd-4	WBGene00016447	chrIII:4868333-4868769	0.0446269	-0.0408726	0.506423	2.05963	0.0711193	0.225978	0.936402	2.57153	0.999455	0.999729	0.804383	0.120476	0.000134038	0.000100791	0.000272366	0.000129626	4
C35D10.14	clec-5	WBGene00016450	chrIII:4881913-4883578	0.257899	0.358316	-0.272757	0.296026	0.0413685	0.354743	0.805614	1.33636	0.999455	0.999729	0.0150566	0.0234113	0.0287911	0.000100791	0.0433171	0.000129626	4
C35D10.2	gipc-1	WBGene00016440	chrIII:4870777-4872049	-0.0570355	-0.0277243	0.577883	2.41028	-0.0396914	0.16174	1.20187	3.12228	0.999455	0.999729	0.872026	0.281278	0.000134038	0.000100791	0.000272366	0.000129626	4
C35E7.10	C35E7.10	WBGene00016462	chrI:10810647-10812865	-0.0681762	0.0154862	0.462557	0.965383	-0.122232	0.359633	1.08716	1.37631	0.999455	0.999729	0.941843	0.0427338	0.00877183	0.000100791	0.000272366	0.000129626	4
C35E7.9	C35E7.9	WBGene00016461	chrI:10806921-10808238	0.0812591	0.191052	0.929619	1.26907	0.0925951	0.445729	1.4611	2.10342	0.999455	0.999729	0.263574	0.00599988	0.000134038	0.000100791	0.000272366	0.000129626	4
C36B1.10	gska-3	WBGene00007977	chrI:8749615-8751369	0.0456119	0.287531	0.734412	1.41215	-0.0262659	0.665501	1.43506	2.13102	0.999455	0.999729	0.065628	0.000219795	0.000134038	0.000100791	0.000272366	0.000129626	4
C36H8.1	C36H8.1	WBGene00007987	chrIV:12743038-12744738	-0.108887	0.129386	0.35261	1.67651	-0.108747	0.308962	1.34475	2.60168	0.999455	0.999729	0.439982	0.0557495	0.0453207	0.000100791	0.000272366	0.000129626	4
C37A2.3	acdh-5	WBGene00016491	chrI:6784880-6787139	-0.0247711	0.0338117	0.134972	0.799639	-0.0410461	0.128372	0.818973	1.41373	0.999455	0.999729	0.880907	0.506777	0.484099	0.000100791	0.002749	0.000129626	4
C37H5.10	cwp-1	WBGene00000859	chrV:4840618-4841269	-0.255317	-0.0162513	0.496314	0.912172	0.0689245	0.439772	0.386607	1.33779	1	1	1	1	1	1	1	0.000129626	4
C38C3.3	C38C3.3	WBGene00016512	chrV:1495672-1497942	-0.112053	0.154522	0.877719	1.51417	-0.0309505	0.498213	1.53789	2.43863	0.999455	0.999729	0.381321	0.00237482	0.000134038	0.000100791	0.00109939	0.000129626	4
C39E9.6	scl-8	WBGene00008030	chrIV:13071753-13072478	-0.466497	-0.0784956	0.31299	1.60822	0.138642	-0.0516263	1.32826	2.09095	1	1	1	1	1	0.0010804	0.002749	0.000129626	4
C39H7.1	C39H7.1	WBGene00016541	chrIV:5631738-5633370	0.0178625	-0.0769569	0.404758	1.87308	-0.0387931	0.111109	1.00125	2.69198	0.999455	0.999729	0.635585	0.492219	0.00458917	0.000100791	0.000272366	0.000129626	4
C41G7.6	C41G7.6	WBGene00008063	chrI:9522577-9532831	0.0720362	0.476098	0.591981	2.00509	0.0269316	0.68152	1.52004	2.65821	0.999455	0.999729	0.000570958	0.000219795	0.0195951	0.000100791	0.0147693	0.00123997	4
C43E11.5	C43E11.5	WBGene00016605	chrI:4237033-4238738	0.091728	0.186327	0.508964	0.773042	0.0664701	0.377316	1.06773	1.453	0.999455	0.999729	0.328708	0.0329066	0.0105734	0.000100791	0.00579773	0.000129626	4
C43F9.6	nkb-2	WBGene00008074	chrIV:10590931-10592979	-0.0246665	0.139668	0.631346	1.25027	0.00382183	0.377008	1.26247	1.91775	0.999455	0.999729	0.439752	0.0224014	0.000831299	0.000100791	0.00421077	0.000250224	4
C43G2.3	C43G2.3	WBGene00016612	chrIV:6578168-6579416	0.0644561	0.073935	0.517324	1.38161	0.0986473	0.50237	1.28764	1.80636	0.999455	0.999729	0.730577	0.00377746	0.0200769	0.000100791	0.00363621	0.000250224	4
C45B11.8	C45B11.8	WBGene00077699	chrV:11040772-11041371	0.0203789	0.348225	0.090666	1.25899	-0.00389308	0.964659	1.28939	1.93721	0.999455	0.999729	0.200616	0.000219795	0.820189	0.00125176	0.253944	0.253158	4
C45B2.8	C45B2.8	WBGene00016662	chrX:6087965-6088363	-0.0147086	-0.897471	-0.907425	-0.0257279	0.321933	0.820657	0.928232	1.84806	0.999455	0.999729	0.0416164	0.0162761	0.0390171	0.00765556	1	0.0078162	4
C45E5.4	C45E5.4	WBGene00016667	chrIV:5735018-5737104	-0.165424	-0.160091	-0.258013	0.740155	-0.0343944	0.28206	0.550691	1.50639	0.999455	0.999729	0.454112	0.149837	0.162498	0.000289397	0.000708268	0.000129626	4
C45G9.13	C45G9.13	WBGene00016684	chrIII:5042425-5044674	0.161668	0.247571	0.531742	0.532363	0.0620564	0.0987979	0.686295	1.07089	0.999455	0.999729	0.273441	0.684083	0.00605125	0.000100791	0.013599	0.000129626	4
C45G9.9	C45G9.9	WBGene00016680	chrIII:5054604-5055755	0.00696206	-0.102807	0.284413	0.943674	-0.021065	0.0281692	0.84136	1.64275	0.999455	0.999729	0.597684	0.897509	0.163907	0.000100791	0.00692224	0.000129626	4
C46E10.1	C46E10.1	WBGene00016707	chrII:3724259-3725849	0.0964664	0.289757	0.286355	0.975125	0.0749548	0.480388	1.09786	1.57259	0.999455	0.999729	0.0955252	0.00483643	0.159292	0.000100791	0.00487563	0.000129626	4
C46F9.1	math-22	WBGene00016717	chrII:1905428-1907442	0.119502	0.100666	1.3373	1.51001	0.180754	0.246969	0.484315	1.05371	0.999455	0.999729	0.642335	0.190559	0.000134038	0.00208466	0.000272366	0.000129626	4
C46H11.2	C46H11.2	WBGene00016728	chrI:5050048-5052523	-0.342961	0.608563	1.01894	0.972158	-0.774758	-0.380533	0.696112	1.03225	0.777815	0.00416783	0.000301897	0.0307584	0.000134038	0.000100791	0.000272366	0.000129626	4
C46H11.3	C46H11.3	WBGene00016729	chrI:5041491-5042055	0.0316023	0.447678	0.103388	0.172979	-0.0732137	0.164392	-0.103117	1.09113	1	1	1	1	1	1	1	0.0343551	4
C47A4.3	C47A4.3	WBGene00008124	chrIV:13741041-13742265	0.0266449	0.0379668	0.658329	1.14682	0.0772175	0.191785	1.23209	1.68184	0.999455	0.999729	0.877326	0.325396	0.00287581	0.000100791	0.24473	0.203433	4
C47A4.5	C47A4.5	WBGene00008125	chrIV:13745708-13745967	-0.00137535	0.177716	0.3891	1.10457	0.178798	0.430519	0.916932	1.94988	0.999455	0.999729	0.558022	0.0999608	0.367444	0.0261502	1	0.143247	4
C47D12.5	C47D12.5	WBGene00008139	chrII:11683478-11685289	0.211141	0.32407	0.170832	0.554501	0.262263	0.69294	0.958439	1.84962	0.999455	0.957353	0.0492691	0.000219795	0.192771	0.000100791	0.000497857	0.000129626	4
C47E12.11	C47E12.11	WBGene00008154	chrIV:9969896-9971200	0.028658	0.113225	0.388532	0.836231	0.035782	0.262845	0.913683	1.19677	0.999455	0.999729	0.589974	0.158718	0.0579362	0.000100791	0.00421077	0.000129626	4
C48E7.7	C48E7.7	WBGene00016752	chrI:6234718-6235343	-0.0394985	0.596919	0.526094	1.40662	-0.0352172	0.445098	1.24717	2.0284	0.999455	0.999729	0.000570958	0.015201	0.0163844	0.000100791	0.00895896	0.000814634	4
C49C3.11	C49C3.11	WBGene00008201	chrIV:17343781-17344809	-0.182036	0.246004	1.36698	2.21598	0.0942932	0.597816	1.14844	1.79254	0.999455	0.999729	0.367542	0.016573	0.000134038	0.000196478	0.000272366	0.000129626	4
C49C3.12	clec-197	WBGene00008202	chrIV:17345546-17346695	-1.84554	-0.831731	0.497397	1.5582	-0.275423	-0.176849	1.48005	1.94101	0.0137259	0.999729	0.14792	0.828307	0.3989	0.0393037	0.000272366	0.000129626	4
C49C8.1	C49C8.1	WBGene00016765	chrIV:8654603-8656829	-0.0734255	0.137934	0.644514	1.08679	-0.141216	0.33228	0.749378	1.17379	0.999455	0.999729	0.509905	0.0745161	0.000494013	0.000100791	0.00393005	0.00102887	4
C50D2.3	C50D2.3	WBGene00016807	chrII:106256-107521	0.0508937	0.112291	0.70655	0.969101	0.0375295	0.387448	1.26222	1.50406	0.999455	0.999729	0.671475	0.0791449	0.0162269	0.000100791	0.3209	0.227477	4
C50E10.1	C50E10.1	WBGene00016825	chrII:12301082-12302414	0.0164659	0.021747	0.883902	2.35881	0.000769034	0.516056	1.66024	2.97177	0.999455	0.999729	0.91649	0.000599962	0.000134038	0.000100791	0.000272366	0.000129626	4
C50F2.5	C50F2.5	WBGene00016839	chrI:3895791-3897400	-0.00191269	0.233505	0.61335	1.12788	0.0562252	0.306718	1.34038	1.66599	0.999455	0.999729	0.209649	0.0859398	0.00198446	0.000100791	0.0295657	0.0132577	4
C50F4.10	C50F4.10	WBGene00008235	chrV:9530008-9531577	0.0179128	0.236289	0.296633	1.31715	0.0205396	0.562895	1.24387	1.70943	0.999455	0.999729	0.195858	0.00112631	0.150853	0.000100791	0.00487563	0.00113516	4
C50F4.3	tag-329	WBGene00008231	chrV:9534925-9536404	-0.796434	-0.501592	0.339951	0.85805	-0.298463	0.0627209	1.13097	1.08072	1	0.916881	0.024109	0.819705	1	0.248749	0.002749	0.000250224	4
C50F4.8	C50F4.8	WBGene00008233	chrV:9513853-9518875	0.185719	0.177427	0.766125	0.960009	0.31276	0.40266	0.967051	1.27817	0.999455	0.999729	0.590863	0.175908	0.00739134	0.000560401	0.00655445	0.000704956	4
C52D10.13	col-138	WBGene00000711	chrIV:17182799-17183740	-0.179858	-0.738014	-0.872455	3.96902	0.132631	-1.53636	-1.49057	3.78125	0.999455	0.999729	0.000301897	0.000219795	0.000134038	0.000100791	0.00179988	0.000595601	4
C52E4.7	C52E4.7	WBGene00008259	chrV:11994301-11995839	0.114235	0.14186	0.730855	0.9047	0.0220733	0.484994	1.52488	1.87328	0.999455	0.999729	0.46929	0.00471074	0.000494013	0.000100791	0.00813296	0.000129626	4
C53B7.2	C53B7.2	WBGene00016893	chrX:6846232-6847547	0.00691014	-0.00987916	0.0281421	0.415294	0.0417742	0.413915	0.510017	1.04284	0.999455	0.999729	0.960462	0.00773089	0.829387	0.000100791	0.00567762	0.000129626	4
C53D6.10	C53D6.10	WBGene00023424	chrIV:9033587-9034206	-0.131073	0.0312671	0.851161	1.33897	-0.113782	0.305416	1.39465	2.12125	0.999455	0.999729	0.894225	0.0930066	0.000258325	0.000100791	0.0101293	0.00123997	4
C54F6.15	C54F6.15	WBGene00044113	chrV:7522031-7522364	0	0.238423	0.822719	1.9623	0	0	1.14525	1.84681	1	1	1	1	1	1	0.000272366	0.000129626	4
C54G4.3	C54G4.3	WBGene00008313	chrI:8005126-8006296	-0.0982457	0.00427167	0.832333	1.20562	-0.0774203	0.299359	1.37622	2.02702	0.999455	0.999729	0.987234	0.0998292	0.000831299	0.000100791	0.00929555	0.000922642	4
C55C3.3	C55C3.3	WBGene00016953	chrIV:5685292-5688304	-0.0221618	0.256405	0.472661	0.890359	-0.0230231	0.418919	1.0961	1.3875	0.999455	0.999729	0.142871	0.0125202	0.0052358	0.000100791	0.000272366	0.000129626	4
D1081.12	D1081.12	WBGene00086554	chrI:8474081-8474732	0.0363595	0.326589	0.831854	1.71807	0.0455785	0.732813	1.30403	2.57681	0.999455	0.999729	0.0855358	0.000219795	0.00104841	0.000100791	0.287209	0.283171	4
D1081.5	D1081.5	WBGene00008383	chrI:8481158-8482536	0.0261714	0.172542	0.638277	1.35615	0.0816411	0.594598	1.47701	2.21146	0.999455	0.999729	0.409328	0.00192943	0.00393562	0.000100791	0.262639	0.0653244	4
D1086.17	D1086.17	WBGene00045355	chrV:14067855-14071214	0.00907371	-0.0387653	0.716741	2.20598	0.0257458	0.223048	1.22874	3.03643	0.999455	0.999729	0.837779	0.15807	0.000134038	0.000100791	0.000272366	0.000129626	4
D2062.1	D2062.1	WBGene00017055	chrII:2631465-2633054	0.0275747	0.25281	0.366409	0.748355	0.0920433	0.56156	1.10879	1.62055	0.999455	0.999729	0.285968	0.0104126	0.169995	0.000100791	1	0.146171	4
D2062.6	D2062.6	WBGene00017058	chrII:2619441-2619747	-0.0200575	0.131054	0.452434	2.06389	-0.0410228	0.364423	1.02185	2.91646	0.999455	0.999729	0.464797	0.0285179	0.0258377	0.000100791	0.00528918	0.000250224	4
D2062.7	D2062.7	WBGene00017059	chrII:2616904-2617371	-0.0902701	0.0807018	0.392931	1.41476	-0.023598	0.415747	1.08619	2.21025	0.999455	0.999729	0.655689	0.0104126	0.0347125	0.000100791	0.00145371	0.000129626	4
E01H11.3	flp-20	WBGene00001463	chrX:9349334-9349890	0.11483	0.114384	0.491852	0.695402	0.158224	0.591736	0.792548	1.29751	0.999455	0.999729	0.691262	0.0091548	0.0275793	0.000100791	0.00907298	0.000129626	4
E03A3.4	his-70	WBGene00001944	chrIII:4059714-4060119	-0.0330261	0.0872271	0.850486	1.44007	0.0209506	0.315234	1.09825	2.10124	0.999455	0.999729	0.734144	0.13493	0.00487023	0.000100791	0.0228138	0.00371418	4
E03D2.2	nlp-9	WBGene00003747	chrV:4219642-4222184	-0.0347906	0.0928775	0.609963	0.530193	-0.0133638	0.194815	0.790486	1.12496	0.999455	0.999729	0.673115	0.311293	0.000134038	0.000100791	0.00259754	0.000129626	4
E03H12.10	ssp-9	WBGene00006038	chrIV:4994324-4994739	-0.12884	0.204923	0.102069	1.15515	-0.109941	0.115795	0.994223	1.7322	0.999455	0.999729	0.395539	0.650734	0.748741	0.000100791	0.276026	0.103102	4
E03H12.5	E03H12.5	WBGene00017112	chrIV:4977095-4978073	-0.0500513	0.139942	0.268059	2.16392	-0.0535252	0.387049	1.27141	2.91686	0.999455	0.999729	0.34775	0.0069891	0.0872498	0.000100791	0.000272366	0.000129626	4
E03H12.7	E03H12.7	WBGene00017114	chrIV:4987756-4988616	-0.0154562	0.359105	1.18007	1.74999	0.0216141	0.683549	1.75268	2.68846	0.999455	0.999729	0.039026	0.000219795	0.000134038	0.000100791	0.00501928	0.000704956	4
F01D4.4	egl-21	WBGene00001189	chrIV:10478441-10481844	0.0811807	0.27236	0.172832	0.496112	0.0321797	0.0813544	0.64466	1.00682	0.999455	0.999729	0.0407675	0.625107	0.0834942	0.000100791	0.000272366	0.000129626	4
F01D5.5	F01D5.5	WBGene00008495	chrII:14001685-14002300	-0.0474648	0.17209	1.37541	1.24725	-0.915221	0.364621	0.839887	1.20515	0.999455	0.00118491	0.413912	0.0580259	0.000134038	0.000100791	0.000272366	0.000129626	4
F02C9.4	irld-3	WBGene00017175	chrV:3137471-3138210	0.195786	0.246344	0.476522	1.57756	0.127099	0.355433	1.30354	1.87194	0.999455	0.999729	0.23166	0.0746757	0.0592649	0.000100791	0.000272366	0.000129626	4
F02E11.2	F02E11.2	WBGene00017180	chrII:3262828-3264283	-0.253696	0.319876	0.351203	0.441646	0.253663	0.4873	0.647366	1.71233	0.999455	0.999729	0.505643	0.258199	0.391043	0.082097	0.334145	0.000129626	4
F07A5.2	F07A5.2	WBGene00008541	chrI:7352443-7353707	0.0210742	0.196764	0.782607	2.02297	0.0457181	0.493061	1.59073	2.99443	0.999455	0.999729	0.1676	0.000955771	0.000134038	0.000100791	0.000272366	0.000129626	4
F07C6.2	F07C6.2	WBGene00008553	chrIV:12791170-12791808	-0.32088	-0.494463	0.779317	0.782723	-0.445982	-0.140247	0.489164	1.25306	0.999455	0.581326	0.0355266	0.579667	0.000134038	0.011656	0.00475181	0.000129626	4
F07E5.7	F07E5.7	WBGene00017212	chrII:2070592-2071516	-0.0559151	-0.245896	0.0849021	0.588927	0.578149	-0.362324	0.170753	1.5729	1	0.484519	1	1	1	1	1	0.00264824	4
F07G6.8	F07G6.8	WBGene00017227	chrX:1720038-1720485	-0.852582	-0.237912	-0.225945	0.495051	0.0249956	-0.169138	0.371008	1.18175	1	1	1	1	1	1	0.279514	0.0108005	4
F08F3.10	F08F3.10	WBGene00017266	chrV:5413328-5414996	0.0218352	0.155473	0.226824	0.240344	0.17559	0.133584	0.680201	1.06577	0.999455	0.999729	0.623049	0.665245	0.410499	0.0111596	0.440459	0.000129626	4
F08G5.6	F08G5.6	WBGene00008584	chrIV:12435826-12438274	-0.168791	0.45841	3.06984	4.33747	-0.334227	0.888473	3.28914	2.52165	0.999455	0.661009	0.00458147	0.000219795	0.000134038	0.000100791	0.000272366	0.000129626	4
F08H9.2	F08H9.2	WBGene00008590	chrV:14460625-14461134	-0.00976436	0.15008	0.180637	2.48566	0.0830331	0.233546	0.931826	3.22471	0.999455	0.999729	0.332557	0.136358	0.257064	0.000100791	0.000272366	0.000129626	4
F09A5.9	ttr-34	WBGene00045245	chrX:13139860-13140886	0.0108156	-0.0466642	-0.0664359	0.952841	0.091618	0.303102	0.778776	2.3876	0.999455	0.999729	0.80736	0.058373	0.651375	0.000100791	0.000272366	0.000129626	4
F09B9.4	F09B9.4	WBGene00008603	chrX:10160630-10161809	0.0736848	0.0608676	0.219765	0.441788	0.316822	0.527423	1.11246	1.95303	0.999455	0.641786	0.730644	0.000599962	0.0786047	0.000100791	0.00704819	0.000129626	4
F09C12.8	F09C12.8	WBGene00017279	chrII:5112381-5114155	-0.0567962	0.136595	0.972112	1.22178	-0.0533552	0.447983	1.70725	2.02499	0.999455	0.999729	0.465383	0.00855366	0.000134038	0.000100791	0.073182	0.0224493	4
F09C6.10	F09C6.10	WBGene00008620	chrV:16915372-16916179	-1.62764	-1.08673	0.866817	1.41583	-0.398062	-0.275123	1.00496	0.655121	0.0838344	0.999729	0.00779243	0.412234	0.0116818	0.00224663	0.000708268	0.0571393	4
F09E8.8	F09E8.8	WBGene00008626	chrIV:13149580-13150425	0.197015	0.334392	-0.0128314	0.777495	0.148828	0.458131	0.75426	1.37443	0.999455	0.999729	0.422155	0.229677	0.975763	0.0132578	0.0517358	0.000250224	4
F10A3.1	F10A3.1	WBGene00008631	chrV:16140313-16141164	0	-0.0811523	0.306857	1.02038	0.0723698	0.0457572	-4.37768e-05	1.5338	1	1	1	1	1	1	0.0313386	0.00720698	4
F10D11.3	F10D11.3	WBGene00008649	chrI:8439755-8440470	0.0798337	-0.225888	0.434114	0.50558	0.0621037	0.477021	0.964881	1.68615	0.999455	0.999729	0.397604	0.0385772	0.19799	0.00191835	1	0.00245148	4
F10G7.12	F10G7.12	WBGene00044744	chrII:4689798-4690498	-0.115746	0.439205	0.382646	0.942794	-0.0206188	0.583724	1.11776	1.50992	0.999455	0.999729	0.0911416	0.0172017	0.221903	0.0010804	1	0.105723	4
F11A5.17	F11A5.17	WBGene00045510	chrV:16202029-16202740	0.142684	-0.325636	0.579	0.131982	0.044676	-0.0942312	1.6858	2.19053	1	1	1	1	1	0.00257076	1	0.000704956	4
F11D11.3	F11D11.3	WBGene00008698	chrV:18757915-18760285	0.0803168	0.470025	0.695759	1.05994	0.0821538	0.679435	1.63949	2.83785	1	1	1	1	1	0.000100791	0.000272366	0.000129626	4
F11G11.10	col-17	WBGene00000606	chrII:4866435-4867574	-0.239129	-1.19438	-0.729556	3.01832	0.140641	-2.15317	-0.684411	2.99283	0.999455	0.999729	0.000301897	0.000219795	0.000134038	0.000100791	0.287209	0.283171	4
F11G11.12	col-73	WBGene00000649	chrII:4872097-4873127	-0.238591	-0.632131	-0.555694	4.75824	0.105996	-1.52909	-1.01782	4.52185	0.999455	0.999729	0.000301897	0.000219795	0.000134038	0.000100791	0.000272366	0.000129626	4
F11G11.4	F11G11.4	WBGene00017384	chrII:4860659-4861688	-0.0132077	0.17161	0.592724	1.74579	0.0185961	0.431103	1.18556	2.54939	0.999455	0.999729	0.379263	0.0142588	0.00747677	0.000100791	0.00542043	0.000814634	4
F11G11.8	nspd-5	WBGene00017386	chrII:4860062-4860407	0.028297	-0.147834	0.525893	2.19083	0.0297484	0.305701	0.921217	2.62172	0.999455	0.999729	0.313504	0.0359169	0.00037726	0.000100791	0.000272366	0.000129626	4
F11G11.9	mpst-4	WBGene00017387	chrII:4862314-4863457	-0.0154442	0.129529	0.33425	1.17288	-0.0100518	0.456746	1.3161	1.54431	0.999455	0.999729	0.56605	0.0189481	0.137633	0.000100791	0.0178089	0.0055714	4
F13A7.1	F13A7.1	WBGene00008724	chrV:16376238-16377925	-0.0250757	0.38712	0.534815	1.77406	-0.0528246	0.521745	1.25915	2.41102	0.999455	0.999729	0.00639432	0.000415681	0.000831299	0.000100791	0.000272366	0.000129626	4
F13E9.12	F13E9.12	WBGene00008761	chrIV:10873672-10874627	0.361047	-0.184553	0.300757	0.44056	0.184487	0.0357348	0.212878	1.01713	0.999455	0.999729	0.647585	0.930583	0.377661	0.493854	0.268612	0.00274626	4
F13E9.5	F13E9.5	WBGene00008754	chrIV:10882931-10884363	0.0442749	0.120957	0.630584	0.667659	0.0849584	0.291712	1.11895	1.50421	0.999455	0.999729	0.554628	0.108595	0.00287581	0.000100791	0.0210376	0.0013437	4
F13G11.2	irld-4	WBGene00008772	chrIV:14633124-14634369	0.00402559	0.13761	0.504907	1.00522	0.0200448	0.395614	1.31615	1.26359	0.999455	0.999729	0.568055	0.056501	0.0616494	0.000100791	0.315199	0.283276	4
F14D7.10	F14D7.10	WBGene00008797	chrV:14308484-14308841	-0.426015	0.0168964	0.439467	0.669791	-0.396046	0.301596	2.32261	3.43312	0.999455	0.999729	0.960462	0.532858	0.284372	0.000100791	0.220737	0.000129626	4
F14D7.7	F14D7.7	WBGene00008794	chrV:14306503-14306871	-0.227992	-0.689218	0.336821	0.205326	-0.211458	-0.0859546	1.56733	2.14859	0.999455	0.999729	0.0675388	0.825328	0.403234	0.000736224	0.683732	0.000129626	4
F14F7.4	F14F7.4	WBGene00008811	chrIII:13028380-13029664	-0.0490372	0.285701	0.700981	1.1772	-0.0828631	0.533166	1.54953	1.86264	0.999455	0.999729	0.14436	0.00432023	0.003072	0.000100791	0.0306052	0.0147469	4
F14H12.8	F14H12.8	WBGene00017475	chrX:4363443-4365069	0.0837442	0.518584	1.11902	1.55666	0.0934667	0.733785	1.3212	2.09759	0.999455	0.999729	0.0135025	0.000599962	0.000134038	0.000100791	0.000272366	0.000129626	4
F15B9.2	far-4	WBGene00001388	chrV:12998424-12999659	-0.134983	-0.620141	0.758426	1.53439	-0.0982355	-0.819414	0.232866	1.13777	1	1	0.0245459	0.00483643	0.00248743	0.303765	0.000272366	0.000129626	4
F15D4.8	flp-16	WBGene00001459	chrII:13235305-13237352	0.208181	0.148413	0.524557	0.671759	0.145028	0.332327	0.913879	1.36531	0.999455	0.999729	0.452963	0.057304	0.000258325	0.000100791	0.000272366	0.000129626	4
F15G9.1	F15G9.1	WBGene00008865	chrX:9706939-9708565	0.058269	-0.0803758	-0.0378075	0.286494	0.140823	0.336128	0.846637	1.25067	0.999455	0.999729	0.621324	0.0241262	0.753307	0.000100791	0.0542571	0.000129626	4
F17C8.7	F17C8.7	WBGene00008912	chrIII:4734456-4737256	0.00595431	0.150826	0.596412	1.33334	-0.0477387	0.222213	0.99631	1.92553	0.999455	0.999729	0.50784	0.34312	0.0589248	0.00116644	0.0793328	0.0187926	4
F17E9.5	F17E9.5	WBGene00017542	chrIV:8345816-8346546	-0.0152798	0.159108	0.233193	2.29194	0.0185355	0.222439	1.15857	3.17515	0.999455	0.999729	0.270745	0.136925	0.105162	0.000100791	0.000272366	0.000129626	4
F18C5.4	mpz-3	WBGene00017559	chrII:6563795-6565154	-0.0534558	0.0962785	0.50572	0.738163	-0.185945	0.179564	1.09686	1.39391	0.999455	0.999729	0.67946	0.371406	0.0237603	0.000100791	0.0173199	0.00113516	4
F18E9.2	nlp-7	WBGene00003745	chrX:8593194-8594042	0.0207174	0.161907	0.317175	0.570729	0.0320559	0.240799	0.486276	1.12958	0.999455	0.999729	0.471592	0.251456	0.0699582	0.0010804	0.00319861	0.000129626	4
F19C7.2	F19C7.2	WBGene00017592	chrIV:4599951-4602776	0.180026	1.14649	1.4922	1.90288	-0.371888	0.0550298	1.43517	2.02335	0.999455	0.542501	0.000301897	0.80022	0.000134038	0.000100791	0.000272366	0.000129626	4
F19G12.4	F19G12.4	WBGene00017612	chrX:1417303-1417702	-0.157332	-0.0182594	0.499917	1.30391	-0.251549	0.0626507	0.0452589	1.0742	0.999455	0.999729	0.976561	0.872411	0.121701	0.890455	0.0147693	0.0188713	4
F19G12.8	F19G12.8	WBGene00195184	chrX:1417748-1418778	-0.489811	-0.0834896	0.343492	0.218522	-0.680395	-0.158041	-0.0892686	1.10779	0.999455	0.689677	0.887135	0.774725	0.446478	0.844769	0.705873	0.0434227	4
F19G12.9	F19G12.9	WBGene00195185	chrX:1419619-1420181	0.22407	0.237975	0.127792	0.518463	0.344594	0.517667	0.367253	1.11877	0.999455	0.99462	0.452339	0.0574711	0.648075	0.113258	0.118755	0.000250224	4
F20D6.6	F20D6.6	WBGene00017636	chrV:8159940-8161600	0.0512855	0.201824	0.759552	1.21273	0.0225697	0.495369	1.22234	1.5409	0.999455	0.999729	0.251024	0.00267412	0.000134038	0.000100791	0.00128055	0.000129626	4
F21F8.11	F21F8.11	WBGene00017681	chrV:8282374-8284885	-0.281394	0.120919	0.657649	1.25143	-0.62829	0.131277	1.14279	1.6243	0.999455	0.0557065	0.548978	0.508069	0.000134038	0.000100791	0.000272366	0.000129626	4
F21H7.2	F21H7.2	WBGene00009028	chrV:16227153-16229893	-0.00186	0.0615603	0.631196	0.781382	-0.0159743	0.360523	1.10612	1.19395	0.999455	0.999729	0.749974	0.0307584	0.000494013	0.000100791	0.00128055	0.000129626	4
F21H7.5	F21H7.5	WBGene00009031	chrV:16237538-16238821	-0.00245955	0.184979	0.62278	2.01257	0.00247396	0.348984	1.26798	2.60432	0.999455	0.999729	0.185582	0.0161732	0.000134038	0.000100791	0.000272366	0.000129626	4
F22B5.5	F22B5.5	WBGene00009043	chrII:8453255-8456164	0.0684196	0.122349	0.496626	0.822639	0.0327936	0.322694	1.041	1.30668	0.999455	0.999729	0.579432	0.0944484	0.0352319	0.000100791	0.0664987	0.00790044	4
F23B2.7	F23B2.7	WBGene00009075	chrIV:9150490-9152043	-0.0586749	0.249598	0.702629	1.08215	0.0739412	0.548614	1.18136	1.57021	0.999455	0.999729	0.221686	0.00309496	0.00238837	0.000100791	0.0129537	0.0064904	4
F23D12.3	F23D12.3	WBGene00009087	chrX:14442620-14443370	0.300123	0.501322	0.431502	0.668781	0.103072	0.357662	0.720958	1.46237	0.999455	0.999729	0.0109427	0.087049	0.0196736	0.000100791	0.00461614	0.000129626	4
F25E5.10	try-8	WBGene00017791	chrV:7451720-7454318	-1.11746	-0.459194	0.305829	1.04398	-0.921543	0.01812	0.691531	0.848761	0.0862975	0.402919	0.104623	0.958023	0.301724	0.00690131	0.0117126	0.0432124	4
F25E5.7	F25E5.7	WBGene00017788	chrV:7440106-7441483	-0.81105	-0.508049	0.265612	0.885298	-0.241925	-0.193021	0.868374	1.536	0.0443683	0.999729	0.0301658	0.416852	1	0.000100791	0.00289746	0.000129626	4
F25H5.2	F25H5.2	WBGene00009125	chrI:9179972-9181003	0.112464	0.166885	0.314305	0.693106	0.0859174	0.367565	0.855751	1.1547	0.999455	0.999729	0.480424	0.078593	0.188796	0.000648412	0.0251727	0.000129626	4
F25H5.8	F25H5.8	WBGene00009130	chrI:9177557-9178779	0.0557853	-0.452431	0.00494718	0.534937	0.0556989	0.0772162	0.630892	1.7662	0.999455	0.999729	0.00216148	0.67525	0.972277	0.000100791	0.00228532	0.000129626	4
F26A1.10	nspd-9	WBGene00017808	chrIII:4830009-4830346	-0.117809	-0.0256544	0.712353	1.86126	-0.0350254	0.553635	0.976028	2.23079	0.999455	0.999729	0.920698	0.00267412	0.00365102	0.000100791	0.00259754	0.000129626	4
F26A3.5	F26A3.5	WBGene00009143	chrI:7668534-7669797	0.082255	0.360411	0.781572	1.82045	0.0266153	0.744285	1.60158	2.7089	0.999455	0.999729	0.035075	0.000219795	0.00037726	0.000100791	0.00592698	0.00274626	4
F26B1.8	F26B1.8	WBGene00194703	chrI:6329535-6330183	0.0305315	0.0320395	0.582505	2.58696	-0.00435876	0.311024	1.21406	3.26815	0.999455	0.999729	0.857592	0.0315267	0.000134038	0.000100791	0.000272366	0.000129626	4
F26D11.9	clec-217	WBGene00017824	chrV:7957276-7958840	-0.417511	-0.333706	-0.336379	1.08335	-0.274832	-0.0250525	0.128536	1.30661	1	1	1	1	1	1	0.0133824	0.00294175	4
F26G1.7	msp-3	WBGene00003424	chrII:4785860-4786315	0.0944998	0.0386815	0.0106389	1.57808	0.0450005	0.330051	0.782144	2.31913	0.999455	0.999729	0.82403	0.0243934	0.952099	0.000100791	0.000272366	0.000129626	4
F27C1.1	F27C1.1	WBGene00017851	chrI:5433906-5443026	0.042418	0.0900746	0.647812	2.5256	0.0278407	0.42378	1.2876	3.27416	0.999455	0.999729	0.557232	0.00145807	0.000134038	0.000100791	0.000272366	0.000129626	4
F27C1.8	dpy-5	WBGene00001067	chrI:5432157-5433056	-0.156513	-0.658605	-0.360803	4.36024	0.263906	-1.50567	-0.662435	4.19838	0.999455	0.999729	0.000301897	0.000219795	0.0130004	0.000100791	0.33939	0.289023	4
F27C8.5	F27C8.5	WBGene00009185	chrIV:9589791-9592526	-0.00683626	0.285836	0.366219	1.13787	-0.0306959	0.484796	1.16181	1.82738	0.999455	0.999729	0.075684	0.00145807	0.0276512	0.000100791	0.000272366	0.000129626	4
F27D9.5	pcca-1	WBGene00017864	chrX:7657517-7660988	-0.133089	-0.373163	-0.702538	7.04684	-7.62908	-0.60365	-0.566559	6.88408	0.999455	1	0.000301897	0.000219795	0.000134038	0.000100791	1	1	4
F28B12.1	F28B12.1	WBGene00017894	chrII:5942988-5943880	0.0488117	0.160018	0.459625	0.719132	0.25088	0.542363	0.484857	1.33523	0.999455	0.999729	0.597054	0.0354418	0.0635786	0.0306861	0.0223006	0.000129626	4
F28H1.5	F28H1.5	WBGene00017910	chrI:3978492-3979527	0.0691386	-0.0265187	0.611149	0.931052	-0.0643104	0.547609	1.06665	1.70371	0.999455	0.999729	0.93181	0.0148888	0.0593241	0.000995052	1	0.105723	4
F29B9.7	F29B9.7	WBGene00017922	chrIV:4649762-4650657	0.0999321	0.147245	0.287686	1.10437	0.138002	0.324774	0.935705	1.57679	0.999455	0.999729	0.534864	0.123964	0.277725	0.000100791	0.0344998	0.00975627	4
F30A10.11	F30A10.11	WBGene00009268	chrI:9477477-9478098	0.194445	-0.189202	0.633317	1.31616	0.483854	-0.237753	1.04806	2.00731	0.999455	0.999729	0.738578	0.653066	0.196285	0.0313503	0.0660051	0.0154964	4
F30A10.12	F30A10.12	WBGene00009269	chrI:9481607-9482278	-0.127362	0.0353786	0.697407	1.20892	-0.0880129	0.345414	0.991462	2.08616	0.999455	0.999729	0.894225	0.0761371	0.00712585	0.000100791	0.288541	0.283877	4
F30B5.1	dpy-13	WBGene00001074	chrIV:4235613-4236706	-0.203267	-0.52484	-0.700713	3.69267	0.139857	-1.5795	-0.847133	3.64882	0.999455	0.999729	0.000301897	0.000219795	0.000134038	0.000100791	0.000272366	0.000129626	4
F31E8.5	F31E8.5	WBGene00017955	chrII:6805064-6807245	-0.0191298	0.245912	0.579844	1.19092	0.01417	0.488095	1.16024	1.80911	0.999455	0.999729	0.128171	0.00178034	0.00146829	0.000100791	0.00212556	0.000129626	4
F32A11.3	F32A11.3	WBGene00009308	chrII:13151459-13153386	-0.0374193	0.0709595	0.692924	1.926	-0.00447555	0.335114	1.62146	2.67135	0.999455	0.999729	0.676378	0.0264127	0.000134038	0.000100791	0.000272366	0.000129626	4
F32B4.2	F32B4.2	WBGene00009313	chrI:11512820-11513833	-0.0815911	0.122256	0.963352	1.44518	0.00542909	0.49556	1.74214	2.33712	0.999455	0.999729	0.559414	0.0058634	0.000258325	0.000100791	0.00407053	0.000129626	4
F32B5.1	F32B5.1	WBGene00017975	chrI:2700419-2702082	-0.106827	-0.380731	0.196585	1.08432	-0.0574177	0.0110268	0.859356	1.61149	0.999455	0.999729	0.017264	0.956361	0.305383	0.000100791	0.00145371	0.000129626	4
F32B5.4	F32B5.4	WBGene00017978	chrI:2692076-2692469	0.0126526	0.085905	0.505598	2.09941	0.0202014	0.345245	0.926256	2.66763	0.999455	0.999729	0.644906	0.0306743	0.00946131	0.000100791	0.000497857	0.000129626	4
F32B6.4	F32B6.4	WBGene00009321	chrIV:9890490-9892027	0.0195973	0.0107848	0.464389	1.69196	0.0807763	0.407651	1.19169	2.86365	0.999455	0.999729	0.961669	0.010968	0.0144015	0.000100791	0.00228532	0.000250224	4
F32B6.5	sss-1	WBGene00006056	chrIV:9892738-9893749	0.013393	0.0361466	0.600725	2.04209	0.0241589	0.236583	1.08301	2.73854	0.999455	0.999729	0.834113	0.110679	0.000134038	0.000100791	0.000272366	0.000129626	4
F32B6.6	msp-77	WBGene00003464	chrIV:9894595-9895033	0.0969977	-0.0107116	0.155347	2.33595	0.051353	0.319176	0.826493	2.86606	0.999455	0.999729	0.951171	0.0303786	0.283896	0.000100791	0.000272366	0.000129626	4
F32H2.7	F32H2.7	WBGene00009344	chrI:8994001-8999564	0.0100329	0.215286	0.447173	1.81306	0.00710552	0.278594	1.18891	2.67845	0.999455	0.999729	0.150576	0.0694382	0.00640846	0.000100791	0.0350352	0.0111335	4
F33D11.2	F33D11.2	WBGene00018001	chrI:5847485-5849424	-0.138781	-0.164482	0.596131	0.73764	-0.104474	0.133599	1.02003	0.982164	0.999455	0.999729	0.437837	0.521711	0.00393562	0.000100791	1	0.000129626	4
F33D11.7	F33D11.7	WBGene00018004	chrI:5850037-5851828	-0.235461	0.0691613	0.557121	0.765733	-0.131632	0.0269195	1.01661	0.985705	0.999455	0.999729	0.76785	0.905531	0.0103202	0.000100791	1	0.0109642	4
F34D6.9	F34D6.9	WBGene00044366	chrII:2689868-2690180	-1.01001	-0.210666	0.261178	1.59916	-0.692906	0.576855	0.8305	2.18736	1	1	1	1	1	0.131633	0.062252	0.0203036	4
F35E8.8	gst-38	WBGene00001786	chrV:15915167-15916079	-0.071603	0.23025	0.98687	1.06552	-0.217218	0.42317	0.767436	1.40605	0.999455	0.999729	0.367865	0.0687547	0.000134038	0.000648412	0.000497857	0.000129626	4
F35H8.4	F35H8.4	WBGene00009449	chrII:9559524-9559944	0.123927	-0.193288	0.321314	1.05786	0.0209131	0.233354	1.05589	1.48402	0.999455	0.999729	0.447548	0.331831	0.35227	0.00141995	0.0614124	0.0164013	4
F36A2.10	F36A2.10	WBGene00009457	chrI:8816980-8821360	0.01967	0.107579	0.737286	2.24596	0.0604014	0.338387	1.17451	2.93464	0.999455	0.999729	0.766792	0.211934	0.133875	0.0100069	0.228448	0.149429	4
F36A2.11	F36A2.11	WBGene00009458	chrI:8822187-8823637	-0.0151763	0.0730925	0.713155	1.09535	-0.0232111	0.287985	1.26697	1.63959	0.999455	0.999729	0.753722	0.129744	0.00238837	0.000100791	0.00907298	0.0192718	4
F36A2.12	F36A2.12	WBGene00009459	chrI:8826165-8826653	0.0138512	-0.0619537	0.735759	1.53626	-0.0521413	0.42954	1.0047	2.23343	0.999455	0.999729	0.783334	0.0143618	0.00229025	0.000100791	0.00592698	0.000129626	4
F36A2.14	F36A2.14	WBGene00023490	chrI:8824431-8825623	-0.0317598	0.0594495	0.691262	1.22764	0.00990858	0.401328	1.33564	1.95468	0.999455	0.999729	0.768906	0.0142588	0.000258325	0.000100791	0.000272366	0.000129626	4
F36D1.4	F36D1.4	WBGene00009463	chrI:11271707-11272346	-0.0469172	0.132085	0.222573	1.78301	-0.156604	0.433441	0.840413	2.50976	0.999455	0.999729	0.619901	0.054273	0.537503	0.00765556	0.308176	0.283356	4
F36D3.16	F36D3.16	WBGene00219326	chrV:16528934-16530213	-0.0121437	0.00663971	0.0650454	0.896243	-0.004506	0.4355	0.854114	1.03171	0.999455	0.999729	0.979801	0.016573	0.784279	0.000100791	0.0139164	0.00399413	4
F36D3.4	F36D3.4	WBGene00009470	chrV:16516474-16517704	-0.147464	-0.0147385	0.486092	1.59982	-0.0950146	0.116548	1.26421	2.26584	0.999455	0.999729	0.943006	0.505825	0.00614138	0.000100791	0.000908258	0.000129626	4
F36F12.5	clec-207	WBGene00018096	chrV:2096071-2097257	-0.436352	-0.62397	-0.141513	0.900345	0.48808	-0.0813398	0.311408	1.04037	1	0.725079	1	1	1	1	0.0509749	0.0246739	4
F36H1.3	F36H1.3	WBGene00009492	chrIV:11050150-11052430	-0.0138008	0.0915013	0.265604	0.716852	0.020639	0.217264	0.944729	1.23727	0.999455	0.999729	0.648716	0.223163	0.138491	0.000100791	1	0.000814634	4
F36H12.1	nlp-47	WBGene00018117	chrIV:5290846-5293694	0.0187378	-0.201473	0.11068	0.285114	-0.0591982	-0.06481	0.330378	1.04304	0.999455	0.999729	0.282551	0.756086	0.488794	0.0121008	0.107013	0.000129626	4
F36H12.3	F36H12.3	WBGene00018119	chrIV:5272045-5278070	0.0584623	0.270272	0.415822	1.02436	0.088517	0.372071	1.00236	1.5775	0.999455	0.999729	0.280961	0.137929	0.243047	0.00167279	0.197294	0.089097	4
F36H12.4	F36H12.4	WBGene00018120	chrIV:5269090-5269625	0.0149813	0.220862	0.7101	1.6785	0.0559468	0.522063	1.20501	2.44171	0.999455	0.999729	0.311297	0.00760808	0.0163047	0.000100791	0.14722	0.146171	4
F36H12.5	F36H12.5	WBGene00018121	chrIV:5266865-5267603	0.0021689	0.187081	0.741613	1.69441	0.0447238	0.352035	1.24477	2.28863	0.999455	0.999729	0.300644	0.0385772	0.000608963	0.000100791	0.0362656	0.0276586	4
F36H12.7	msp-19	WBGene00003426	chrIV:5260553-5261010	0.0157054	-0.00753152	0.164761	2.81996	0.0312405	0.320152	0.839556	3.47299	0.999455	0.999729	0.964907	0.0257561	0.196618	0.000100791	0.000272366	0.000129626	4
F37A8.1	F37A8.1	WBGene00009501	chrIII:3928456-3929146	-0.047133	0.254731	0.275199	0.623499	0.0281506	0.287249	1.0036	1.18056	0.999455	0.999729	0.321101	0.236439	0.358817	0.00141995	1	0.020546	4
F37E3.3	F37E3.3	WBGene00018158	chrI:6429607-6431585	-0.0383179	0.231991	0.679221	0.950717	-0.0335715	0.318482	1.33133	1.33959	0.999455	0.999729	0.205373	0.0733544	0.000831299	0.000100791	0.0113757	0.00284593	4
F38E9.6	F38E9.6	WBGene00018188	chrX:16437744-16440363	0.534486	-0.0240653	-0.0205441	0.653545	0.268228	0.478943	0.839201	1.527	0.999455	0.999729	0.955702	0.178567	0.971821	0.00622747	0.138422	0.000250224	4
F38H4.4	F38H4.4	WBGene00009548	chrIV:11848249-11850221	0.0758358	0.252519	0.682251	1.06824	0.0562045	0.402281	1.28809	1.67876	0.999455	0.999729	0.131055	0.0157464	0.00037726	0.000100791	0.0066794	0.00102887	4
F38H4.6	F38H4.6	WBGene00009550	chrIV:11847004-11847768	-0.0113665	0.256071	0.366772	1.04276	0.105107	0.349779	0.805394	1.69933	0.999455	0.999729	0.286787	0.119003	0.193106	0.00264961	0.287299	0.283171	4
F40E3.5	F40E3.5	WBGene00018232	chrI:2644964-2657241	0.0632548	0.209236	1.01481	1.30212	0.01212	0.611362	2.01387	2.63871	0.999455	0.999729	0.307873	0.000781591	0.000134038	0.000100791	0.000272366	0.000129626	4
F40F12.3	F40F12.3	WBGene00009592	chrIII:9918644-9920898	0.020161	0.0572546	1.00571	1.34624	0.0265792	0.52531	1.54103	1.93305	0.999455	0.999729	0.796764	0.00162072	0.000134038	0.000100791	0.00740531	0.00123997	4
F40F9.3	F40F9.3	WBGene00009581	chrV:9715218-9716381	0.0691583	0.00785868	0.482676	1.2227	0.0554591	0.229201	1.0179	1.85692	0.999455	0.999729	0.968793	0.162184	0.00800048	0.000100791	0.000497857	0.000129626	4
F40G12.10	F40G12.10	WBGene00009605	chrV:14283568-14285327	0.00648437	0.252446	0.929095	1.2498	0.143317	0.519244	1.55056	2.02521	0.999455	0.999729	0.134688	0.00129571	0.000134038	0.000100791	0.000272366	0.000129626	4
F40H6.1	F40H6.1	WBGene00018253	chrIII:6057056-6058446	0.00788591	0.129668	0.614249	1.39312	0.0504884	0.367912	1.32856	2.1283	0.999455	0.999729	0.502277	0.031141	0.00649924	0.000100791	0.00813296	0.000483391	4
F41B4.2	F41B4.2	WBGene00018258	chrX:6831251-6835266	0.121611	0.137401	0.193715	0.885055	0.208588	0.467543	0.703448	1.35201	0.999455	0.999729	0.518153	0.0118551	0.251185	0.000100791	0.000272366	0.000129626	4
F41G3.5	F41G3.5	WBGene00018301	chrII:6746741-6748624	-0.0587157	0.152435	0.254249	0.92106	0.0199339	0.323488	0.941184	1.28366	0.999455	0.999729	0.455013	0.0769932	0.233472	0.000100791	0.00592698	0.000250224	4
F41H10.2	F41H10.2	WBGene00018315	chrIV:5381633-5383443	-0.0228203	-0.0497492	0.603729	1.33795	0.00296005	0.327672	0.95584	1.9166	0.999455	0.999729	0.805625	0.0459956	0.00104841	0.000100791	0.000908258	0.000129626	4
F42A9.3	F42A9.3	WBGene00018332	chrIV:8617252-8618190	-0.08271	0.11469	0.820436	0.940216	0.0434473	0.376088	1.20428	1.69787	0.999455	0.999729	0.654258	0.0793196	0.00686203	0.000100791	0.0869084	0.0441556	4
F42A9.7	F42A9.7	WBGene00018336	chrIV:8616058-8617079	0.0264493	0.324714	0.604436	1.69708	0.0920383	0.430042	1.15548	2.04935	0.999455	0.999729	0.0568641	0.00995841	0.00287581	0.000100791	0.00487563	0.000483391	4
F42C5.5	F42C5.5	WBGene00018347	chrIV:7292535-7294131	0.0244738	0.139235	0.604563	0.947754	0.0713469	0.348028	1.00383	1.56511	0.999455	0.999729	0.464824	0.0429063	0.00365102	0.000100791	0.00528918	0.000250224	4
F42F12.2	zig-2	WBGene00006979	chrX:12340378-12341430	0.076812	0.434081	0.396084	1.01966	0.291336	0.816417	0.697797	1.30142	0.999455	0.94992	0.0422404	0.000219795	0.0319913	0.000100791	0.000272366	0.000129626	4
F42G4.2	F42G4.2	WBGene00009641	chrII:13047940-13050803	0.0800083	0.108992	0.55991	0.839534	0.05442	0.358531	1.37895	1.4915	0.999455	0.999729	0.592657	0.0384977	0.00365102	0.000100791	0.000708268	0.000129626	4
F43C11.2	F43C11.2	WBGene00018379	chrII:2354775-2355972	-0.75675	-0.115374	0.385013	1.48472	-0.269647	0.376915	0.551461	1.53588	1	1	1	1	1	1	0.0327712	0.0177364	4
F43C9.2	F43C9.2	WBGene00018376	chrX:4786117-4790324	-0.14349	-0.265258	0.183354	0.440211	-0.20069	-0.229055	0.517885	1.21925	0.999455	0.999729	0.096912	0.180943	0.187136	0.000100791	0.00643479	0.000129626	4
F43E2.6	F43E2.6	WBGene00018394	chrII:7366590-7368846	0.0442755	0.11221	0.760757	1.86444	0.0149379	0.463353	0.460115	0.971353	0.999455	0.999729	0.672781	0.0351695	0.00248743	0.0358285	0.000272366	0.00165082	4
F44D12.4	gipc-2	WBGene00009681	chrIV:10026410-10027665	0.0128889	-0.0129121	0.461875	2.43945	0.0216439	0.228364	1.09778	2.99114	0.999455	0.999729	0.942584	0.113227	0.000134038	0.000100791	0.000272366	0.000129626	4
F44D12.5	msd-2	WBGene00009682	chrIV:10029055-10029502	0.111012	-0.070537	0.210009	2.17503	-0.12909	0.201275	0.706798	2.74584	0.999455	0.999729	0.654258	0.181204	0.136698	0.000100791	0.000272366	0.000129626	4
F44D12.6	F44D12.6	WBGene00009683	chrIV:10033354-10034836	-0.0020443	0.260257	0.594649	1.04049	-0.0637028	0.64696	1.2017	1.65651	0.999455	0.999729	0.223622	0.00112631	0.0088626	0.000100791	0.0314181	0.0139229	4
F44F4.10	F44F4.10	WBGene00009705	chrII:10915900-10917217	0.0181961	0.242595	0.383961	0.764346	0.0141252	0.371189	0.912136	1.0142	0.999455	0.999729	0.282551	0.0724735	0.0891225	0.000100791	0.0251727	0.0060332	4
F44G3.7	F44G3.7	WBGene00009708	chrV:16133887-16137120	-0.0657121	0.255295	0.640732	1.05161	0.00253879	0.515322	1.36992	1.57803	0.999455	0.999729	0.120456	0.00112631	0.000258325	0.000100791	0.313758	0.207159	4
F44G4.5	F44G4.5	WBGene00009714	chrII:8999780-9000373	0.0112512	0.0587419	0.534512	1.27124	0.00724156	0.237082	1.30791	1.9341	0.999455	0.999729	0.822294	0.257659	0.0468197	0.000100791	0.00618193	0.0084433	4
F46A8.10	scrm-6	WBGene00009753	chrI:11253349-11255883	-0.0310287	-0.126641	0.0458939	0.948077	-0.053386	-0.0789155	0.970546	1.26397	0.999455	0.999729	0.571098	0.730071	0.856931	0.000100791	0.294795	0.287495	4
F46A8.3	F46A8.3	WBGene00009746	chrI:11242731-11243526	-0.0224544	-0.0834819	0.109013	0.783177	-0.0111564	-0.0143694	0.627148	1.08056	1	1	1	1	1	1	0.0479709	0.0169024	4
F46A8.8	F46A8.8	WBGene00009751	chrI:11235881-11236707	-0.284217	0.0224496	0.204555	0.756464	-0.100352	0.165648	0.748017	1.23374	1	1	1	1	1	1	1	0.0118889	4
F46A9.1	F46A9.1	WBGene00009754	chrI:9457455-9458847	0.142255	0.59236	1.01407	1.68961	0.334247	0.941858	1.6164	2.54165	0.999455	0.641786	0.000301897	0.000219795	0.000134038	0.000100791	0.00128055	0.000129626	4
F46B3.4	ttr-12	WBGene00009759	chrV:20607803-20608520	0.101928	0.131497	0.776483	1.52439	0.0348487	0.525622	1.43613	2.31067	0.999455	0.999729	0.562805	0.00561647	0.00238837	0.000100791	0.318471	0.273902	4
F46E10.11	hpo-26	WBGene00018492	chrV:6524988-6533075	-0.0455668	-0.583237	-0.209257	0.502386	-0.0210303	0.528925	1.42967	1.77583	0.999455	0.999729	0.884085	0.281238	0.853423	0.0318237	0.550037	0.0557757	4
F46F5.6	F46F5.6	WBGene00018497	chrII:814468-814866	0.0612915	0.27648	0.453886	1.9068	0.0494401	0.700951	1.22006	2.75362	0.999455	0.999729	0.194222	0.000415681	0.0920114	0.000100791	0.288541	0.283877	4
F47B3.7	F47B3.7	WBGene00018531	chrI:3968163-3970012	0.0456728	0.278796	0.508133	0.990267	0.00442527	0.464399	1.22342	1.87102	0.999455	0.999729	0.0922781	0.00471074	0.00852099	0.000100791	0.00643479	0.000922642	4
F47B8.10	F47B8.10	WBGene00009811	chrV:14343067-14345660	0.142937	0.189071	0.340951	0.29453	0.235636	0.132073	0.423137	1.13084	1	1	1	1	1	1	0.178841	0.000129626	4
F47B8.11	sss-2	WBGene00006057	chrV:14346007-14346997	-0.0345578	0.0265685	0.739822	2.46686	-0.0647047	0.336305	1.49465	3.28598	0.999455	0.999729	0.883536	0.0248592	0.000134038	0.000100791	0.000272366	0.000129626	4
F47B8.5	F47B8.5	WBGene00009806	chrV:14325800-14327844	-0.148724	-0.11423	-0.0318759	0.0786831	-0.137332	-0.35004	-0.0393197	1.00213	0.999455	0.999729	1	0.106014	1	1	0.798093	0.000129626	4
F47B8.8	F47B8.8	WBGene00009809	chrV:14331708-14332669	0.0912384	-0.0962534	-0.13626	0.60544	0.216788	-0.0603472	0.0298118	1.09499	0.999455	0.999729	0.668174	0.786061	0.439855	0.854649	0.00289746	0.000129626	4
F47C12.4	clec-79	WBGene00018548	chrIV:3973348-3975935	-0.0459346	0.477138	0.830654	2.2787	-0.0282701	0.72717	1.51792	2.38211	0.999455	0.999729	0.000301897	0.000219795	0.000134038	0.000100791	0.000272366	0.000129626	4
F47D12.7	F47D12.7	WBGene00018563	chrIII:6293246-6295849	-0.085468	0.191882	0.515581	1.14293	-0.0786338	0.288228	1.28114	1.70008	0.999455	0.999729	0.251598	0.0777624	0.00277972	0.000100791	0.00212556	0.000704956	4
F48C1.7	spe-11	WBGene00004965	chrI:5330575-5332175	0.0388518	0.152768	0.835419	1.5468	0.040022	0.653806	1.64905	2.69151	0.999455	0.999729	0.349053	0.000219795	0.000134038	0.000100791	0.000272366	0.000129626	4
F49C12.15	F49C12.15	WBGene00009884	chrIV:9324441-9327532	0.00678052	0.294649	0.625566	1.78586	0.0102416	0.452797	1.32549	2.25832	0.999455	0.999729	0.0199725	0.00145807	0.000134038	0.000100791	0.000272366	0.000129626	4
F49C12.6	F49C12.6	WBGene00009876	chrIV:9307330-9309103	0.0289405	0.270054	0.25791	0.722025	0.0398948	0.486552	0.62722	1.0312	0.999455	0.999729	0.208569	0.0134994	0.169783	0.000196478	0.000708268	0.000129626	4
F49E11.4	scl-9	WBGene00009890	chrIV:13047196-13048262	-0.289178	-0.147942	0.247485	0.681701	-0.151877	0.0130049	0.470905	1.17138	1	1	1	1	1	1	1	0.0135873	4
F49E12.10	F49E12.10	WBGene00009903	chrII:8391087-8392281	-1.19504	-1.00649	0.0927616	0.310333	-1.16695	0.48158	1.60254	2.18244	0.00200692	0.00118491	0.000301897	0.0194673	0.657902	0.000100791	0.167413	0.000129626	4
F49F1.5	F49F1.5	WBGene00018645	chrIV:4119460-4120398	0.328875	0.381972	0.548836	1.27971	-0.265982	0.33141	0.485303	1.4655	0.999455	0.999729	0.226454	0.289335	0.0970881	0.103106	0.00228532	0.000129626	4
F49H6.5	F49H6.5	WBGene00009908	chrV:17023472-17025529	0.210816	0.885281	1.54156	1.714	0.34952	0.691598	1.06787	2.51597	1	1	0.000301897	0.00223226	0.000134038	0.000100791	0.000272366	0.000129626	4
F52F12.5	F52F12.5	WBGene00009938	chrI:9921210-9921938	-0.0369299	0.0872799	0.614025	1.65122	0.0163838	0.570715	1.11321	2.47317	0.999455	0.999729	0.646924	0.000415681	0.00248743	0.000100791	0.00243699	0.000129626	4
F52F12.8	F52F12.8	WBGene00009941	chrI:9923635-9924284	0.0683691	0.316777	0.8386	1.31491	0.0576529	0.553879	1.42599	2.0691	0.999455	0.999729	0.13649	0.0058634	0.00677479	0.000100791	0.339623	0.283171	4
F52H3.6	F52H3.6	WBGene00009948	chrII:10026593-10027924	-0.0148163	-0.10912	0.745921	1.51837	-0.00413296	0.235989	1.22475	2.1685	0.999455	0.999729	0.518336	0.140993	0.000134038	0.000100791	0.000272366	0.000129626	4
F52H3.7	lec-2	WBGene00002265	chrII:10009605-10016060	-0.0262553	-0.33088	-0.60815	0.219805	0.00465415	-0.175261	0.100233	1.01228	0.999455	0.999729	0.0554781	0.37247	0.000134038	0.359586	0.222938	0.000129626	4
F53B6.4	F53B6.4	WBGene00009959	chrI:8947333-8948711	0.00135977	0.177838	0.473751	1.63399	0.025269	0.306125	1.04617	2.14557	0.999455	0.999729	0.210106	0.0348227	0.000258325	0.000100791	0.000272366	0.000129626	4
F53C3.1	F53C3.1	WBGene00018745	chrII:3912046-3913371	-0.0254458	0.14985	0.162114	0.570844	0.0787022	0.279518	0.984132	1.06548	0.999455	0.999729	0.493951	0.158621	0.477538	0.000100791	1	0.00313557	4
F53F4.18	F53F4.18	WBGene00077569	chrV:13590154-13590747	0.0357034	0.0423118	0.498488	1.81636	0.0249017	0.572924	0.843157	3.08591	0.999455	0.999729	0.887403	0.0058634	0.106363	0.00437913	0.000272366	0.000129626	4
F54B11.8	F54B11.8	WBGene00010031	chrX:13602199-13603918	0.246657	0.19805	0.25732	0.590513	0.0642278	0.293464	0.515908	1.39434	0.999455	0.999729	0.56109	0.34173	1	0.0699144	1	0.0064904	4
F54C1.9	sst-20	WBGene00006058	chrI:5006745-5007991	0.11802	0.158908	0.721547	1.41591	0.0913946	0.528334	1.56033	2.4197	0.999455	0.999729	0.429358	0.00208015	0.000720654	0.000100791	0.000708268	0.000129626	4
F54C9.4	col-38	WBGene00000615	chrII:8568032-8569088	-0.25981	-0.487575	-0.429216	2.30357	0.169178	-1.34832	-0.491977	1.99488	0.999455	0.999729	0.000301897	0.000219795	0.00157258	0.000196478	0.000272366	0.000129626	4
F54D1.1	F54D1.1	WBGene00010046	chrIV:11261863-11263009	0.0449973	0.264682	0.396987	0.958609	0.13297	0.516968	1.107	1.5503	0.999455	0.999729	0.152364	0.00281661	0.0563048	0.000100791	0.002749	0.000129626	4
F54D12.9	F54D12.9	WBGene00018822	chrII:1380943-1381713	-1.05418	-0.286216	0.669049	1.19884	-0.369874	0.123355	1.01931	0.969298	1	1	1	1	1	1	0.0196152	0.0247498	4
F54F7.3	F54F7.3	WBGene00010065	chrX:11849389-11850143	0.0407801	-0.040429	-0.0548089	0.323339	0.0324343	0.512681	0.538562	1.3816	0.999455	0.999729	0.82114	0.000219795	0.670201	0.000100791	0.0431324	0.000129626	4
F54F7.9	F54F7.9	WBGene00045251	chrX:11847855-11848695	0.0779562	-0.162878	0.243258	0.961675	0.113339	0.392682	2.09649	3.14461	0.999455	0.999729	0.595288	0.134722	0.341335	0.000100791	0.0100066	0.000129626	4
F54H12.7	F54H12.7	WBGene00044633	chrIII:7969335-7972102	-0.0226624	-0.0409279	0.699419	1.70519	-0.0048945	0.363649	1.28698	2.26447	0.999455	0.999729	0.887757	0.108145	0.0852028	0.00133633	0.116108	0.0499578	4
F54H5.2	F54H5.2	WBGene00018839	chrII:6627483-6629275	0.0799481	0.609305	2.27363	2.55992	0.0351944	0.647389	1.74492	1.89065	0.999455	0.999729	0.00106215	0.00129571	0.000134038	0.000100791	0.000272366	0.000129626	4
F54H5.3	F54H5.3	WBGene00018840	chrII:6622188-6627282	0.059727	0.245518	0.615035	0.752089	0.118191	0.270032	0.967488	1.22289	0.999455	0.999729	0.447931	0.431654	0.0647187	0.00359919	0.127668	0.0329029	4
F55B11.5	F55B11.5	WBGene00010087	chrIV:14427694-14428431	0.000459752	0.583623	0.709646	1.31444	-0.17371	0.787935	1.71539	2.24905	0.999455	0.999729	0.0107989	0.000219795	0.00739134	0.000100791	0.00421077	0.000129626	4
F55C10.5	F55C10.5	WBGene00010109	chrV:11383104-11384286	-0.0731711	-0.265785	-0.0537308	0.225256	-0.0454138	0.281579	0.586538	1.08432	0.999455	0.999729	0.164537	0.127347	0.767123	0.000100791	0.296922	0.000129626	4
F55C5.1	ssp-35	WBGene00010091	chrV:12261803-12263845	0.0541344	0.03661	0.437988	1.86259	0.0135875	0.278339	1.10342	2.53189	0.999455	0.999729	0.855127	0.091292	0.074564	0.000100791	0.0704646	0.0195125	4
F55D12.6	F55D12.6	WBGene00010114	chrI:7899036-7903334	-0.0484043	0.102517	0.701337	1.359	-0.0362107	0.35461	1.11678	2.16915	0.999455	0.999729	0.637218	0.0566478	0.00730466	0.000100791	0.12189	0.0872342	4
F55G7.4	F55G7.4	WBGene00045493	chrX:11928106-11929372	-0.315627	-0.108921	0.392665	0.376357	-0.0844134	0.322112	0.526543	1.09597	0.999455	0.999729	0.766852	0.272602	1	0.0594841	1	0.0118889	4
F55H12.5	F55H12.5	WBGene00010136	chrI:8869714-8871531	0.0198668	0.0647013	0.601127	1.06938	0.0988513	0.371881	1.06522	1.4243	0.999455	0.999729	0.747405	0.0230089	0.00178071	0.000100791	0.000908258	0.000129626	4
F56A11.6	F56A11.6	WBGene00018926	chrIV:572722-583601	0.0636348	0.214465	0.419579	1.19051	0.0429981	0.454342	1.19396	1.60568	0.999455	0.999729	0.587864	0.200867	0.398576	0.0107273	0.342636	0.248773	4
F56B3.6	F56B3.6	WBGene00018930	chrIV:786231-794275	0.0250309	-0.0433448	0.428502	1.40911	0.0172401	0.159727	0.92447	1.77225	0.999455	0.999729	0.907993	0.674593	0.383908	0.0252658	0.29127	0.195315	4
F56B6.6	F56B6.6	WBGene00018937	chrX:3531837-3532811	-0.235933	0.22078	0.60353	0.511043	-0.071742	0.506445	0.616922	1.24739	0.999455	0.999729	0.513835	0.0838392	0.0600865	0.0443765	0.172815	0.00235296	4
F56D5.2	F56D5.2	WBGene00010147	chrIV:9396880-9398603	0.227182	0.136841	0.249484	0.729023	0.281657	0.728899	1.03996	1.7121	0.999455	0.955164	0.587864	0.000781591	0.191125	0.000100791	1	0.0147469	4
F56D6.13	F56D6.13	WBGene00044475	chrIV:3909395-3909799	-0.132928	0.328564	0.754161	1.10317	0.048644	0.675785	1.33764	2.06103	0.999455	0.999729	0.0776762	0.000219795	0.00229025	0.000100791	0.0270462	0.000922642	4
F56F3.4	F56F3.4	WBGene00010155	chrIII:4468877-4470809	-0.0163731	-0.0499403	0.610557	0.973397	-0.0507369	0.309296	1.34703	1.18801	0.999455	0.999729	0.809811	0.0642498	0.00104841	0.000100791	0.000272366	0.000129626	4
F56H11.3	elo-7	WBGene00001245	chrIV:9529986-9531227	0.0266794	-0.0278653	0.791605	1.03856	-0.0264959	0.318189	0.968092	1.53523	0.999455	0.999729	0.920284	0.122034	0.000831299	0.000100791	0.320805	0.286817	4
F57G9.6	F57G9.6	WBGene00044041	chrII:12402433-12404887	0.000738878	-0.346476	0.443783	0.789478	0.0272609	-0.00863936	0.776999	2.04227	0.999455	0.999729	0.225072	0.987176	0.101473	0.00232778	0.028156	0.000129626	4
F58A6.5	F58A6.5	WBGene00019024	chrII:5146967-5148461	0.0602863	0.242497	0.604391	0.848721	-0.0671564	0.507932	1.16393	1.80139	0.999455	0.999729	0.195787	0.00337512	0.0040324	0.000100791	0.00592698	0.000129626	4
F58A6.8	msp-45	WBGene00003438	chrII:5155435-5157625	0.0549202	0.0341988	0.165082	1.92105	0.0431265	0.209541	0.81971	2.61878	0.999455	0.999729	0.845856	0.158766	0.268447	0.000100791	0.000272366	0.000129626	4
F58A6.9	F58A6.9	WBGene00019026	chrII:5158592-5158967	0.0384361	0.171899	0.163927	1.37048	-0.00777615	0.511971	0.925845	1.97904	0.999455	0.999729	0.293378	0.000781591	0.412832	0.000100791	0.00334575	0.000129626	4
F58D2.2	F58D2.2	WBGene00010241	chrIV:13189137-13193249	-0.0855299	0.369911	0.612475	1.24681	-0.0385603	0.528285	1.42065	1.82071	0.999455	0.999729	0.0106356	0.000219795	0.000134038	0.000100791	0.000272366	0.000129626	4
F58D5.7	F58D5.7	WBGene00010246	chrI:12032333-12033703	-0.0496101	0.0808386	0.343497	1.61038	-0.0278913	0.182561	1.15659	2.2607	0.999455	0.999729	0.68917	0.311774	0.0910786	0.000100791	0.00228532	0.000129626	4
F58E6.5	F58E6.5	WBGene00010254	chrV:9753424-9754578	0.00406882	0.158551	0.550138	1.81664	-0.0464672	0.387094	1.17713	2.37128	0.999455	0.999729	0.319412	0.011292	0.000940678	0.000100791	0.000272366	0.000129626	4
F58G1.3	F58G1.3	WBGene00010265	chrII:12925978-12928336	-0.0356154	0.0979312	0.513784	1.28188	-0.0325642	0.422288	1.26912	1.95067	0.999455	0.999729	0.586399	0.00821063	0.00422264	0.000100791	0.000272366	0.000129626	4
F58H10.1	F58H10.1	WBGene00010291	chrI:7755777-7756353	0.259224	0.0420928	0.346676	0.902469	0.116665	0.705813	1.23663	2.07101	0.999455	0.999729	0.915881	0.0213277	0.284063	0.000100791	0.0130593	0.000129626	4
F59A6.2	F59A6.2	WBGene00019084	chrII:5014724-5015324	-0.0648158	0.114621	0.74357	1.20174	-0.070101	0.719005	1.25253	1.96193	0.999455	0.999729	0.644569	0.000219795	0.0107375	0.000100791	0.0269514	0.00195385	4
F59A6.8	msp-71	WBGene00003460	chrII:5012873-5013275	-0.0204257	0.04373	0.29431	1.75904	-0.0137237	0.540142	1.63558	2.37169	0.999455	0.999729	0.880138	0.0118551	0.359863	0.000100791	0.321757	0.30368	4
F59A7.2	F59A7.2	WBGene00019090	chrV:2015828-2016538	0.0374855	-0.285348	0.406714	0.403302	-0.130579	-0.137998	0.580522	1.01045	0.999455	0.999729	0.21791	0.567987	0.0549465	0.00224663	0.131466	0.000129626	4
F59B2.12	F59B2.12	WBGene00010314	chrIII:9017531-9020960	-0.95293	-0.678375	0.379789	1.6765	0.242309	-0.0689941	1.37118	2.07173	0.0463328	0.999729	0.377397	0.909166	1	0.0220799	0.173388	0.130761	4
F59C6.14	F59C6.14	WBGene00044792	chrI:10526601-10530094	0.450658	0.0313273	0.367679	0.89728	0.242611	0.129492	0.894472	1.25216	0.759657	0.999729	0.921505	0.626132	0.0861642	0.000100791	0.000272366	0.000129626	4
F59E11.5	F59E11.5	WBGene00019111	chrV:8995100-8996405	0.0709221	-0.158772	0.71412	0.927422	0.155931	-0.127571	0.871338	1.25699	0.999455	0.999729	0.396404	0.506862	0.000134038	0.000100791	0.000272366	0.000129626	4
H01G02.1	H01G02.1	WBGene00010348	chrIV:11803272-11804152	0.0601368	0.113851	-0.0681642	0.329836	0.0159342	0.314132	0.507362	1.01224	0.999455	0.999729	0.507699	0.053058	0.627798	0.000100791	0.0478814	0.000129626	4
H04M03.1	pck-3	WBGene00019151	chrIV:5896644-5899113	-0.0310749	0.217386	0.680646	1.07063	0.0584375	0.423792	1.29423	1.7154	0.999455	0.999729	0.180825	0.00662392	0.000134038	0.000100791	0.000272366	0.000129626	4
H05L14.1	H05L14.1	WBGene00010366	chrI:7972472-7977053	-0.0153956	0.13396	0.385961	1.00128	-0.0516134	0.232921	0.995757	1.48771	0.999455	0.999729	0.402993	0.144813	0.0115964	0.000100791	0.000272366	0.000129626	4
H06H21.9	mpz-4	WBGene00019165	chrIV:4825519-4827281	-0.0107595	0.21583	0.410431	0.910103	-0.067726	0.361078	1.16519	1.50635	0.999455	0.999729	0.269863	0.0441642	0.0404206	0.000100791	0.00716914	0.00102887	4
H08J19.1	H08J19.1	WBGene00010372	chrX:15642937-15644336	1.17863	0.410581	0.683181	1.27542	0.930384	0.85892	0.945319	2.94645	1	1	1	0.17152	1	0.0367622	1	0.000129626	4
H12D21.13	nspa-4	WBGene00044272	chrV:14884617-14884820	-0.0903159	-0.0766166	-0.0168224	0.963622	0.0180872	0.840588	0.998442	1.13963	0.999455	0.999729	0.88349	0.0244833	0.92237	0.0625032	1	1	4
H12D21.5	H12D21.5	WBGene00010381	chrV:14894052-14894798	0.102272	0.0981555	0.368537	0.53704	0.13978	0.370158	0.868382	1.26097	0.999455	0.999729	0.723456	0.102531	0.232721	0.00335986	1	0.28764	4
H14A12.7	fipr-18	WBGene00044450	chrIII:7459257-7459493	-3.41299	-1.50125	0.831567	2.31842	-0.696681	-0.0678275	1.77493	2.47342	0.00200692	0.910079	0.0306729	0.914446	0.216735	0.0469826	0.012724	0.00371418	4
H34I24.1	H34I24.1	WBGene00019260	chrIII:2847017-2848553	-0.00150245	0.108604	0.463869	0.937072	0.0123518	0.536379	0.952432	1.37908	0.999455	0.999729	0.61881	0.00281661	0.0407145	0.000100791	0.0306052	0.00958593	4
H36L18.2	H36L18.2	WBGene00010424	chrX:12652586-12653522	-0.013351	-0.0931482	-0.0272613	0.866741	-0.000916727	-0.00807231	0.116074	1.07205	0.999455	0.999729	0.542385	0.964631	0.815646	0.212264	0.000272366	0.000129626	4
H38K22.6	H38K22.6	WBGene00044911	chrIII:4320415-4321321	0.0593533	0.24513	0.544759	0.975957	-0.0142809	0.561135	0.867814	1.92261	0.999455	0.999729	0.352797	0.0200555	0.109606	0.00660251	0.115776	0.0248936	4
H38K22.7	H38K22.7	WBGene00044912	chrIII:4321747-4322867	0.0352104	-0.151541	-0.585306	0.57312	-0.165709	0.583911	0.279906	1.59724	0.999455	0.999729	0.717132	0.0652871	0.390684	0.507903	1	0.000129626	4
K01D12.15	K01D12.15	WBGene00010474	chrV:12386311-12386765	-0.0568889	-0.1621	0.0666598	1.12134	-0.134442	0.256924	0.651118	1.86263	0.999455	0.999729	0.425299	0.174016	0.80909	0.00249093	0.0265631	0.00102887	4
K01H12.2	ant-1.3	WBGene00010485	chrIV:9708190-9709302	-0.0751333	0.024484	0.550702	1.52336	-0.0671343	0.381639	1.31804	2.17812	0.999455	0.999729	0.905054	0.0195718	0.00126052	0.000100791	0.000272366	0.000129626	4
K01H12.4	K01H12.4	WBGene00010486	chrIV:9713219-9714886	-0.0120994	-0.0078451	0.523437	1.39564	-0.021426	0.214911	1.09356	1.92996	0.999455	0.999729	0.968373	0.199056	0.0037416	0.000100791	0.000272366	0.000129626	4
K02A4.1	bcat-1	WBGene00001149	chrX:12877479-12880325	-0.0500059	-0.114867	0.192518	0.798085	-0.161618	-0.247419	0.321065	1.04308	0.999455	0.999729	0.431712	0.0813585	0.0374728	0.000196478	0.000272366	0.000129626	4
K02E11.1	ent-3	WBGene00010510	chrV:14232278-14236052	-0.0547184	0.115277	0.46528	0.754603	-0.0552476	0.317694	1.14203	1.17744	0.999455	0.999729	0.52559	0.0498834	0.00346244	0.000100791	0.000497857	0.000129626	4
K02G10.4	flp-11	WBGene00001454	chrX:4673710-4678129	0.0576009	0.188822	0.155471	0.474815	0.202844	0.272515	0.811575	1.17662	0.999455	0.999729	0.464009	0.275449	0.461204	0.000100791	0.0407013	0.000129626	4
K03D3.5	K03D3.5	WBGene00010531	chrIV:16320121-16320506	-1.81444	-0.662354	0.544824	1.55551	-0.104398	0.335457	1.64375	2.02949	0.00200692	0.999729	0.220043	0.496613	0.249653	0.00824106	0.0137956	0.00144786	4
K03H1.1	gln-2	WBGene00001603	chrIII:9943239-9944761	-0.00689042	0.18372	0.349798	1.58401	0.00366261	0.296628	1.16569	2.31859	0.999455	0.999729	0.2298	0.0505776	0.0250893	0.000100791	0.000272366	0.000129626	4
K03H1.12	K03H1.12	WBGene00010547	chrIII:9941644-9942348	0.0227495	0.365456	0.650429	1.29233	0.120745	0.603717	1.27508	1.9515	0.999455	0.999729	0.0772649	0.00223226	0.0122569	0.000100791	0.14412	0.0702508	4
K04H4.5	K04H4.5	WBGene00010574	chrIII:9360268-9361331	0.147887	0.129317	0.51474	1.42848	0.0577827	0.332408	1.11206	2.12152	0.999455	0.999729	0.443474	0.0379569	0.00277972	0.000100791	0.000272366	0.000129626	4
K05F1.2	msp-142	WBGene00003469	chrII:5797892-5798339	0.0783353	0.065552	0.399331	2.01889	0.0768053	0.39861	1.09896	2.79639	0.999455	0.999729	0.694185	0.00561647	0.00542018	0.000100791	0.000272366	0.000129626	4
K05F1.3	acdh-8	WBGene00019406	chrII:5794506-5796274	0.020164	-0.0571055	0.207363	1.49274	0.0471038	0.149153	0.900518	2.28122	0.999455	0.999729	0.744972	0.352596	0.188947	0.000100791	0.000272366	0.000129626	4
K05F1.7	msp-63	WBGene00003456	chrII:5797064-5797479	0.198658	0.184692	-0.133702	0.555291	0.300108	0.514488	0.605483	1.41646	0.999455	0.951651	0.473653	0.020165	0.681176	0.0219359	0.215871	0.00853418	4
K05F1.9	K05F1.9	WBGene00019410	chrII:5799742-5801153	0.103186	0.131813	0.797005	1.76611	0.108298	0.515416	1.15843	2.47405	0.999455	0.999729	0.424804	0.000781591	0.000134038	0.000100791	0.000272366	0.000129626	4
K06A5.2	K06A5.2	WBGene00019430	chrI:6468128-6471951	-0.00575016	0.257502	0.769757	2.17527	0.051369	0.496402	1.42037	3.11385	0.999455	0.999729	0.414947	0.107344	0.10029	0.000648412	0.261736	0.158501	4
K07A1.4	K07A1.4	WBGene00010611	chrI:9588660-9589931	0.0419939	-0.0156526	0.979914	1.31577	0.0393544	0.508581	1.63129	1.66635	0.999455	0.999729	0.947613	0.00323899	0.000134038	0.000100791	0.00776246	0.00144786	4
K07A1.5	K07A1.5	WBGene00010612	chrI:9590594-9591825	0.0209803	0.246095	0.631101	1.03251	0.0764902	0.365124	1.13846	1.57841	0.999455	0.999729	0.175611	0.0384181	0.00198446	0.000100791	0.00800566	0.00113516	4
K07A1.6	K07A1.6	WBGene00010613	chrI:9591979-9593102	0.122285	-0.212198	-0.199724	0.689629	0.0914504	0.527139	1.05111	1.80399	0.999455	0.999729	0.228449	0.000599962	0.141744	0.000100791	0.000272366	0.000129626	4
K07A3.3	K07A3.3	WBGene00019461	chrI:2599978-2602649	-0.0465043	0.161986	0.653979	1.02352	-0.0347552	0.320673	1.36871	1.80449	0.999455	0.999729	0.371745	0.0607496	0.000134038	0.000100791	0.0735066	0.0493162	4
K07F5.1	msp-81	WBGene00003467	chrIV:9835996-9836451	0.0631349	-0.221617	0.0143458	2.12403	0.0400918	0.0855529	0.686779	2.78377	0.999455	0.999729	0.100498	0.598152	0.915511	0.000100791	0.000272366	0.000129626	4
K07F5.11	ssq-1	WBGene00006050	chrIV:9852553-9853558	0.0138229	-0.214957	-0.138174	1.08039	-0.00849566	0.0318838	0.682841	1.5409	0.999455	0.999729	0.111786	0.854354	0.269418	0.000100791	0.000272366	0.000129626	4
K07F5.2	msp-10	WBGene00003425	chrIV:9837631-9838065	0.0906004	-0.022407	-0.0437611	1.83304	0.0899133	0.278513	0.767603	2.50538	0.999455	0.999729	0.902006	0.0667531	0.798521	0.000100791	0.000272366	0.000129626	4
K07F5.3	msp-56	WBGene00003449	chrIV:9841442-9841951	0.1598	0.0219772	0.113803	2.17345	0.0587421	0.244035	0.795945	2.7784	0.999455	0.999729	0.9074	0.116906	0.514673	0.000100791	0.000272366	0.000129626	4
K07F5.5	nspd-2	WBGene00010633	chrIV:9844028-9844337	0.0575101	-0.117366	0.425321	2.45325	0.0705871	0.320276	0.884881	2.99335	0.999455	0.999729	0.431459	0.0226112	0.00115453	0.000100791	0.000272366	0.000129626	4
K07F5.9	ssp-10	WBGene00006039	chrIV:9850645-9851070	0.0372423	-0.161319	0.0729101	1.4341	0.0439769	0.0947609	0.903289	2.23281	0.999455	0.999729	0.287452	0.569831	0.687614	0.000100791	0.000272366	0.000129626	4
K07H8.5	K07H8.5	WBGene00019506	chrIV:8271070-8272472	-0.0854893	-0.0221336	0.345048	0.805239	-0.12002	0.411419	0.906764	1.35217	0.999455	0.999729	0.937086	0.0411194	0.119326	0.000100791	0.0151977	0.00185401	4
K08C9.1	K08C9.1	WBGene00010650	chrI:11484769-11486536	-0.0449164	-0.226924	-0.0203198	0.66533	-0.119528	-0.1551	0.48797	1.31083	0.999455	0.999729	0.189835	0.395356	0.931519	0.00758293	1	0.00418411	4
K08C9.2	K08C9.2	WBGene00010651	chrI:11486895-11488446	-0.0393351	0.259634	0.68714	1.99911	-0.0292801	0.464094	1.34846	2.72018	0.999455	0.999729	0.0836434	0.00162072	0.000134038	0.000100791	0.000272366	0.000129626	4
K08D10.14	K08D10.14	WBGene00219216	chrIV:4155272-4157132	-0.161565	-0.244575	0.178891	0.990789	-0.695836	-0.301089	0.270651	1.16187	0.999455	0.0985229	0.312329	0.189792	0.425023	0.169083	0.000272366	0.000129626	4
K08D10.9	K08D10.9	WBGene00019532	chrIV:4158190-4161789	0.325076	-0.805717	-0.524274	0.126317	0.191121	0.523861	0.830214	1.27859	0.999455	0.999729	0.00194738	0.0183296	0.0123429	0.000100791	0.63258	0.000129626	4
K08E3.10	K08E3.10	WBGene00023451	chrIII:13752468-13755861	0.0293459	0.0218796	0.151047	0.542036	0.0889232	0.394904	0.710737	1.30163	0.999455	0.999729	0.912679	0.00748199	0.214459	0.000100791	0.000908258	0.000129626	4
K08E3.5	K08E3.5	WBGene00010665	chrIII:13764063-13768094	0.0298334	-0.281361	-0.708883	9.02198	-0.241719	-0.480789	-1.17964	8.50491	0.999455	0.999729	0.00106215	0.000219795	0.000134038	0.000100791	1	1	4
K08F4.5	K08F4.5	WBGene00010679	chrIV:10134931-10135914	-0.0337255	0.226237	0.851621	1.56076	0.0377605	0.700727	1.45482	2.31532	0.999455	0.999729	0.181937	0.000219795	0.000134038	0.000100791	0.00128055	0.000129626	4
K08F4.8	msp-38	WBGene00003434	chrIV:10143311-10143775	0.0910437	-0.0215069	0.168474	2.09477	0.0569594	0.127234	0.840461	2.62347	0.999455	0.999729	0.903802	0.421118	0.271485	0.000100791	0.000272366	0.000129626	4
K09C6.7	K09C6.7	WBGene00019561	chrV:835802-839099	-0.0495132	0.0668023	0.438397	0.698725	0.0152847	0.281059	1.04124	1.25766	0.999455	0.999729	0.731565	0.0964287	0.00852099	0.000100791	0.00349416	0.000129626	4
K09E4.6	cpg-7	WBGene00010723	chrII:14104772-14110651	0.00220963	-0.28136	0.783976	1.04642	0.173891	0.0280903	1.29833	1.60266	0.999455	0.999729	0.12022	0.90042	0.000134038	0.000100791	0.000272366	0.000129626	4
K09G1.2	K09G1.2	WBGene00010728	chrV:9590632-9591256	0.137908	0.272324	0.530111	1.42822	0.0820749	0.579998	1.34865	2.18684	0.999455	0.999729	0.2116	0.00363981	0.0449482	0.000100791	0.275979	0.103102	4
K10C8.4	K10C8.4	WBGene00010737	chrV:12696223-12696877	0.147186	-0.275838	0.356268	0.250714	0.00280278	0.0533082	0.450217	1.06584	0.999455	0.999729	0.452531	0.8904	0.25902	0.132099	0.502508	0.00264824	4
K10D11.6	K10D11.6	WBGene00010750	chrIV:12986750-12989433	-0.00057568	0.470817	0.721068	2.03707	-0.264452	0.747021	0.62943	1.49123	0.999455	0.990643	0.0195591	0.000219795	0.000134038	0.000196478	0.000272366	0.000129626	4
K10H10.7	K10H10.7	WBGene00010763	chrII:14507091-14507636	-0.138053	-0.00776016	0.468586	0.764363	-0.0331098	0.326315	0.961319	1.11364	0.999455	0.999729	0.979962	0.158102	0.114744	0.00167279	0.0613229	0.0108843	4
K11C4.1	K11C4.1	WBGene00019642	chrV:6896998-6898496	0.0116709	0.256827	0.317077	1.13481	-0.0421956	0.560133	1.22389	1.5799	0.999455	0.999729	0.164457	0.000599962	0.12826	0.000100791	0.00243699	0.000129626	4
K11G9.5	K11G9.5	WBGene00019655	chrV:6685807-6688547	-0.298458	-0.689341	-0.163452	-0.115255	-0.24214	0.229488	0.681012	1.03522	0.999455	0.999729	0.000301897	0.249339	0.370372	0.000100791	0.620847	0.000129626	4
K11H12.6	K11H12.6	WBGene00019662	chrIV:667397-668556	-0.305624	-0.145283	0.445571	0.888951	-0.222884	0.661615	2.30602	3.19303	0.999455	0.999729	0.764208	0.0910161	0.230126	0.000100791	0.0646934	0.000129626	4
K12C11.3	K12C11.3	WBGene00019674	chrI:1335374-1336870	0.634361	-0.091245	1.30136	1.3797	0.0268341	0.218176	0.680914	1.07358	0.779037	0.999729	0.864735	0.623281	0.000134038	0.00430302	0.000272366	0.00245148	4
K12H6.4	K12H6.4	WBGene00019684	chrII:2823412-2824269	-1.81204	-0.86651	0.899462	1.11183	-0.912149	0.310876	1.52355	1.31827	0.00200692	0.385967	0.0682876	0.43526	0.0368741	0.00264961	0.0104876	0.00113516	4
K12H6.9	K12H6.9	WBGene00019689	chrII:2824413-2824946	-2.36462	-0.488105	0.633943	2.06389	-0.594821	0.234687	1.30529	1.91528	0.00200692	0.863615	0.258224	0.581516	0.0910132	0.00141995	0.000272366	0.000250224	4
M01G12.14	M01G12.14	WBGene00010825	chrI:12106911-12108458	0.198428	0.515821	0.42489	0.618534	0.0947144	0.617294	0.860199	2.23398	0.999455	0.999729	0.0191078	0.00418738	0.0415262	0.000100791	0.017626	0.000129626	4
M02E1.2	M02E1.2	WBGene00019734	chrX:308760-311323	-0.046532	0.320901	0.549134	0.503567	0.0184892	0.058242	0.627471	1.11822	0.999455	0.999729	0.247609	0.85875	0.0316176	0.00853502	0.0743473	0.000129626	4
M02G9.4	M02G9.4	WBGene00194935	chrII:10317268-10317587	-0.142878	-0.170678	1.33099	2.3575	-0.0156864	0.832173	2.07688	1.77757	0.999455	0.999729	0.690414	0.00995841	0.415232	0.358781	0.0540271	0.0592901	4
M04D8.7	M04D8.7	WBGene00010865	chrIII:10037447-10038247	0.00461666	0.445732	0.273681	0.849889	0.0770359	0.383469	0.693797	1.6532	0.999455	0.999729	0.072802	0.11187	0.259828	0.000995052	0.00515118	0.000129626	4
M162.5	M162.5	WBGene00010931	chrV:19761048-19766769	0.171074	-0.186825	0.306998	0.492479	0.162533	-0.0550025	1.01643	0.751928	0.999455	0.999729	0.394563	0.815566	0.0929883	0.000100791	0.0289917	0.000250224	4
M28.9	M28.9	WBGene00010900	chrII:10639456-10643536	-0.0643173	0.0899917	0.359059	0.885772	-0.0176392	0.185237	0.946078	1.33085	0.999455	0.999729	0.587864	0.243883	0.0156545	0.000100791	0.000272366	0.000129626	4
M7.10	M7.10	WBGene00010886	chrIV:11101961-11102695	-0.444139	0.0457768	0.231021	1.29426	0.105038	0.327914	1.09054	1.80306	1	1	1	1	1	0.293152	0.036193	0.0136666	4
M7.9	M7.9	WBGene00010885	chrIV:11100626-11101478	-1.5672	-0.801733	0.487105	1.83004	-0.15093	-0.459695	1.57606	2.10983	0.00200692	0.999729	0.0328885	0.17135	0.119484	0.000648412	0.000272366	0.000129626	4
M70.3	M70.3	WBGene00019785	chrIV:2237662-2242417	-0.00675936	0.265338	0.501356	0.975095	0.00483315	0.385129	1.42268	1.56853	0.999455	0.999729	0.0700801	0.0107563	0.000720654	0.000100791	0.000272366	0.000129626	4
M79.14	M79.14	WBGene00201228	chrX:10597662-10597832	0	0	0	0	0	0	0	3.30149	1	1	1	1	1	1	1	0.0201425	4
R02D5.10	R02D5.10	WBGene00194788	chrV:14482229-14482836	0.0307063	-0.142618	0.704816	0.613912	-0.0108037	0.364699	0.872892	1.1338	0.999455	0.999729	0.654629	0.155675	0.0649232	0.0259484	1	0.283337	4
R02D5.7	R02D5.7	WBGene00010980	chrV:14479283-14482195	-0.0542257	0.307338	0.903452	1.40623	-0.087969	0.585626	1.11418	1.69519	0.999455	0.999729	0.100878	0.000781591	0.000134038	0.000100791	0.00128055	0.000129626	4
R02E12.6	hrg-1	WBGene00019830	chrX:4008056-4021460	0.161501	0.132832	0.399675	1.16155	0.340588	0.0899646	0.000351344	1.24429	0.999455	0.999729	0.821977	0.879448	0.0859739	0.998515	0.00196701	0.000595601	4
R02E4.3	R02E4.3	WBGene00044724	chrX:4101701-4102125	0.172377	-0.115703	0.189065	0.357233	0.721966	0.10903	0.142779	1.31986	0.999455	0.0515995	0.660547	0.660616	0.513621	0.59003	0.109084	0.000129626	4
R05D8.11	R05D8.11	WBGene00019887	chrV:2776441-2780886	0.0608138	-0.0198488	0.0411202	0.496159	0.0869813	0.0189004	0.0366164	1.36203	1	1	1	1	1	1	0.088337	0.000129626	4
R05F9.8	msp-33	WBGene00003431	chrII:4891579-4893574	0.0356716	0.0246059	0.132835	2.29946	0.0500747	0.27051	0.781973	2.86093	0.999455	0.999729	0.889037	0.0584633	0.298786	0.000100791	0.000272366	0.000129626	4
R07C12.2	R07C12.2	WBGene00019932	chrIV:4148319-4150075	-0.64989	-0.592218	0.751298	1.85193	-0.80382	-0.423532	0.266189	1.51456	0.0600682	0.00505397	0.000301897	0.0200555	0.000134038	0.0720956	0.000272366	0.000129626	4
R07E5.15	R07E5.15	WBGene00011120	chrIII:4401457-4402505	0.0499738	0.221413	0.335089	1.51109	0.109835	0.318843	1.02549	2.36629	0.999455	0.999729	0.166203	0.0461392	0.0626888	0.000100791	0.000272366	0.000129626	4
R07E5.6	R07E5.6	WBGene00011114	chrIII:4398812-4400942	-0.0203513	0.158665	0.639742	0.888915	0.00230933	0.366419	1.25672	1.58825	0.999455	0.999729	0.36778	0.0258434	0.000258325	0.000100791	0.00289746	0.000367766	4
R08A2.1	R08A2.1	WBGene00011132	chrV:14718542-14719539	-0.113925	0.412605	0.627602	1.21695	-0.00202638	0.632432	1.16955	1.66093	0.999455	0.999729	0.0229187	0.000415681	0.00277972	0.000100791	0.00848943	0.00154984	4
R08A2.3	ssp-33	WBGene00011134	chrV:14711340-14711774	-0.00552863	0.0843448	0.147765	0.938356	0.0806432	0.260099	0.891675	1.4274	0.999455	0.999729	0.716321	0.177612	0.568875	0.000100791	0.0448814	0.00284593	4
R08B4.5	R08B4.5	WBGene00011141	chrX:11116105-11116768	-0.173369	0.607128	1.06263	1.0577	-0.145756	0.44091	0.777271	1.25616	0.999455	0.999729	0.0223643	0.108145	0.000134038	0.00133633	0.000272366	0.000129626	4
R09B5.10	cnc-5	WBGene00000559	chrV:1445380-1445832	-1.03966	0	3.77626	3.77917	-1.04691	0	1.70986	3.08545	1	1	1	1	0.000134038	1	0.000272366	0.000129626	4
R09B5.2	cnc-1	WBGene00000555	chrV:1443969-1444286	-0.606387	-0.296658	2.91338	3.47219	-0.254585	0.173684	1.27652	3.167	1	1	1	1	0.252459	0.258033	0.000272366	0.000129626	4
R09E10.2	R09E10.2	WBGene00011172	chrIV:10317556-10318299	0.0106268	-0.19575	0.13662	1.37765	0.210637	0.26086	0.441014	1.65548	0.999455	0.999729	0.343571	0.177612	0.595774	0.0423269	0.0252736	0.0109642	4
R09E10.3	acs-18	WBGene00011173	chrIV:10310790-10313670	-0.0156666	0.24957	0.662683	1.16398	-0.0258607	0.454197	1.32363	1.80152	0.999455	0.999729	0.103803	0.00377746	0.000134038	0.000100791	0.000272366	0.000129626	4
R09E10.6	R09E10.6	WBGene00011176	chrIV:10286952-10294130	0.0066879	0.13038	0.656843	2.93174	0.0232079	0.381617	1.27927	3.75632	0.999455	0.999729	0.44283	0.0176102	0.00126052	0.000100791	0.0215488	0.00418411	4
R10E9.2	R10E9.2	WBGene00011214	chrIII:3962727-3964098	0.0380669	0.060692	0.483568	2.11475	0.058081	0.167488	1.04131	2.69232	0.999455	0.999729	0.709741	0.268777	0.000134038	0.000100791	0.000272366	0.000129626	4
R13D11.4	R13D11.4	WBGene00020058	chrV:810792-814696	0.0661363	0.0595621	-0.317213	0.399531	-0.0714128	0.367282	0.4434	1.18978	0.999455	0.999729	0.813026	0.0587951	0.0861642	0.00430302	0.0640909	0.000129626	4
R13F6.8	clec-158	WBGene00020067	chrIII:6858792-6859571	-0.903783	-0.38618	0.430969	0.794543	-0.502178	0.0192564	0.761364	1.08676	0.190003	0.589697	1	1	1	0.0429192	0.0480541	0.0154964	4
R13H9.1	rmd-6	WBGene00020070	chrIV:5068867-5069853	0.0190276	0.146862	0.731066	1.24936	0.0642904	0.284254	1.25336	1.43926	0.999455	0.999729	0.465883	0.117952	0.00126052	0.000100791	0.0476252	0.0275817	4
R13H9.2	msp-57	WBGene00003450	chrIV:5062542-5062997	0.0435533	-0.0191058	0.337922	2.35544	0.0264799	0.2759	1.04246	3.05948	0.999455	0.999729	0.915881	0.0550585	0.00336326	0.000100791	0.000272366	0.000129626	4
R13H9.4	msp-53	WBGene00003446	chrIV:5064640-5065153	0.00579206	-0.142866	0.148733	2.3267	-0.00836942	0.259803	0.848103	2.98794	0.999455	0.999729	0.328262	0.07582	0.325358	0.000100791	0.000272366	0.000129626	4
R148.7	R148.7	WBGene00020105	chrIII:3195560-3198361	0.0593284	0.176683	0.53129	1.57775	-0.0216665	0.403523	1.02311	2.08283	0.999455	0.999729	0.316192	0.014581	0.0070366	0.000100791	0.00378327	0.000704956	4
R53.8	R53.8	WBGene00011277	chrII:9976704-9977877	-1.03787	-0.435551	0.679621	1.01689	-0.510475	-0.12322	0.967048	1.4747	1	1	1	1	1	1	0.0179183	0.00175252	4
T01B11.4	ant-1.4	WBGene00020140	chrIV:8459221-8460277	-0.162913	-0.0590974	0.590221	1.48854	-0.162281	0.304339	1.47153	2.23185	0.999455	0.999729	0.795802	0.0901614	0.00393562	0.000100791	0.000272366	0.000129626	4
T01B7.7	rol-6	WBGene00004397	chrII:8733049-8734314	-0.21664	-0.863773	-0.034193	2.75021	-0.191636	-1.58854	-0.0912582	2.46294	0.999455	0.999729	0.000301897	0.000219795	0.860678	0.584746	0.00128055	0.00906436	4
T01C3.4	fil-1	WBGene00011321	chrV:14993908-14995201	-0.344559	-0.260035	0.741111	1.4416	-0.820803	-0.162313	0.612253	0.609367	0.999455	0.0315023	0.245102	0.476861	0.000134038	0.000100791	0.000272366	0.00102887	4
T01C3.5	irld-14	WBGene00011322	chrV:14996590-14998114	0.0931113	0.345556	0.396704	0.754006	0.0969161	0.643433	1.07681	1.73411	0.999455	0.999729	0.103465	0.00223226	0.102117	0.000100791	0.0380727	0.00185401	4
T01E8.9	ubxn-5	WBGene00011336	chrII:10231308-10236014	-0.0446439	0.0915208	0.834355	1.73466	-0.00733298	0.381315	1.4126	2.38602	0.999455	0.999729	0.714753	0.0837578	0.00843181	0.000100791	0.115304	0.0457081	4
T02B11.9	T02B11.9	WBGene00044777	chrV:876291-877166	0.0363946	0.00407898	1.0947	1.22642	-0.042856	0.554431	1.44022	2.08166	0.999455	0.999729	0.987081	0.00674683	0.00115453	0.000100791	0.313758	0.207159	4
T02E1.7	T02E1.7	WBGene00011379	chrI:8177259-8210671	-0.0941068	-0.0658668	0.769934	1.4196	-0.0394629	0.493341	1.66499	2.22565	0.999455	0.999729	0.832691	0.0315267	0.0257673	0.000100791	0.147625	0.0771642	4
T03F1.5	gsp-4	WBGene00020187	chrI:3838236-3841558	0.00468001	0.063363	0.567803	1.89025	0.0228142	0.246588	1.31925	2.65199	0.999455	0.999729	0.724872	0.115492	0.0111648	0.000100791	0.00487563	0.000129626	4
T03F6.6	T03F6.6	WBGene00011401	chrIII:13378440-13380352	0.0753895	0.133927	0.479558	1.82475	0.106957	0.316696	1.33151	2.7771	0.999455	0.999729	0.466168	0.0631486	0.0166227	0.000100791	0.000272366	0.000129626	4
T04C12.24	T04C12.24	WBGene00199976	chrV:11078480-11078633	0	0	0	0	0	0	0	2.30946	1	1	1	1	1	1	1	0.0188713	4
T04F3.3	T04F3.3	WBGene00011438	chrV:11758838-11760548	0.0637992	0.258197	0.549665	1.10169	0.0306287	0.385339	1.22869	1.70932	0.999455	0.999729	0.158751	0.0315267	0.00596086	0.000100791	0.00421077	0.000129626	4
T05A10.3	ttr-14	WBGene00011460	chrX:10787506-10792018	-0.0678045	-0.430751	-0.502691	0.413075	0.0232508	-0.122148	0.133452	1.70577	0.999455	0.999729	0.00929932	0.528073	0.00037726	0.333073	0.0803989	0.000129626	4
T05A7.6	T05A7.6	WBGene00020223	chrII:4668643-4671790	-0.0333492	0.270258	0.612946	1.31351	0.00608943	0.461787	1.3835	1.95127	0.999455	0.999729	0.0570743	0.00129571	0.000134038	0.000100791	0.000272366	0.000129626	4
T05A8.3	T05A8.3	WBGene00020229	chrII:2714639-2717435	0.0993696	0.241514	0.11785	0.454523	0.0223526	0.362544	0.538026	1.23715	0.999455	0.999729	0.160301	0.0329066	0.365241	0.000100791	0.00145371	0.000129626	4
T05C12.1	T05C12.1	WBGene00011466	chrII:8173679-8177344	-0.0299862	0.24908	0.841533	1.47832	0.050466	0.66818	1.49243	2.49786	0.999455	0.999729	0.141133	0.000219795	0.000134038	0.000100791	0.0107123	0.000814634	4
T05C12.3	decr-1.3	WBGene00011467	chrII:8172229-8173539	-0.0598264	0.04891	0.227236	1.16712	-0.0390231	0.338313	1.20905	1.60772	0.999455	0.999729	0.850107	0.0805013	0.309974	0.000100791	0.00929555	0.00154984	4
T05F1.5	T05F1.5	WBGene00011491	chrI:9633178-9635937	0.0435413	0.151337	0.506415	1.32258	0.022647	0.299158	1.12589	1.73221	0.999455	0.999729	0.374733	0.0644504	0.00365102	0.000100791	0.000272366	0.000129626	4
T05F1.8	T05F1.8	WBGene00011493	chrI:9642343-9643794	-0.0196494	-0.029715	0.505083	0.913107	-0.0122898	0.081837	1.01513	1.53943	0.999455	0.999729	0.888302	0.67026	0.00605125	0.000100791	0.00163091	0.000129626	4
T06A4.2	mps-3	WBGene00020282	chrI:760845-761842	-0.0406564	0.17833	0.786553	1.38102	-0.10753	0.508734	1.58254	2.28364	0.999455	0.999729	0.409733	0.00891261	0.003072	0.000100791	0.287209	0.283171	4
T06G6.6	T06G6.6	WBGene00011548	chrI:12718308-12719795	-0.615032	-0.939219	0.88574	1.10272	0.192176	-1.42612	1.47118	0.811236	0.365455	0.999729	0.000301897	0.000219795	0.105162	0.0368264	0.00179988	0.00538435	4
T08B2.12	T08B2.12	WBGene00020350	chrI:6231497-6232118	-0.0790827	0.284987	0.570728	1.40542	-0.0603893	0.26747	1.20288	1.84961	0.999455	0.999729	0.139737	0.176393	0.0183112	0.000100791	0.0209303	0.00720698	4
T08B6.4	T08B6.4	WBGene00020353	chrIV:4905680-4908489	-0.0191074	0.454943	0.577042	1.67028	0.0266034	0.584319	1.48972	2.45266	0.999455	0.999729	0.000301897	0.000219795	0.000134038	0.000100791	0.000272366	0.000129626	4
T08G11.2	T08G11.2	WBGene00044684	chrI:8919328-8920516	-0.0387253	-0.00375153	0.514474	0.786361	-0.000980918	0.414163	0.93528	1.42215	0.999455	0.999729	0.987234	0.0155205	0.0149047	0.000100791	0.0091863	0.000129626	4
T09B4.6	T09B4.6	WBGene00020380	chrI:6157472-6159168	0.115419	0.489202	0.568873	1.0654	0.326105	1.00811	1.17276	2.07375	0.999455	0.917855	0.060281	0.000219795	0.0703125	0.000380246	0.0146675	0.000129626	4
T09F5.10	T09F5.10	WBGene00011669	chrV:15180056-15181831	0.0610141	0.174932	0.34677	0.924402	0.036233	0.456221	1.11464	1.37948	0.999455	0.999729	0.406527	0.014581	0.0968311	0.000100791	0.0386052	0.0279508	4
T10D4.4	ins-31	WBGene00002114	chrII:3127040-3127811	-1.40337	-0.706415	1.19496	1.36848	-0.721072	0.13707	1.88326	1.93051	0.00200692	0.404961	0.0407675	0.702704	0.00248743	0.000100791	0.000497857	0.000129626	4
T10E9.4	T10E9.4	WBGene00020414	chrI:6525048-6528689	-0.0151463	0.339932	0.624208	2.09529	-0.00664471	0.535261	1.55241	2.77703	0.999455	0.999729	0.00710543	0.000219795	0.000134038	0.000100791	0.000272366	0.000129626	4
T13F2.10	msp-79	WBGene00003466	chrIV:9766744-9767187	0.15299	0.148454	-0.0699019	1.70365	0.00485221	0.454276	0.743777	2.50429	0.999455	0.999729	0.392184	0.00363981	0.755131	0.000100791	0.00179988	0.000129626	4
T13F2.11	msp-78	WBGene00003465	chrIV:9770029-9770456	0.0918599	0.0731671	0.0776695	2.25349	0.0383895	0.0812249	0.683781	2.62789	0.999455	0.999729	0.652068	0.63368	0.628573	0.000100791	0.000272366	0.000129626	4
T13F2.12	ssp-36	WBGene00011749	chrIV:9765673-9766350	0.0195264	0.281428	0.468002	1.3115	-0.0804712	0.528302	0.941373	1.65877	0.999455	0.999729	0.329084	0.0420521	0.197473	0.00735269	0.12189	0.105723	4
T13F2.9	T13F2.9	WBGene00011748	chrIV:9768056-9768984	-0.0223	-0.0165093	0.593703	2.49586	-0.0118687	0.281673	1.43413	3.20946	0.999455	0.999729	0.928985	0.0594715	0.000134038	0.000100791	0.000272366	0.000129626	4
T13H10.1	kin-5	WBGene00002193	chrIV:9967077-9969181	0.0059549	0.248686	0.486431	1.06079	0.0174834	0.476627	1.30137	1.62286	0.999455	0.999729	0.145121	0.00295852	0.00505302	0.000100791	0.000708268	0.000129626	4
T14D7.3	snb-6	WBGene00044062	chrII:8859070-8859623	0.215972	0.263117	0.0203355	0.855519	0.213365	0.367809	0.404921	1.39095	0.999455	0.999729	0.362876	0.161637	0.963399	0.220365	1	0.000129626	4
T16A9.5	T16A9.5	WBGene00011795	chrV:14213590-14215089	0.0183351	0.230114	0.521942	1.95434	0.0229192	0.301175	1.33178	2.81665	0.999455	0.999729	0.104439	0.043193	0.000134038	0.000100791	0.000272366	0.000129626	4
T16D1.2	pho-4	WBGene00004023	chrII:5236028-5238466	-0.058939	0.38351	0.480032	0.945617	-0.164448	0.0189904	0.588334	1.30568	0.999455	0.999729	0.0149189	0.927911	0.00115453	0.000100791	0.000272366	0.000129626	4
T16G12.10	T16G12.10	WBGene00044222	chrIII:10055552-10056133	-1.43763	-0.301776	0.234174	0.981846	-0.515846	0.497118	0.954699	1.01171	0.473498	0.818654	0.412703	0.15807	0.483154	0.0069757	0.0160665	0.00738752	4
T16G12.7	T16G12.7	WBGene00011808	chrIII:10038542-10040176	0.0128865	-0.0511678	0.554046	0.801593	0.0223823	0.202646	1.31208	1.39679	0.999455	0.999729	0.837339	0.317607	0.0122569	0.000100791	0.020839	0.00408877	4
T16H12.6	kel-10	WBGene00002186	chrIII:10098472-10101584	-0.0955884	0.230367	0.608465	1.11206	-0.109678	0.502484	1.44651	1.85846	0.999455	0.999729	0.163438	0.00112631	0.000494013	0.000100791	0.000272366	0.000129626	4
T20H9.3	fbxa-71	WBGene00020639	chrIII:2256003-2257379	-0.190562	0.320375	0.254009	1.03297	-0.0231941	1.10887	0.919076	1.69086	0.999455	0.999729	0.162701	0.000219795	0.250322	0.000100791	0.00109939	0.000129626	4
T21G5.4	T21G5.4	WBGene00020661	chrI:6872596-6873755	0.00348043	0.197714	0.31621	1.27948	0.0327073	0.403146	0.961165	1.8278	0.999455	0.999729	0.174983	0.00650023	0.0387334	0.000100791	0.000272366	0.000129626	4
T22B3.2	T22B3.2	WBGene00011910	chrIV:11704250-11708237	-0.109146	0.404405	0.656612	1.41019	-0.0403006	0.521696	1.61061	2.15112	0.999455	0.999729	0.00128952	0.000219795	0.000134038	0.000100791	0.000272366	0.000129626	4
T22B3.3	T22B3.3	WBGene00011911	chrIV:11703181-11703785	0.0528626	0.178583	0.711813	1.67934	0.0240787	0.379126	1.14294	2.52834	0.999455	0.999729	0.281564	0.0208074	0.000258325	0.000100791	0.000272366	0.000129626	4
T22C1.8	T22C1.8	WBGene00011918	chrI:7955977-7958505	0.0387701	0.293785	0.531459	0.9998	0.0991538	0.438919	1.18387	1.64942	0.999455	0.999729	0.0551179	0.00549042	0.000494013	0.000100791	0.000708268	0.000129626	4
T22C1.9	T22C1.9	WBGene00011919	chrI:7958692-7960018	0.0947547	0.236985	0.904537	1.18005	0.151914	0.638829	1.32705	2.04578	0.999455	0.999729	0.199455	0.000415681	0.000258325	0.000100791	0.0104876	0.000704956	4
T22E5.1	T22E5.1	WBGene00020690	chrX:6412903-6413445	-0.15047	-0.370931	-0.42848	0.141825	-0.0889903	0.0211963	-0.157203	1.05417	0.999455	0.999729	0.371146	0.960539	0.232138	0.634803	0.759555	0.00205412	4
T22G5.1	T22G5.1	WBGene00011929	chrV:13876836-13877949	-0.401999	-0.351361	0.138886	1.29931	0.116016	-0.0982654	1.08004	1.58217	1	1	1	1	1	0.00191835	0.00305086	0.000595601	4
T22H9.3	wago-10	WBGene00020707	chrV:343459-347623	-0.102725	0.155306	0.36199	0.870349	-0.0307556	0.408688	1.16635	1.43866	0.999455	0.999729	0.386552	0.0130772	0.00686203	0.000100791	0.000708268	0.00123997	4
T23B3.5	T23B3.5	WBGene00020713	chrI:6705547-6706378	-0.00132605	0.182036	0.616809	2.34405	0.0219195	0.385711	1.47385	3.05718	0.999455	0.999729	0.207142	0.00855366	0.000134038	0.000100791	0.000272366	0.000129626	4
T23B7.1	nspd-4	WBGene00020715	chrII:4842563-4842907	0.0561901	-0.0495664	0.547493	2.41789	0.0635963	0.348604	0.917387	2.84829	0.999455	0.999729	0.787803	0.02604	0.00188152	0.000100791	0.000497857	0.000129626	4
T23E7.4	nlp-6	WBGene00003744	chrX:17662451-17665357	0.16765	0.125139	0.300294	0.606231	0.175221	0.231426	0.598296	1.01835	0.999455	0.999729	0.521532	0.209534	0.0402032	0.000100791	0.000272366	0.000129626	4
T23F11.2	T23F11.2	WBGene00011954	chrIII:4654306-4655468	0.0794979	0.172169	0.357819	1.57633	0.0670587	0.21325	0.992853	2.25469	0.999455	0.999729	0.317685	0.216149	0.0561718	0.000100791	0.000272366	0.000129626	4
T23F6.3	T23F6.3	WBGene00011951	chrIV:12723102-12724602	0.0163904	0.0675718	0.523372	0.983401	0.00541055	0.60543	1.36154	1.78634	0.999455	0.999729	0.765617	0.000599962	0.0117627	0.000100791	0.00243699	0.000129626	4
T23G11.1	T23G11.1	WBGene00011968	chrI:7701151-7702035	0.0473371	0.314094	0.535676	1.7685	0.0785474	0.54862	1.32362	2.47706	0.999455	0.999729	0.0302791	0.000219795	0.00268329	0.000100791	0.00145371	0.000129626	4
T24D8.5	nlp-2	WBGene00003740	chrX:2335683-2348622	0.324992	1.0307	1.30184	1.95655	0.266657	0.692665	1.71391	2.93229	0.999455	0.999729	0.00128952	0.0457319	0.000134038	0.000100791	0.000908258	0.000129626	4
T25B6.2	nep-22	WBGene00020788	chrX:9034553-9038540	-0.333947	0.359704	0.331012	0.859254	-1.05524	-0.473472	0.148362	0.699832	0.793339	0.00118491	0.00399244	0.00129571	0.00037726	0.0931903	0.000272366	0.000129626	4
T25B9.6	T25B9.6	WBGene00012012	chrIV:10758136-10760723	0.0679945	0.41697	0.678691	1.1702	0.0308783	0.48717	1.52207	1.70225	0.999455	0.999729	0.00761826	0.00281661	0.000258325	0.000100791	0.068792	0.0399348	4
T26E3.10	T26E3.10	WBGene00012042	chrI:12681882-12682681	-0.149922	-1.01086	0.392947	0.246771	-0.668593	-0.215126	0.712591	0.977839	0.999455	0.710746	0.0992472	0.666777	1	0.258628	0.648575	0.0331346	4
T26E4.12	srd-27	WBGene00005105	chrV:15803382-15804451	0.301091	0.357003	-0.301285	0.488805	0.145177	0.515967	0.455901	1.44402	1	1	0.135324	0.0345121	0.153731	0.0344446	0.0668408	0.000129626	4
T26H5.11	T26H5.11	WBGene00202495	chrV:15443825-15444354	0	0	0.688241	1.26391	0	0	0.00224639	1.73416	1	1	1	1	1	1	0.0255643	0.0192718	4
T27A3.3	ssp-16	WBGene00006044	chrI:6102031-6102465	0.106482	0.0160516	0.781086	1.81976	0.110127	0.440607	1.23424	2.66664	0.999455	0.999729	0.93722	0.00522731	0.000134038	0.000100791	0.00109939	0.000129626	4
T27A3.4	T27A3.4	WBGene00020840	chrI:6098976-6099726	-0.0754698	0.353834	0.693835	3.13162	-0.041345	0.37514	1.47256	3.92318	0.999455	0.999729	0.00639432	0.0117366	0.000134038	0.000100791	0.000272366	0.000129626	4
T27A3.5	T27A3.5	WBGene00020841	chrI:6100262-6101681	0.0133622	0.266546	0.838217	1.49104	0.127059	0.696739	1.63609	2.25339	0.999455	0.999729	0.121618	0.000219795	0.000134038	0.000100791	0.0132826	0.00584755	4
T27C10.7	nspd-10	WBGene00020860	chrI:10876208-10879572	0.00402523	-0.117678	0.46335	1.55061	-0.00404876	0.373495	0.951644	2.21227	0.999455	0.999729	0.486775	0.0229029	0.0224275	0.000100791	0.0133824	0.000129626	4
T27C10.8	T27C10.8	WBGene00077519	chrI:10879765-10894237	0.0846219	0.39516	0.656288	1.22299	0.0754421	0.73799	1.31558	1.68023	0.999455	0.999729	0.402993	0.106141	0.356012	0.0438527	0.5198	0.350267	4
T27E4.22	T27E4.22	WBGene00220104	chrV:9091450-9091627	0	-0.0727776	0	2.95546	1.49563	-2.45873	0	1.40783	1	0.145061	0.43352	0.297116	1	1	0.139575	0.0211822	4
T27E7.1	T27E7.1	WBGene00012087	chrIV:14519758-14521000	-0.026634	0.000230086	0.590763	2.19727	-0.0386875	0.275664	1.18255	2.76072	0.999455	0.999729	0.998468	0.063463	0.000134038	0.000100791	0.000272366	0.000129626	4
T28D6.7	T28D6.7	WBGene00012127	chrIII:11344254-11346789	-0.182124	-0.055447	0.771462	1.17711	-0.559225	-0.500495	0.0570081	0.923281	0.999455	0.11712	0.785407	0.00208015	0.000134038	0.668841	0.000272366	0.000129626	4
T28D9.9	T28D9.9	WBGene00020898	chrII:6484298-6484972	-0.149058	0.574665	0.905919	0.984853	-0.210964	0.998499	1.25051	2.4459	0.999455	0.999729	0.0285034	0.000219795	0.00622707	0.000648412	0.013599	0.000129626	4
T28H11.1	ssq-4	WBGene00006053	chrIV:5016480-5017762	0.00498689	-0.0315879	-0.0128603	2.24985	-6.85848e-05	0.148665	0.887236	2.98937	0.999455	0.999729	0.856952	0.323243	0.919137	0.000100791	0.000272366	0.000129626	4
T28H11.5	ssq-2	WBGene00006051	chrIV:4996141-4997553	-0.00721783	-0.493938	-0.251639	1.78247	-0.0308091	-0.246547	0.663213	2.27979	0.999455	0.999729	0.000301897	0.0857172	0.0282533	0.000100791	0.000272366	0.000129626	4
T28H11.6	ssp-11	WBGene00006040	chrIV:4999431-4999853	-0.0375874	0.185805	-0.395063	0.850236	0.0354641	0.0905467	0.639019	1.60491	0.999455	0.999729	0.470038	0.731467	0.190196	0.0149186	0.111955	0.0207021	4
T28H11.7	T28H11.7	WBGene00020905	chrIV:5015280-5016273	-0.0328829	-0.168868	0.558439	1.66901	0.0415091	0.180756	1.04497	2.27956	0.999455	0.999729	0.344044	0.295381	0.0040324	0.000100791	0.000272366	0.000129626	4
VC5.14	VC5.14	WBGene00201424	chrV:7098599-7098945	0	0	0	0	0	0	0	1.75997	1	1	1	1	1	1	1	0.0217454	4
W01B6.2	W01B6.2	WBGene00012169	chrIV:10073434-10075116	0.0371746	0.147989	0.57021	1.35363	0.0239277	0.349007	1.36629	2.17112	0.999455	0.999729	0.400064	0.0331956	0.00336326	0.000100791	0.00109939	0.000129626	4
W01B6.6	W01B6.6	WBGene00012173	chrIV:10081093-10082610	-0.140356	0.0374473	0.296357	0.674014	-0.000371776	0.440054	0.921215	1.12592	0.999455	0.999729	0.882638	0.0222011	0.146108	0.000100791	1	0.00264824	4
W02B12.12	W02B12.12	WBGene00012207	chrII:11476754-11479161	0.0592211	0.190698	0.560097	1.93412	0.0407964	0.425424	1.27084	2.61589	0.999455	0.999729	0.190473	0.00458189	0.000608963	0.000100791	0.000272366	0.000129626	4
W02D7.10	clec-219	WBGene00020945	chrV:8318434-8322863	-1.4187	-0.561786	0.303413	1.66946	-0.569071	0.168747	1.37027	1.90039	0.999455	0.574664	0.0568641	0.615284	1	0.000471205	0.000272366	0.000129626	4
W02D9.6	W02D9.6	WBGene00012212	chrI:12560259-12560709	-0.148784	-0.528527	-0.296744	0.829547	-0.143498	-0.287662	0.204314	1.86675	0.999455	0.999729	0.000822655	0.0865655	0.0273725	0.0797084	0.000272366	0.000129626	4
W03C9.8	W03C9.8	WBGene00012223	chrII:11948743-11949467	-0.00580653	-0.0201036	0.383488	0.775108	-0.0807205	0.460419	0.867545	1.62435	0.999455	0.999729	0.948813	0.0563398	0.32653	0.0178509	1	0.287722	4
W03D2.1	pqn-75	WBGene00004157	chrIV:4072326-4077636	0.0779381	0.287986	0.323052	1.29825	-0.0954544	-0.201905	0.618161	1.27789	0.999455	0.999729	0.104827	0.286965	0.0263889	0.000100791	0.000272366	0.000129626	4
W03D8.3	W03D8.3	WBGene00020986	chrI:2820842-2822300	0.0919701	0.210806	-0.169021	0.587113	0.0589543	0.261094	0.528206	1.34425	0.999455	0.999729	0.412345	0.284161	0.560836	0.03636	1	0.0123052	4
W03D8.9	W03D8.9	WBGene00020990	chrI:2784616-2786068	0.0228432	0.184159	0.454367	2.03	0.0245403	0.292965	1.18557	2.89274	0.999455	0.999729	0.189712	0.0451658	0.000134038	0.000100791	0.000272366	0.000129626	4
W03F11.3	dct-9	WBGene00021006	chrI:2233750-2234906	-0.0146141	0.0684116	0.440789	1.01279	0.0670151	0.516302	0.758568	1.82865	0.999455	0.999729	0.782993	0.00773089	0.0722029	0.000736224	0.0279616	0.00274626	4
W03F11.4	W03F11.4	WBGene00021007	chrI:2235607-2241357	-0.0504917	0.381399	0.600345	1.17178	-0.0439438	0.617975	1.46386	1.77315	0.999455	0.999729	0.00458147	0.000219795	0.000134038	0.000100791	0.000272366	0.000129626	4
W03G1.2	W03G1.2	WBGene00021010	chrIV:524653-526479	-0.0094628	0.0209495	0.37752	0.712278	-0.166966	0.437027	0.954131	1.18135	0.999455	0.999729	0.935715	0.0163814	0.0673368	0.000100791	1	0.0166512	4
W04E12.4	W04E12.4	WBGene00012249	chrV:19743643-19745749	0.0199743	-0.044674	0.285598	0.949765	0.0930305	0.516237	1.22629	1.65123	0.999455	0.999729	0.879811	0.0179162	0.250861	0.000100791	1	0.105723	4
W04E12.5	W04E12.5	WBGene00012250	chrV:19746151-19748540	0.0583539	0.22267	0.234147	0.838036	-0.0470466	0.598679	0.983158	1.26655	0.999455	0.999729	0.368545	0.00687024	0.380745	0.000196478	0.296479	0.260278	4
W05E10.2	W05E10.2	WBGene00012281	chrV:11687425-11689174	0.0537059	0.219074	-0.0385848	0.628083	0.210197	0.271399	0.282612	1.00643	0.999455	0.999729	0.61535	0.507096	0.947193	0.405019	0.12392	0.00949994	4
W06D4.2	W06D4.2	WBGene00012296	chrI:9056293-9057822	-0.000330249	0.233943	0.675315	0.891695	0.0416181	0.508854	1.35865	1.74972	0.99964	0.999729	0.163041	0.00178034	0.000134038	0.000100791	0.00289746	0.000129626	4
W07E11.4	flp-28	WBGene00044686	chrX:10084666-10104121	0.0622262	0.101797	0.192244	0.664894	0.0633041	0.0879358	0.406248	1.05256	0.999455	0.999729	0.855177	0.878258	0.546511	0.176859	0.178391	0.0260064	4
W09C3.6	gsp-3	WBGene00021113	chrI:4709316-4710708	0.0948281	0.291431	0.654178	2.23103	0.00379737	0.409047	1.51235	2.9904	0.999455	0.999729	0.0358872	0.0058634	0.000134038	0.000100791	0.000272366	0.000129626	4
W09D6.4	W09D6.4	WBGene00012357	chrIII:11079791-11080373	0.0647691	0.259678	0.589632	1.81797	-0.0267294	0.39616	1.18948	2.25234	0.999455	0.999729	0.137894	0.0225148	0.00835551	0.000100791	0.00554915	0.000595601	4
Y105C5B.18	Y105C5B.18	WBGene00013657	chrIV:15964640-15965680	0.0695637	0.170525	0.702101	1.19246	0.109295	0.470946	0.99383	1.71398	0.999455	0.999729	0.3896	0.00995841	0.00365102	0.000100791	0.0144532	0.00215646	4
Y105E8A.27	Y105E8A.27	WBGene00013684	chrI:14436906-14451878	-0.0637046	0.357811	0.797106	1.2794	0.0193877	0.73741	1.41963	1.9721	0.999455	0.999729	0.165644	0.00808727	0.0725177	0.00288666	0.250231	0.109089	4
Y106G6A.4	Y106G6A.4	WBGene00013696	chrI:9930976-9934290	-0.00663978	0.0579654	0.411419	1.4745	0.0257756	0.404127	0.945329	2.20294	0.999455	0.999729	0.856132	0.0994548	0.361097	0.00622747	0.283403	0.130509	4
Y106G6D.3	Y106G6D.3	WBGene00013700	chrI:10112083-10114198	0.0330651	0.0970469	0.525714	1.05918	0.0609274	0.413853	1.05731	1.74252	0.999455	0.999729	0.55343	0.00510228	0.000258325	0.000100791	0.000272366	0.000129626	4
Y106G6G.1	Y106G6G.1	WBGene00013710	chrI:10329026-10330370	0.0615495	0.237273	0.469281	0.772339	0.129552	0.245585	1.03705	1.29286	0.999455	0.999729	0.204572	0.178812	0.0127526	0.000100791	0.00393005	0.000129626	4
Y106G6G.3	dlc-6	WBGene00013712	chrI:10323553-10327757	0.0845229	0.0339834	0.373598	1.15195	0.0216959	0.40294	0.991403	1.15668	0.999455	0.999729	0.932915	0.169091	0.370281	0.0209054	0.262834	0.216717	4
Y106G6G.4	Y106G6G.4	WBGene00013713	chrI:10319668-10323254	-0.0148524	-0.137884	0.689235	1.41353	0.00300058	0.224033	1.34203	2.32568	0.999455	0.999729	0.382519	0.148656	0.000134038	0.000100791	0.00435282	0.000129626	4
Y106G6H.13	Y106G6H.13	WBGene00013723	chrI:10471213-10471959	0.0976067	0.0846545	0.47056	1.9027	0.0966878	0.257022	1.14019	2.55256	0.999455	0.999729	0.624108	0.10461	0.00649924	0.000100791	0.000272366	0.000129626	4
Y110A2AL.7	Y110A2AL.7	WBGene00022444	chrII:2842554-2843188	-1.48444	-0.304065	0.714136	1.53459	-0.504803	0.302945	1.32309	1.56057	0.00200692	0.875009	1	0.411479	0.0483641	0.00476803	0.00319861	0.000922642	4
Y113G7C.1	Y113G7C.1	WBGene00013771	chrV:20317836-20324011	-0.0571163	0.304642	0.548234	1.25264	-0.0258893	0.450175	1.39952	1.70169	0.999455	0.999729	0.0227781	0.00178034	0.000134038	0.000100791	0.000272366	0.000129626	4
Y116A8C.23	Y116A8C.23	WBGene00013800	chrIV:17053593-17055473	0.0239698	0.175128	0.704943	1.16724	-0.0121147	0.471107	1.48961	1.77598	0.999455	0.999729	0.408291	0.0121892	0.00450335	0.000100791	0.319167	0.223985	4
Y116F11B.17	Y116F11B.17	WBGene00189943	chrV:19820567-19822191	0.126979	-0.295549	0.555338	0.804508	0.179458	0.209461	0.590843	1.4844	0.999455	0.999729	0.348951	0.470962	0.081171	0.046095	0.115986	0.00566392	4
Y18H1A.1	Y18H1A.1	WBGene00021207	chrI:688278-691267	-0.0168484	0.192713	0.753514	0.940969	0.0306515	0.307519	1.28938	1.40415	0.999455	0.999729	0.267025	0.0641698	0.000134038	0.000100791	0.000708268	0.000129626	4
Y1A5A.1	Y1A5A.1	WBGene00012379	chrIII:3985563-3986809	0.0540764	0.227989	0.698611	1.55227	0.0531894	0.766491	1.45465	2.18303	0.999455	0.999729	0.283409	0.000219795	0.00229025	0.000100791	0.00179988	0.000129626	4
Y1H11.2	gst-35	WBGene00001783	chrII:15183808-15185385	-0.243068	-0.037967	0.0119251	0.103581	-0.459727	0.0691635	0.66764	1.18669	0.999455	0.558342	0.871089	0.741376	0.94654	0.000100791	0.637014	0.000129626	4
Y25C1A.1	clec-123	WBGene00021288	chrII:3114254-3116759	-0.0349316	0.247522	0.446879	1.22027	-0.0369464	0.381323	1.30019	1.80775	0.999455	0.999729	0.102176	0.0129638	0.00450335	0.000100791	0.000272366	0.000129626	4
Y25C1A.14	Y25C1A.14	WBGene00194985	chrII:3093901-3096957	0.0775908	0.43987	0.785356	1.84478	0.168526	1.47935	2.15061	3.80566	0.999455	0.999729	0.0223643	0.000219795	0.000134038	0.000100791	0.000272366	0.000129626	4
Y26D4A.19	Y26D4A.19	WBGene00045236	chrI:13079741-13080633	0	0.0477198	0	0.180286	0	0	0.0952985	1.02768	1	1	1	1	1	1	1	0.000129626	4
Y26D4A.2	hpo-2	WBGene00012500	chrI:13066966-13069041	-0.29243	-0.188062	-0.0984746	0.813128	-0.257837	0.0952662	0.20033	1.49575	1	1	1	1	1	1	0.00145371	0.000129626	4
Y32B12B.8	Y32B12B.8	WBGene00202504	chrV:16535471-16535884	0	0	0	0.256885	0.269531	0.652816	0.511053	1.57757	1	1	1	1	1	1	1	0.000129626	4
Y37D8A.15	flp-14	WBGene00001457	chrIII:12910228-12914934	0.113413	0.19706	0.575026	0.733023	0.161277	0.236493	0.727965	1.08332	0.999455	0.999729	0.218581	0.148589	0.000134038	0.000100791	0.000272366	0.000129626	4
Y37D8A.5	Y37D8A.5	WBGene00012547	chrIII:12854052-12855598	0.0352848	0.461515	1.04067	1.61345	0.000890777	0.658566	1.86242	2.45509	0.999455	0.999729	0.00779243	0.000219795	0.000134038	0.000100791	0.00128055	0.000250224	4
Y37D8A.8	Y37D8A.8	WBGene00012549	chrIII:12867068-12867494	-0.0121585	0.122216	0.542316	1.42983	0.238421	0.357019	1.14215	2.5072	0.999455	0.999729	0.721864	0.198921	0.201765	0.00652887	0.161484	0.146171	4
Y37E11B.10	Y37E11B.10	WBGene00021381	chrIV:3603548-3606466	-0.00940269	0.138158	0.645381	1.58745	0.022074	0.334742	1.3731	2.26452	0.999455	0.999729	0.386169	0.0287743	0.000134038	0.000100791	0.000272366	0.000129626	4
Y37H2C.1	Y37H2C.1	WBGene00012573	chrV:18272888-18277694	0.0617068	0.185802	0.230251	0.608521	0.101044	0.503176	0.753514	1.24871	1	1	1	0.00281661	1	0.000100791	0.00259754	0.000129626	4
Y38C1AA.7	Y38C1AA.7	WBGene00021398	chrIV:158966-159831	-0.018205	0.249522	0.542106	2.51654	0.0138964	0.402576	1.32522	3.26738	0.999455	0.999729	0.0669758	0.00432023	0.000134038	0.000100791	0.000272366	0.000129626	4
Y38E10A.17	Y38E10A.17	WBGene00012595	chrII:12632585-12634787	-0.0370366	0.124393	0.555785	1.557	-0.0230111	0.388609	1.18292	2.20503	0.999455	0.999729	0.398422	0.00611878	0.000134038	0.000100791	0.000272366	0.000129626	4
Y38E10A.7	lips-15	WBGene00012585	chrII:12605967-12607027	0.0284957	0.223932	0.565889	1.13763	0.0981659	0.429492	1.03812	1.88057	0.999455	0.999729	0.134777	0.00377746	0.000134038	0.000100791	0.000272366	0.000129626	4
Y38E10A.9	Y38E10A.9	WBGene00012587	chrII:12608952-12609630	-0.434178	-0.833428	2.12717	1.95336	-0.355516	-0.822523	4.8746	4.37651	0.999455	0.999729	0.100878	0.114393	0.00383959	0.000471205	0.14722	0.146171	4
Y38F1A.1	Y38F1A.1	WBGene00012605	chrII:12952481-12954786	0.0313629	0.0960187	0.447061	0.771048	-0.00755495	0.36719	0.941867	1.28046	0.999455	0.999729	0.610814	0.0246625	0.0127526	0.000100791	0.00567762	0.000129626	4
Y38F2AR.10	Y38F2AR.10	WBGene00021428	chrIV:2390820-2399420	-0.0887781	0.0307092	0.702354	0.734342	0.0113452	0.326685	0.999492	1.66396	0.999455	0.999729	0.951507	0.42555	0.188897	0.0470481	0.509184	0.143292	4
Y38H8A.3	Y38H8A.3	WBGene00012637	chrIV:13472505-13473979	-0.00230098	0.355757	1.00403	1.97243	0.0251069	0.833221	1.98545	2.92173	0.999455	0.999729	0.0130446	0.000219795	0.000134038	0.000100791	0.000272366	0.000129626	4
Y38H8A.4	Y38H8A.4	WBGene00012638	chrIV:13470561-13472263	0.0569235	0.233322	0.300258	0.952251	0.0297476	0.422806	0.931925	1.28522	0.999455	0.999729	0.185633	0.0110833	0.127159	0.000100791	0.00289746	0.000129626	4
Y39B6A.23	Y39B6A.23	WBGene00012682	chrV:19039057-19042605	1.28134	1.63731	2.47756	3.12175	1.29773	1.43117	2.96184	5.26175	0.999455	0.868952	0.00896361	0.00432023	0.00037726	0.000289397	0.117361	0.113157	4
Y39G10AR.16	Y39G10AR.16	WBGene00021472	chrI:2330894-2332635	0.0454849	0.132067	0.668557	1.19218	-0.0193231	0.311003	1.26122	1.83196	0.999455	0.999729	0.462243	0.0616758	0.000608963	0.000100791	0.000908258	0.000129626	4
Y39G10AR.25	peel-1	WBGene00077563	chrI:2352834-2356238	0.0345781	0.082157	0.211319	0.761134	-0.00331176	0.301068	0.876734	1.73888	0.999455	0.999729	0.761429	0.16022	0.43577	0.000560401	1	0.00826318	4
Y40H4A.2	Y40H4A.2	WBGene00012741	chrV:14583305-14585436	0.151951	0.206571	0.500207	0.822435	0.0979019	0.452432	1.19931	1.51168	0.999455	0.999729	0.285214	0.0108743	0.0208694	0.000100791	0.00975999	0.000129626	4
Y41C4A.18	Y41C4A.18	WBGene00012761	chrIII:11730706-11731305	-0.0767065	0.355481	0.935899	1.61808	0.0727367	0.736011	1.71383	2.16627	0.999455	0.999729	0.100523	0.000219795	0.0053285	0.000100791	0.287254	0.283171	4
Y41C4A.5	pqn-84	WBGene00004165	chrIII:11700284-11702868	-0.356873	-0.0351859	0.282253	0.794884	-0.210454	0.297431	0.578024	1.11999	0.809445	0.999729	1	0.163702	1	1	0.00435282	0.000367766	4
Y41C4A.6	Y41C4A.6	WBGene00012753	chrIII:11696598-11698271	0.11955	0.132206	0.215195	0.625292	0.266605	0.171416	0.616616	1.16488	0.999455	0.999729	0.654267	0.528032	0.380353	0.00257076	0.0301565	0.000129626	4
Y41D4A.1	Y41D4A.1	WBGene00021504	chrIV:1772143-1774695	0.194984	0.291177	0.0828297	0.288283	0.13445	0.211517	0.513724	1.01507	1	1	1	1	1	1	1	0.00781621	4
Y41E3.2	dpy-4	WBGene00001066	chrIV:14981608-14996316	-0.274346	-0.771913	-0.945921	3.79824	0.08885	-1.7066	-0.918913	3.782	0.999455	0.999729	0.000301897	0.000219795	0.000134038	0.000100791	0.0232196	0.0404299	4
Y43C5A.1	nspd-7	WBGene00012781	chrIV:10268661-10269228	-0.0398415	-0.111001	0.319718	1.20993	-0.0333765	0.271482	0.863005	1.87116	0.999455	0.999729	0.49883	0.0784456	0.0461694	0.000100791	0.000908258	0.000129626	4
Y43F8A.2	Y43F8A.2	WBGene00012809	chrV:19371567-19376583	0.0126611	0.320256	0.6549	1.83267	0.0411905	0.434738	1.47141	2.6134	0.999455	0.999729	0.0233137	0.00309496	0.000134038	0.000100791	0.000272366	0.000129626	4
Y43F8B.12	Y43F8B.12	WBGene00012822	chrV:19468382-19469554	0.398411	0.98508	1.26845	1.32807	-0.221764	0.356554	1.17031	1.63234	0.999455	0.999729	0.0103141	0.29952	0.00458917	0.00600008	0.00363621	0.000250224	4
Y43F8C.5	Y43F8C.5	WBGene00012827	chrV:19631368-19632658	-0.0454636	0.0364753	0.56756	1.39967	-0.00260681	0.280859	1.2896	1.93413	0.999455	0.999729	0.869198	0.100565	0.00458917	0.000100791	0.000908258	0.000129626	4
Y43F8C.9	Y43F8C.9	WBGene00012831	chrV:19646091-19647340	-0.0159455	0.225805	0.691979	1.08992	0.059982	0.538498	1.27752	1.8221	0.999455	0.999729	0.234818	0.00223226	0.00229025	0.000100791	0.0119447	0.000129626	4
Y44A6D.5	Y44A6D.5	WBGene00012855	chrV:20798217-20803000	0.0701378	0.299025	0.541724	0.873241	0.0584516	0.479535	1.09704	1.48581	0.999455	0.999729	0.0867091	0.00471074	0.004316	0.000100791	0.0110347	0.000704956	4
Y45F10B.3	Y45F10B.3	WBGene00012871	chrIV:13593650-13593878	0.0678882	-0.0591942	0.937572	1.854	0.083563	0.140787	1.67827	2.899	0.999455	0.999729	0.875336	0.6435	0.0610083	0.00280737	1	0.000129626	4
Y46C8AL.1	clec-73	WBGene00021579	chrIV:3953934-3956206	-0.031453	0.411552	0.874176	1.71321	0.0261924	0.703137	1.54395	2.41498	0.999455	0.999729	0.00359325	0.000219795	0.000134038	0.000100791	0.000272366	0.000129626	4
Y46C8AL.8	clec-74	WBGene00021585	chrIV:3957004-3960139	-0.108765	-0.13754	0.10924	1.06134	-0.242686	-0.377917	-0.371513	0.506644	1	1	1	1	1	1	0.000908258	0.0163257	4
Y46E12A.1	cnc-6	WBGene00000560	chrIII:1763523-1764901	-0.19984	-0.0226131	2.41061	2.45367	0.0747539	0.402599	1.37797	1.80312	1	1	1	1	0.000134038	0.000560401	0.000272366	0.000129626	4
Y46G5A.10	cnp-2	WBGene00012901	chrII:12760796-12768222	-0.0899634	-0.292146	-0.29016	0.281516	-0.182755	-0.0441717	0.216535	1.20312	0.999455	0.999729	0.496116	0.934575	0.433409	0.495687	0.630353	0.0395667	4
Y46G5A.14	Y46G5A.14	WBGene00012905	chrII:12774705-12775547	0.0389396	0.258691	0.308552	0.925739	0.0534641	0.538288	1.0592	1.4735	0.999455	0.999729	0.267767	0.0124034	0.326364	0.000289397	0.0511436	0.00790044	4
Y46G5A.22	Y46G5A.22	WBGene00012912	chrII:12816838-12818581	-0.0249313	0.0991933	0.35107	1.01164	-0.0242244	0.319872	0.959481	1.84147	0.999455	0.999729	0.648925	0.0865049	0.0927281	0.000100791	0.002749	0.000129626	4
Y46G5A.30	snf-5	WBGene00004904	chrII:12856194-12865821	0.0134329	0.248101	0.326826	1.46155	0.003279	0.401526	1.15589	2.07003	0.999455	0.999729	0.0776017	0.00624588	0.0213429	0.000100791	0.000272366	0.000129626	4
Y46G5A.38	Y46G5A.38	WBGene00044043	chrII:12827051-12827411	0.307996	-0.336548	1.24801	0.996332	0.760637	-1.02133	1.16487	1.80261	0.999455	0.4737	0.490596	0.161637	0.148383	0.147934	0.0641714	0.0076442	4
Y46H3A.2	hsp-16.41	WBGene00002018	chrV:1805232-1805875	-0.254547	-0.107244	0.71798	0.698355	-0.462144	-0.349863	1.46686	1.20682	0.999455	0.647604	0.711635	0.137983	0.00229025	0.000100791	0.0146675	0.000129626	4
Y46H3A.3	hsp-16.2	WBGene00002016	chrV:1804333-1804971	0.0267904	-0.238063	0.829574	1.38588	-0.014151	-0.300151	1.54837	1.64404	0.999455	0.999729	0.367341	0.212694	0.00188152	0.000100791	0.000272366	0.000129626	4
Y46H3A.4	Y46H3A.4	WBGene00021600	chrV:1809553-1811168	0.428892	0.31892	0.435608	1.03149	0.272978	0.637585	1.15332	1.68342	0.999455	0.999729	0.338133	0.0322492	0.141163	0.000196478	0.00461614	0.000129626	4
Y46H3A.5	Y46H3A.5	WBGene00021601	chrV:1811345-1814116	0.348614	0.139731	0.275634	1.07767	0.662339	1.57756	1.29194	4.76267	1	1	1	0.00208015	1	0.00141995	0.00435282	0.000129626	4
Y46H3D.1	Y46H3D.1	WBGene00021608	chrV:1642510-1643118	0.111154	0.131688	0.767018	1.11552	-0.088022	0.516305	1.31228	2.14525	0.999455	0.999729	0.684134	0.0405415	0.0695341	0.0034397	1	0.146171	4
Y47D3A.10	tbx-34	WBGene00006553	chrIII:11216394-11218260	0.0505543	0.227375	0.948411	1.45932	0.108005	0.462971	1.66268	1.88019	0.999455	0.999729	0.2331	0.00891261	0.000134038	0.000100791	0.00579773	0.00102887	4
Y47D3A.13	Y47D3A.13	WBGene00012926	chrIII:11223445-11224103	0.0112794	0.352784	0.778028	1.74481	0.119367	0.779453	1.50147	2.64577	0.999455	0.999729	0.0252416	0.000219795	0.000134038	0.000100791	0.000272366	0.000129626	4
Y47D3A.30	elo-8	WBGene00001246	chrIII:11230381-11232078	0.00103857	0.278647	0.653274	1.10365	-0.00597875	0.497601	1.44242	1.78448	0.999455	0.999729	0.204342	0.0138343	0.0247099	0.000100791	0.00542043	0.000129626	4
Y47D3A.31	Y47D3A.31	WBGene00012937	chrIII:11154824-11168809	0.0366049	-0.0512171	0.461656	1.39745	0.0678147	0.366845	1.28282	1.70451	0.999455	0.999729	0.914723	0.334474	0.445048	0.0081686	0.29507	0.18321	4
Y47G6A.15	Y47G6A.15	WBGene00021641	chrI:3462271-3477971	-0.202089	-0.99531	-0.333043	2.49476	-0.0828088	-1.53004	-0.422966	2.10418	0.999455	0.999729	0.0310898	0.00252422	0.436092	0.411753	0.146034	0.35171	4
Y47G6A.26	Y47G6A.26	WBGene00021650	chrI:3618889-3619697	0.00545777	-0.0502113	0.740927	1.50204	0.0515545	0.218383	1.37532	2.43715	0.999455	0.999729	0.832691	0.249961	0.000940678	0.000100791	0.262639	0.0653244	4
Y48A6B.4	fipr-17	WBGene00012965	chrIII:11007414-11007620	-2.8954	-0.517232	0.396692	2.08266	-0.570299	0.149542	1.90665	2.16726	0.999455	0.999729	0.516134	0.835768	0.564326	0.0143383	0.00421077	0.00102887	4
Y48B6A.5	Y48B6A.5	WBGene00012979	chrII:14172836-14175174	0.0344918	0.253727	0.66297	1.23751	-0.0161336	0.494705	1.54935	1.65934	0.999455	0.999729	0.157518	0.00351278	0.000720654	0.000100791	0.000272366	0.000129626	4
Y49E10.10	Y49E10.10	WBGene00013033	chrIII:12395534-12421523	-0.0473516	0.0951199	0.388992	1.05506	-0.0632142	0.405485	1.36291	1.81186	0.999455	0.999729	0.878241	0.424279	0.567474	0.0368905	0.43144	0.244887	4
Y49F6B.8	Y49F6B.8	WBGene00021720	chrII:3479472-3481685	0.0489189	0.272133	0.683861	0.921944	0.00697549	0.458855	1.51035	1.92357	0.999455	0.999729	0.166761	0.0126284	0.00136474	0.000100791	0.0126172	0.00123997	4
Y4C6B.4	Y4C6B.4	WBGene00021158	chrIV:5326443-5329640	0.249574	-0.263658	0.491046	1.04364	0.756918	-0.00858587	1.44779	1.62647	0.999455	0.104658	0.222921	0.978165	0.00649924	0.000100791	0.000272366	0.000129626	4
Y51A2D.8	Y51A2D.8	WBGene00013076	chrV:18550002-18553867	-0.241049	-0.451944	0.205732	0.884077	0.183775	-0.0431797	0.639564	1.33836	1	0.999729	0.033855	0.870578	1	0.00320278	0.00289746	0.000129626	4
Y51B9A.5	Y51B9A.5	WBGene00013087	chrII:9404137-9404745	0.0559335	0.0102635	0.399342	2.01606	0.0246178	0.509985	0.850732	2.30772	0.999455	0.999729	0.968373	0.00624588	0.119023	0.000289397	0.195949	0.153411	4
Y51H4A.935	Y51H4A.935	WBGene00194647	chrIV:16506597-16507207	0.0198179	-0.194059	1.49135	1.54683	0.0192191	0.163806	1.59944	2.75375	0.999455	0.999729	0.4761	0.538499	0.00316838	0.00133633	0.124741	0.105723	4
Y51H7C.8	Y51H7C.8	WBGene00021786	chrII:1401809-1402105	0.133798	-0.326663	0.357491	1.35711	0.164842	0.4991	0.357758	1.41879	0.999455	0.999729	0.241436	0.0421334	0.372078	0.340311	0.323771	0.225871	4
Y52B11A.5	clec-92	WBGene00013125	chrI:11015485-11017497	-0.919107	-0.301108	0.078632	0.920339	0.197258	-0.182748	0.35779	1.0527	1	0.999729	1	1	1	1	0.00487563	0.00835529	4
Y53F4B.11	Y53F4B.11	WBGene00013158	chrII:15010791-15014333	-0.121603	-0.550844	-0.0130785	0.959286	-0.210894	-0.241443	0.606471	1.25434	0.999455	0.999729	0.00586647	0.240668	0.95755	0.00652887	0.0185654	0.00399413	4
Y53F4B.19	Y53F4B.19	WBGene00013165	chrII:15077272-15079475	0.113095	0.125244	0.372661	0.749244	0.0763067	0.326735	1.00071	1.12822	0.999455	0.999729	0.497135	0.0514624	0.0462395	0.000100791	0.00579773	0.000129626	4
Y53F4B.24	Y53F4B.24	WBGene00013170	chrII:15131565-15134367	-0.044933	0.0901231	0.147468	0.395918	-0.0467475	0.355055	0.713854	1.09748	0.999455	0.999729	0.717871	0.0900816	0.465645	0.000736224	1	0.000814634	4
Y54G2A.13	Y54G2A.13	WBGene00021878	chrIV:2809473-2823519	-0.0876661	0.00702689	0.36687	0.762901	-0.0430181	0.0178315	0.895351	1.2347	0.999455	0.999729	0.975541	0.932962	0.0404206	0.000100791	0.0997467	0.0413295	4
Y54G2A.15	Y54G2A.15	WBGene00021880	chrIV:2842473-2845595	0.0608596	0.313357	0.850024	1.41421	0.0460208	0.573274	1.24359	1.90688	0.999455	0.999729	0.527352	0.14761	0.234312	0.024519	0.377366	0.210723	4
Y54G2A.46	Y54G2A.46	WBGene00044489	chrIV:2832905-2833379	0.0807224	0.536431	0.848003	0.785778	-0.0480572	0.402973	1.27035	2.1154	0.999455	0.999729	0.0051372	0.0454855	0.000134038	0.000100791	0.00776246	0.000129626	4
Y55B1AR.4	Y55B1AR.4	WBGene00021908	chrIII:604006-605512	-0.0774603	0.061099	0.357855	0.925331	-0.0212928	0.276904	0.87737	1.01324	0.999455	0.999729	0.794633	0.139842	0.0860315	0.000100791	0.00334575	0.000704956	4
Y57A10B.7	Y57A10B.7	WBGene00013279	chrII:12392699-12393743	-0.0115634	0.186976	0.577699	0.821548	0.0635263	0.24478	1.10169	1.3668	0.999455	0.999729	0.398422	0.246038	0.0108212	0.000100791	0.00592698	0.0084433	4
Y57G11A.2	Y57G11A.2	WBGene00013290	chrIV:14517022-14519536	-0.0227559	0.124645	0.534257	2.21727	-0.0160819	0.335715	1.48418	3.01457	0.999455	0.999729	0.395574	0.0179162	0.000134038	0.000100791	0.000272366	0.000129626	4
Y57G11B.3	Y57G11B.3	WBGene00013296	chrIV:14573546-14574339	0.00338363	0.302435	0.00224608	0.589264	0.062999	0.401627	0.433493	1.08193	0.999455	0.999729	0.202723	0.0780119	0.979124	0.0598676	0.0951253	0.00492651	4
Y57G7A.5	Y57G7A.5	WBGene00021968	chrII:1273206-1275535	-0.036375	0.185831	0.619919	1.16526	0.011281	0.462386	1.20176	1.90379	0.999455	0.999729	0.333416	0.00797054	0.00587415	0.000100791	0.0160665	0.00294175	4
Y59E9AL.2	Y59E9AL.2	WBGene00043743	chrIV:5226890-5228230	0.105159	0.19234	0.322186	1.34586	0.123778	0.206255	1.33791	1.90351	0.999455	0.999729	0.238629	0.218859	0.0777621	0.000100791	0.000272366	0.000129626	4
Y59E9AL.3	Y59E9AL.3	WBGene00021993	chrIV:5218831-5220165	-0.0127644	0.237338	0.312819	1.08418	0.0542082	0.145869	1.17698	2.09398	0.999455	0.999729	0.135147	0.408352	0.0906297	0.000100791	0.000272366	0.000129626	4
Y59E9AL.6	Y59E9AL.6	WBGene00021996	chrIV:5224895-5225769	0.0637073	0.364652	0.587881	2.08298	0.108173	0.485731	1.41243	2.87359	0.999455	0.999729	0.00604154	0.000599962	0.000134038	0.000100791	0.000272366	0.000129626	4
Y65A5A.24	Y65A5A.24	WBGene00185101	chrIV:16393955-16394646	0	0	1.78625	0	0	0	0	2.06095	1	1	1	1	0.0181473	1	1	0.0200651	4
Y66A7A.9	Y66A7A.9	WBGene00194864	chrIII:11611271-11612471	0.0307068	-0.0724277	0.881151	1.3928	0.0107384	0.609583	1.58735	2.84036	0.999455	0.999729	0.808469	0.00611878	0.0258377	0.000289397	1	0.113157	4
Y66D12A.3	Y66D12A.3	WBGene00013429	chrIII:11589879-11592837	-0.070887	-0.0294265	0.439916	0.610207	-0.102986	0.354784	0.826013	1.12577	0.999455	0.999729	0.908018	0.0561714	0.0239074	0.000100791	0.0163821	0.000129626	4
Y67A10A.14	Y67A10A.14	WBGene00045163	chrIV:14326947-14327121	0.287776	3.57623	-1.37378	3.30183	-0.792422	0	1.26619	2.24904	1	1	0.000301897	1	1	1	0.00179988	1	4
Y67A6A.1	Y67A6A.1	WBGene00013449	chrI:9829758-9830578	-0.0955783	-0.283168	0.714016	1.75546	-0.000223946	0.259281	1.07006	2.65679	0.999455	0.999729	0.123482	0.149359	0.00238837	0.000100791	0.00618193	0.000595601	4
Y69A2AR.12	Y69A2AR.12	WBGene00022083	chrIV:2568613-2572281	-0.14644	0.355593	0.823918	1.69955	-0.476488	-0.100825	0.689159	2.07484	0.999455	0.276969	0.059471	0.631883	0.000134038	0.000100791	0.000272366	0.000129626	4
Y69A2AR.19	Y69A2AR.19	WBGene00022090	chrIV:2488819-2494145	-0.107811	0.288642	0.556312	1.10115	-0.0395279	0.412695	1.39015	1.67823	0.999455	0.999729	0.0366384	0.00337512	0.000134038	0.000100791	0.000272366	0.000129626	4
Y69A2AR.25	Y69A2AR.25	WBGene00022096	chrIV:2565793-2568367	0.0873341	0.49537	0.731123	1.94032	-0.122615	-0.0653445	0.974209	2.48255	0.999455	0.999729	0.0347099	0.807907	0.000831299	0.000100791	0.000272366	0.000129626	4
Y69E1A.1	Y69E1A.1	WBGene00013473	chrIV:10947231-10948896	0.0232639	0.195653	0.567798	1.94764	-0.00510739	0.329055	1.41539	2.77736	0.999455	0.999729	0.169409	0.0218216	0.000134038	0.000100791	0.000272366	0.000129626	4
Y69E1A.2	Y69E1A.2	WBGene00013474	chrIV:10949816-10951133	0.0666729	0.0587253	0.0162276	1.59132	0.0452889	0.0859935	0.825259	2.51068	0.999455	0.999729	0.713577	0.59093	0.910049	0.000100791	0.000272366	0.000129626	4
Y69E1A.8	Y69E1A.8	WBGene00013478	chrIV:10966589-10968170	0.0264413	0.0951589	0.430748	0.92928	-0.00574462	0.349509	0.84487	1.29066	0.999455	0.999729	0.691343	0.0784456	0.0319224	0.000100791	0.00929555	0.00205412	4
Y6G8.14	Y6G8.14	WBGene00138715	chrV:17613791-17614357	-0.205948	-0.509747	0.739757	1.45699	0.0850922	-0.201168	0.813017	2.03842	1	1	1	1	1	1	0.000272366	0.000129626	4
Y6G8.15	Y6G8.15	WBGene00189937	chrV:17610035-17610609	-0.208349	0.0985023	0.42472	1.40037	-0.0503793	0.201451	0.422825	2.64806	1	1	1	1	1	1	0.000272366	0.000129626	4
Y6G8.16	Y6G8.16	WBGene00194801	chrV:17606349-17606922	-0.629058	-0.125973	0.653143	1.43075	-0.180908	0.343215	1.22085	2.3539	1	1	1	1	1	1	0.0274157	0.00154984	4
Y71G12B.22	Y71G12B.22	WBGene00022157	chrI:1663399-1666768	-0.0032843	-0.0182193	0.51108	0.957692	0.011873	0.322576	1.01346	1.15498	0.999455	0.999729	0.945197	0.10867	0.0275793	0.000100791	0.253745	0.253158	4
Y71G12B.27	Y71G12B.27	WBGene00022162	chrI:1797434-1798695	-0.0221909	0.10808	0.838363	2.05545	-0.0329219	0.49568	1.44501	3.11196	0.999455	0.999729	0.582498	0.00363981	0.00037726	0.000100791	0.0306052	0.0147469	4
Y71G12B.3	Y71G12B.3	WBGene00022143	chrI:1812954-1813584	-0.139216	0.18436	0.591455	1.52705	0.0556999	0.453465	1.35671	2.45731	0.999455	0.999729	0.416323	0.0249591	0.0322954	0.000100791	0.258054	0.260081	4
Y73C8A.1	str-16	WBGene00006084	chrV:3236873-3240436	0.0752372	-0.20539	-0.00555327	0.0995212	-0.00726104	0.0738892	0.544667	1.19688	1	1	1	1	1	0.00561493	1	0.00294175	4
Y73F8A.14	Y73F8A.14	WBGene00013523	chrIV:15318571-15319036	0.539535	-0.0370178	0.676734	1.51477	0.35515	0.49508	1.15531	1.89882	0.435491	0.856252	0.901614	0.023822	0.0255438	0.000100791	0.287209	0.283171	4
Y73F8A.15	Y73F8A.15	WBGene00013524	chrIV:15321620-15322180	-0.105411	-0.199418	0.366264	0.927795	-0.0275566	0.136454	1.06165	1.32218	0.999455	0.999729	0.456306	0.598855	0.310235	0.00288666	0.348186	0.313967	4
Y75B12B.3	Y75B12B.3	WBGene00013568	chrV:15185891-15186299	0.132836	-0.0591795	0.565115	0.483805	0.0396189	0.496241	0.519828	1.10045	0.999455	0.999729	0.865993	0.0518834	0.0291621	0.0310744	0.159793	0.000367766	4
Y75B8A.23	Y75B8A.23	WBGene00013556	chrIII:12250628-12250990	-0.0361586	0.0677461	-0.0618511	0.675131	0.0530629	0.411238	0.646602	1.03547	0.999455	0.999729	0.802925	0.0457319	0.842187	0.00720264	0.138422	0.0116383	4
Y79H2A.2	Y79H2A.2	WBGene00013579	chrIII:12028966-12030754	0.091763	-0.297754	-0.0645493	1.0669	0.134146	0.74725	1.44387	2.60091	0.999455	0.999729	0.119503	0.000219795	0.720136	0.000100791	0.000272366	0.000129626	4
Y94H6A.10	Y94H6A.10	WBGene00022382	chrIV:2709899-2710670	0.412722	0.834147	1.87097	2.72052	0.285648	0.919755	1.74414	2.36354	0.483944	0.803718	0.000301897	0.000219795	0.000134038	0.000100791	0.000272366	0.000129626	4
ZC116.2	cyc-2.2	WBGene00013854	chrV:12611328-12628738	-0.0983288	-0.25396	0.319373	2.04093	-0.0622355	0.190757	0.828855	2.77471	0.999455	0.999729	0.169894	0.328414	0.257861	0.00288666	0.0661643	0.0131791	4
ZC116.5	ZC116.5	WBGene00119204	chrV:12608170-12608971	0.106533	0.297101	0.891818	1.65409	0.023531	0.123385	0.694755	3.04843	0.999455	0.999729	0.214363	0.630307	0.000608963	0.00304698	0.00528918	0.000129626	4
ZC168.6	ssp-34	WBGene00013858	chrIV:10738203-10738658	0.058009	0.101282	0.556017	2.08509	0.0539642	0.417068	1.19912	2.95378	0.999455	0.999729	0.551179	0.00536235	0.00188152	0.000100791	0.000272366	0.000129626	4
ZC250.5	ZC250.5	WBGene00045306	chrV:5805766-5807570	0.127441	0.202417	0.669652	1.15978	-0.0888261	0.556463	1.21514	1.49011	0.999455	0.999729	0.364438	0.00444911	0.00843181	0.000100791	0.12189	0.105723	4
ZC334.9	ins-28	WBGene00002111	chrI:14012441-14013612	0.463943	0.23753	0.227488	0.710461	0.278644	0.367838	0.192523	1.47409	0.991172	0.999729	0.446151	0.19919	0.394348	0.422524	0.0378208	0.000129626	4
ZC376.8	ZC376.8	WBGene00013879	chrV:14175516-14182960	0.0052621	0.506144	0.395123	1.28	0.109963	0.809228	1.25105	1.73411	0.999455	0.999729	0.059471	0.00192943	0.276956	0.000560401	0.154871	0.117321	4
ZC477.1	ssq-3	WBGene00006052	chrIV:7111631-7112861	0.0570226	-0.0338597	0.031363	1.70992	0.0436168	0.139002	0.842135	2.23397	0.999455	0.999729	0.853487	0.38751	0.85153	0.000100791	0.000272366	0.000129626	4
ZC477.7	ZC477.7	WBGene00022621	chrIV:7110456-7111469	-0.0092621	-0.26365	0.366499	1.47153	0.031911	0.155331	0.966914	2.17141	0.999455	0.999729	0.111384	0.372399	0.0595793	0.000100791	0.000497857	0.000129626	4
ZC581.10	ZC581.10	WBGene00195178	chrI:6642735-6643415	-0.0252865	-0.0304317	0.719048	1.42227	0.0580358	0.445924	1.41875	1.66826	0.999455	0.999729	0.914723	0.0338331	0.0183908	0.000100791	0.0434784	0.0165668	4
ZC581.6	try-7	WBGene00006625	chrI:6640652-6642643	-0.168587	0.0474409	0.259487	0.732148	-0.06947	0.375219	1.09909	1.09992	0.999455	0.999729	0.857856	0.053058	0.192068	0.000100791	1	0.000129626	4
ZK1010.5	ZK1010.5	WBGene00014179	chrIII:12984498-12987502	-0.143977	0.111059	0.556712	1.16727	-0.0257926	0.21781	1.34015	1.93802	0.999455	0.999729	0.496116	0.164204	0.00037726	0.000100791	0.000272366	0.000129626	4
ZK1053.2	ZK1053.2	WBGene00014197	chrI:13232156-13234684	0.0484089	0.487769	0.650385	1.34592	0.00747435	0.613363	1.43682	1.95166	0.999455	0.999729	0.000822655	0.000219795	0.000258325	0.000100791	0.000272366	0.000250224	4
ZK1098.9	ZK1098.9	WBGene00014225	chrIII:9544450-9545078	0.0896926	0.0198455	1.04322	1.60769	0.203271	0.397967	0.871428	2.20169	0.999455	0.999729	0.954607	0.139456	0.0316176	0.0488009	0.117717	0.113157	4
ZK1127.2	acs-6	WBGene00022849	chrII:7062001-7064779	-0.11492	0.109325	0.224632	0.854798	-0.0996534	0.260099	0.916624	1.30699	0.999455	0.999729	0.541756	0.113227	0.20007	0.000100791	0.000708268	0.000129626	4
ZK1225.6	ssp-31	WBGene00006048	chrI:13219085-13219545	-0.05704	-0.0455048	0.344684	2.05179	0.0527991	0.14573	0.898726	3.00864	0.999455	0.999729	0.826389	0.416004	0.0964356	0.000100791	0.00740531	0.00144786	4
ZK1248.5	ZK1248.5	WBGene00022876	chrII:5810578-5811750	0.0492062	0.0883077	0.514782	1.28656	0.0337541	0.169466	1.29892	2.05241	0.999455	0.999729	0.669377	0.368276	0.0110815	0.000100791	0.00542043	0.000250224	4
ZK1248.6	msp-64	WBGene00003457	chrII:5809923-5810342	0.0857	0.0658892	-0.0639381	1.93495	0.0897317	0.173283	0.575151	2.46412	0.999455	0.999729	0.68049	0.253539	0.655807	0.000100791	0.000272366	0.000129626	4
ZK1251.1	htas-1	WBGene00014240	chrIV:9682983-9683532	0.0211898	0.0642854	0.714352	2.07896	0.0377216	0.500175	1.2105	2.83276	0.999455	0.999729	0.745476	0.00237482	0.000494013	0.000100791	0.000497857	0.000129626	4
ZK1251.3	ZK1251.3	WBGene00014241	chrIV:9683663-9684473	-0.0957938	0.15502	0.485146	0.969524	-0.107372	0.439316	0.997196	1.27675	0.999455	0.999729	0.587771	0.0659382	0.0618433	0.00141995	0.287209	0.283171	4
ZK1251.5	ZK1251.5	WBGene00014996	chrIV:9687048-9688392	-0.0948598	-0.237743	0.273477	0.64818	-0.0284065	0.525045	0.858813	1.19469	0.999455	0.999729	0.320847	0.0157464	0.235336	0.00116644	1	0.00932968	4
ZK1251.6	msp-76	WBGene00003463	chrIV:9688981-9689436	0.13233	-0.0140269	0.232227	2.33563	0.078376	0.228851	0.921402	2.94418	0.999455	0.999729	0.937309	0.11454	0.050148	0.000100791	0.000272366	0.000129626	4
ZK1290.1	ZK1290.1	WBGene00022886	chrII:7561752-7563094	-0.363768	-0.19608	0.1236	1.38799	-0.126475	-0.0556792	0.72086	1.82774	1	1	1	1	1	0.0297506	0.262639	0.0653244	4
ZK1290.11	ZK1290.11	WBGene00022892	chrII:7560924-7561594	-0.48089	-0.179032	0.256179	1.06927	-0.2582	0.121824	0.956478	1.65463	1	1	1	1	1	1	0.0276934	0.00362025	4
ZK1290.3	rol-8	WBGene00004398	chrII:7544105-7545332	-0.487855	-1.12442	-0.231528	2.68291	-0.264869	-2.20623	-0.166983	2.27669	0.362499	0.976424	0.000301897	0.000219795	0.201331	0.30807	0.020839	0.0184771	4
ZK1307.3	ZK1307.3	WBGene00014246	chrII:9652307-9653016	0.153178	-0.229483	0.805026	0.805586	0.115366	0.260262	1.17024	1.57444	0.999455	0.999729	0.345281	0.238095	0.00677479	0.000100791	1	0.223985	4
ZK1307.4	ZK1307.4	WBGene00014247	chrII:9649488-9651800	0.081864	-0.0211096	0.630232	1.63872	0.030922	0.385832	1.02587	2.33952	0.999455	0.999729	0.953169	0.177385	0.275762	0.0344446	0.365711	0.214323	4
ZK1320.10	nlp-11	WBGene00003749	chrII:9689657-9691941	0.192775	0.289698	0.493755	0.75534	0.31896	0.39509	1.18273	1.66792	0.999455	0.812209	0.128954	0.0337343	0.00238837	0.000100791	0.000272366	0.000129626	4
ZK265.3	ZK265.3	WBGene00013956	chrI:8242105-8243571	0.00892188	0.0928222	0.630573	1.61907	0.0181105	0.383542	1.1529	2.46049	0.999455	0.999729	0.561243	0.0100653	0.000134038	0.000100791	0.000272366	0.000129626	4
ZK354.1	msp-65	WBGene00003458	chrIV:5316487-5316944	0.0607488	0.105595	-0.0676915	2.19132	0.0933802	0.23013	0.895731	3.03095	0.999455	0.999729	0.510718	0.138037	0.71068	0.000100791	0.000272366	0.000129626	4
ZK354.11	msp-59	WBGene00003452	chrIV:5312689-5313146	-0.00794236	-0.0320099	0.247633	2.30185	0.0220807	0.320643	0.87368	3.10246	0.999455	0.999729	0.850107	0.0258434	0.0385999	0.000100791	0.000272366	0.000129626	4
ZK354.2	ZK354.2	WBGene00022705	chrIV:5313481-5315525	-0.0631918	0.144291	0.424263	1.21103	-0.0170596	0.373217	1.34797	1.82779	0.999455	0.999729	0.39445	0.0216259	0.0149047	0.000100791	0.000272366	0.000129626	4
ZK354.4	msp-113	WBGene00003468	chrIV:5297926-5298383	0.0713024	0.270654	0.150881	2.45697	0.111892	0.474808	0.900254	3.22177	0.999455	0.999729	0.04475	0.00145807	0.327657	0.000100791	0.000272366	0.000129626	4
ZK354.5	msp-51	WBGene00003444	chrIV:5294921-5295375	0.0208113	-0.0876767	0.212478	2.23205	0.0230132	0.267846	0.775624	2.80804	0.999455	0.999729	0.561875	0.0628104	0.0882666	0.000100791	0.000272366	0.000129626	4
ZK354.6	ZK354.6	WBGene00022707	chrIV:5295971-5297487	0.0674183	0.0528775	0.42805	1.09364	0.0841789	0.469367	1.14447	1.62352	0.999455	0.999729	0.811922	0.0057426	0.0330236	0.000100791	0.0072919	0.00113516	4
ZK354.7	ZK354.7	WBGene00022708	chrIV:5302140-5303100	0.132561	-0.0773803	0.504206	1.34051	0.0939943	0.154508	0.80297	1.62234	0.999455	0.999729	0.713014	0.407031	0.0155759	0.000196478	0.00475181	0.00123997	4
ZK354.8	ZK354.8	WBGene00022709	chrIV:5303987-5306135	0.105244	0.251657	0.12497	0.979895	0.128665	0.462829	1.03364	1.43766	0.999455	0.999729	0.148564	0.00561647	0.504561	0.000100791	0.000497857	0.000129626	4
ZK39.2	clec-95	WBGene00013927	chrI:11148972-11150295	-0.906142	-0.500739	0.678972	1.061	-0.315803	-0.195132	1.14901	1.34729	1	1	1	1	1	0.129101	0.0178089	0.00371418	4
ZK39.5	clec-96	WBGene00013930	chrI:11151240-11151972	-0.553689	-0.623176	0.0790051	0.926221	-0.156355	-0.668641	-0.0359933	1.21375	1	1	1	1	1	1	0.062252	0.0245952	4
ZK39.8	clec-99	WBGene00013933	chrI:11156744-11158840	-0.72977	-0.638359	0.34441	1.09704	0.116	-0.112961	0.954108	1.58747	0.892589	0.999729	0.0308162	0.721821	0.168222	0.00320278	0.00363621	0.034567	4
ZK418.13	ZK418.13	WBGene00220259	chrIII:7074249-7076349	0.00225793	0.103889	0.190722	0.819497	0.035753	0.250151	0.704695	1.06081	0.999455	0.999729	0.654421	0.220607	0.344208	0.000471205	0.00228532	0.000129626	4
ZK418.2	ZK418.2	WBGene00022732	chrIII:7091304-7093415	-0.0622384	0.104474	0.381863	0.736096	-0.0528142	0.330407	1.2252	1.3043	0.999455	0.999729	0.631918	0.0768444	0.0382982	0.000100791	0.00448262	0.000483391	4
ZK484.5	ZK484.5	WBGene00022751	chrI:6087368-6087764	0.0264408	0.195692	0.600685	2.64448	0.0149081	0.476206	1.10155	3.13436	0.999455	0.999729	0.154392	0.000781591	0.000134038	0.000100791	0.000272366	0.000129626	4
ZK484.7	ZK484.7	WBGene00022753	chrI:6095054-6096589	0.0528151	0.180947	0.47629	1.01428	0.0809548	0.528162	1.18938	1.63649	0.999455	0.999729	0.345229	0.00223226	0.0164659	0.000100791	0.0130593	0.00631061	4
ZK484.8	nspd-1	WBGene00022754	chrI:6097495-6097837	0.0291291	-0.143527	0.646108	2.53098	0.0624308	0.396404	1.0039	3.00365	0.999455	0.999729	0.327746	0.00497317	0.000134038	0.000100791	0.000272366	0.000129626	4
ZK512.10	ZK512.10	WBGene00013988	chrIII:9130879-9131328	0.0648542	0.277147	0.284333	1.10641	0.0107577	0.527694	0.877182	1.95618	0.999455	0.999729	0.258017	0.018419	0.390684	0.00288666	0.379018	0.310336	4
ZK512.8	ZK512.8	WBGene00013987	chrIII:9146046-9153890	0.0323101	0.0811001	0.606804	1.67416	0.082142	0.326357	1.06147	2.38143	0.999455	0.999729	0.766499	0.199691	0.0985717	0.000100791	0.126924	0.0438557	4
ZK520.5	cyn-2	WBGene00000878	chrIII:13692693-13693811	-0.025812	0.0520327	0.419826	1.15458	0.0633251	0.284264	0.878998	1.75627	0.999455	0.999729	0.76738	0.0593063	0.00346244	0.000100791	0.000272366	0.000129626	4
ZK524.1	spe-4	WBGene00004958	chrI:7454668-7456887	-0.0601544	0.180013	0.221497	0.663911	-0.0991338	0.279819	0.877509	1.18166	0.999455	0.999729	0.336522	0.10997	0.235819	0.000100791	0.00554915	0.000129626	4
ZK546.6	msp-152	WBGene00003470	chrII:4932992-4933449	0.0485002	-0.027216	0.00783295	2.06237	0.0720898	0.264349	0.597722	2.65736	0.999455	0.999729	0.879108	0.0620742	0.960383	0.000100791	0.000272366	0.000129626	4
ZK550.5	ZK550.5	WBGene00013999	chrIV:17255260-17259387	0.0278507	0.130312	0.538862	1.76694	0.0711467	0.195744	1.08548	2.46302	0.999455	0.999729	0.662235	0.517961	0.163099	0.00183576	0.232191	0.166594	4
ZK596.2	ZK596.2	WBGene00014007	chrIV:10908130-10909300	0.0766408	0.272348	0.358875	0.885093	0.181262	0.456468	1.11181	1.32536	0.999455	0.999729	0.116291	0.00687024	0.074564	0.000100791	0.00407053	0.000129626	4
ZK616.61	ZK616.61	WBGene00194816	chrIV:5405658-5407375	0.0786231	0.00769017	0.632284	1.04556	-0.0445271	0.406671	1.37107	1.63692	0.999455	0.999729	0.973304	0.0198602	0.00258649	0.000100791	0.179616	0.139204	4
ZK622.3	pmt-1	WBGene00022781	chrII:5278136-5282525	-0.13327	-0.129724	0.281558	1.23717	-0.0456848	-0.465879	0.427441	1.88701	0.999455	0.999729	0.373635	0.000781591	0.00248743	0.000100791	0.000272366	0.000129626	4
ZK632.6	cnx-1	WBGene00000567	chrIII:9814382-9817139	0.0941584	-0.176043	-0.521893	0	-0.106905	-0.294292	-0.670611	7.59875	0.999455	0.999729	0.330124	0.0100653	0.000134038	0.000100791	1	1	4
ZK666.6	clec-60	WBGene00014046	chrII:10480101-10481846	-1.2645	-0.451991	0.0244636	0.390514	-1.02987	-0.067585	0.537466	1.34446	0.00200692	0.00416783	0.033855	0.780742	1	0.0040702	1	0.000814634	4
ZK688.10	ZK688.10	WBGene00044447	chrIII:7895756-7896979	0.00959042	0.280295	0.714224	1.22658	-0.0524689	0.770649	1.48644	2.27344	0.999455	0.999729	0.133103	0.000219795	0.00248743	0.000100791	0.00334575	0.000129626	4
ZK688.12	ZK688.12	WBGene00044763	chrIII:7912765-7913600	0.0953763	0.0110121	0.314505	0.640341	0.0918602	0.410502	0.671633	1.15808	0.999455	0.999729	0.971632	0.0578739	0.249631	0.00712783	0.0718773	0.00889348	4
ZK757.3	tag-76	WBGene00006449	chrIII:9887210-9891437	-0.101107	0.430939	0.50003	1.51179	-0.0126515	0.512719	1.4673	2.15225	0.999455	0.999729	0.00340234	0.00351278	0.000258325	0.000100791	0.000272366	0.000129626	4
ZK795.2	ZK795.2	WBGene00014082	chrIV:12557073-12558958	-0.0402354	0.15003	0.521739	0.999841	-0.00450844	0.504205	1.03307	1.63025	0.999455	0.999729	0.399953	0.00237482	0.00578551	0.000100791	0.00349416	0.000129626	4
ZK829.1	ZK829.1	WBGene00014093	chrIV:11937402-11942385	0.221528	0.39439	0.374032	1.22574	0.118144	0.697149	1.24598	1.47815	0.999455	0.999729	0.506417	0.192013	0.527865	0.0268895	0.192151	0.138884	4
ZK84.2	ZK84.2	WBGene00022650	chrII:6014373-6015838	0.02254	0.0146792	0.34469	1.03367	0.0853756	0.240064	0.930637	1.59605	0.999455	0.999729	0.949409	0.188198	0.104638	0.000100791	0.00319861	0.000129626	4
ZK84.5	ZK84.5	WBGene00022652	chrII:6016255-6016524	-0.034665	0.292223	0.403698	1.85502	0.166797	0.767473	0.714828	2.63338	0.999455	0.999729	0.223159	0.000415681	0.225778	0.0183186	0.12189	0.105723	4
ZK849.6	ZK849.6	WBGene00014104	chrI:14198611-14199058	0.168457	-0.213726	0.981324	1.24806	0.124849	0.268485	1.04742	2.50939	0.999455	0.999729	0.351674	0.203151	0.00208692	0.000560401	0.264685	0.0653244	4
ZK856.18	ZK856.18	WBGene00194912	chrV:10184726-10185989	0.0428411	-0.0349509	0.654237	1.14822	-0.0393725	0.404432	1.39051	1.77445	0.999455	0.999729	0.887711	0.0246625	0.00268329	0.000100791	0.00655445	0.000483391	4
ZK858.2	ZK858.2	WBGene00014116	chrI:9123177-9124459	0.0516383	0.0923019	0.774984	1.62241	0.0604471	0.350171	1.45869	2.63452	0.999455	0.999729	0.588608	0.025133	0.000134038	0.000100791	0.000272366	0.000129626	4
ZK858.8	ZK858.8	WBGene00014121	chrI:9124692-9126086	0.0295332	0.0306963	0.535671	0.930882	-0.0403774	0.330121	1.08644	1.60257	0.999455	0.999729	0.891066	0.0533674	0.00869107	0.000100791	0.00655445	0.000129626	4
ZK930.4	ZK930.4	WBGene00014154	chrII:11906576-11908599	0.0181328	0.284285	0.447715	1.32965	-0.0678191	0.341856	1.22336	1.79389	0.999455	0.999729	0.139785	0.0731002	0.0563048	0.000100791	0.00630392	0.00165082	4
ZK938.1	ZK938.1	WBGene00014158	chrII:9829417-9830754	0.0428404	-0.027875	0.708818	2.35418	0.00684034	0.279863	1.40971	3.20845	0.999455	0.999729	0.877686	0.0553973	0.000134038	0.000100791	0.000272366	0.000129626	4
ZK945.6	ZK945.6	WBGene00014168	chrII:10106079-10106904	-0.0299268	0.427309	0.347813	1.2294	-0.000946722	0.518658	0.799819	1.59299	0.999455	0.999729	0.0462449	0.0143618	0.165528	0.000736224	0.342644	0.302581	4
ZK945.7	ZK945.7	WBGene00014169	chrII:10107473-10108438	0.0722269	0.190455	0.676957	1.79917	0.0186237	0.391692	1.28956	2.47204	0.999455	0.999729	0.223159	0.0120775	0.000134038	0.000100791	0.000272366	0.000129626	4
ZK970.8	ZK970.8	WBGene00014174	chrII:10309636-10310156	-0.0238253	-0.0844992	0.383546	1.15935	0.0723027	0.150703	0.920868	1.55121	0.999455	0.999729	0.746502	0.512135	0.158077	0.000560401	0.160036	0.0013437	4
B0024.1	col-149	WBGene00000722	chrV:10289720-10292868	-0.437739	-2.2804	-2.87321	0.603121	-0.374961	-2.12436	-3.358	-0.540566	0.509853	0.603136	0.000301897	0.000219795	0.000134038	0.000100791	0.29476	0.223209	5
B0034.7	B0034.7	WBGene00044394	chrII:5961676-5962000	0.261548	-0.898521	-0.80779	-0.204743	0.0722217	-0.337259	-1.30092	0.445234	0.999455	0.999729	0.0537277	0.422591	0.0583559	0.0126778	0.629336	0.170568	5
B0218.8	clec-52	WBGene00015052	chrIV:8167162-8168774	-0.792488	-3.20603	-2.66493	0.0921417	-0.98831	-2.46265	-2.15202	1.17713	0.00977097	0.00118491	0.000301897	0.000219795	0.000134038	0.000100791	0.68063	0.000129626	5
B0222.5	B0222.5	WBGene00015056	chrV:9152320-9154872	0.0347997	-0.506369	-1.04771	-0.19661	0.0377419	-0.391135	-1.00853	-0.260619	0.999455	0.999729	0.000570958	0.0126284	0.000134038	0.000100791	0.275651	0.123822	5
B0222.7	col-145	WBGene00000718	chrV:9162050-9163005	-0.0481396	-0.295195	-1.57703	1.1312	0.283304	-0.43387	-2.73601	1.16413	0.999455	0.999729	0.0758856	0.00797054	0.000134038	0.000100791	0.000272366	0.000129626	5
B0222.8	col-10	WBGene00000599	chrV:9164294-9165307	-0.217861	-0.0991373	-0.715094	-0.441096	-0.0457943	-0.737424	-1.2847	0.372028	0.999455	0.999729	0.581444	0.000219795	0.000134038	0.000100791	0.000708268	0.00510853	5
B0280.7	B0280.7	WBGene00015103	chrIII:7110302-7111873	0.295027	-0.25774	-0.426858	-0.112989	0.169778	-1.07795	-0.617048	0.367957	0.999455	0.999729	0.306496	0.000219795	1	1	0.690534	0.121354	5
B0310.6	B0310.6	WBGene00015142	chrX:530624-530961	-0.207758	-0.345331	-0.850713	-0.35866	-0.281611	-1.04239	-0.856322	0.788643	0.999455	0.999729	0.436083	0.0365634	1	1	0.493533	0.0537356	5
B0334.1	ttr-18	WBGene00007142	chrII:11485509-11486774	-0.0915874	-0.882058	-1.23513	-0.412729	-0.0413101	-0.495891	-1.00949	0.0126287	0.999455	0.999729	0.000301897	0.000955771	0.000134038	0.000100791	0.00349416	0.93666	5
C01G12.6	nspb-10	WBGene00007246	chrII:14587956-14588261	-0.383618	-0.150614	-0.872779	-0.743263	-0.241363	0.279988	-1.61265	0.478876	0.999455	0.999729	0.698209	0.398055	0.107936	0.0118756	0.250935	0.308709	5
C02E7.6	C02E7.6	WBGene00015339	chrV:4919206-4919581	-0.28838	-1.04359	-1.47188	0.115403	-0.0603624	-1.59514	-1.82556	1.09444	0.999455	0.999729	0.000301897	0.000219795	0.000134038	0.000100791	0.436365	0.000129626	5
C02E7.7	C02E7.7	WBGene00015340	chrV:4918153-4918585	-0.126347	-0.468238	-1.04294	0.0924404	0.104775	-1.01269	-2.44418	0.795243	0.999455	0.999729	0.0150566	0.000219795	0.000258325	0.000100791	0.576392	0.000129626	5
C03A7.14	abu-8	WBGene00000031	chrV:5192992-5194608	-0.130788	-0.31109	-0.755099	-0.409661	0.14802	-0.28006	-1.1386	0.665876	0.999455	0.999729	0.0936774	0.136871	0.000258325	0.000100791	0.00975999	0.000129626	5
C04G6.2	C04G6.2	WBGene00015453	chrII:5093235-5094214	-0.329289	-0.644682	-1.53142	-0.0506027	-0.132074	-1.23136	-1.29854	0.633087	0.999455	0.999729	0.00639432	0.000219795	0.000258325	0.000100791	0.895915	0.0354034	5
C05E7.2	C05E7.2	WBGene00007344	chrX:12938696-12940711	0.00932853	-0.636248	-1.79801	-0.28586	0.228502	-0.409327	-2.34578	0.606161	0.999455	0.999729	0.00173572	0.0349987	0.000134038	0.000100791	0.191637	0.000922642	5
C06A1.2	C06A1.2	WBGene00007353	chrII:10570601-10572050	-0.00723442	-0.627756	-0.808919	-0.58393	0.201659	-0.136848	-1.22737	-0.0710875	0.999455	0.999729	0.00439311	0.596648	0.000134038	0.000100791	0.0170926	0.79256	5
C06E1.3	doxa-1	WBGene00015519	chrIII:8581101-8583910	-0.300706	-0.662245	-1.30842	-0.307387	-0.108031	-0.423242	-1.06482	0.0759579	0.983733	0.999729	0.000301897	0.0155205	0.000134038	0.000100791	0.118561	0.695987	5
C06E7.95	C06E7.95	WBGene00219804	chrIV:5832890-5833059	0	0	-1.3376	1.01924	0	0	-1.36344	0	1	1	1	1	0.0257673	0.0217983	0.0300664	1	5
C06E8.5	C06E8.5	WBGene00015544	chrIII:6990170-7005363	-0.214731	0.0110339	-0.443611	0.00117759	0.141219	0.0325031	-1.08148	0.712767	0.999455	0.999729	0.987712	0.958804	0.470141	0.0356219	0.996998	0.0398686	5
C09G5.4	col-39	WBGene00000616	chrII:10695053-10714299	-0.00516258	-0.0227235	-1.1043	0.344416	0.109178	0.0647217	-1.77132	0.881647	0.999455	0.999729	0.98044	0.938671	0.206748	0.0105154	0.51329	0.0432767	5
C10E2.4	C10E2.4	WBGene00015674	chrX:16749754-16751110	-0.0740452	-0.503122	-1.01234	-0.131603	0.430227	-0.699379	-0.787739	-0.220114	1	0.894788	0.156073	0.0460674	0.004316	0.00720264	0.741575	0.518809	5
C11E4.1	gpx-5	WBGene00007516	chrX:9584663-9586490	-0.198109	-0.777827	-1.6419	-0.448623	-0.121934	-0.494608	-1.10603	-0.0940794	0.999455	0.999729	0.000301897	0.000781591	0.000134038	0.000100791	0.00228532	0.53976	5
C15A11.4	C15A11.4	WBGene00007598	chrI:7398823-7401023	0.294701	-0.693576	-1.06444	-0.12261	0.635534	0.293594	-0.358331	0.91938	0.999455	0.0916518	0.000301897	0.154428	0.000134038	0.0350923	0.631635	0.000129626	5
C15A11.5	col-7	WBGene00000596	chrI:7401674-7402756	-0.00995746	-0.329871	-1.61016	0.32605	0.0399161	-0.338582	-2.35841	1.70162	0.999455	0.999729	0.0432066	0.0542015	0.000134038	0.000100791	1	0.000483391	5
C15A11.6	col-62	WBGene00000638	chrI:7403340-7404352	-0.0754029	-0.375177	-1.47552	0.0150834	-0.019279	-0.314304	-2.07796	1.01003	0.999455	0.999729	0.0218234	0.070367	0.000134038	0.000100791	0.97034	0.000129626	5
C17C3.19	ins-12	WBGene00002095	chrII:5554616-5555306	-0.730719	-1.33777	-2.49322	-1.07721	-0.0168483	-0.0589695	-0.680305	0.809181	0.742985	0.999729	0.04138	0.909811	0.0474188	0.0422644	0.0254638	0.0244403	5
C29F4.1	col-125	WBGene00000699	chrIV:11225504-11226519	-0.0271158	-0.171997	-1.25488	0.0142136	0.2553	-0.670633	-1.72372	0.956432	0.999455	0.999729	0.232477	0.000219795	0.000134038	0.000100791	0.931036	0.000129626	5
C34H4.4	col-107	WBGene00000681	chrIV:1545299-1567716	-0.14905	-0.26865	-0.977466	-0.0723127	0.0456852	-0.67498	-1.50411	0.549488	0.999455	0.999729	0.400403	0.074107	0.0635079	0.00824106	0.77517	0.0688321	5
C36A4.9	acs-19	WBGene00007969	chrIII:3864035-3867098	0.108633	-0.417392	-9.29748	0	-0.308409	-0.960145	-9.33975	0	0.777815	0.291802	0.00216148	0.000219795	1	1	1	1	5
C39B5.5	C39B5.5	WBGene00016523	chrIII:2208269-2211296	-0.184349	-1.09819	-1.08812	0.427547	-0.240271	-0.632547	-1.19128	1.14016	0.999455	0.950394	0.000301897	0.000219795	0.000134038	0.000100791	0.184221	0.000129626	5
C40A11.10	C40A11.10	WBGene00016553	chrII:2136531-2137300	0.317195	-0.0942795	-0.587427	-0.311221	0.838489	-0.0264769	-1.12607	-0.345622	1	0.796585	0.882638	0.951437	0.0319913	0.000196478	0.319793	0.210093	5
C42D4.3	C42D4.3	WBGene00016596	chrIV:7179238-7180414	-0.090732	-0.774111	-1.05345	-0.340446	0.157845	0.150908	-1.16125	1.03306	0.999455	0.999729	0.000301897	0.411577	0.000134038	0.000100791	0.113579	0.000129626	5
C44C10.1	col-180	WBGene00000753	chrX:11711310-11712280	-0.0895273	-0.930583	-1.9294	-0.192222	0.117364	-1.24206	-2.54817	0.741758	0.999455	0.999729	0.000301897	0.000219795	0.000134038	0.000100791	0.339156	0.000129626	5
C44C10.3	C44C10.3	WBGene00008084	chrX:11702535-11704291	-0.0702603	-1.00804	-0.692567	0.201632	-0.110616	-0.488526	-0.423441	0.0424987	0.999455	0.999729	0.000301897	0.0181387	0.000831299	0.0153402	0.414384	0.861754	5
C45B2.2	C45B2.2	WBGene00016659	chrX:6084738-6085188	-0.207887	-1.54305	-1.32571	-0.676837	-0.159738	-0.794681	-1.09423	0.45963	0.999455	0.999729	0.000301897	0.000219795	0.000134038	0.000100791	0.00579773	0.0212631	5
C45B2.3	C45B2.3	WBGene00016660	chrX:6082959-6083333	0.212691	0.0791689	-0.936313	1.02781	0.139523	0.433275	-1.68171	1.47492	0.999455	0.999729	0.831705	0.111672	0.0128316	0.00200143	1	0.113157	5
C46A5.3	col-14	WBGene00000603	chrIV:7743905-7757413	0.0399831	-0.458545	-0.847963	0.0429871	0.372464	-0.799179	-1.4467	0.763152	0.999455	0.978973	0.0465602	0.00145807	0.00208692	0.000100791	0.866398	0.000129626	5
C50B6.4	col-161	WBGene00000734	chrV:13317031-13318010	-0.0591908	-0.438573	-1.74501	2.58991	0.11863	-0.612116	-3.56572	1.17171	0.999455	0.999729	0.000570958	0.000219795	0.000134038	0.000100791	0.000272366	0.000129626	5
C53A5.2	C53A5.2	WBGene00008263	chrV:14522727-14523177	-0.452211	-0.284896	-0.568085	-0.0503628	-0.252946	-0.253362	-1.23064	0.425486	0.999455	0.999729	0.555394	0.564759	0.149236	0.0164897	0.872535	0.0676805	5
E01G4.6	E01G4.6	WBGene00008448	chrII:13482402-13485780	-0.340948	-1.08694	-0.839152	2.95602	-0.0879331	-2.14028	-1.21128	1.40575	0.999455	0.999729	0.000301897	0.000219795	0.000134038	0.000100791	0.000272366	0.000129626	5
F07F6.5	dct-5	WBGene00017218	chrII:5435722-5436933	-0.081665	-0.14542	-0.704136	0.394559	0.0978384	0.180905	-1.37209	0.45774	0.999455	0.999729	0.612806	0.483001	0.0167913	0.286737	0.205295	0.105767	5
F08F3.4	F08F3.4	WBGene00017262	chrV:5410993-5412981	-0.332087	-1.24681	-1.13266	0.00439965	-0.52855	-0.938153	-1.31766	0.359746	0.750945	0.101362	0.000301897	0.000219795	0.000134038	0.000100791	0.980898	0.0130929	5
F08G5.4	col-130	WBGene00000704	chrIV:12425214-12432539	-0.172724	-0.304609	-1.37623	0.0727428	-0.0497199	-0.502618	-2.44277	0.781445	0.999455	0.999729	0.0631529	0.00223226	0.000134038	0.000100791	0.686303	0.000129626	5
F09G8.6	col-91	WBGene00000666	chrIII:8258344-8265796	0.112365	-0.0363175	-0.911239	0.0261047	0.400393	0.0656322	-1.4301	0.107996	0.999455	0.881792	0.894225	0.794534	0.0266741	0.00280737	0.925316	0.683402	5
F10C1.2	ifb-1	WBGene00002053	chrII:5765617-5774220	-0.215988	-0.947254	-1.43015	-0.345649	-0.0570818	-0.439386	-0.456575	0.325844	0.999455	0.999729	0.000301897	0.00208015	0.000134038	0.000100791	0.00740531	0.0101905	5
F10D11.6	F10D11.6	WBGene00008652	chrI:8445350-8450994	-0.148595	-0.716506	-1.54708	-0.411704	0.262568	-0.715849	-1.4673	0.345422	0.999455	0.999729	0.000301897	0.000219795	0.000134038	0.000100791	0.00196701	0.00675993	5
F10D2.11	ugt-41	WBGene00017336	chrV:7161067-7163595	0.121057	-1.06758	-1.76879	-0.663784	0.458734	0.0200441	-0.119398	-0.337759	0.999455	0.256344	0.000301897	0.913022	0.000134038	0.267262	0.000272366	0.0335133	5
F11E6.4	F11E6.4	WBGene00008708	chrIV:17469336-17470339	0.0273343	-0.768495	-1.00915	0.446897	-0.145007	-0.191626	-1.115	0.54117	0.999455	0.999729	0.01671	0.595547	0.00146829	0.000995052	0.176498	0.0675378	5
F15B9.11	F15B9.11	WBGene00138724	chrV:12992657-12992987	0.0246928	-1.02456	-0.705072	-0.226614	-0.0588762	-0.350366	-0.818443	0.514716	0.999455	0.999729	0.0435341	0.404692	0.142056	0.204907	0.640466	0.180721	5
F15B9.8	F15B9.8	WBGene00008851	chrV:12988531-12992186	-0.122635	-0.401199	-0.797764	-0.381153	0.118254	-0.977542	-1.43039	0.0589416	0.999455	0.999729	0.0755707	0.000219795	0.00157258	0.000100791	0.0125015	0.717194	5
F15E11.1	F15E11.1	WBGene00017490	chrV:2329443-2329954	-0.110885	-0.108934	-3.03743	-0.547464	-0.111916	-0.114089	-3.15909	-0.592692	1	1	1	1	0.0857085	0.000100791	1	1	5
F15H10.1	col-12	WBGene00000601	chrV:10423906-10425092	-0.0954756	-0.205097	-1.56273	0.0936851	0.0994305	-0.236238	-2.19447	0.535764	0.999455	0.999729	0.195571	0.154149	0.000134038	0.000100791	0.62179	0.00102887	5
F15H10.2	col-13	WBGene00000602	chrV:10420889-10421892	-0.0412319	-0.317414	-1.04336	0.66978	0.0367231	-0.118399	-1.94988	1.10153	0.999455	0.999729	0.0409752	0.518905	0.000134038	0.000100791	0.0107123	0.000129626	5
F18G5.2	pes-8	WBGene00003981	chrX:9251817-9255717	-0.275468	-0.642459	-1.06533	-0.0557439	-0.0682495	-0.363695	-0.370037	0.727633	0.999455	0.999729	0.000301897	0.0423069	0.000134038	0.0115121	0.827762	0.000250224	5
F20D6.5	F20D6.5	WBGene00017635	chrV:8161988-8168269	-0.233386	-0.78245	-1.15235	0.0444227	-0.203471	-0.107822	-0.986678	-0.129209	0.999455	0.999729	0.000301897	0.626037	0.000134038	0.000471205	0.899426	0.681954	5
F22D6.10	col-60	WBGene00000636	chrI:7105318-7106924	-0.0533608	-0.176858	-1.17999	1.75736	0.225547	-0.413258	-1.99968	0.529903	0.999455	0.999729	0.293115	0.0128544	0.000134038	0.000100791	0.000272366	0.0260064	5
F22E12.2	chw-1	WBGene00009059	chrV:10459187-10464660	-0.108047	-0.927475	-1.40061	-0.443409	0.200278	-0.750782	-1.4593	-0.100226	0.999455	0.999729	0.000301897	0.00145807	0.000134038	0.000100791	0.0577102	0.666319	5
F26G1.4	ttm-2	WBGene00017840	chrII:4763193-4770013	0.163482	-0.647964	-0.0995057	0.683552	1.17334	0.395939	-0.313435	0.0608501	0.999455	0.0364025	0.0145798	0.0844406	0.652053	0.141	0.00579773	0.840015	5
F28H7.8	F28H7.8	WBGene00009241	chrV:10758959-10762790	-0.0751014	-0.553509	-1.15004	-0.39709	0.211559	-0.281292	-1.0445	0.237269	0.999455	0.999729	0.00257529	0.151083	0.000134038	0.000100791	0.0472072	0.201143	5
F35B12.7	nlp-24	WBGene00003762	chrV:11616282-11618266	-0.0926267	-1.06639	-2.59648	-0.766896	-0.0673564	-0.971336	-3.20951	-0.371798	0.999455	0.999729	0.000301897	0.000219795	0.000134038	0.000100791	0.000272366	0.00418411	5
F35H10.10	F35H10.10	WBGene00018073	chrIV:8303967-8312946	-0.224	-0.586158	-1.34365	-0.321666	0.257765	-0.682828	-1.1864	-0.0965446	0.999455	0.999729	0.00896361	0.0173103	0.000134038	0.000100791	0.179757	0.813206	5
F38A3.1	col-81	WBGene00000657	chrII:11012394-11013779	-0.0593832	-0.920703	-1.77979	0.360539	-0.0078584	-0.944641	-1.42077	1.06649	0.999455	0.999729	0.000301897	0.000219795	0.000134038	0.000100791	0.0419269	0.000129626	5
F38A3.2	ram-2	WBGene00004300	chrII:11015587-11016842	-0.0941012	-0.721408	-1.30064	-0.0187653	0.0612861	-1.06817	-1.6058	0.677957	0.999455	0.999729	0.000301897	0.000219795	0.000134038	0.000100791	0.906238	0.000129626	5
F40H3.12	F40H3.12	WBGene00198885	chrII:6175237-6175428	0	0	-2.94403	0	0	2.13639	-2.98109	0	1	1	1	0.0267831	0.03348	0.0310744	1	1	5
F41F3.3	F41F3.3	WBGene00018297	chrV:4647660-4648243	0.0515543	0.00726998	-0.780377	-0.0465963	0.387872	-0.551519	-1.19864	1.03229	0.999455	0.917193	0.968907	0.000415681	0.000134038	0.000100791	0.765305	0.000129626	5
F41F3.4	col-139	WBGene00000712	chrV:4652381-4653986	0.00167848	-0.658027	-1.78586	0.505062	0.0767825	-0.885951	-1.28673	0.990068	0.999455	0.999729	0.000301897	0.000219795	0.000134038	0.000100791	0.00349416	0.000129626	5
F42C5.7	grl-4	WBGene00001713	chrIV:7309834-7310760	-0.290724	-1.18917	-2.2549	-1.01481	0.0312462	-0.932333	-2.41947	-0.266707	0.999455	0.999729	0.000301897	0.000219795	0.000134038	0.000100791	0.000272366	0.0730446	5
F43C11.3	decr-1.1	WBGene00018380	chrII:2353314-2354375	-0.0109345	-0.293832	-0.990184	0.0326786	-0.0850605	0.00360968	-1.25388	0.24425	0.999455	0.999729	0.110981	0.987176	0.000134038	0.000100791	0.919523	0.32882	5
F46G10.3	sir-2.3	WBGene00004802	chrX:13332015-13333689	-0.0524005	-0.728464	-0.573516	0.740876	0.322997	-0.447247	-0.688157	1.11125	0.999455	0.913695	0.00399244	0.0593063	0.00877183	0.00125176	0.00163091	0.000129626	5
F48G7.5	F48G7.5	WBGene00018616	chrV:622187-623007	-0.406624	-1.71924	-0.777761	1.97223	-1.02737	-1.2488	-1.49644	1.48059	0.758762	0.00118491	0.000301897	0.000219795	0.00782199	0.0388457	0.000272366	0.000129626	5
F52B11.4	col-133	WBGene00000707	chrIV:14098334-14099352	0.0672794	-0.434355	-2.0086	2.58788	0.181372	-0.492515	-3.52872	1.75229	0.999455	0.999729	0.00194738	0.00145807	0.000134038	0.000100791	0.000272366	0.000129626	5
F53B1.4	F53B1.4	WBGene00018737	chrX:2108981-2113084	-0.0965308	-0.731724	-0.612942	-0.0735663	0.178144	-1.49459	-0.654166	0.611108	0.999455	0.999729	0.172696	0.0091548	0.27798	0.202567	0.793158	0.012141	5
F53F1.4	F53F1.4	WBGene00009982	chrV:13411076-13411714	0.100527	-0.627975	-2.54373	-0.398593	0.20119	-0.852545	-3.66009	0.337415	0.999455	0.999729	0.000301897	0.000219795	0.000134038	0.000100791	0.00679673	0.0126593	5
F53F1.5	cut-2	WBGene00009983	chrV:13415061-13417604	-0.835775	-1.24246	-1.67991	-0.445585	-1.04732	-1.9346	-2.07137	0.786715	0.999455	0.530564	0.0223643	0.000219795	0.00126052	0.00133633	0.00109939	0.000129626	5
F55C10.2	col-154	WBGene00000727	chrV:11385359-11386381	-0.0894857	-0.674027	-1.56954	-0.279642	0.351664	-1.03229	-1.64772	0.230334	0.999455	0.85536	0.000301897	0.000219795	0.000134038	0.000100791	0.220191	0.259496	5
F55C10.3	col-155	WBGene00000728	chrV:11388889-11389875	-0.0402329	-0.607263	-1.03928	0.128298	0.174089	-0.574089	-0.992877	0.297235	0.999455	0.999729	0.000301897	0.000219795	0.000134038	0.000100791	0.468452	0.0587445	5
F56D5.1	col-121	WBGene00000695	chrIV:9394933-9396218	-0.0685858	0.0661459	-0.691392	-0.436679	-0.0467107	0.272103	-1.21468	-0.248671	1	1	1	1	0.00268329	0.000100791	0.00334575	0.0907853	5
F57B1.3	col-159	WBGene00000732	chrV:13198229-13199315	-0.0122325	-0.69022	-2.61968	-0.0229907	0.10664	-0.89598	-2.47546	0.255892	0.999455	0.999729	0.000301897	0.000219795	0.000134038	0.000100791	0.920493	0.166127	5
F57B1.4	col-160	WBGene00000733	chrV:13200981-13202189	-0.00451366	-0.389866	-1.47983	-0.156723	0.0896778	-0.710551	-1.54262	-0.588611	0.999455	0.999729	0.00964563	0.000219795	0.000134038	0.000100791	0.276474	0.000129626	5
F58A3.5	ttr-31	WBGene00010225	chrX:11008265-11009070	-0.141195	-1.02528	-1.61339	-0.589686	-0.0920438	-0.911148	-1.81223	-0.0453672	0.999455	0.999729	0.000301897	0.000219795	0.000134038	0.000100791	0.000272366	0.78555	5
F58F6.1	col-104	WBGene00000678	chrIV:1353678-1355305	0.045859	-0.518005	-0.961763	0.0359696	0.293438	-0.953314	-1.5969	0.672709	0.999455	0.999729	0.000570958	0.000219795	0.000134038	0.000100791	0.841924	0.000129626	5
F58G1.6	arrd-10	WBGene00010268	chrII:12938868-12948143	0.0748075	-1.172	-1.30528	-0.233473	0.230003	-1.21555	-1.554	0.0731966	0.999455	0.999729	0.000570958	0.000219795	0.000134038	0.000100791	0.329289	0.758995	5
H10E21.4	H10E21.4	WBGene00019184	chrIII:15719-19627	0.0730416	-0.195586	-0.77294	-0.165369	0.393395	-0.352973	-1.31164	0.52738	0.999455	0.826019	0.580472	0.282245	0.0712354	0.00241018	0.438885	0.00264824	5
H23N18.1	ugt-13	WBGene00019232	chrV:4908870-4911458	0.2306	-0.873155	-1.01566	-0.214034	0.257532	-0.019424	0.512532	0.177204	0.999455	0.944362	0.000301897	0.924727	0.000134038	0.000100791	0.20075	0.257647	5
H27M09.4	dpy-14	WBGene00001075	chrI:6843594-6845136	0.224798	0.317034	-0.47564	-0.182329	0.0930737	0.258997	-1.16199	0.05912	1	1	1	1	0.000134038	0.000100791	0.195205	0.695472	5
H27M09.7	H27M09.7	WBGene00201494	chrI:6847133-6847308	-0.845903	0	-1.178	0	-0.852023	0	-1.20244	0	0.999455	0.951651	1	1	0.282687	0.0193089	1	1	5
K01D12.9	K01D12.9	WBGene00010468	chrV:12403955-12404644	-9.91076e-05	-0.116554	-0.894333	-0.344522	0.346463	-0.455307	-2.19637	0.322743	0.99964	0.81294	0.651555	0.0478134	0.00146829	0.000471205	0.034956	0.0345012	5
K02E11.10	K02E11.10	WBGene00044109	chrV:14239923-14241151	-0.27721	-0.573072	-1.71438	1.83191	-0.287547	-1.65026	-1.71034	2.00895	0.999455	0.916881	0.00106215	0.000219795	0.000134038	0.000100791	0.12189	0.105723	5
K03H1.4	ttr-2	WBGene00010539	chrIII:9927731-9929007	0.032793	-0.491169	-1.01929	-0.504318	0.0884703	-0.207866	-0.821418	-0.0214335	0.999455	0.999729	0.000301897	0.156279	0.000134038	0.000100791	0.000272366	0.885277	5
K06A4.1	nas-3	WBGene00003522	chrV:9478163-9479604	-0.329936	-0.787008	-1.434	-0.0936342	-0.389434	-1.16032	-1.5058	0.258245	1	1	0.00475927	0.025133	0.000134038	0.000100791	1	0.240595	5
K08E3.1	tyr-2	WBGene00010661	chrIII:13744221-13747287	-0.244825	-0.400192	-1.44534	-0.651127	0.0441955	-0.335618	-0.683709	0.106574	0.999455	0.999729	0.00639432	0.0341524	0.000134038	0.000100791	0.000272366	0.489853	5
[truncated: 3,551 more rows]

## Sheet: Bt407_OP50
				Foldchange				Qvalue
[truncated: 234 more rows]

## Sheet: Gene_Counts_OP50
Counts of differentially expressed genes between different Bt tratments and OP50 control (Q<0.01)
	Q<0.01
		2h	6h	12h	24h
[truncated: 27 more rows]

## Sheet: Gene_Counts_Bt407
Counts of differentially expressed genes between pathogenic Bt treatments and Bt407 control (Q<0.01)
[truncated: 23 more rows]
