# Supplementary material for: The C. elegans GATA transcription factor elt-2 mediates distinct transcriptional responses and opposite infection outcomes towards different Bacillus thuringiensis strains
Source: PLoS Pathog. 2020 Sep 24;16(9):e1008826. doi: 10.1371/journal.ppat.1008826 (PMC7513999; doi:10.1371/journal.ppat.1008826)
Supplement: S2 Table — (XLSX) [file ppat.1008826.s008.xlsx]

## Sheet: description
S2 Table. Results of functional enrichment analysis using DAVID per differential gene expression cluster of C. elegans N2 infected with B. thuringiensis Bt247 and Bt679.
Each tab presents the results of the DAVID (Huang et al., 2009. Nature Protoc.; Huang et al., 2009. Nucleic Acids Res.) functional enrichment analysis of the diferential expression clusters shown in figure 2B. Only significant results after Bonferroni correction are shown.

## Sheet: C1
Category	Term	Count	%	PValue	Genes	Gene symbol	List Total	Pop Hits	Pop Total	Fold Enrichment	Bonferroni	Benjamini	FDR
KEGG_PATHWAY	cel04146:Peroxisome	7	2.34899	4.60162e-05	WBGENE00018579, WBGENE00016716, WBGENE00011850, WBGENE00019060, WBGENE00004196, WBGENE00010063, WBGENE00014000	prx-11, ZK550.6, dhrs-4, acox-3, T20B3.1, acs-16, acs-17	34	63	3022	9.87582	0.00211456	0.00211456	0.0434852
KEGG_PATHWAY	cel00071:Fatty acid degradation	6	2.01342	9.09293e-05	WBGENE00018579, WBGENE00016716, WBGENE00019060, WBGENE00017060, WBGENE00010791, WBGENE00012907	sodh-2, cpt-1, acox-3, acs-16, acs-17, D2063.1	34	44	3022	12.1203	0.0041742	0.00208928	0.0859116
INTERPRO	IPR016638:Uncharacterised protein family UPF0376	6	2.01342	0.00016722	WBGENE00021135, WBGENE00022653, WBGENE00021134, WBGENE00020870, WBGENE00016483, WBGENE00020618	C36C5.14, W10G11.2, ZK105.1, W10G11.1, T28A11.3, T20D4.12	196	39	14476	11.3626	0.0552733	0.0552733	0.227478
INTERPRO	IPR000542:Acyltransferase ChoActase/COT/CPT	4	1.34228	0.000366738	WBGENE00011850, WBGENE00021703, WBGENE00019644, WBGENE00012907	cpt-4, cpt-1, T20B3.1, cpt-3	196	11	14476	26.8571	0.117251	0.0604525	0.498264
INTERPRO	IPR017972:Cytochrome P450, conserved site	7	2.34899	0.000382946	WBGENE00008809, WBGENE00008519, WBGENE00011699, WBGENE00010707, WBGENE00011672, WBGENE00015042, WBGENE00015044	cyp-34A7, cyp-13A11, cyp-34A9, cyp-13B1, cyp-14A3, cyp-13A5, cyp-34A2	196	71	14476	7.28169	0.122103	0.0424802	0.520232
INTERPRO	IPR002401:Cytochrome P450, E-class, group I	7	2.34899	0.000445164	WBGENE00008809, WBGENE00008519, WBGENE00011699, WBGENE00010707, WBGENE00011672, WBGENE00015042, WBGENE00015044	cyp-34A7, cyp-13A11, cyp-34A9, cyp-13B1, cyp-14A3, cyp-13A5, cyp-34A2	196	73	14476	7.08219	0.140487	0.0371401	0.604518
PIR_SUPERFAMILY	PIRSF015697:uncharacterized protein	6	2.01342	0.000478424	WBGENE00021135, WBGENE00022653, WBGENE00021134, WBGENE00020870, WBGENE00016483, WBGENE00020618		16	39	788	7.57692	0.0052501	0.0052501	0.297661
INTERPRO	IPR001128:Cytochrome P450	7	2.34899	0.000552965	WBGENE00008809, WBGENE00008519, WBGENE00011699, WBGENE00010707, WBGENE00011672, WBGENE00015042, WBGENE00015044	C36C5.14, W10G11.2, ZK105.1, W10G11.1, T28A11.3, T20D4.12	196	76	14476	6.80263	0.171435	0.0369135	0.750398
KEGG_PATHWAY	cel01100:Metabolic pathways	17	5.7047	0.000828479	WBGENE00018579, WBGENE00019060, WBGENE00006611, WBGENE00017060, WBGENE00003907, WBGENE00010791, WBGENE00011517, WBGENE00012040, WBGENE00007509, WBGENE00016716, WBGENE00009801, WBGENE00003778, WBGENE00009812, WBGENE00000512, WBGENE00016258, WBGENE00003214, WBGENE00010063	T26E3.7, paf-2, mel-32, dhrs-4, acox-3, C10C5.5, tre-5, ipla-2, suca-1, nnt-1, D2063.1, ckb-2, cgt-1, sodh-2, vha-16, acs-16, acs-17	34	678	3022	2.22861	0.0374082	0.0126282	0.780327

## Sheet: C2
Category	Term	Count	%	PValue	Genes	Gene symbol	List Total	Pop Hits	Pop Total	Fold Enrichment	Bonferroni	Benjamini	FDR
GOTERM_BP_DIRECT	GO:0045087~innate immune response	28	13.9303	1.29421e-20	WBGENE00003091, WBGENE00003090, WBGENE00009397, WBGENE00012518, WBGENE00010050, WBGENE00009393, WBGENE00010745, WBGENE00017591, WBGENE00017964, WBGENE00021519, WBGENE00020799, WBGENE00009431, WBGENE00008492, WBGENE00015932, WBGENE00019215, WBGENE00007867, WBGENE00005003, WBGENE00021879, WBGENE00010127, WBGENE00014138, WBGENE00017041, WBGENE00010123, WBGENE00003480, WBGENE00021895, WBGENE00010659,…	F54D5.4, D2007.1, T25D10.1, F55G11.7, klf-3, F55G11.2, spp-18, F01D5.1, dod-17, C17H12.6, F55G11.8, clec-85, clec-82, clec-84, H20E11.3, Y41D4B.17, F19C7.1, clec-83, C32H11.4, comt-22, dct-17, clec-66, clec-62, clec-186, F31F7.1, K08D8.5, lys-2, lys-1	96	317	11627	10.6978	1.12597e-18	1.12597e-18	1.39873e-17
SMART	SM00256:FBOX	21	10.4478	7.03169e-14	WBGENE00013838, WBGENE00021262, WBGENE00008017, WBGENE00021178, WBGENE00013836, WBGENE00008632, WBGENE00008633, WBGENE00022331, WBGENE00020453, WBGENE00022330, WBGENE00011539, WBGENE00020457, WBGENE00009839, WBGENE00013555, WBGENE00020449, WBGENE00009296, WBGENE00018939, WBGENE00044672, WBGENE00011213, WBGENE00044402, WBGENE00044403	fbxa-55, fbxa-4, fbxa-219, Y82E9BL.18, Y9C9A.8, fbxa-80, fbxa-19, fbxa-188, fbxa-67, fbxa-54, fbxa-29, fbxa-88, fbxa-31, fbxa-135, fbxa-18, fbxa-176, fbxa-190, fbxa-74, fbxa-89, F31E9.3, R10E8.8	78	176	5688	8.70105	2.95164e-12	2.95164e-12	6.50369e-11
INTERPRO	IPR002900:Domain of unknown function DUF38, Caenorhabditis species	21	10.4478	2.00448e-13	WBGENE00021262, WBGENE00013838, WBGENE00008017, WBGENE00021178, WBGENE00013836, WBGENE00018351, WBGENE00008632, WBGENE00018353, WBGENE00022331, WBGENE00020453, WBGENE00022330, WBGENE00011539, WBGENE00020457, WBGENE00022487, WBGENE00013555, WBGENE00020449, WBGENE00009296, WBGENE00018939, WBGENE00044672, WBGENE00044402, WBGENE00044403	fbxa-182, fbxa-55, fbxa-4, F42G2.2, fbxa-219, fbxa-21, Y82E9BL.18, Y9C9A.8, fbxa-80, fbxa-19, fbxa-67, fbxa-54, fbxa-29, fbxa-88, fbxa-31, fbxa-135, fbxa-176, fbxa-190, fbxa-74, fbxa-89, F31E9.3	156	219	14476	8.89814	3.30652e-11	3.30652e-11	2.4325e-10
GOTERM_MF_DIRECT	GO:0030246~carbohydrate binding	19	9.45274	8.79611e-11	WBGENE00002269, WBGENE00019738, WBGENE00017199, WBGENE00014043, WBGENE00009856, WBGENE00044469, WBGENE00021879, WBGENE00021020, WBGENE00009397, WBGENE00014138, WBGENE00021895, WBGENE00013608, WBGENE00009393, WBGENE00009394, WBGENE00014063, WBGENE00009395, WBGENE00009396, WBGENE00021873, WBGENE00021872	clec-45, clec-85, clec-143, clec-82, clec-84, clec-173, clec-58, lec-6, clec-24, clec-83, clec-66, clec-35, clec-63, clec-265, clec-62, W04B5.3, clec-65, clec-186, clec-64	85	300	9479	7.06278	6.773e-09	6.773e-09	9.28041e-08
INTERPRO	IPR003366:CUB-like domain	11	5.47264	1.05228e-10	WBGENE00007872, WBGENE00010127, WBGENE00009431, WBGENE00007873, WBGENE00010123, WBGENE00010745, WBGENE00015932, WBGENE00010659, WBGENE00010128, WBGENE00007867, WBGENE00019215	F55G11.7, dod-21, C32H11.9, dct-17, F55G11.2, H20E11.3, K08D8.5, dod-17, C17H12.6, C32H11.4, F55G11.8	156	50	14476	20.4149	1.73625e-08	8.68127e-09	1.27729e-07
INTERPRO	IPR001304:C-type lectin	18	8.95522	3.08496e-10	WBGENE00019738, WBGENE00017199, WBGENE00014043, WBGENE00018237, WBGENE00009856, WBGENE00044469, WBGENE00021879, WBGENE00009397, WBGENE00014138, WBGENE00021895, WBGENE00013608, WBGENE00009393, WBGENE00009394, WBGENE00014063, WBGENE00009395, WBGENE00009396, WBGENE00021873, WBGENE00021872	clec-45, clec-85, clec-143, clec-82, clec-84, irg-7, clec-173, clec-58, clec-24, clec-83, clec-66, clec-35, clec-63, clec-265, clec-62, clec-65, clec-186, clec-64	156	226	14476	7.39074	5.09019e-08	1.69673e-08	3.74463e-07
UP_KEYWORDS	Signal	79	39.3035	4.25938e-10	WBGENE00020741, WBGENE00019738, WBGENE00219316, WBGENE00010605, WBGENE00010453, WBGENE00044607, WBGENE00019471, WBGENE00020016, WBGENE00206512, WBGENE00020158, WBGENE00009397, WBGENE00010050, WBGENE00009393, WBGENE00010745, WBGENE00009898, WBGENE00009394, WBGENE00014106, WBGENE00009395, WBGENE00009396, WBGENE00014253, WBGENE00016663, WBGENE00016335, WBGENE00011997, WBGENE00009431, WBGENE00014043,…	pcp-4, lipl-3, clec-173, ZK1320.3, F54D5.4, ora-1, H34I24.2, ctsa-4.2, F55G11.7, F55G11.2, F01D5.1, T01D3.6, clec-265, F49F1.7, mul-1, K06G5.1, C17H12.6, F55G11.8, clec-45, dlhd-1, F12A10.7, clec-85, clec-82, C45E1.4, oac-5, clec-58, H20E11.3, hpo-15, F19C7.1, clec-83, C32H11.4, dod-21, C32H11.9, dod-23, K06A4.7, ugt-43, gba-1, ttr-37, F21A3.11, Y34B4A.6, T02C5.1, T20F7.3, vit-3, irg-7, vit-4, K0…	201	4052	20248	1.96401	2.59822e-08	2.59822e-08	4.28361e-07
UP_KEYWORDS	Lectin	19	9.45274	4.86975e-10	WBGENE00002269, WBGENE00019738, WBGENE00017199, WBGENE00014043, WBGENE00009856, WBGENE00044469, WBGENE00021879, WBGENE00021020, WBGENE00009397, WBGENE00014138, WBGENE00021895, WBGENE00013608, WBGENE00009393, WBGENE00009394, WBGENE00014063, WBGENE00009395, WBGENE00009396, WBGENE00021873, WBGENE00021872	clec-45, clec-85, clec-143, clec-82, clec-84, clec-173, clec-58, lec-6, clec-24, clec-83, clec-66, clec-35, clec-63, clec-265, clec-62, W04B5.3, clec-65, clec-186, clec-64	201	284	20248	6.7394	2.97054e-08	1.48527e-08	4.89745e-07
INTERPRO	IPR001810:F-box domain, cyclin-like	21	10.4478	1.50936e-09	WBGENE00013838, WBGENE00021262, WBGENE00008017, WBGENE00021178, WBGENE00013836, WBGENE00008632, WBGENE00008633, WBGENE00022331, WBGENE00020453, WBGENE00022330, WBGENE00011539, WBGENE00020457, WBGENE00009839, WBGENE00013555, WBGENE00020449, WBGENE00009296, WBGENE00018939, WBGENE00044672, WBGENE00011213, WBGENE00044402, WBGENE00044403	fbxa-55, fbxa-4, fbxa-219, Y82E9BL.18, Y9C9A.8, fbxa-80, fbxa-19, fbxa-188, fbxa-67, fbxa-54, fbxa-29, fbxa-88, fbxa-31, fbxa-135, fbxa-18, fbxa-176, fbxa-190, fbxa-74, fbxa-89, F31E9.3, R10E8.8	156	358	14476	5.44327	2.49044e-07	6.22609e-08	1.8321e-06
INTERPRO	IPR016186:C-type lectin-like	18	8.95522	1.65377e-09	WBGENE00019738, WBGENE00017199, WBGENE00014043, WBGENE00018237, WBGENE00009856, WBGENE00044469, WBGENE00021879, WBGENE00009397, WBGENE00014138, WBGENE00021895, WBGENE00013608, WBGENE00009393, WBGENE00009394, WBGENE00014063, WBGENE00009395, WBGENE00009396, WBGENE00021873, WBGENE00021872	clec-45, clec-85, clec-143, clec-82, clec-84, irg-7, clec-173, clec-58, clec-24, clec-83, clec-66, clec-35, clec-63, clec-265, clec-62, clec-65, clec-186, clec-64	156	252	14476	6.62821	2.72871e-07	5.45743e-08	2.0074e-06
SMART	SM00034:CLECT	18	8.95522	3.50954e-09	WBGENE00019738, WBGENE00017199, WBGENE00014043, WBGENE00018237, WBGENE00009856, WBGENE00044469, WBGENE00021879, WBGENE00009397, WBGENE00014138, WBGENE00021895, WBGENE00013608, WBGENE00009393, WBGENE00009394, WBGENE00014063, WBGENE00009395, WBGENE00009396, WBGENE00021873, WBGENE00021872	clec-45, clec-85, clec-143, clec-82, clec-84, irg-7, clec-173, clec-58, clec-24, clec-83, clec-66, clec-35, clec-63, clec-265, clec-62, clec-65, clec-186, clec-64	78	221	5688	5.93944	1.47401e-07	7.37003e-08	3.24807e-06
INTERPRO	IPR016187:C-type lectin fold	18	8.95522	5.55889e-09	WBGENE00019738, WBGENE00017199, WBGENE00014043, WBGENE00018237, WBGENE00009856, WBGENE00044469, WBGENE00021879, WBGENE00009397, WBGENE00014138, WBGENE00021895, WBGENE00013608, WBGENE00009393, WBGENE00009394, WBGENE00014063, WBGENE00009395, WBGENE00009396, WBGENE00021873, WBGENE00021872	clec-45, clec-85, clec-143, clec-82, clec-84, irg-7, clec-173, clec-58, clec-24, clec-83, clec-66, clec-35, clec-63, clec-265, clec-62, clec-65, clec-186, clec-64	156	273	14476	6.11834	9.17217e-07	1.52869e-07	6.74756e-06
INTERPRO	IPR002035:von Willebrand factor, type A	9	4.47761	2.98648e-07	WBGENE00009397, WBGENE00014043, WBGENE00010605, WBGENE00009393, WBGENE00009394, WBGENE00014063, WBGENE00009395, WBGENE00009396, WBGENE00018237	clec-143, ig-7, clec-66, clec-58, clec-63, clec-62, clec-65, clec-64, K06G5.1	156	62	14476	13.4702	4.92757e-05	7.03954e-06	0.000362508
SMART	SM00327:VWA	8	3.9801	1.89861e-06	WBGENE00009397, WBGENE00014043, WBGENE00009393, WBGENE00009394, WBGENE00014063, WBGENE00009395, WBGENE00009396, WBGENE00018237	clec-143, ig-7, clec-66, clec-58, clec-63, clec-62, clec-65, clec-64	78	45	5688	12.9641	7.97385e-05	2.65802e-05	0.00175715
GOTERM_CC_DIRECT	GO:0045121~membrane raft	6	2.98507	0.000146905	WBGENE00009431, WBGENE00003959, WBGENE00015932, WBGENE00021503, WBGENE00019215, WBGENE00021519	pcp-4, dct-17, H20E11.3, Y41D4B.17, C17H12.6, ctsa-4.2	81	72	11373	11.7006	0.00439777	0.00439777	0.125071

## Sheet: C3
Category	Term	Count	%	PValue	Genes	Gene symbol	List Total	Pop Hits	Pop Total	Fold Enrichment	Bonferroni	Benjamini	FDR
GOTERM_BP_DIRECT	GO:0045087~innate immune response	80	16.3265	5.27868e-66	WBGENE00006627, WBGENE00019100, WBGENE00008199, WBGENE00018971, WBGENE00009907, WBGENE00000783, WBGENE00015216, WBGENE00022848, WBGENE00007440, WBGENE00022645, WBGENE00022644, WBGENE00018823, WBGENE00015259, WBGENE00044073, WBGENE00016379, WBGENE00021518, WBGENE00009710, WBGENE00009432, WBGENE00007097, WBGENE00009433, WBGENE00019931, WBGENE00020456, WBGENE00016542, WBGENE00020455, WBGENE00009434,…	Y46D2A.1, F59B1.8, fbxa-60, fbxa-59, K11H12.4, skr-3, clec-258, clec-67, tsp-1, F20C5.4, clc-1, T19D12.4, F13A7.11, F08G2.5, pqm-1, dod-22, T24B8.5, fbxa-30, C08E8.4, lec-11, C34H4.2, dod-20, zip-10, valv-1, K11H12.3, C04G6.5, Y46D2A.2, F53A9.6, fbxa-150, C17H12.8, tag-244, dod-19, ZK6.11, nhr-115, R07C12.1, C39H7.4, C18H7.11, H20E11.2, Y17G7B.8, H20E11.1, C10C5.2, F47B8.4, ZK1055.7, hpo-6, nhr-1…	238	317	11627	12.3288	1.08741e-63	1.08741e-63	6.6483e-63
GOTERM_CC_DIRECT	GO:0045121~membrane raft	25	5.10204	1.91813e-23	WBGENE00008988, WBGENE00016425, WBGENE00010660, WBGENE00022645, WBGENE00022644, WBGENE00018823, WBGENE00015259, WBGENE00044073, WBGENE00021518, WBGENE00009432, WBGENE00009433, WBGENE00007097, WBGENE00019660, WBGENE00009434, WBGENE00021589, WBGENE00007807, WBGENE00015933, WBGENE00044457, WBGENE00009971, WBGENE00016257, WBGENE00019214, WBGENE00019213, WBGENE00020579, WBGENE00019659, WBGENE00021590	Y46D2A.1, K11H12.4, C30E1.8, F20G2.5, T19D12.4, K08D8.6, C34H4.2, dod-20, F54E2.1, K11H12.3, Y46D2A.2, C17H12.8, tag-244, dod-19, ZK6.11, C29F3.7, C18H7.11, H20E11.2, H20E11.1, hpo-6, F35E12.10, F35E12.9, cld-9, F53C11.1, B0024.4	230	72	11373	17.1694	1.11252e-21	1.11252e-21	1.90841e-20
INTERPRO	IPR003366:CUB-like domain	21	4.28571	7.86681e-21	WBGENE00008988, WBGENE00009432, WBGENE00009433, WBGENE00014132, WBGENE00009434, WBGENE00007807, WBGENE00015933, WBGENE00009971, WBGENE00019214, WBGENE00019213, WBGENE00010125, WBGENE00010660, WBGENE00014194, WBGENE00010103, WBGENE00014135, WBGENE00007864, WBGENE00014136, WBGENE00010658, WBGENE00010747, WBGENE00010746, WBGENE00010749	ZK1037.6, ZK896.1, C29F3.7, H20E11.2, H20E11.1, F20G2.5, F35E12.10, irg-6, dod-22, F55C9.6, F35E12.9, K08D8.6, cld-9, F53C11.1, ZK896.5, ZK896.4, K10D11.5, K10D11.3, K08D8.4, K10D11.2, C17H12.8	316	50	14476	19.2403	2.62752e-18	2.62752e-18	1.06844e-17
INTERPRO	IPR005071:Transmembrane glycoprotein	14	2.85714	3.29735e-17	WBGENE00007097, WBGENE00019660, WBGENE00021589, WBGENE00044457, WBGENE00016257, WBGENE00016425, WBGENE00022645, WBGENE00022644, WBGENE00018823, WBGENE00015259, WBGENE00019659, WBGENE00044073, WBGENE00021590, WBGENE00021518	dod-19, ZK6.11, Y46D2A.1, K11H12.4, C18H7.11, C30E1.8, hpo-6, C34H4.2, dod-20, F54E2.1, K11H12.3, B0024.4, Y46D2A.2, tag-244	316	21	14476	30.5401	1.10131e-14	5.50657e-15	4.47833e-14
GOTERM_BP_DIRECT	GO:0050829~defense response to Gram-negative bacterium	17	3.46939	9.98446e-12	WBGENE00008988, WBGENE00009432, WBGENE00009433, WBGENE00008199, WBGENE00009434, WBGENE00004809, WBGENE00019327, WBGENE00015933, WBGENE00009971, WBGENE00019214, WBGENE00019213, WBGENE00010125, WBGENE00020579, WBGENE00009213, WBGENE00004096, WBGENE00003702, WBGENE00002069	skr-3, H20E11.2, H20E11.1, ikb-1, T19D12.4, nhr-112, F35E12.10, pqm-1, dod-22, C49C3.9, thn-1, F35E12.9, cld-9, F53C11.1, zip-2, C17H12.8	238	84	11627	9.8869	2.0568e-09	1.0284e-09	1.2575e-08
INTERPRO	IPR002900:Domain of unknown function DUF38, Caenorhabditis species	23	4.69388	2.48537e-09	WBGENE00013837, WBGENE00007393, WBGENE00020456, WBGENE00017226, WBGENE00012923, WBGENE00020455, WBGENE00009490, WBGENE00015602, WBGENE00022326, WBGENE00020357, WBGENE00007716, WBGENE00022327, WBGENE00022329, WBGENE00012027, WBGENE00018803, WBGENE00044661, WBGENE00021865, WBGENE00044654, WBGENE00021256, WBGENE00015362, WBGENE00021862, WBGENE00016525, WBGENE00012622	fbxa-105, fbxa-14, fbxa-60, Y22D7AR.2, T08E11.1, fbxa-143, fbxa-59, fbxa-48, fbxa-85, fbxa-82, fbxa-79, fbxa-15, fbxa-66, fbxa-128, fbxa-30, fbxa-12, fbxa-157, fbxa-53, fbxa-127, Y38H6C.9, fbxa-158, fbxa-24, fbxa-99	316	219	14476	4.81111	8.30112e-07	2.76704e-07	3.37553e-06
INTERPRO	IPR026674:Amyotrophic lateral sclerosis 2 chromosomal region candidate gene 12 protein	10	2.04082	9.3424e-09	WBGENE00007660, WBGENE00009061, WBGENE00008301, WBGENE00008302, WBGENE00007657, WBGENE00138721, WBGENE00021081, WBGENE00018614, WBGENE00016218, WBGENE00016219	pals-38, pals-39, pals-6, pals-31, pals-33, pals-37, pals-3, pals-23, pals-14, pals-24	316	30	14476	15.27	3.12036e-06	7.8009e-07	1.26885e-05
SMART	SM00256:FBOX	20	4.08163	1.06287e-08	WBGENE00007574, WBGENE00013837, WBGENE00007393, WBGENE00020456, WBGENE00017226, WBGENE00020455, WBGENE00009490, WBGENE00015602, WBGENE00022326, WBGENE00007716, WBGENE00022327, WBGENE00022329, WBGENE00012027, WBGENE00044661, WBGENE00021865, WBGENE00044654, WBGENE00021256, WBGENE00015362, WBGENE00021862, WBGENE00016525	fbxa-105, fbxa-14, fbxa-60, Y22D7AR.2, fbxa-143, fbxa-59, fbxa-48, fbxa-85, fbxa-82, fbxa-79, fbxa-15, fbxa-66, fbxa-30, C14B1.3, fbxa-12, fbxa-157, fbxa-53, fbxa-127, fbxa-158, fbxa-99	130	176	5688	4.97203	9.1407e-07	9.1407e-07	1.14613e-05
PIR_SUPERFAMILY	PIRSF015697:uncharacterized protein	10	2.04082	7.81824e-08	WBGENE00018062, WBGENE00020869, WBGENE00015393, WBGENE00020620, WBGENE00015433, WBGENE00020881, WBGENE00015877, WBGENE00016481, WBGENE00015878, WBGENE00020617	C36C5.12, C03G6.5, T20D4.15, T28A11.19, C04E12.2, T28A11.2, T20D4.11, F35F10.13, C17B7.3, C17B7.4	21	39	788	9.62149	8.60006e-07	8.60006e-07	4.87035e-05
INTERPRO	IPR016638:Uncharacterised protein family UPF0376	10	2.04082	1.16469e-07	WBGENE00018062, WBGENE00020869, WBGENE00015393, WBGENE00020620, WBGENE00015433, WBGENE00020881, WBGENE00015877, WBGENE00016481, WBGENE00015878, WBGENE00020617	C36C5.12, C03G6.5, T20D4.15, T28A11.19, C04E12.2, T28A11.2, T20D4.11, F35F10.13, C17B7.3, C17B7.4	316	39	14476	11.7462	3.88999e-05	7.78011e-06	0.000158184
INTERPRO	IPR001810:F-box domain, cyclin-like	25	5.10204	1.06978e-06	WBGENE00015602, WBGENE00007716, WBGENE00044661, WBGENE00021865, WBGENE00007322, WBGENE00021256, WBGENE00021862, WBGENE00016525, WBGENE00013837, WBGENE00007574, WBGENE00007393, WBGENE00020456, WBGENE00017226, WBGENE00009490, WBGENE00020455, WBGENE00022326, WBGENE00020357, WBGENE00022327, WBGENE00022329, WBGENE00016119, WBGENE00012027, WBGENE00044654, WBGENE00012462, WBGENE00012624, WBGENE00015362	fbxa-105, fbxa-60, T08E11.1, fbxa-143, fbxa-59, fbxa-48, fbxa-82, fbxa-66, C05B5.5, fbxa-30, fbxa-12, fbxa-127, fbxa-150, fbxa-14, Y22D7AR.2, fbxa-85, Y17G7B.8, fbxa-79, fbxa-15, C14B1.3, fbxa-157, fbxa-53, fbxa-158, C25H3.10, fbxa-99	316	358	14476	3.19903	0.000357242	5.95492e-05	0.00145292
INTERPRO	IPR009545:Tight junction protein, claudin-like	8	1.63265	1.32012e-06	WBGENE00020760, WBGENE00000522, WBGENE00021339, WBGENE00012081, WBGENE00044681, WBGENE00009907, WBGENE00009914, WBGENE00009710	F44G3.10, T27C5.8, T24C4.4, F49H6.3, clc-1, Y34F4.4, T24C4.8, F49H6.13	316	27	14476	13.5734	0.000440824	6.29868e-05	0.00179292
GOTERM_MF_DIRECT	GO:0043565~sequence-specific DNA binding	24	4.89796	1.99271e-06	WBGENE00003620, WBGENE00017198, WBGENE00017687, WBGENE00012449, WBGENE00012005, WBGENE00019327, WBGENE00016865, WBGENE00003653, WBGENE00003617, WBGENE00011396, WBGENE00001441, WBGENE00014193, WBGENE00003688, WBGENE00003705, WBGENE00019743, WBGENE00003702, WBGENE00019115, WBGENE00007932, WBGENE00019741, WBGENE00011097, WBGENE00019742, WBGENE00012969, WBGENE00003640, WBGENE00017961	nhr-201, nhr-247, nhr-36, nhr-202, nhr-18, nhr-115, nhr-203, ets-4, nhr-180, nhr-206, nhr-195, nhr-98, fkh-9, nhr-21, nhr-63, zip-5, nhr-112, nhr-231, Y48A6B.8, nhr-50, nhr-271, ets-9, zip-2, jun-1	159	459	9479	3.11719	0.000284918	0.000284918	0.00235992
GOTERM_MF_DIRECT	GO:0003700~transcription factor activity, sequence-specific DNA binding	25	5.10204	2.00688e-06	WBGENE00003620, WBGENE00017198, WBGENE00017687, WBGENE00012449, WBGENE00012005, WBGENE00019327, WBGENE00016865, WBGENE00003653, WBGENE00003617, WBGENE00011396, WBGENE00001441, WBGENE00014193, WBGENE00003688, WBGENE00003705, WBGENE00019743, WBGENE00003702, WBGENE00007932, WBGENE00019115, WBGENE00019741, WBGENE00019742, WBGENE00011097, WBGENE00012969, WBGENE00003640, WBGENE00016997, WBGENE00017961	nhr-201, nhr-247, nhr-202, nhr-18, nhr-203, ets-4, nhr-180, nhr-63, zip-5, nhr-231, Y48A6B.8, nhr-50, nhr-271, ets-9, jun-1, nhr-36, nhr-115, nhr-206, nhr-195, nhr-98, fkh-9, nhr-21, nhr-112, cebp-1, zip-2	159	494	9479	3.01702	0.000286943	0.000143482	0.00237669
INTERPRO	IPR002542:Domain of unknown function DUF19	11	2.2449	1.23097e-05	WBGENE00018062, WBGENE00020869, WBGENE00015393, WBGENE00008389, WBGENE00020620, WBGENE00015433, WBGENE00020881, WBGENE00015877, WBGENE00016481, WBGENE00015878, WBGENE00020617	D1086.2, C36C5.12, C03G6.5, T20D4.15, T28A11.19, C04E12.2, T28A11.2, T20D4.11, F35F10.13, C17B7.3, C17B7.4	316	83	14476	6.07122	0.00410303	0.000513801	0.0167173
UP_KEYWORDS	Signal	135	27.551	4.21208e-05	WBGENE00014053, WBGENE00018874, WBGENE00008199, WBGENE00010501, WBGENE00010977, WBGENE00009488, WBGENE00019472, WBGENE00009487, WBGENE00012921, WBGENE00004169, WBGENE00011678, WBGENE00022645, WBGENE00022644, WBGENE00007864, WBGENE00007957, WBGENE00015877, WBGENE00015878, WBGENE00044073, WBGENE00014049, WBGENE00021518, WBGENE00013900, WBGENE00013119, WBGENE00006929, WBGENE00016923, WBGENE00002174,…	ZK669.3, C42D4.13, cup-16, clec-258, T20D4.11, oac-14, K03A11.5, dod-22, T24B8.5, F08B12.4, ncr-1, F15B9.6, T28H10.3, dod-20, F47G3.4, Y43C5A.3, oac-3, ZK666.11, K03D3.2, Y51H4A.25, C17H12.8, Y39B6A.5, dod-19, ZK6.11, T20D4.15, C53C11.5, H20E11.2, H20E11.1, cutl-24, C08G5.7, F55B11.4, T28A11.2, ugt-18, Y53H1B.2, F21C10.11, T28A11.4, tmed-13, B0524.5, tag-234, vit-5, ZK1290.10, cpr-3, K02C4.2, irg…	490	4052	20248	1.37674	0.00424525	0.00424525	0.0468289
GOTERM_BP_DIRECT	GO:0043401~steroid hormone mediated signaling pathway	17	3.46939	0.000208601	WBGENE00003620, WBGENE00017198, WBGENE00012449, WBGENE00003653, WBGENE00003617, WBGENE00011396, WBGENE00014193, WBGENE00003688, WBGENE00003705, WBGENE00019743, WBGENE00003702, WBGENE00019115, WBGENE00019741, WBGENE00019742, WBGENE00011097, WBGENE00003640, WBGENE00017961	nhr-201, nhr-247, nhr-36, nhr-202, nhr-18, nhr-115, nhr-203, nhr-180, nhr-206, nhr-195, nhr-98, nhr-21, nhr-63, nhr-112, nhr-231, nhr-50, nhr-271	238	281	11627	2.95552	0.0420658	0.0142233	0.262407
INTERPRO	IPR001628:Zinc finger, nuclear hormone receptor-type	17	3.46939	0.00025419	WBGENE00003620, WBGENE00017198, WBGENE00012449, WBGENE00003653, WBGENE00003617, WBGENE00011396, WBGENE00014193, WBGENE00003688, WBGENE00003705, WBGENE00019743, WBGENE00003702, WBGENE00019115, WBGENE00019741, WBGENE00019742, WBGENE00011097, WBGENE00003640, WBGENE00017961	nhr-201, nhr-247, nhr-36, nhr-202, nhr-18, nhr-115, nhr-203, nhr-180, nhr-206, nhr-195, nhr-98, nhr-21, nhr-63, nhr-112, nhr-231, nhr-50, nhr-271	316	267	14476	2.91675	0.0814054	0.00939012	0.34468
SMART	SM00430:HOLI	17	3.46939	0.000276202	WBGENE00003620, WBGENE00017198, WBGENE00012449, WBGENE00003653, WBGENE00003617, WBGENE00011396, WBGENE00014193, WBGENE00003688, WBGENE00003705, WBGENE00019743, WBGENE00003702, WBGENE00019115, WBGENE00019741, WBGENE00019742, WBGENE00011097, WBGENE00003640, WBGENE00017961	nhr-201, nhr-247, nhr-36, nhr-202, nhr-18, nhr-115, nhr-203, nhr-180, nhr-206, nhr-195, nhr-98, nhr-21, nhr-63, nhr-112, nhr-231, nhr-50, nhr-271	130	264	5688	2.81748	0.0234767	0.0118081	0.297435
GOTERM_MF_DIRECT	GO:0008270~zinc ion binding	28	5.71429	0.000300659	WBGENE00003620, WBGENE00011737, WBGENE00012449, WBGENE00009595, WBGENE00015216, WBGENE00010790, WBGENE00016190, WBGENE00003688, WBGENE00043995, WBGENE00019743, WBGENE00019741, WBGENE00019742, WBGENE00010545, WBGENE00009660, WBGENE00017198, WBGENE00003653, WBGENE00003617, WBGENE00011396, WBGENE00014193, WBGENE00019344, WBGENE00003705, WBGENE00021397, WBGENE00003702, WBGENE00019115, WBGENE00011097,…	dhhc-10, nhr-201, nhr-247, nhr-202, nhr-18, nhr-203, nhr-180, F40F12.9, sodh-1, rcs-1, nhr-63, zmp-1, cbp-2, nhr-231, sqst-1, nhr-50, nhr-271, valv-1, F43G6.8, nhr-36, nhr-115, Y38C1AA.6, nhr-206, nhr-195, nhr-98, nhr-21, nhr-112, cbp-3	159	800	9479	2.08657	0.0420892	0.0142313	0.355486
SMART	SM00399:ZnF_C4	17	3.46939	0.000313993	WBGENE00003620, WBGENE00017198, WBGENE00012449, WBGENE00003653, WBGENE00003617, WBGENE00011396, WBGENE00014193, WBGENE00003688, WBGENE00003705, WBGENE00019743, WBGENE00003702, WBGENE00019115, WBGENE00019741, WBGENE00019742, WBGENE00011097, WBGENE00003640, WBGENE00017961	nhr-201, nhr-247, nhr-36, nhr-202, nhr-18, nhr-115, nhr-203, nhr-180, nhr-206, nhr-195, nhr-98, nhr-21, nhr-63, nhr-112, nhr-231, nhr-50, nhr-271	130	267	5688	2.78583	0.0266462	0.00896214	0.338068
INTERPRO	IPR013088:Zinc finger, NHR/GATA-type	17	3.46939	0.00038237	WBGENE00003620, WBGENE00017198, WBGENE00012449, WBGENE00003653, WBGENE00003617, WBGENE00011396, WBGENE00014193, WBGENE00003688, WBGENE00003705, WBGENE00019743, WBGENE00003702, WBGENE00019115, WBGENE00019741, WBGENE00019742, WBGENE00011097, WBGENE00003640, WBGENE00017961	nhr-201, nhr-247, nhr-36, nhr-202, nhr-18, nhr-115, nhr-203, nhr-180, nhr-206, nhr-195, nhr-98, nhr-21, nhr-63, nhr-112, nhr-231, nhr-50, nhr-271	316	277	14476	2.81145	0.119914	0.0126924	0.518073
INTERPRO	IPR000536:Nuclear hormone receptor, ligand-binding, core	17	3.46939	0.000449781	WBGENE00003620, WBGENE00017198, WBGENE00012449, WBGENE00003653, WBGENE00003617, WBGENE00011396, WBGENE00014193, WBGENE00003688, WBGENE00003705, WBGENE00019743, WBGENE00003702, WBGENE00019115, WBGENE00019741, WBGENE00019742, WBGENE00011097, WBGENE00003640, WBGENE00017961	nhr-201, nhr-247, nhr-36, nhr-202, nhr-18, nhr-115, nhr-203, nhr-180, nhr-206, nhr-195, nhr-98, nhr-21, nhr-63, nhr-112, nhr-231, nhr-50, nhr-271	316	281	14476	2.77143	0.139516	0.0135672	0.60915
KEGG_PATHWAY	cel04142:Lysosome	5	1.02041	0.000451764	WBGENE00012144, WBGENE00007055, WBGENE00021072, WBGENE00000783, WBGENE00003561	tag-196, ncr-1, T28H10.3, W07B8.4, cpr-3	16	78	3022	12.1074	0.0130186	0.0130186	0.380803
INTERPRO	IPR000859:CUB domain	8	1.63265	0.000734385	WBGENE00008988, WBGENE00012583, WBGENE00010125, WBGENE00014135, WBGENE00007864, WBGENE00010747, WBGENE00010658, WBGENE00007153	irg-6, dod-22, clec-41, clec-4, ZK896.4, F20G2.5, K10D11.3, K08D8.4	316	69	14476	5.31132	0.217589	0.0202403	0.992819
INTERPRO	IPR007883:Protein of unknown function DUF713	4	0.816327	0.00109324	WBGENE00012398, WBGENE00012399, WBGENE00012381, WBGENE00015223	Y2H9A.4, B0507.6, Y6E2A.4, Y6E2A.5	316	10	14476	18.3241	0.30604	0.0277119	1.47462

## Sheet: C4
Category	Term	Count	%	PValue	Genes	Gene symbol	List Total	Pop Hits	Pop Total	Fold Enrichment	Bonferroni	Benjamini	FDR
INTERPRO	IPR000535:Major sperm protein	66	8.85906	1.14702e-72	WBGENE00014246, WBGENE00003449, WBGENE00003448, WBGENE00014247, WBGENE00003446, WBGENE00003443, WBGENE00003444, WBGENE00007714, WBGENE00022708, WBGENE00009959, WBGENE00009550, WBGENE00003452, WBGENE00010091, WBGENE00003450, WBGENE00016447, WBGENE00003458, WBGENE00016399, WBGENE00006044, WBGENE00003456, WBGENE00009470, WBGENE00013165, WBGENE00003457, WBGENE00006048, WBGENE00008724, WBGENE00006040,…	F42A9.7, C34D4.3, Y53F4B.19, F58A6.9, msp-40, msp-38, msp-36, F13A7.1, C01G10.14, Y38F2AR.10, msp-45, C25D7.1, ssp-35, F52F12.8, ssp-9, msp-49, ZK1307.3, ssp-33, ZK1307.4, C35E7.9, K05F1.9, C10H11.7, F54H5.3, msp-3, msp-113, msp-81, msp-79, msp-78, C36H8.1, msp-19, msp-142, msp-10, msp-152, Y48B6A.5, msp-33, F36H12.3, ZK688.12, dct-9, msp-64, msp-63, F53B6.4, C15H11.1, msp-65, ssp-34, T22B3.3, ms…	399	113	14476	21.1905	3.39518e-70	3.39518e-70	1.52963e-69
INTERPRO	IPR008962:PapD-like	66	8.85906	5.85642e-72	WBGENE00014246, WBGENE00003449, WBGENE00003448, WBGENE00014247, WBGENE00003446, WBGENE00003443, WBGENE00003444, WBGENE00007714, WBGENE00022708, WBGENE00009959, WBGENE00009550, WBGENE00003452, WBGENE00010091, WBGENE00003450, WBGENE00016447, WBGENE00003458, WBGENE00016399, WBGENE00006044, WBGENE00003456, WBGENE00009470, WBGENE00013165, WBGENE00003457, WBGENE00006048, WBGENE00008724, WBGENE00006040,…	F42A9.7, C34D4.3, Y53F4B.19, F58A6.9, msp-40, msp-38, msp-36, F13A7.1, C01G10.14, Y38F2AR.10, msp-45, C25D7.1, ssp-35, F52F12.8, ssp-9, msp-49, ZK1307.3, ssp-33, ZK1307.4, C35E7.9, K05F1.9, C10H11.7, F54H5.3, msp-3, msp-113, msp-81, msp-79, msp-78, C36H8.1, msp-19, msp-142, msp-10, msp-152, Y48B6A.5, msp-33, F36H12.3, ZK688.12, dct-9, msp-64, msp-63, F53B6.4, C15H11.1, msp-65, ssp-34, T22B3.3, ms…	399	115	14476	20.822	1.7335e-69	8.66751e-70	7.80993e-69
UP_SEQ_FEATURE	domain:MSP	38	5.10067	1.691e-50	WBGENE00014246, WBGENE00003467, WBGENE00003449, WBGENE00003468, WBGENE00003465, WBGENE00003448, WBGENE00003466, WBGENE00014247, WBGENE00003446, WBGENE00003443, WBGENE00003469, WBGENE00019026, WBGENE00003444, WBGENE00003431, WBGENE00044763, WBGENE00009550, WBGENE00003452, WBGENE00003470, WBGENE00003424, WBGENE00003450, WBGENE00006038, WBGENE00003426, WBGENE00003425, WBGENE00003458, WBGENE00006044,…	ZK688.12, F58A6.9, msp-40, msp-64, msp-38, msp-63, msp-36, msp-45, msp-65, ssp-34, ssp-9, msp-49, msp-77, msp-76, ZK1307.3, ZK1307.4, msp-3, msp-53, msp-113, msp-81, msp-79, msp-51, msp-78, msp-50, ssp-10, msp-56, msp-55, msp-19, msp-142, msp-10, msp-152, ssp-31, msp-33, msp-59, ssp-16, msp-57, F38H4.6, ssp-11	97	49	3383	27.0469	2.60413e-48	2.60413e-48	2.02852e-47
GOTERM_CC_DIRECT	GO:0031143~pseudopodium	31	4.16107	2.5975e-40	WBGENE00003467, WBGENE00003449, WBGENE00003468, WBGENE00003465, WBGENE00003448, WBGENE00003466, WBGENE00020187, WBGENE00003446, WBGENE00003443, WBGENE00003469, WBGENE00003431, WBGENE00003444, WBGENE00003452, WBGENE00003470, WBGENE00003424, WBGENE00003450, WBGENE00003426, WBGENE00003425, WBGENE00016447, WBGENE00003458, WBGENE00003442, WBGENE00021113, WBGENE00003456, WBGENE00003457, WBGENE00003435,…	msp-40, msp-64, msp-38, msp-63, msp-36, msp-45, msp-65, msp-49, msp-77, msp-76, msd-4, msd-2, gsp-3, gsp-4, msp-3, msp-53, msp-113, msp-81, msp-79, msp-51, msp-78, msp-50, msp-56, msp-55, msp-19, msp-142, msp-10, msp-152, msp-33, msp-59, msp-57	305	39	11373	29.6396	1.89617e-38	1.89617e-38	2.71125e-37
GOTERM_CC_DIRECT	GO:0005856~cytoskeleton	52	6.97987	2.99356e-33	WBGENE00003449, WBGENE00003448, WBGENE00003446, WBGENE00003443, WBGENE00003444, WBGENE00007714, WBGENE00022708, WBGENE00009959, WBGENE00009550, WBGENE00003452, WBGENE00003450, WBGENE00003458, WBGENE00003456, WBGENE00009470, WBGENE00013165, WBGENE00003457, WBGENE00008724, WBGENE00007239, WBGENE00007987, WBGENE00003464, WBGENE00003463, WBGENE00016729, WBGENE00011911, WBGENE00003467, WBGENE00009031,…	F42A9.7, Y53F4B.19, msp-40, msp-38, msp-36, F13A7.1, C01G10.14, Y38F2AR.10, msp-45, C25D7.1, F52F12.8, msp-49, C35E7.9, K05F1.9, C10H11.7, F54H5.3, msp-3, msp-113, msp-81, msp-79, msp-78, C36H8.1, msp-19, msp-142, msp-10, msp-152, Y48B6A.5, msp-33, tmd-2, F36H12.3, dct-9, msp-64, msp-63, F53B6.4, C15H11.1, msp-65, T22B3.3, C46H11.3, msp-77, msp-76, msp-53, ZK354.7, msp-51, msp-50, msp-56, msp-55,…	305	227	11373	8.54186	2.1853e-31	1.09265e-31	3.12466e-30
UP_SEQ_FEATURE	chain:Major sperm protein 55/57	22	2.95302	3.29723e-28	WBGENE00003458, WBGENE00003449, WBGENE00003467, WBGENE00003468, WBGENE00003448, WBGENE00003446, WBGENE00003442, WBGENE00003443, WBGENE00003456, WBGENE00003469, WBGENE00019026, WBGENE00003444, WBGENE00003457, WBGENE00003435, WBGENE00003470, WBGENE00003452, WBGENE00003450, WBGENE00003432, WBGENE00003463, WBGENE00003426, WBGENE00003438, WBGENE00003425	F58A6.9, msp-40, msp-64, msp-53, msp-113, msp-63, msp-81, msp-51, msp-50, msp-36, msp-45, msp-56, msp-55, msp-19, msp-65, msp-142, msp-10, msp-152, msp-49, msp-76, msp-59, msp-57	97	28	3383	27.4028	5.07773e-26	2.53886e-26	3.95536e-25
UP_SEQ_FEATURE	chain:Major sperm protein 32	22	2.95302	3.29723e-28	WBGENE00003458, WBGENE00003449, WBGENE00003467, WBGENE00003468, WBGENE00003448, WBGENE00003446, WBGENE00003442, WBGENE00003443, WBGENE00003456, WBGENE00003469, WBGENE00019026, WBGENE00003444, WBGENE00003457, WBGENE00003435, WBGENE00003470, WBGENE00003452, WBGENE00003450, WBGENE00003432, WBGENE00003463, WBGENE00003426, WBGENE00003438, WBGENE00003425	F58A6.9, msp-40, msp-64, msp-53, msp-113, msp-63, msp-81, msp-51, msp-50, msp-36, msp-45, msp-56, msp-55, msp-19, msp-65, msp-142, msp-10, msp-152, msp-49, msp-76, msp-59, msp-57	97	28	3383	27.4028	5.07773e-26	2.53886e-26	3.95536e-25
UP_SEQ_FEATURE	chain:Major sperm protein 19/31/40/45/50/51/53/59/61/65/81/113/142	22	2.95302	3.29723e-28	WBGENE00003458, WBGENE00003449, WBGENE00003467, WBGENE00003468, WBGENE00003448, WBGENE00003446, WBGENE00003442, WBGENE00003443, WBGENE00003456, WBGENE00003469, WBGENE00019026, WBGENE00003444, WBGENE00003457, WBGENE00003435, WBGENE00003470, WBGENE00003452, WBGENE00003450, WBGENE00003432, WBGENE00003463, WBGENE00003426, WBGENE00003438, WBGENE00003425	F58A6.9, msp-40, msp-64, msp-53, msp-113, msp-63, msp-81, msp-51, msp-50, msp-36, msp-45, msp-56, msp-55, msp-19, msp-65, msp-142, msp-10, msp-152, msp-49, msp-76, msp-59, msp-57	97	28	3383	27.4028	5.07773e-26	2.53886e-26	3.95536e-25
UP_SEQ_FEATURE	chain:Major sperm protein 63	22	2.95302	3.29723e-28	WBGENE00003458, WBGENE00003449, WBGENE00003467, WBGENE00003468, WBGENE00003448, WBGENE00003446, WBGENE00003442, WBGENE00003443, WBGENE00003456, WBGENE00003469, WBGENE00019026, WBGENE00003444, WBGENE00003457, WBGENE00003435, WBGENE00003470, WBGENE00003452, WBGENE00003450, WBGENE00003432, WBGENE00003463, WBGENE00003426, WBGENE00003438, WBGENE00003425	F58A6.9, msp-40, msp-64, msp-53, msp-113, msp-63, msp-81, msp-51, msp-50, msp-36, msp-45, msp-56, msp-55, msp-19, msp-65, msp-142, msp-10, msp-152, msp-49, msp-76, msp-59, msp-57	97	28	3383	27.4028	5.07773e-26	2.53886e-26	3.95536e-25
UP_SEQ_FEATURE	chain:Major sperm protein 49	22	2.95302	3.29723e-28	WBGENE00003458, WBGENE00003449, WBGENE00003467, WBGENE00003468, WBGENE00003448, WBGENE00003446, WBGENE00003442, WBGENE00003443, WBGENE00003456, WBGENE00003469, WBGENE00019026, WBGENE00003444, WBGENE00003457, WBGENE00003435, WBGENE00003470, WBGENE00003452, WBGENE00003450, WBGENE00003432, WBGENE00003463, WBGENE00003426, WBGENE00003438, WBGENE00003425	F58A6.9, msp-40, msp-64, msp-53, msp-113, msp-63, msp-81, msp-51, msp-50, msp-36, msp-45, msp-56, msp-55, msp-19, msp-65, msp-142, msp-10, msp-152, msp-49, msp-76, msp-59, msp-57	97	28	3383	27.4028	5.07773e-26	2.53886e-26	3.95536e-25
UP_SEQ_FEATURE	chain:Major sperm protein 152	22	2.95302	3.29723e-28	WBGENE00003458, WBGENE00003449, WBGENE00003467, WBGENE00003468, WBGENE00003448, WBGENE00003446, WBGENE00003442, WBGENE00003443, WBGENE00003456, WBGENE00003469, WBGENE00019026, WBGENE00003444, WBGENE00003457, WBGENE00003435, WBGENE00003470, WBGENE00003452, WBGENE00003450, WBGENE00003432, WBGENE00003463, WBGENE00003426, WBGENE00003438, WBGENE00003425	F58A6.9, msp-40, msp-64, msp-53, msp-113, msp-63, msp-81, msp-51, msp-50, msp-36, msp-45, msp-56, msp-55, msp-19, msp-65, msp-142, msp-10, msp-152, msp-49, msp-76, msp-59, msp-57	97	28	3383	27.4028	5.07773e-26	2.53886e-26	3.95536e-25
UP_SEQ_FEATURE	chain:Major sperm protein 10/36/56/76	22	2.95302	3.29723e-28	WBGENE00003458, WBGENE00003449, WBGENE00003467, WBGENE00003468, WBGENE00003448, WBGENE00003446, WBGENE00003442, WBGENE00003443, WBGENE00003456, WBGENE00003469, WBGENE00019026, WBGENE00003444, WBGENE00003457, WBGENE00003435, WBGENE00003470, WBGENE00003452, WBGENE00003450, WBGENE00003432, WBGENE00003463, WBGENE00003426, WBGENE00003438, WBGENE00003425	F58A6.9, msp-40, msp-64, msp-53, msp-113, msp-63, msp-81, msp-51, msp-50, msp-36, msp-45, msp-56, msp-55, msp-19, msp-65, msp-142, msp-10, msp-152, msp-49, msp-76, msp-59, msp-57	97	28	3383	27.4028	5.07773e-26	2.53886e-26	3.95536e-25
UP_KEYWORDS	Cytoskeleton	51	6.84564	1.53723e-26	WBGENE00003449, WBGENE00003448, WBGENE00003446, WBGENE00003443, WBGENE00003444, WBGENE00007714, WBGENE00022708, WBGENE00009959, WBGENE00009550, WBGENE00003452, WBGENE00003450, WBGENE00003458, WBGENE00003456, WBGENE00009470, WBGENE00013165, WBGENE00003457, WBGENE00008724, WBGENE00007239, WBGENE00007987, WBGENE00003464, WBGENE00003463, WBGENE00016729, WBGENE00011911, WBGENE00003467, WBGENE00009031,…	F42A9.7, Y53F4B.19, msp-40, msp-38, msp-36, F13A7.1, C01G10.14, Y38F2AR.10, msp-45, C25D7.1, F52F12.8, msp-49, C35E7.9, K05F1.9, C10H11.7, F54H5.3, msp-3, msp-113, msp-81, msp-79, msp-78, C36H8.1, msp-19, msp-142, msp-10, msp-152, Y48B6A.5, msp-33, F36H12.3, dct-9, msp-64, msp-63, F53B6.4, C15H11.1, msp-65, T22B3.3, C46H11.3, msp-77, msp-76, msp-53, ZK354.7, msp-51, msp-50, msp-56, msp-55, F58E6.…	745	212	20248	6.53823	1.61409e-24	1.61409e-24	1.72189e-23
GOTERM_BP_DIRECT	GO:0006470~protein dephosphorylation	32	4.2953	1.15953e-18	WBGENE00009548, WBGENE00015929, WBGENE00018347, WBGENE00020187, WBGENE00016839, WBGENE00021007, WBGENE00011808, WBGENE00022090, WBGENE00022709, WBGENE00011438, WBGENE00016053, WBGENE00007610, WBGENE00009605, WBGENE00010265, WBGENE00010136, WBGENE00012173, WBGENE00016398, WBGENE00009492, WBGENE00021113, WBGENE00013771, WBGENE00011918, WBGENE00022753, WBGENE00008124, WBGENE00015931, WBGENE00018531,…	ptp-5.1, ZK484.7, W01B6.6, C34D4.2, F47B3.7, T22C1.8, ptp-5.3, W03F11.4, T04F3.3, F58G1.3, C17H12.5, C43E11.5, T27A3.5, gsp-3, F42C5.5, Y113G7C.1, gsp-4, T16G12.7, F52H3.6, F38H4.4, F40G12.10, Y69A2AR.19, C15H7.3, F55H12.5, C50F2.5, C47A4.3, C17H12.3, ZK354.8, C06A1.3, ZK938.1, F36H1.3, B0280.11	278	176	11627	7.60432	2.42342e-16	2.42342e-16	1.46383e-15
SMART	SM00194:PTPc	23	3.08725	1.98098e-16	WBGENE00012173, WBGENE00009548, WBGENE00010136, WBGENE00015929, WBGENE00018347, WBGENE00009492, WBGENE00013771, WBGENE00016839, WBGENE00011918, WBGENE00021007, WBGENE00022090, WBGENE00022709, WBGENE00022753, WBGENE00015931, WBGENE00018531, WBGENE00011438, WBGENE00016053, WBGENE00020841, WBGENE00015106, WBGENE00007610, WBGENE00016605, WBGENE00009605, WBGENE00021207	T27A3.5, ptp-5.1, ZK484.7, W01B6.6, F42C5.5, Y113G7C.1, F47B3.7, T22C1.8, ptp-5.3, F38H4.4, W03F11.4, F40G12.10, T04F3.3, Y69A2AR.19, C15H7.3, F55H12.5, C50F2.5, C17H12.3, ZK354.8, F36H1.3, B0280.11, C17H12.5, C43E11.5	153	86	5688	9.94254	1.28786e-14	1.28786e-14	2.22045e-13
GOTERM_BP_DIRECT	GO:0008360~regulation of cell shape	23	3.08725	8.08289e-16	WBGENE00010366, WBGENE00019642, WBGENE00007448, WBGENE00019561, WBGENE00018745, WBGENE00015629, WBGENE00016541, WBGENE00018301, WBGENE00007563, WBGENE00015634, WBGENE00016765, WBGENE00022705, WBGENE00022707, WBGENE00007335, WBGENE00020223, WBGENE00014007, WBGENE00018839, WBGENE00008235, WBGENE00011466, WBGENE00012637, WBGENE00012169, WBGENE00007777, WBGENE00018004	T05A7.6, K09C6.7, F33D11.7, F41G3.5, C39H7.1, K11C4.1, ZK354.6, ZK354.2, C08F8.6, C27D8.1, C50F4.10, Y38H8A.3, C05C12.1, H05L14.1, C09B9.4, C14A4.13, C09D4.3, F53C3.1, ttbk-4, C49C8.1, T05C12.1, F54H5.2, ZK596.2	278	98	11627	9.81578	1.62426e-13	8.12683e-14	9.76996e-13
UP_KEYWORDS	Acetylation	28	3.75839	1.39827e-15	WBGENE00003467, WBGENE00003449, WBGENE00003468, WBGENE00003465, WBGENE00003448, WBGENE00003466, WBGENE00003446, WBGENE00003443, WBGENE00003469, WBGENE00003431, WBGENE00003444, WBGENE00003452, WBGENE00003470, WBGENE00003424, WBGENE00003450, WBGENE00003426, WBGENE00003425, WBGENE00003458, WBGENE00003442, WBGENE00003456, WBGENE00003457, WBGENE00001944, WBGENE00003435, WBGENE00003434, WBGENE00003464,…	msp-40, msp-64, msp-38, msp-63, msp-36, msp-45, msp-65, msp-49, msp-77, msp-76, his-70, msp-3, msp-53, msp-113, msp-81, msp-79, msp-51, msp-78, msp-50, msp-56, msp-55, msp-19, msp-142, msp-10, msp-152, msp-33, msp-59, msp-57	745	108	20248	7.04628	1.51545e-13	7.57172e-14	1.62093e-12
SMART	SM00404:PTPc_motif	23	3.08725	2.68107e-15	WBGENE00012173, WBGENE00009548, WBGENE00010136, WBGENE00015929, WBGENE00018347, WBGENE00009492, WBGENE00013771, WBGENE00016839, WBGENE00011918, WBGENE00021007, WBGENE00022090, WBGENE00022709, WBGENE00022753, WBGENE00015931, WBGENE00018531, WBGENE00011438, WBGENE00016053, WBGENE00020841, WBGENE00015106, WBGENE00007610, WBGENE00016605, WBGENE00009605, WBGENE00021207	T27A3.5, ptp-5.1, ZK484.7, W01B6.6, F42C5.5, Y113G7C.1, F47B3.7, T22C1.8, ptp-5.3, F38H4.4, W03F11.4, F40G12.10, T04F3.3, Y69A2AR.19, C15H7.3, F55H12.5, C50F2.5, C17H12.3, ZK354.8, F36H1.3, B0280.11, C17H12.5, C43E11.5	153	96	5688	8.90686	1.54543e-13	7.72715e-14	2.65343e-12
INTERPRO	IPR000242:Protein-tyrosine phosphatase, receptor/non-receptor type	23	3.08725	5.24624e-15	WBGENE00012173, WBGENE00009548, WBGENE00010136, WBGENE00015929, WBGENE00018347, WBGENE00009492, WBGENE00013771, WBGENE00016839, WBGENE00011918, WBGENE00021007, WBGENE00022090, WBGENE00022709, WBGENE00022753, WBGENE00015931, WBGENE00018531, WBGENE00011438, WBGENE00016053, WBGENE00020841, WBGENE00015106, WBGENE00007610, WBGENE00016605, WBGENE00009605, WBGENE00021207	T27A3.5, ptp-5.1, ZK484.7, W01B6.6, F42C5.5, Y113G7C.1, F47B3.7, T22C1.8, ptp-5.3, F38H4.4, W03F11.4, F40G12.10, T04F3.3, Y69A2AR.19, C15H7.3, F55H12.5, C50F2.5, C17H12.3, ZK354.8, F36H1.3, B0280.11, C17H12.5, C43E11.5	399	93	14476	8.97265	1.54454e-12	5.1481e-13	6.9611e-12
GOTERM_MF_DIRECT	GO:0004725~protein tyrosine phosphatase activity	23	3.08725	9.82635e-15	WBGENE00012173, WBGENE00009548, WBGENE00010136, WBGENE00015929, WBGENE00018347, WBGENE00009492, WBGENE00013771, WBGENE00016839, WBGENE00011918, WBGENE00021007, WBGENE00022090, WBGENE00022709, WBGENE00022753, WBGENE00015931, WBGENE00018531, WBGENE00011438, WBGENE00016053, WBGENE00020841, WBGENE00015106, WBGENE00007610, WBGENE00016605, WBGENE00009605, WBGENE00021207	T27A3.5, ptp-5.1, ZK484.7, W01B6.6, F42C5.5, Y113G7C.1, F47B3.7, T22C1.8, ptp-5.3, F38H4.4, W03F11.4, F40G12.10, T04F3.3, Y69A2AR.19, C15H7.3, F55H12.5, C50F2.5, C17H12.3, ZK354.8, F36H1.3, B0280.11, C17H12.5, C43E11.5	222	113	9479	8.69078	1.48215e-12	1.48215e-12	1.18017e-11
INTERPRO	IPR003595:Protein-tyrosine phosphatase, catalytic	23	3.08725	1.06641e-14	WBGENE00012173, WBGENE00009548, WBGENE00010136, WBGENE00015929, WBGENE00018347, WBGENE00009492, WBGENE00013771, WBGENE00016839, WBGENE00011918, WBGENE00021007, WBGENE00022090, WBGENE00022709, WBGENE00022753, WBGENE00015931, WBGENE00018531, WBGENE00011438, WBGENE00016053, WBGENE00020841, WBGENE00015106, WBGENE00007610, WBGENE00016605, WBGENE00009605, WBGENE00021207	T27A3.5, ptp-5.1, ZK484.7, W01B6.6, F42C5.5, Y113G7C.1, F47B3.7, T22C1.8, ptp-5.3, F38H4.4, W03F11.4, F40G12.10, T04F3.3, Y69A2AR.19, C15H7.3, F55H12.5, C50F2.5, C17H12.3, ZK354.8, F36H1.3, B0280.11, C17H12.5, C43E11.5	399	96	14476	8.69225	3.15481e-12	7.88702e-13	1.42109e-11
GOTERM_BP_DIRECT	GO:0035335~peptidyl-tyrosine dephosphorylation	23	3.08725	1.22444e-14	WBGENE00012173, WBGENE00009548, WBGENE00010136, WBGENE00015929, WBGENE00018347, WBGENE00009492, WBGENE00013771, WBGENE00016839, WBGENE00011918, WBGENE00021007, WBGENE00022090, WBGENE00022709, WBGENE00022753, WBGENE00015931, WBGENE00018531, WBGENE00011438, WBGENE00016053, WBGENE00020841, WBGENE00015106, WBGENE00007610, WBGENE00016605, WBGENE00009605, WBGENE00021207	T27A3.5, ptp-5.1, ZK484.7, W01B6.6, F42C5.5, Y113G7C.1, F47B3.7, T22C1.8, ptp-5.3, F38H4.4, W03F11.4, F40G12.10, T04F3.3, Y69A2AR.19, C15H7.3, F55H12.5, C50F2.5, C17H12.3, ZK354.8, F36H1.3, B0280.11, C17H12.5, C43E11.5	278	111	11627	8.66618	2.5524e-12	8.50764e-13	1.5421e-11
UP_KEYWORDS	Cell projection	29	3.89262	4.76277e-14	WBGENE00003467, WBGENE00003449, WBGENE00003468, WBGENE00003465, WBGENE00003448, WBGENE00003466, WBGENE00020187, WBGENE00003446, WBGENE00003443, WBGENE00003469, WBGENE00003431, WBGENE00003444, WBGENE00003452, WBGENE00003470, WBGENE00003424, WBGENE00003450, WBGENE00003426, WBGENE00003425, WBGENE00003458, WBGENE00003442, WBGENE00021113, WBGENE00003456, WBGENE00003457, WBGENE00003435, WBGENE00003434,…	msp-40, msp-64, msp-38, msp-63, msp-36, msp-45, msp-65, msp-49, msp-77, msp-76, gsp-3, gsp-4, msp-3, msp-53, msp-113, msp-81, msp-79, msp-51, msp-78, msp-50, msp-56, msp-55, msp-19, msp-142, msp-10, msp-152, msp-33, msp-59, msp-57	745	133	20248	5.92614	5.001e-12	1.667e-12	5.33462e-11
GOTERM_BP_DIRECT	GO:0018105~peptidyl-serine phosphorylation	23	3.08725	4.37487e-13	WBGENE00010366, WBGENE00019642, WBGENE00007448, WBGENE00019561, WBGENE00018745, WBGENE00015629, WBGENE00016541, WBGENE00018301, WBGENE00007563, WBGENE00015634, WBGENE00016765, WBGENE00022705, WBGENE00022707, WBGENE00007335, WBGENE00020223, WBGENE00014007, WBGENE00018839, WBGENE00008235, WBGENE00011466, WBGENE00012637, WBGENE00012169, WBGENE00007777, WBGENE00018004	T05A7.6, K09C6.7, F33D11.7, F41G3.5, C39H7.1, K11C4.1, ZK354.6, ZK354.2, C08F8.6, C27D8.1, C50F4.10, Y38H8A.3, C05C12.1, H05L14.1, C09B9.4, C14A4.13, C09D4.3, F53C3.1, ttbk-4, C49C8.1, T05C12.1, F54H5.2, ZK596.2	278	131	11627	7.3431	9.14456e-11	2.28614e-11	5.52358e-10
GOTERM_MF_DIRECT	GO:0004721~phosphoprotein phosphatase activity	20	2.68456	2.78377e-12	WBGENE00015929, WBGENE00009492, WBGENE00016398, WBGENE00020187, WBGENE00021113, WBGENE00013771, WBGENE00011918, WBGENE00021007, WBGENE00011808, WBGENE00022709, WBGENE00022753, WBGENE00008124, WBGENE00018531, WBGENE00014158, WBGENE00020841, WBGENE00007354, WBGENE00015106, WBGENE00009948, WBGENE00007610, WBGENE00010265	T27A3.5, gsp-3, ZK484.7, Y113G7C.1, C34D4.2, F47B3.7, gsp-4, T16G12.7, T22C1.8, F52H3.6, W03F11.4, C15H7.3, F58G1.3, C47A4.3, C17H12.3, ZK354.8, C06A1.3, ZK938.1, F36H1.3, B0280.11	222	105	9479	8.13299	4.17566e-10	2.08783e-10	3.32429e-09
INTERPRO	IPR008498:Protein of unknown function DUF780, Caenorhabditis species	9	1.20805	1.30653e-11	WBGENE00020715, WBGENE00043147, WBGENE00016058, WBGENE00012781, WBGENE00017808, WBGENE00017386, WBGENE00010633, WBGENE00020860, WBGENE00022754	nspd-1, nspd-5, nspd-2, nspd-9, nspd-10, nspd-3, nspd-6, nspd-7, nspd-4	399	10	14476	32.6526	3.8673e-09	7.73461e-10	1.74233e-08
INTERPRO	IPR000387:Protein-tyrosine/Dual specificity phosphatase	17	2.28188	2.6434e-09	WBGENE00012173, WBGENE00009548, WBGENE00015929, WBGENE00009492, WBGENE00013771, WBGENE00011918, WBGENE00021007, WBGENE00022090, WBGENE00022709, WBGENE00022753, WBGENE00015931, WBGENE00018531, WBGENE00011438, WBGENE00016053, WBGENE00020841, WBGENE00007610, WBGENE00009605	T27A3.5, ptp-5.1, ZK484.7, W01B6.6, Y113G7C.1, F47B3.7, T22C1.8, F38H4.4, W03F11.4, F40G12.10, T04F3.3, Y69A2AR.19, C15H7.3, C17H12.3, ZK354.8, F36H1.3, C17H12.5	399	90	14476	6.85302	7.82446e-07	1.30408e-07	3.52515e-06
PIR_SUPERFAMILY	PIRSF016383:uncharacterized conserved protein	6	0.805369	4.75891e-09	WBGENE00019024, WBGENE00020990, WBGENE00013473, WBGENE00012547, WBGENE00011795, WBGENE00019430	F58A6.5, K06A5.2, W03D8.9, Y69E1A.1, T16A9.5, Y37D8A.5	15	6	788	52.5333	4.28302e-08	4.28302e-08	2.73875e-06
GOTERM_MF_DIRECT	GO:0004672~protein kinase activity	32	4.2953	4.96492e-09	WBGENE00015994, WBGENE00015629, WBGENE00018301, WBGENE00007563, WBGENE00022705, WBGENE00022707, WBGENE00007977, WBGENE00014007, WBGENE00011466, WBGENE00012207, WBGENE00012637, WBGENE00018004, WBGENE00012638, WBGENE00010366, WBGENE00016462, WBGENE00019642, WBGENE00007448, WBGENE00018745, WBGENE00016541, WBGENE00002193, WBGENE00018158, WBGENE00016085, WBGENE00015634, WBGENE00016765, WBGENE00044388,…	C27D6.11, comp-1, K11C4.1, C27D8.1, gska-3, W02B12.12, C50F4.10, kin-5, H05L14.1, C14A4.13, C09D4.3, C18H7.4, F53C3.1, ttbk-4, C49C8.1, ZK596.2, T05A7.6, C35E7.10, C25A8.5, F33D11.7, F41G3.5, C39H7.1, ZK354.6, ZK354.2, C08F8.6, Y38H8A.3, C05C12.1, Y38H8A.4, C09B9.4, T05C12.1, F54H5.2, C34F11.5	222	408	9479	3.34888	7.44737e-07	2.48246e-07	5.92894e-06
GOTERM_MF_DIRECT	GO:0004674~protein serine/threonine kinase activity	26	3.48993	1.55095e-08	WBGENE00015629, WBGENE00018301, WBGENE00007563, WBGENE00022705, WBGENE00022707, WBGENE00014007, WBGENE00011466, WBGENE00012207, WBGENE00012637, WBGENE00018004, WBGENE00012638, WBGENE00010366, WBGENE00019642, WBGENE00007448, WBGENE00019561, WBGENE00018745, WBGENE00016541, WBGENE00015634, WBGENE00016765, WBGENE00007335, WBGENE00044388, WBGENE00020223, WBGENE00018839, WBGENE00008235, WBGENE00012169,…	C27D6.11, K09C6.7, K11C4.1, C27D8.1, W02B12.12, C50F4.10, H05L14.1, C14A4.13, C09D4.3, F53C3.1, ttbk-4, C49C8.1, ZK596.2, T05A7.6, F33D11.7, F41G3.5, C39H7.1, ZK354.6, ZK354.2, C08F8.6, Y38H8A.3, C05C12.1, Y38H8A.4, C09B9.4, T05C12.1, F54H5.2	222	291	9479	3.81496	2.32643e-06	5.81607e-07	1.85209e-05
UP_KEYWORDS	Cytoplasm	57	7.65101	1.89482e-08	WBGENE00003449, WBGENE00003448, WBGENE00020187, WBGENE00003446, WBGENE00003443, WBGENE00003444, WBGENE00007714, WBGENE00022708, WBGENE00009959, WBGENE00009550, WBGENE00003452, WBGENE00003450, WBGENE00003458, WBGENE00003456, WBGENE00009470, WBGENE00013165, WBGENE00003457, WBGENE00008724, WBGENE00007239, WBGENE00007987, WBGENE00003464, WBGENE00003463, WBGENE00016729, WBGENE00011911, WBGENE00003467,…	F42A9.7, Y53F4B.19, msp-40, msp-38, msp-36, F13A7.1, C01G10.14, Y38F2AR.10, msp-45, C25D7.1, cnx-1, spe-11, F52F12.8, msp-49, C35E7.9, K05F1.9, gln-2, gsp-3, C10H11.7, F54H5.3, gsp-4, msp-3, msp-113, msp-81, msp-79, msp-78, C36H8.1, msp-19, msp-142, msp-10, msp-152, Y48B6A.5, msp-33, F36H12.3, dct-9, msp-64, msp-63, F53B6.4, C15H11.1, msp-65, T22B3.3, C46H11.3, msp-77, msp-76, msp-53, ZK354.7, ms…	745	684	20248	2.26488	1.98956e-06	4.9739e-07	2.12243e-05
SMART	SM00156:PP2Ac	12	1.61074	2.06152e-08	WBGENE00012741, WBGENE00014158, WBGENE00016398, WBGENE00017636, WBGENE00020187, WBGENE00007354, WBGENE00021113, WBGENE00009948, WBGENE00011808, WBGENE00010265, WBGENE00008124, WBGENE00018232	F40E3.5, gsp-3, F58G1.3, C47A4.3, C06A1.3, C34D4.2, gsp-4, T16G12.7, ZK938.1, F20D6.6, F52H3.6, Y40H4A.2	153	46	5688	9.69821	1.19568e-06	3.9856e-07	2.05107e-05
INTERPRO	IPR006186:Serine/threonine-specific protein phosphatase/bis(5-nucleosyl)-tetraphosphatase	12	1.61074	3.32051e-08	WBGENE00012741, WBGENE00014158, WBGENE00016398, WBGENE00017636, WBGENE00020187, WBGENE00007354, WBGENE00021113, WBGENE00009948, WBGENE00011808, WBGENE00010265, WBGENE00008124, WBGENE00018232	F40E3.5, gsp-3, F58G1.3, C47A4.3, C06A1.3, C34D4.2, gsp-4, T16G12.7, ZK938.1, F20D6.6, F52H3.6, Y40H4A.2	399	46	14476	9.46453	9.82867e-06	1.4041e-06	4.42813e-05
SMART	SM00220:S_TKc	26	3.48993	6.93069e-08	WBGENE00015629, WBGENE00018301, WBGENE00007563, WBGENE00022705, WBGENE00007977, WBGENE00022707, WBGENE00014007, WBGENE00011466, WBGENE00012207, WBGENE00012637, WBGENE00018004, WBGENE00012638, WBGENE00010366, WBGENE00019642, WBGENE00007448, WBGENE00018745, WBGENE00016541, WBGENE00015634, WBGENE00016765, WBGENE00007335, WBGENE00044388, WBGENE00020223, WBGENE00018839, WBGENE00008235, WBGENE00012169,…	C27D6.11, K11C4.1, C27D8.1, gska-3, W02B12.12, C50F4.10, H05L14.1, C14A4.13, C09D4.3, F53C3.1, ttbk-4, C49C8.1, ZK596.2, T05A7.6, F33D11.7, F41G3.5, C39H7.1, ZK354.6, ZK354.2, C08F8.6, Y38H8A.3, C05C12.1, Y38H8A.4, C09B9.4, T05C12.1, F54H5.2	153	280	5688	3.4521	4.01979e-06	1.00495e-06	6.89558e-05
INTERPRO	IPR008574:Protein of unknown function DUF856, Caenorhabditis species	6	0.805369	8.98936e-08	WBGENE00019024, WBGENE00020990, WBGENE00013473, WBGENE00012547, WBGENE00011795, WBGENE00019430	F58A6.5, K06A5.2, W03D8.9, Y69E1A.1, T16A9.5, Y37D8A.5	399	6	14476	36.2807	2.66082e-05	3.32606e-06	0.000119879
GOTERM_BP_DIRECT	GO:0006468~protein phosphorylation	31	4.16107	1.42813e-07	WBGENE00015994, WBGENE00015629, WBGENE00018301, WBGENE00007563, WBGENE00022705, WBGENE00022707, WBGENE00007977, WBGENE00014007, WBGENE00011466, WBGENE00012207, WBGENE00012637, WBGENE00018004, WBGENE00012638, WBGENE00010366, WBGENE00016462, WBGENE00019642, WBGENE00007448, WBGENE00018745, WBGENE00016541, WBGENE00002193, WBGENE00016085, WBGENE00015634, WBGENE00016765, WBGENE00044388, WBGENE00007335,…	C27D6.11, K11C4.1, C27D8.1, gska-3, W02B12.12, C50F4.10, kin-5, H05L14.1, C14A4.13, C09D4.3, C18H7.4, F53C3.1, ttbk-4, C49C8.1, ZK596.2, T05A7.6, C35E7.10, C25A8.5, F33D11.7, F41G3.5, C39H7.1, ZK354.6, ZK354.2, C08F8.6, Y38H8A.3, C05C12.1, Y38H8A.4, C09B9.4, T05C12.1, F54H5.2, C34F11.5	278	433	11627	2.99431	2.98474e-05	5.96956e-06	0.00018029
INTERPRO	IPR000719:Protein kinase, catalytic domain	32	4.2953	4.45603e-07	WBGENE00015994, WBGENE00015629, WBGENE00018301, WBGENE00007563, WBGENE00022705, WBGENE00022707, WBGENE00007977, WBGENE00014007, WBGENE00011466, WBGENE00012207, WBGENE00012637, WBGENE00018004, WBGENE00012638, WBGENE00010366, WBGENE00016462, WBGENE00019642, WBGENE00007448, WBGENE00018745, WBGENE00016541, WBGENE00002193, WBGENE00018158, WBGENE00016085, WBGENE00015634, WBGENE00016765, WBGENE00044388,…	C27D6.11, K11C4.1, C27D8.1, gska-3, W02B12.12, C50F4.10, kin-5, H05L14.1, C14A4.13, C09D4.3, C18H7.4, F53C3.1, ttbk-4, C49C8.1, ZK596.2, T05A7.6, C35E7.10, C25A8.5, F33D11.7, F41G3.5, C39H7.1, ZK354.6, ZK354.2, C08F8.6, Y38H8A.3, C05C12.1, Y38H8A.4, C09B9.4, T05C12.1, F54H5.2, C34F11.5	399	414	14476	2.80431	0.00013189	1.46553e-05	0.00059424
GOTERM_CC_DIRECT	GO:0005737~cytoplasm	72	9.66443	1.08082e-06	WBGENE00003449, WBGENE00003448, WBGENE00020187, WBGENE00003446, WBGENE00015629, WBGENE00003443, WBGENE00003444, WBGENE00018301, WBGENE00022781, WBGENE00002016, WBGENE00022705, WBGENE00022707, WBGENE00014082, WBGENE00014007, WBGENE00012207, WBGENE00003452, WBGENE00003450, WBGENE00018004, WBGENE00003458, WBGENE00010366, WBGENE00019642, WBGENE00003456, WBGENE00003457, WBGENE00016541, WBGENE00015634,…	R13D11.4, C27D6.11, msp-40, msp-38, msp-36, msp-45, cnx-1, spe-11, H05L14.1, msp-49, C14A4.13, ZK596.2, T05A7.6, F47D12.7, gln-2, gsp-3, ZK1251.3, F33D11.7, C39H7.1, gsp-4, msp-3, msp-113, hsp-16.2, msp-81, msp-79, msp-78, ZK795.2, msp-19, msp-142, msp-10, msp-152, msp-33, kel-10, C10G11.8, F54H5.2, K09C6.7, K11C4.1, msp-64, msp-63, C27D8.1, msp-65, alg-4, alg-3, W02B12.12, C50F4.10, C46H11.3, ms…	305	1518	11373	1.76863	7.88965e-05	2.62995e-05	0.00112814
GOTERM_BP_DIRECT	GO:0019915~lipid storage	38	5.10067	1.68087e-06	WBGENE00003449, WBGENE00003465, WBGENE00003466, WBGENE00022886, WBGENE00003431, WBGENE00019406, WBGENE00015032, WBGENE00022781, WBGENE00009890, WBGENE00011466, WBGENE00003470, WBGENE00013449, WBGENE00011321, WBGENE00003425, WBGENE00010155, WBGENE00007082, WBGENE00006449, WBGENE00007306, WBGENE00019785, WBGENE00003442, WBGENE00015655, WBGENE00007570, WBGENE00018840, WBGENE00003749, WBGENE00012549,…	M70.3, msp-40, msp-36, msp-45, alg-4, Y37D8A.8, C46H11.2, msp-49, msp-77, msp-76, F49C12.15, C09G12.5, msd-2, acs-10, ZK1290.1, B0207.9, nlp-11, W05E10.2, F59E11.5, F54H5.3, pmt-1, msp-79, msp-78, msp-56, pck-3, C04G2.5, msp-10, msp-152, msp-33, F56F3.4, C06A1.3, acdh-8, fil-1, C14A6.6, scl-9, T05C12.1, Y67A6A.1, snb-6	278	675	11627	2.35452	0.00035124	5.85485e-05	0.00212195
GOTERM_MF_DIRECT	GO:0030246~carbohydrate binding	23	3.08725	1.81314e-06	WBGENE00013933, WBGENE00013930, WBGENE00021585, WBGENE00020945, WBGENE00018096, WBGENE00014046, WBGENE00007806, WBGENE00016450, WBGENE00021579, WBGENE00021288, WBGENE00013927, WBGENE00018548, WBGENE00008202, WBGENE00009746, WBGENE00009751, WBGENE00004165, WBGENE00015821, WBGENE00015193, WBGENE00007313, WBGENE00013125, WBGENE00002265, WBGENE00017824, WBGENE00000567	clec-5, clec-123, clec-74, clec-60, clec-230, clec-219, F46A8.3, clec-117, clec-207, clec-73, cnx-1, clec-197, clec-147, lec-2, clec-95, pqn-84, F46A8.8, clec-135, clec-79, clec-92, clec-96, clec-99, clec-217	222	300	9479	3.27353	0.000271934	5.43928e-05	0.00216517
INTERPRO	IPR011009:Protein kinase-like domain	33	4.42953	3.74457e-06	WBGENE00015994, WBGENE00015629, WBGENE00018301, WBGENE00007563, WBGENE00022705, WBGENE00022707, WBGENE00007977, WBGENE00014007, WBGENE00011466, WBGENE00012207, WBGENE00012637, WBGENE00018004, WBGENE00012638, WBGENE00016462, WBGENE00010366, WBGENE00019642, WBGENE00007448, WBGENE00019561, WBGENE00018745, WBGENE00016541, WBGENE00002193, WBGENE00018158, WBGENE00016085, WBGENE00015634, WBGENE00016765,…	C27D6.11, K09C6.7, comp-1, K11C4.1, C27D8.1, gska-3, W02B12.12, C50F4.10, kin-5, H05L14.1, C14A4.13, C09D4.3, C18H7.4, F53C3.1, ttbk-4, C49C8.1, ZK596.2, T05A7.6, C35E7.10, C25A8.5, F33D11.7, F41G3.5, C39H7.1, ZK354.6, ZK354.2, C08F8.6, Y38H8A.3, C05C12.1, Y38H8A.4, C09B9.4, T05C12.1, F54H5.2, C34F11.5	399	481	14476	2.48911	0.00110778	0.000110833	0.00499352
UP_KEYWORDS	Protein phosphatase	14	1.87919	5.64503e-06	WBGENE00015929, WBGENE00009492, WBGENE00020187, WBGENE00013771, WBGENE00021113, WBGENE00021007, WBGENE00011918, WBGENE00022753, WBGENE00022709, WBGENE00018531, WBGENE00020841, WBGENE00015106, WBGENE00007354, WBGENE00007610	T27A3.5, gsp-3, ZK484.7, Y113G7C.1, F47B3.7, gsp-4, T22C1.8, W03F11.4, C15H7.3, C17H12.3, ZK354.8, C06A1.3, F36H1.3, B0280.11	745	79	20248	4.81645	0.000592555	0.000118539	0.00632296
UP_KEYWORDS	Signal	198	26.5772	8.40574e-06	WBGENE00010291, WBGENE00013296, WBGENE00016288, WBGENE00015908, WBGENE00006625, WBGENE00019734, WBGENE00013290, WBGENE00022090, WBGENE00009746, WBGENE00021601, WBGENE00008772, WBGENE00009751, WBGENE00009890, WBGENE00010114, WBGENE00009959, WBGENE00016612, WBGENE00011322, WBGENE00044450, WBGENE00008626, WBGENE00011321, WBGENE00016351, WBGENE00010900, WBGENE00021880, WBGENE00017955, WBGENE00016336,…	msrp-3, msrp-2, C48E7.7, F43C11.2, F41B4.2, F11A5.17, C34C6.3, nas-37, F11D11.3, M7.10, M7.9, Y51H4A.935, Y43F8C.5, ins-28, F31E8.5, C09G12.5, ZK1290.1, F36H12.5, F36H12.4, elo-8, Y6G8.14, C28C12.4, clec-197, Y69A2AR.19, K10D11.6, C49C3.11, C43G2.3, scl-9, nlp-47, clec-217, K12H6.9, T08B2.12, T08B6.4, ZK1290.11, flp-28, Y43F8A.2, ttr-12, F14D7.10, F07C6.2, F14D7.7, F54F7.3, R53.8, fipr-18, B0238.…	745	4052	20248	1.32807	0.000882217	0.00014709	0.00941507
INTERPRO	IPR016186:C-type lectin-like	21	2.81879	2.2177e-05	WBGENE00013933, WBGENE00013930, WBGENE00021585, WBGENE00020945, WBGENE00018096, WBGENE00014046, WBGENE00007806, WBGENE00021579, WBGENE00016450, WBGENE00021288, WBGENE00013927, WBGENE00018548, WBGENE00008202, WBGENE00008201, WBGENE00020067, WBGENE00015821, WBGENE00015193, WBGENE00012500, WBGENE00007313, WBGENE00013125, WBGENE00017824	clec-5, clec-123, clec-74, clec-60, clec-158, clec-230, clec-219, clec-117, clec-207, clec-73, clec-197, clec-147, clec-95, C49C3.11, clec-135, clec-79, clec-92, hpo-2, clec-96, clec-99, clec-217	399	252	14476	3.02339	0.00654298	0.000596593	0.0295705
INTERPRO	IPR021010:Cytosolic motility protein	5	0.671141	3.6095e-05	WBGENE00007308, WBGENE00021993, WBGENE00043743, WBGENE00013474, WBGENE00013956	ZK265.3, Y59E9AL.3, Y59E9AL.2, Y69E1A.2, C04G2.9	399	8	14476	22.6754	0.0106274	0.000889962	0.0481243

## Sheet: C5
Category	Term	Count	%	PValue	Genes	Gene symbol	List Total	Pop Hits	Pop Total	Fold Enrichment	Bonferroni	Benjamini	FDR
INTERPRO	IPR002486:Nematode cuticle collagen, N-terminal	52	29.3785	3.05522e-69	WBGENE00000742, WBGENE00000741, WBGENE00000743, WBGENE00000740, WBGENE00000681, WBGENE00000707, WBGENE00000694, WBGENE00000638, WBGENE00000672, WBGENE00001075, WBGENE00000695, WBGENE00000636, WBGENE00000678, WBGENE00000703, WBGENE00000704, WBGENE00000639, WBGENE00000699, WBGENE00000733, WBGENE00000732, WBGENE00000730, WBGENE00000601, WBGENE00000599, WBGENE00000603, WBGENE00000602, WBGENE00000735,…	col-14, col-71, col-13, col-155, col-154, col-109, col-147, col-12, col-149, col-60, col-139, col-62, col-142, col-141, col-63, col-146, col-145, col-97, col-7, col-10, col-180, col-104, col-137, col-107, col-48, col-94, col-130, col-49, col-129, col-133, col-88, col-167, col-168, col-92, col-91, col-170, rol-1, col-162, col-81, col-161, col-39, col-120, bli-6, col-121, col-77, col-157, col-160, …	123	163	14476	37.5456	3.84957e-67	3.84957e-67	3.53814e-66
GOTERM_MF_DIRECT	GO:0042302~structural constituent of cuticle	53	29.9435	3.70717e-68	WBGENE00000742, WBGENE00000741, WBGENE00000743, WBGENE00000740, WBGENE00000681, WBGENE00000707, WBGENE00000694, WBGENE00000638, WBGENE00000672, WBGENE00001075, WBGENE00000695, WBGENE00000636, WBGENE00000678, WBGENE00000703, WBGENE00000704, WBGENE00000639, WBGENE00000699, WBGENE00000733, WBGENE00000732, WBGENE00000730, WBGENE00000601, WBGENE00000599, WBGENE00000603, WBGENE00000602, WBGENE00000735,…	col-14, col-71, col-13, col-155, col-154, col-109, col-147, col-12, col-149, cut-2, col-60, col-139, col-62, col-142, col-141, col-63, col-146, col-145, col-97, col-7, col-10, col-180, col-104, col-137, col-107, col-48, col-94, col-130, col-49, col-129, col-133, col-88, col-167, col-169, col-168, col-92, col-91, col-170, rol-1, col-162, col-81, col-161, col-39, col-120, bli-6, col-121, col-77, co…	97	168	9479	30.8289	2.33552e-66	2.33552e-66	3.75371e-65
SMART	SM01088:SM01088	52	29.3785	9.59442e-66	WBGENE00000742, WBGENE00000741, WBGENE00000743, WBGENE00000740, WBGENE00000681, WBGENE00000707, WBGENE00000694, WBGENE00000638, WBGENE00000672, WBGENE00001075, WBGENE00000695, WBGENE00000636, WBGENE00000678, WBGENE00000703, WBGENE00000704, WBGENE00000639, WBGENE00000699, WBGENE00000733, WBGENE00000732, WBGENE00000730, WBGENE00000601, WBGENE00000599, WBGENE00000603, WBGENE00000602, WBGENE00000735,…	col-14, col-71, col-13, col-155, col-154, col-109, col-147, col-12, col-149, col-60, col-139, col-62, col-142, col-141, col-63, col-146, col-145, col-97, col-7, col-10, col-180, col-104, col-137, col-107, col-48, col-94, col-130, col-49, col-129, col-133, col-88, col-167, col-168, col-92, col-91, col-170, rol-1, col-162, col-81, col-161, col-39, col-120, bli-6, col-121, col-77, col-157, col-160, …	73	161	5688	25.166	2.11077e-64	2.11077e-64	7.50892e-63
GOTERM_CC_DIRECT	GO:0005581~collagen trimer	49	27.6836	8.86736e-63	WBGENE00000742, WBGENE00000741, WBGENE00000743, WBGENE00000740, WBGENE00000681, WBGENE00000694, WBGENE00000707, WBGENE00000638, WBGENE00001075, WBGENE00000672, WBGENE00000636, WBGENE00000653, WBGENE00000695, WBGENE00000703, WBGENE00000678, WBGENE00000616, WBGENE00000704, WBGENE00000639, WBGENE00000727, WBGENE00000699, WBGENE00000728, WBGENE00000722, WBGENE00000720, WBGENE00000657, WBGENE00000733,…	col-14, col-71, col-13, col-155, col-154, col-109, col-147, col-12, col-149, col-60, col-139, col-62, col-142, col-141, col-63, col-146, col-145, col-97, col-7, col-10, col-180, col-104, col-137, col-107, col-48, col-94, col-130, col-49, col-129, col-133, col-88, col-167, col-169, col-168, col-92, col-91, col-170, col-162, col-81, col-161, col-39, col-120, col-121, col-77, col-157, col-160, col-1…	99	174	11373	32.3509	2.39419e-61	2.39419e-61	7.34646e-60
UP_KEYWORDS	Collagen	49	27.6836	1.0425e-59	WBGENE00000742, WBGENE00000741, WBGENE00000743, WBGENE00000740, WBGENE00000681, WBGENE00000694, WBGENE00000707, WBGENE00000638, WBGENE00001075, WBGENE00000672, WBGENE00000636, WBGENE00000653, WBGENE00000695, WBGENE00000703, WBGENE00000678, WBGENE00000616, WBGENE00000704, WBGENE00000639, WBGENE00000727, WBGENE00000699, WBGENE00000728, WBGENE00000722, WBGENE00000720, WBGENE00000657, WBGENE00000733,…	col-14, col-71, col-13, col-155, col-154, col-109, col-147, col-12, col-149, col-60, col-139, col-62, col-142, col-141, col-63, col-146, col-145, col-97, col-7, col-10, col-180, col-104, col-137, col-107, col-48, col-94, col-130, col-49, col-129, col-133, col-88, col-167, col-169, col-168, col-92, col-91, col-170, col-162, col-81, col-161, col-39, col-120, col-121, col-77, col-157, col-160, col-1…	177	174	20248	32.2148	5.42099e-58	5.42099e-58	1.01285e-56
INTERPRO	IPR008160:Collagen triple helix repeat	42	23.7288	2.257e-53	WBGENE00000742, WBGENE00000741, WBGENE00000743, WBGENE00000740, WBGENE00000681, WBGENE00000707, WBGENE00000638, WBGENE00000672, WBGENE00000653, WBGENE00000695, WBGENE00000678, WBGENE00000703, WBGENE00000704, WBGENE00000616, WBGENE00000727, WBGENE00000728, WBGENE00000699, WBGENE00000722, WBGENE00000657, WBGENE00000720, WBGENE00000733, WBGENE00000732, WBGENE00004394, WBGENE00000730, WBGENE00000601,…	col-14, col-48, col-71, col-94, col-13, col-130, col-49, col-129, col-155, col-154, col-133, col-109, col-88, col-167, col-147, col-169, col-168, col-12, col-92, col-149, col-91, col-170, rol-1, col-81, col-39, col-62, col-141, col-146, col-97, bli-6, col-7, col-121, col-180, col-77, col-157, col-104, col-160, col-125, col-137, col-159, ram-2, col-107	123	142	14476	34.81	2.84382e-51	1.42191e-51	2.61376e-50
UP_KEYWORDS	Signal	87	49.1525	5.65431e-18	WBGENE00011535, WBGENE00016659, WBGENE00015056, WBGENE00011112, WBGENE00018616, WBGENE00011536, WBGENE00016596, WBGENE00015052, WBGENE00018380, WBGENE00007344, WBGENE00004174, WBGENE00008263, WBGENE00022649, WBGENE00021513, WBGENE00019939, WBGENE00016660, WBGENE00002116, WBGENE00017336, WBGENE00019184, WBGENE00000601, WBGENE00001695, WBGENE00021052, WBGENE00022680, WBGENE00007246, WBGENE00000599,…	col-13, C02E7.7, F41F3.3, col-155, C42D4.3, K02E11.10, Y47D7A.15, grd-6, T10E9.3, E01G4.6, col-12, H10E21.4, ZK180.5, gpx-5, T06E4.9, abu-14, T01G5.1, nspb-10, wrt-4, K10H10.4, F10D11.6, cut-2, F53F1.4, ZK180.6, toh-1, lips-17, T21C9.9, Y47D3B.6, T06E4.8, C02E7.6, C45B2.3, T01D1.3, clec-52, ugt-9, Y48G1BR.1, T06E4.12, grl-16, mnr-1, Y51H7C.13, col-145, B0222.5, col-7, col-10, ZK84.1, Y41D4B.6, la…	177	4052	20248	2.45617	2.94024e-16	1.47012e-16	5.49353e-15
UP_KEYWORDS	Cuticle	10	5.64972	1.3408e-11	WBGENE00000666, WBGENE00000601, WBGENE00000616, WBGENE00000718, WBGENE00000728, WBGENE00000599, WBGENE00000603, WBGENE00000602, WBGENE00000596, WBGENE00009983	col-14, col-13, col-39, col-155, cut-2, col-145, col-7, col-10, col-12, col-91	177	35	20248	32.6844	6.97219e-10	2.32406e-10	1.30268e-08
UP_SEQ_FEATURE	region of interest:Triple-helical region	9	5.08475	2.83453e-11	WBGENE00000666, WBGENE00000601, WBGENE00000616, WBGENE00000718, WBGENE00000728, WBGENE00000599, WBGENE00000603, WBGENE00000602, WBGENE00000596	col-14, col-13, col-39, col-155, col-145, col-7, col-10, col-12, col-91	25	34	3383	35.82	2.12589e-09	2.12589e-09	2.97484e-08
UP_SEQ_FEATURE	signal peptide	14	7.9096	1.29408e-06	WBGENE00018297, WBGENE00010539, WBGENE00000601, WBGENE00000616, WBGENE00000718, WBGENE00003522, WBGENE00000728, WBGENE00006950, WBGENE00000599, WBGENE00000602, WBGENE00006591, WBGENE00009982, WBGENE00000596, WBGENE00009983	col-13, col-39, F41F3.3, col-155, col-145, nas-3, col-7, col-10, col-12, wrt-4, cut-2, F53F1.4, toh-1, ttr-2	25	431	3383	4.39555	9.70513e-05	4.85268e-05	0.00135813
GOTERM_BP_DIRECT	GO:0010171~body morphogenesis	16	9.03955	2.59838e-05	WBGENE00000742, WBGENE00002053, WBGENE00000741, WBGENE00004394, WBGENE00000730, WBGENE00000743, WBGENE00000740, WBGENE00015519, WBGENE00000712, WBGENE00000672, WBGENE00000667, WBGENE00001075, WBGENE00000727, WBGENE00000699, WBGENE00000728, WBGENE00000669	col-94, col-139, col-155, col-154, col-97, col-167, col-169, col-157, col-168, col-92, col-125, col-170, rol-1, doxa-1, ifb-1, dpy-14	84	616	11627	3.59524	0.00246545	0.00246545	0.0285578
GOTERM_BP_DIRECT	GO:0040011~locomotion	25	14.1243	2.92586e-05	WBGENE00010890, WBGENE00000742, WBGENE00000741, WBGENE00002053, WBGENE00004802, WBGENE00000730, WBGENE00000743, WBGENE00000740, WBGENE00008652, WBGENE00015142, WBGENE00004391, WBGENE00000712, WBGENE00003981, WBGENE00000672, WBGENE00000667, WBGENE00003495, WBGENE00004230, WBGENE00000727, WBGENE00000699, WBGENE00000728, WBGENE00006950, WBGENE00002116, WBGENE00000669, WBGENE00001703, WBGENE00001702	col-94, B0310.6, col-155, col-154, col-167, col-169, col-168, sir-2.3, col-92, col-170, ptr-16, wrt-4, pes-8, ifb-1, F10D11.6, rnr-1, col-139, grd-13, grd-14, col-97, col-157, ins-33, col-125, mup-2, ddb-1	84	1405	11627	2.46293	0.00277575	0.00138884	0.0321565

## Sheet: C6
Category	Term	Count	%	PValue	Genes	Gene symbol	List Total	Pop Hits	Pop Total	Fold Enrichment	Bonferroni	Benjamini	FDR
UP_KEYWORDS	Signal	68	49.635	1.92014e-14	WBGENE00010355, WBGENE00017991, WBGENE00004120, WBGENE00001069, WBGENE00007233, WBGENE00020014, WBGENE00022415, WBGENE00004264, WBGENE00077697, WBGENE00012591, WBGENE00011949, WBGENE00001072, WBGENE00022287, WBGENE00002118, WBGENE00001736, WBGENE00006952, WBGENE00018969, WBGENE00006956, WBGENE00019148, WBGENE00021583, WBGENE00011107, WBGENE00007996, WBGENE00012429, WBGENE00015300, WBGENE00019272,…	R11G11.6, F18C5.5, grl-27, nspe-1, C01F1.5, dao-2, T26C5.2, Y43D4A.5, H03E18.1, clec-72, gpx-3, sqt-3, wrt-1, F57H12.6, mlt-9, K09A9.8, Y47D7A.12, Y11D7A.5, Y47H9C.1, C49F8.3, C14A4.9, D1054.9, F33D4.6, sups-1, F56D3.1, clec-180, F49E10.2, nspb-4, grl-15, lpr-3, ugt-26, F07C6.6, mlt-11, Y75B7AR.1, noah-2, spp-13, pqn-32, C38C6.3, clec-229, C01G10.6, E04D5.4, lpr-4, mlt-10, F09F9.2, grl-7, nas-15,…	137	4052	20248	2.48028	1.17162e-12	1.17162e-12	1.93179e-11
INTERPRO	IPR008160:Collagen triple helix repeat	10	7.29927	3.11738e-07	WBGENE00001072, WBGENE00001071, WBGENE00001070, WBGENE00000702, WBGENE00000252, WBGENE00005018, WBGENE00001069, WBGENE00003057, WBGENE00001064, WBGENE00001065	col-128, dpy-10, dpy-8, dpy-9, dpy-3, lon-3, bli-2, dpy-2, dpy-7, sqt-3	94	142	14476	10.8451	3.86548e-05	3.86548e-05	0.000359977
GOTERM_BP_DIRECT	GO:0040002~collagen and cuticulin-based cuticle development	9	6.56934	1.10609e-06	WBGENE00001072, WBGENE00019154, WBGENE00001070, WBGENE00000252, WBGENE00005018, WBGENE00022591, WBGENE00001069, WBGENE00001064, WBGENE00001065	dpy-10, dpy-8, glf-1, dpy-3, bli-2, dpy-2, dpy-7, sqt-3, cuti-1	82	113	11627	11.2932	0.000109497	0.000109497	0.00122536
GOTERM_BP_DIRECT	GO:0040011~locomotion	27	19.708	1.61947e-06	WBGENE00016329, WBGENE00012186, WBGENE00000252, WBGENE00022591, WBGENE00001069, WBGENE00009926, WBGENE00044623, WBGENE00004264, WBGENE00001072, WBGENE00001071, WBGENE00001070, WBGENE00006952, WBGENE00006956, WBGENE00006947, WBGENE00008605, WBGENE00012433, WBGENE00012261, WBGENE00005018, WBGENE00004219, WBGENE00010303, WBGENE00022577, WBGENE00019154, WBGENE00002005, WBGENE00012257, WBGENE00012256,…	nstp-3, bus-8, hsp-1, sqt-3, wrt-1, mlt-9, cri-3, dpy-3, bli-2, dpy-2, osr-1, glf-1, lpr-3, mlt-11, dpy-7, wrt-10, noah-2, wrt-6, ptr-4, dpy-10, dpy-8, dpy-9, qua-1, lpr-5, lpr-4, Y11D7A.9, cuti-1	82	1405	11627	2.72484	0.000160314	8.01604e-05	0.00179408
GOTERM_BP_DIRECT	GO:0010171~body morphogenesis	17	12.4088	4.25879e-06	WBGENE00012433, WBGENE00005018, WBGENE00004219, WBGENE00022591, WBGENE00001069, WBGENE00044623, WBGENE00003057, WBGENE00022577, WBGENE00019154, WBGENE00001072, WBGENE00002005, WBGENE00001071, WBGENE00001070, WBGENE00017998, WBGENE00012256, WBGENE00001064, WBGENE00001065	glf-1, nstp-3, bus-8, dpy-7, hsp-1, sqt-3, ptr-4, dpy-10, dpy-8, dpy-9, dpy-3, lon-3, dpy-2, F33D4.6, lpr-5, Y11D7A.9, cuti-1	82	616	11627	3.91311	0.000421532	0.00014053	0.00471793
GOTERM_MF_DIRECT	GO:0042302~structural constituent of cuticle	9	6.56934	7.43095e-06	WBGENE00001072, WBGENE00001071, WBGENE00001070, WBGENE00000252, WBGENE00005018, WBGENE00001069, WBGENE00003057, WBGENE00001064, WBGENE00001065	dpy-10, dpy-8, dpy-9, dpy-3, lon-3, bli-2, dpy-2, dpy-7, sqt-3	59	168	9479	8.60684	0.000579448	0.000579448	0.00786003
INTERPRO	IPR002486:Nematode cuticle collagen, N-terminal	9	6.56934	9.84096e-06	WBGENE00001072, WBGENE00001071, WBGENE00001070, WBGENE00000252, WBGENE00005018, WBGENE00001069, WBGENE00003057, WBGENE00001064, WBGENE00001065	dpy-10, dpy-8, dpy-9, dpy-3, lon-3, bli-2, dpy-2, dpy-7, sqt-3	94	163	14476	8.50307	0.00121954	0.000609957	0.0113632
GOTERM_CC_DIRECT	GO:0005576~extracellular region	11	8.0292	1.0664e-05	WBGENE00006947, WBGENE00012261, WBGENE00017991, WBGENE00003534, WBGENE00001072, WBGENE00005018, WBGENE00006952, WBGENE00012257, WBGENE00012256, WBGENE00012255, WBGENE00007517	dpy-10, clec-180, lpr-3, nas-15, gpx-3, sqt-3, lpr-6, wrt-1, lpr-5, lpr-4, wrt-6	63	331	11373	5.99928	0.000362511	0.000362511	0.00937757
UP_SEQ_FEATURE	region of interest:Triple-helical region	5	3.64964	1.07438e-05	WBGENE00001072, WBGENE00005018, WBGENE00001069, WBGENE00003057, WBGENE00001064	dpy-10, lon-3, dpy-2, dpy-7, sqt-3	16	34	3383	31.0938	0.000515571	0.000515571	0.0102529
GOTERM_BP_DIRECT	GO:0044765~single-organism transport	4	2.91971	1.11742e-05	WBGENE00012261, WBGENE00012257, WBGENE00012256, WBGENE00012255	lpr-3, lpr-6, lpr-5, lpr-4	82	7	11627	81.0244	0.00110564	0.000276526	0.0123785
UP_SEQ_FEATURE	signal peptide	10	7.29927	2.01267e-05	WBGENE00006947, WBGENE00017991, WBGENE00003534, WBGENE00001072, WBGENE00005018, WBGENE00006952, WBGENE00001069, WBGENE00003057, WBGENE00001064, WBGENE00007517	dpy-10, clec-180, lon-3, dpy-2, dpy-7, nas-15, gpx-3, sqt-3, wrt-1, wrt-6	16	431	3383	4.90574	0.000965625	0.000482929	0.0192064
SMART	SM01088:SM01088	8	5.83942	2.36853e-05	WBGENE00001071, WBGENE00001070, WBGENE00000252, WBGENE00005018, WBGENE00001069, WBGENE00003057, WBGENE00001064, WBGENE00001065	dpy-8, dpy-9, dpy-3, lon-3, bli-2, dpy-2, dpy-7, sqt-3	33	161	5688	8.56465	0.00054462	0.00054462	0.0187723

## Sheet: C7
Category	Term	Count	%	PValue	Genes	Gene symbol	List Total	Pop Hits	Pop Total	Fold Enrichment	Bonferroni	Benjamini	FDR
KEGG_PATHWAY	cel01100:Metabolic pathways	117	14.7914	4.89148e-37	WBGENE00012722, WBGENE00006911, WBGENE00015802, WBGENE00006913, WBGENE00021817, WBGENE00010317, WBGENE00014054, WBGENE00006912, WBGENE00001685, WBGENE00006915, WBGENE00001684, WBGENE00006914, WBGENE00006917, WBGENE00002879, WBGENE00018718, WBGENE00010419, WBGENE00011884, WBGENE00008567, WBGENE00008566, WBGENE00000229, WBGENE00019937, WBGENE00013406, WBGENE00002262, WBGENE00011679, WBGENE00018151,…	asb-2, ugt-46, dbt-1, fah-1, mdh-2, gpi-1, M153.1, hacd-1, vha-19, R102.4, dpyd-1, ZC373.5, gas-1, smd-1, vha-15, fbp-1, kat-1, acox-1.3, idhb-1, sams-1, acox-1.4, haao-1, gba-4, sucl-1, T25B9.9, kynu-1, ahcy-1, T27E9.2, tald-1, hpd-1, vha-11, ndk-1, F42F12.4, vha-12, pod-2, ucr-2.2, pyk-1, nkat-3, mthf-1, hprt-1, tdo-2, vha-8, T03D8.6, vha-3, vha-4, bckd-1B, vha-5, vha-6, vha-2, K01C8.1, gfat-1,…	178	678	3022	2.92975	3.76644e-35	3.76644e-35	5.1608e-34
GOTERM_BP_DIRECT	GO:0055114~oxidation-reduction process	87	10.9987	2.04082e-24	WBGENE00000139, WBGENE00012869, WBGENE00012722, WBGENE00007963, WBGENE00006434, WBGENE00020369, WBGENE00010317, WBGENE00001685, WBGENE00001684, WBGENE00004932, WBGENE00018146, WBGENE00012015, WBGENE00009342, WBGENE00018718, WBGENE00016103, WBGENE00017734, WBGENE00001501, WBGENE00001077, WBGENE00008567, WBGENE00000984, WBGENE00007536, WBGENE00008565, WBGENE00011676, WBGENE00008566, WBGENE00019978,…	dhs-2, dhs-3, F47B7.2, cyp-33E3, mdh-2, cyp-37A1, cyp-25A1, cyp-13A12, Y45F10A.7, ldp-1, prdx-2, D1054.8, aass-1, F17C8.9, fasn-1, F53F1.2, alh-13, dao-3, acdh-1, M153.1, hacd-1, alh-12, hpo-19, dpyd-1, drd-5, gldc-1, gas-1, gpd-3, art-1, gpd-2, jmjc-1, alh-9, hgo-1, acox-1.3, T25G12.13, idhb-1, acox-1.2, acox-1.4, dld-1, haao-1, ldh-1, F32D8.12, kmo-1, cyp-35A2, C07D8.6, T25B9.9, F52H2.6, idh-1,…	569	522	11627	3.40568	1.17551e-21	1.17551e-21	2.99729e-21
GOTERM_MF_DIRECT	GO:0016491~oxidoreductase activity	73	9.22882	2.02779e-19	WBGENE00000139, WBGENE00012722, WBGENE00006434, WBGENE00007963, WBGENE00020369, WBGENE00001685, WBGENE00010317, WBGENE00001684, WBGENE00004932, WBGENE00018146, WBGENE00012015, WBGENE00009342, WBGENE00018718, WBGENE00016103, WBGENE00001501, WBGENE00001077, WBGENE00000984, WBGENE00007536, WBGENE00011676, WBGENE00019978, WBGENE00011671, WBGENE00015565, WBGENE00021412, WBGENE00001478, WBGENE00000988,…	dhs-2, dhs-3, F47B7.2, mdh-2, cyp-37A1, cyp-25A1, cyp-13A12, ldp-1, prdx-2, D1054.8, aass-1, F17C8.9, fasn-1, F53F1.2, alh-13, acdh-1, hacd-1, alh-12, hpo-19, dpyd-1, drd-5, gas-1, gpd-3, art-1, gpd-2, jmjc-1, alh-9, hgo-1, T25G12.13, idhb-1, dld-1, haao-1, ldh-1, F32D8.12, kmo-1, cyp-35A2, C07D8.6, T25B9.9, F52H2.6, idh-1, dhs-25, cyp-34A8, fat-7, hpd-1, fat-5, cyp-35D1, dhs-21, ZK742.3, daf-36,…	507	422	9479	3.23419	8.8006e-17	8.8006e-17	2.86193e-16
UP_KEYWORDS	Oxidoreductase	48	6.06827	6.87024e-16	WBGENE00007963, WBGENE00010317, WBGENE00001685, WBGENE00001684, WBGENE00004932, WBGENE00003162, WBGENE00012015, WBGENE00001397, WBGENE00001993, WBGENE00001520, WBGENE00016103, WBGENE00001399, WBGENE00001501, WBGENE00000115, WBGENE00000984, WBGENE00001077, WBGENE00007536, WBGENE00011676, WBGENE00011671, WBGENE00017968, WBGENE00000198, WBGENE00021412, WBGENE00015400, WBGENE00001478, WBGENE00002262,…	cyp-34A8, F47B7.2, fat-7, hpd-1, fat-5, cyp-35D1, dhs-21, daf-36, F42F12.4, fmo-3, mdh-2, cyp-37A1, cyp-25A1, cyp-13A12, let-767, hphd-1, alh-13, cyp-13A4, mthf-1, acdh-1, gpx-1, cyp-13A2, cyp-29A3, hpo-19, tdo-2, dpyd-1, gas-1, gpd-3, art-1, gpd-2, jmjc-1, alh-9, hgo-1, sdha-1, ftn-2, sod-3, bckd-1A, idhb-1, dld-1, dpy-18, haao-1, ldh-1, fat-2, kmo-1, cyp-35A2, T25B9.9, idh-1, skpo-3	791	306	20248	4.01537	1.40554e-13	1.40554e-13	8.43769e-13
KEGG_PATHWAY	cel01130:Biosynthesis of antibiotics	40	5.05689	1.98032e-14	WBGENE00001404, WBGENE00016957, WBGENE00000118, WBGENE00014054, WBGENE00010317, WBGENE00001685, WBGENE00013597, WBGENE00015101, WBGENE00001684, WBGENE00009119, WBGENE00002183, WBGENE00003162, WBGENE00021286, WBGENE00002879, WBGENE00012015, WBGENE00010456, WBGENE00011884, WBGENE00000115, WBGENE00019819, WBGENE00008546, WBGENE00009126, WBGENE00019978, WBGENE00001155, WBGENE00010924, WBGENE00002262,…	rpia-1, dbt-1, tald-1, ech-6, F38B6.4, ndk-1, tkt-1, cth-2, mdh-2, pyk-1, aass-1, gcsh-1, gpi-1, M153.1, hacd-1, alh-12, let-754, R102.4, T02G5.7, gldc-1, gpd-3, bckd-1B, gpd-2, alh-9, fbp-1, sdha-1, kat-1, bckd-1A, idhb-1, K01C8.1, cbl-1, gfat-1, dld-1, ldh-1, sucl-1, T25B9.9, gcst-1, enol-1, atic-1, idh-1	178	173	3022	3.92544	1.52167e-12	7.60836e-13	2.085e-11
UP_KEYWORDS	Fatty acid metabolism	17	2.14918	2.84001e-14	WBGENE00020517, WBGENE00018151, WBGENE00014054, WBGENE00001239, WBGENE00001244, WBGENE00001243, WBGENE00006351, WBGENE00001397, WBGENE00012713, WBGENE00001247, WBGENE00001399, WBGENE00010794, WBGENE00001394, WBGENE00001240, WBGENE00000198, WBGENE00001155, WBGENE00002891	dbt-1, fat-7, hpo-8, art-1, ech-6, elo-5, fat-5, elo-6, elo-1, F37C12.3, elo-9, bckd-1A, let-767, dld-1, sur-5, elo-2, fat-2	791	34	20248	12.799	5.99698e-12	2.99849e-12	3.59379e-11
UP_KEYWORDS	Fatty acid biosynthesis	15	1.89633	1.05679e-13	WBGENE00020517, WBGENE00018151, WBGENE00014054, WBGENE00001239, WBGENE00001244, WBGENE00001243, WBGENE00001397, WBGENE00012713, WBGENE00001247, WBGENE00001399, WBGENE00010794, WBGENE00001394, WBGENE00001240, WBGENE00000198, WBGENE00002891	dbt-1, fat-7, hpo-8, art-1, elo-5, fat-5, elo-6, elo-1, F37C12.3, elo-9, bckd-1A, let-767, dld-1, elo-2, fat-2	791	26	20248	14.7681	2.23013e-11	7.43372e-12	1.33638e-10
GOTERM_BP_DIRECT	GO:0006631~fatty acid metabolic process	20	2.52845	1.76839e-13	WBGENE00020517, WBGENE00014054, WBGENE00001239, WBGENE00001244, WBGENE00001243, WBGENE00006351, WBGENE00001397, WBGENE00001247, WBGENE00012713, WBGENE00001399, WBGENE00010794, WBGENE00008567, WBGENE00008565, WBGENE00001394, WBGENE00008566, WBGENE00001240, WBGENE00019978, WBGENE00000198, WBGENE00001155, WBGENE00002891	dbt-1, fat-7, hpo-8, art-1, ech-6, elo-5, fat-5, elo-6, elo-1, elo-9, acox-1.3, bckd-1A, acox-1.2, acox-1.4, let-767, dld-1, sur-5, elo-2, fat-2, hacd-1	569	47	11627	8.69536	1.01871e-10	5.09353e-11	2.59748e-10
UP_KEYWORDS	Lipid metabolism	28	3.53982	1.40076e-12	WBGENE00002044, WBGENE00018735, WBGENE00014054, WBGENE00010339, WBGENE00001239, WBGENE00006351, WBGENE00001397, WBGENE00001399, WBGENE00007536, WBGENE00001240, WBGENE00000198, WBGENE00004981, WBGENE00001155, WBGENE00017241, WBGENE00020517, WBGENE00018151, WBGENE00008607, WBGENE00001244, WBGENE00001243, WBGENE00012713, WBGENE00001247, WBGENE00010794, WBGENE00001394, WBGENE00000213, WBGENE00019965,…	pcyt-1, dbt-1, fat-7, F09B12.3, hpo-8, ech-6, fat-5, elo-1, daf-36, F37C12.3, let-767, sur-5, elo-2, sptl-1, art-1, elo-5, elo-6, asm-3, elo-9, bckd-1A, hyl-2, dld-1, spl-1, fat-2, F53B1.2, gba-4, R08F11.1, acl-1	791	133	20248	5.38905	2.95562e-10	7.38906e-11	1.77111e-09
UP_KEYWORDS	Signal	238	30.0885	6.11674e-12	WBGENE00013101, WBGENE00017091, WBGENE00003929, WBGENE00009158, WBGENE00019105, WBGENE00016912, WBGENE00021603, WBGENE00003828, WBGENE00009964, WBGENE00021602, WBGENE00010116, WBGENE00016714, WBGENE00011487, WBGENE00003238, WBGENE00008560, WBGENE00020836, WBGENE00021582, WBGENE00001699, WBGENE00043302, WBGENE00013851, WBGENE00001694, WBGENE00006925, WBGENE00017200, WBGENE00011340, WBGENE00018250,…	asp-8, bgal-2, Y69H2.9, lron-8, acr-8, trap-2, F40H3.2, smp-2, F46F2.3, far-1, E01G6.3, trap-4, let-383, lon-8, nas-27, spp-12, npa-1, C33G3.4, spp-14, acn-1, vha-20, cah-5, ugt-5, C08H9.15, B0035.13, Y51H4A.5, clec-10, pho-13, acp-1, lips-12, vit-1, clec-170, spp-3, clec-166, spp-2, T19B10.5, nas-22, F30H5.3, nlp-77, C14C6.2, spp-23, R160.3, T03D8.6, C24B9.3, B0365.9, T03D8.7, nlp-26, F37B12.1, …	791	4052	20248	1.50353	1.29064e-09	2.58128e-10	7.73392e-09
GOTERM_BP_DIRECT	GO:0006629~lipid metabolic process	37	4.67762	3.73999e-11	WBGENE00013035, WBGENE00013101, WBGENE00002044, WBGENE00007112, WBGENE00018735, WBGENE00014054, WBGENE00019029, WBGENE00010339, WBGENE00001239, WBGENE00044488, WBGENE00008205, WBGENE00009342, WBGENE00001397, WBGENE00006351, WBGENE00001399, WBGENE00007536, WBGENE00001240, WBGENE00004076, WBGENE00000198, WBGENE00004981, WBGENE00001155, WBGENE00017241, WBGENE00020517, WBGENE00008607, WBGENE00001244,…	pcyt-1, F58B6.1, dbt-1, K03H6.2, Y54G2A.45, fat-7, F09B12.3, hpo-8, ech-6, fat-5, elo-1, daf-36, pod-2, let-767, sur-5, fasn-1, elo-2, sptl-1, art-1, elo-5, elo-6, asm-3, elo-9, F28H7.3, bckd-1A, sams-1, hyl-2, dld-1, spl-1, fat-2, B0035.13, Y51H4A.5, F53B1.2, gba-4, R08F11.1, acl-1	569	211	11627	3.58323	2.15423e-08	7.18077e-09	5.49281e-08
GOTERM_BP_DIRECT	GO:0006633~fatty acid biosynthetic process	16	2.02276	3.85263e-11	WBGENE00020517, WBGENE00018151, WBGENE00014054, WBGENE00001239, WBGENE00001244, WBGENE00001243, WBGENE00001397, WBGENE00001247, WBGENE00012713, WBGENE00001399, WBGENE00010794, WBGENE00001394, WBGENE00004076, WBGENE00001240, WBGENE00000198, WBGENE00002891	dbt-1, fat-7, hpo-8, art-1, elo-5, fat-5, elo-6, elo-1, F37C12.3, elo-9, pod-2, bckd-1A, let-767, dld-1, elo-2, fat-2	569	36	11627	9.08182	2.21911e-08	5.54779e-09	5.65825e-08
GOTERM_MF_DIRECT	GO:0003824~catalytic activity	53	6.70038	6.38349e-11	WBGENE00016957, WBGENE00015802, WBGENE00021817, WBGENE00001790, WBGENE00006351, WBGENE00018718, WBGENE00009342, WBGENE00016103, WBGENE00021128, WBGENE00000984, WBGENE00008220, WBGENE00004076, WBGENE00004981, WBGENE00002262, WBGENE00011679, WBGENE00020256, WBGENE00017241, WBGENE00010984, WBGENE00020022, WBGENE00014001, WBGENE00009334, WBGENE00007533, WBGENE00011291, WBGENE00006518, WBGENE00019965,…	T05C3.6, pcyt-1, fah-1, spds-1, F38B6.4, mdh-2, sur-5, fasn-1, alh-13, dao-3, T09B4.8, bas-1, R102.4, aagr-4, sptl-1, dpyd-1, acs-1, pyk-2, gldc-1, kat-1, ldh-1, F32D8.12, sucl-1, kynu-1, F52H2.6, R08F11.1, tre-2, tre-3, tald-1, ech-6, ech-7, gta-1, dhs-21, ZK742.3, tkt-1, W10C8.5, cth-2, pod-2, ucr-2.2, pyk-1, nkat-3, Y7A5A.1, T25B9.1, T02G5.7, Y53G8B.1, bckd-1B, cbl-1, spl-1, C50B6.7, nkat-1, F…	507	367	9479	2.7	2.77044e-08	1.38522e-08	9.00939e-08
UP_KEYWORDS	Lipid biosynthesis	18	2.2756	1.35129e-10	WBGENE00020517, WBGENE00018151, WBGENE00002044, WBGENE00014054, WBGENE00001239, WBGENE00010339, WBGENE00001244, WBGENE00001243, WBGENE00001397, WBGENE00001247, WBGENE00012713, WBGENE00001399, WBGENE00010794, WBGENE00001394, WBGENE00001240, WBGENE00000198, WBGENE00002891, WBGENE00017241	pcyt-1, dbt-1, fat-7, hpo-8, art-1, elo-5, fat-5, elo-6, elo-1, F37C12.3, elo-9, bckd-1A, hyl-2, let-767, dld-1, elo-2, fat-2, acl-1	791	62	20248	7.43167	2.85123e-08	4.75205e-09	1.70855e-07
INTERPRO	IPR016040:NAD(P)-binding domain	31	3.91909	1.79724e-10	WBGENE00000967, WBGENE00022146, WBGENE00000966, WBGENE00001685, WBGENE00001684, WBGENE00003162, WBGENE00012015, WBGENE00008132, WBGENE00009342, WBGENE00019819, WBGENE00000984, WBGENE00000929, WBGENE00019978, WBGENE00015298, WBGENE00185014, WBGENE00017719, WBGENE00000988, WBGENE00002262, WBGENE00010924, WBGENE00008336, WBGENE00018885, WBGENE00008333, WBGENE00016274, WBGENE00000971, WBGENE00019322,…	dhs-2, dhs-25, ahcy-1, C30G12.2, dhs-3, dhs-21, mdh-2, ldp-1, C55A6.7, let-767, D1054.8, aass-1, F17C8.9, gale-1, fasn-1, C55A6.4, dao-3, M153.1, hacd-1, drd-5, Y71G12B.6, C01F1.3, gpd-3, dhs-7, gpd-2, T25G12.13, F20G2.2, ldh-1, F25D1.5, sucl-1, T25B9.9	658	172	14476	3.96512	1.68401e-07	1.68401e-07	2.81603e-07
GOTERM_BP_DIRECT	GO:0015991~ATP hydrolysis coupled proton transport	13	1.64349	2.60016e-10	WBGENE00006921, WBGENE00006911, WBGENE00013025, WBGENE00006920, WBGENE00006913, WBGENE00020507, WBGENE00006912, WBGENE00006915, WBGENE00006914, WBGENE00006917, WBGENE00000229, WBGENE00010419, WBGENE00021952	atp-2, vha-19, vha-8, vha-3, vha-4, vha-5, vha-6, vha-15, vha-11, vha-12, vha-2, vha-13, atp-1	569	24	11627	11.0685	1.49769e-07	2.99538e-08	3.81878e-07
KEGG_PATHWAY	cel04145:Phagosome	19	2.40202	8.45803e-10	WBGENE00006921, WBGENE00006920, WBGENE00013025, WBGENE00006911, WBGENE00006913, WBGENE00006912, WBGENE00020507, WBGENE00006915, WBGENE00006914, WBGENE00006917, WBGENE00000776, WBGENE00000063, WBGENE00021427, WBGENE00006530, WBGENE00018853, WBGENE00000066, WBGENE00001303, WBGENE00013311, WBGENE00021952	vha-19, sec-22, vha-8, vha-3, act-4, vha-4, vha-5, vha-6, vha-15, Y38F2AR.9, vha-11, vha-12, cpl-1, emo-1, vha-2, tba-4, act-1, vha-13, sec-61	178	56	3022	5.76023	6.51268e-08	2.17089e-08	8.92372e-07
GOTERM_BP_DIRECT	GO:0008152~metabolic process	96	12.1365	3.13514e-09	WBGENE00001781, WBGENE00014054, WBGENE00003996, WBGENE00017051, WBGENE00013947, WBGENE00009342, WBGENE00006351, WBGENE00006530, WBGENE00008567, WBGENE00008220, WBGENE00010116, WBGENE00008565, WBGENE00008566, WBGENE00001430, WBGENE00009146, WBGENE00013906, WBGENE00001774, WBGENE00001784, WBGENE00016996, WBGENE00016664, WBGENE00020256, WBGENE00001775, WBGENE00007904, WBGENE00011340, WBGENE00008621,…	ugt-46, T05C3.6, poml-2, faah-3, dbt-1, catp-3, bgal-2, ugt-30, fah-1, pgp-2, gst-26, gst-27, oac-58, ges-1, ugt-60, ugt-21, gst-33, sur-5, E01G6.3, fasn-1, alh-13, F26C11.1, ugt-53, acdh-1, T09B4.8, ugt-15, ugt-64, endu-2, alh-12, aagr-4, C45E5.1, acs-1, K11G9.3, pes-9, C33G3.4, alh-9, kat-1, acox-1.3, F55F3.2, acox-1.2, acox-1.4, ZK228.4, pgp-9, ugt-5, T02B5.3, sucl-1, T09B9.1, R08F11.1, ugt-63…	569	1063	11627	1.84541	1.80584e-06	3.00974e-07	4.60449e-06
UP_KEYWORDS	Disulfide bond	52	6.57396	5.92382e-09	WBGENE00003545, WBGENE00014057, WBGENE00021645, WBGENE00009158, WBGENE00000785, WBGENE00000786, WBGENE00000083, WBGENE00021603, WBGENE00000781, WBGENE00021602, WBGENE00003497, WBGENE00001633, WBGENE00009146, WBGENE00003238, WBGENE00007630, WBGENE00012917, WBGENE00001863, WBGENE00001000, WBGENE00020516, WBGENE00004988, WBGENE00004987, WBGENE00013851, WBGENE00000047, WBGENE00022770, WBGENE00006820,…	lgc-45, ZK673.1, clec-160, F09B12.3, acr-8, unc-52, unc-89, ges-1, mig-1, mua-3, smp-2, F26C11.1, epi-1, clec-8, nas-27, spp-12, spp-14, har-1, adt-2, dld-1, clec-10, nid-1, T27E9.2, acp-1, cpr-1, lam-1, T15B7.1, fbn-1, cpr-6, clec-204, cpr-5, lam-3, spp-3, Y47G6A.19, gly-8, spp-2, clec-205, nas-22, dim-1, T06A4.3, ZC434.9, spp-23, pdi-2, asm-3, eat-20, him-4, mup-4, K04H4.2, pho-11, F26E4.3, Y46…	791	541	20248	2.46043	1.24993e-06	1.78561e-07	7.48996e-06
UP_KEYWORDS	Hydrolase	65	8.21745	9.58842e-09	WBGENE00001404, WBGENE00016957, WBGENE00013101, WBGENE00003545, WBGENE00015802, WBGENE00012445, WBGENE00021645, WBGENE00019105, WBGENE00000785, WBGENE00044488, WBGENE00000786, WBGENE00000083, WBGENE00000781, WBGENE00003828, WBGENE00010116, WBGENE00008220, WBGENE00009146, WBGENE00017881, WBGENE00000229, WBGENE00016664, WBGENE00006921, WBGENE00007904, WBGENE00016631, WBGENE00000776, WBGENE00000775,…	asp-13, faah-3, F58B6.1, C44B7.11, asp-8, catp-3, bgal-2, fah-1, F09B12.3, pcp-1, ges-1, F57F5.1, E01G6.3, F26C11.1, Y49E10.16, cpr-8, asp-14, nuc-1, aagr-4, C45E5.1, K11G9.3, nas-27, C33G3.4, fbp-1, F55F3.2, adt-2, B0035.13, vha-13, T02B5.3, Y51H4A.5, gba-4, kynu-1, R08F11.1, atp-2, ahcy-1, F35H12.5, tre-2, tre-3, K03H6.2, acp-1, Y54G2A.45, cpr-1, cpr-6, cpr-5, vha-12, Y47G6A.19, nas-22, Y105C5B…	791	769	20248	2.16368	2.02315e-06	2.52895e-07	1.21234e-05
UP_KEYWORDS	Hydrogen ion transport	11	1.39064	2.32531e-08	WBGENE00000210, WBGENE00006921, WBGENE00006911, WBGENE00013025, WBGENE00006920, WBGENE00020507, WBGENE00006912, WBGENE00006915, WBGENE00006914, WBGENE00000229, WBGENE00010419	atp-2, asg-2, vha-3, vha-13, vha-5, atp-1, vha-6, vha-15, vha-11, vha-12, vha-2	791	26	20248	10.8299	4.90639e-06	5.45156e-07	2.94007e-05
GOTERM_BP_DIRECT	GO:0015992~proton transport	14	1.76991	2.80314e-08	WBGENE00006921, WBGENE00006920, WBGENE00013025, WBGENE00006911, WBGENE00006912, WBGENE00020507, WBGENE00006915, WBGENE00006914, WBGENE00020340, WBGENE00010419, WBGENE00013074, WBGENE00000210, WBGENE00013073, WBGENE00000229	atp-2, hmit-1.2, hmit-1.1, T08B1.1, asg-2, vha-3, vha-5, vha-6, vha-15, vha-11, vha-12, vha-2, vha-13, atp-1	569	40	11627	7.15193	1.61459e-05	2.30658e-06	4.11688e-05
KEGG_PATHWAY	cel01200:Carbon metabolism	23	2.90771	2.91832e-08	WBGENE00001404, WBGENE00008506, WBGENE00010317, WBGENE00013597, WBGENE00001685, WBGENE00015101, WBGENE00001684, WBGENE00017765, WBGENE00015512, WBGENE00002183, WBGENE00003162, WBGENE00021286, WBGENE00007993, WBGENE00020022, WBGENE00012015, WBGENE00010456, WBGENE00015391, WBGENE00011884, WBGENE00010794, WBGENE00009126, WBGENE00020166, WBGENE00007350, WBGENE00001155	rpia-1, T02G5.7, gldc-1, tald-1, gpd-3, ech-6, gpd-2, fbp-1, sdha-1, tkt-1, kat-1, mdh-2, idhb-1, pyk-1, K01C8.1, dld-1, gpi-1, mthf-1, sucl-1, T25B9.9, gcst-1, enol-1, idh-1	178	100	3022	3.90483	2.24711e-06	5.61777e-07	3.079e-05
KEGG_PATHWAY	cel00190:Oxidative phosphorylation	24	3.03413	4.59447e-08	WBGENE00017926, WBGENE00006921, WBGENE00018151, WBGENE00006920, WBGENE00013025, WBGENE00006911, WBGENE00006913, WBGENE00006912, WBGENE00020507, WBGENE00007684, WBGENE00006915, WBGENE00012094, WBGENE00006914, WBGENE00006917, WBGENE00015391, WBGENE00001520, WBGENE00010419, WBGENE00000210, WBGENE00000229, WBGENE00019937, WBGENE00013406, WBGENE00011679, WBGENE00000207, WBGENE00021952	asb-2, atp-2, vha-19, T27E9.2, vha-8, asg-2, gas-1, vha-3, vha-4, vha-5, vha-6, vha-15, vha-11, sdha-1, F37C12.3, vha-12, vha-2, ucr-2.2, Y63D3A.7, C18E9.4, vha-13, R07E4.3, atp-1, cox-6C	178	111	3022	3.67082	3.53773e-06	7.07548e-07	4.84743e-05
GOTERM_MF_DIRECT	GO:0046961~proton-transporting ATPase activity, rotational mechanism	11	1.39064	1.04864e-07	WBGENE00006921, WBGENE00006911, WBGENE00013025, WBGENE00006913, WBGENE00020507, WBGENE00006912, WBGENE00006915, WBGENE00006914, WBGENE00006917, WBGENE00010419, WBGENE00021952	vha-19, vha-8, vha-3, vha-13, vha-4, vha-5, atp-1, vha-6, vha-15, vha-12, vha-2	507	23	9479	8.94169	4.55098e-05	1.51702e-05	0.000148
INTERPRO	IPR015421:Pyridoxal phosphate-dependent transferase, major region, subdomain 1	13	1.64349	1.19828e-07	WBGENE00015802, WBGENE00010984, WBGENE00012007, WBGENE00020022, WBGENE00007533, WBGENE00011291, WBGENE00022856, WBGENE00001794, WBGENE00004981, WBGENE00009232, WBGENE00000239, WBGENE00020382, WBGENE00016020	bas-1, R102.4, sptl-1, gldc-1, gta-1, cth-2, nkat-3, cbl-1, spl-1, nkat-1, T09B4.8, kynu-1, T25B9.1	658	40	14476	7.15	0.000112272	5.61376e-05	0.000187753
INTERPRO	IPR015424:Pyridoxal phosphate-dependent transferase	13	1.64349	1.19828e-07	WBGENE00015802, WBGENE00010984, WBGENE00012007, WBGENE00020022, WBGENE00007533, WBGENE00011291, WBGENE00022856, WBGENE00001794, WBGENE00004981, WBGENE00009232, WBGENE00000239, WBGENE00020382, WBGENE00016020	bas-1, R102.4, sptl-1, gldc-1, gta-1, cth-2, nkat-3, cbl-1, spl-1, nkat-1, T09B4.8, kynu-1, T25B9.1	658	40	14476	7.15	0.000112272	5.61376e-05	0.000187753
KEGG_PATHWAY	cel00380:Tryptophan metabolism	12	1.51707	2.80946e-07	WBGENE00022104, WBGENE00016201, WBGENE00015802, WBGENE00000118, WBGENE00019978, WBGENE00011089, WBGENE00010984, WBGENE00020166, WBGENE00010595, WBGENE00002183, WBGENE00001155, WBGENE00000115	kat-1, alh-12, nkat-3, acsd-1, tdo-2, haao-1, T02G5.7, kmo-1, ech-6, alh-9, kynu-1, hacd-1	178	29	3022	7.02518	2.16326e-05	3.60547e-06	0.000296415
SMART	SM00645:Pept_C1	10	1.26422	4.80374e-07	WBGENE00010204, WBGENE00009158, WBGENE00000785, WBGENE00000776, WBGENE00009347, WBGENE00000786, WBGENE00012747, WBGENE00000788, WBGENE00000781, WBGENE00021070	F32H5.1, F57F5.1, Y40H7A.10, F26E4.3, cpr-1, cpr-6, cpr-8, cpr-5, cpz-1, cpl-1	207	29	5688	9.47526	7.30142e-05	7.30142e-05	0.000574959
GOTERM_CC_DIRECT	GO:0005615~extracellular space	31	3.91909	5.07014e-07	WBGENE00017688, WBGENE00020283, WBGENE00019654, WBGENE00020688, WBGENE00021645, WBGENE00009158, WBGENE00017091, WBGENE00000785, WBGENE00009347, WBGENE00000786, WBGENE00012747, WBGENE00000788, WBGENE00000781, WBGENE00044605, WBGENE00016595, WBGENE00013352, WBGENE00010116, WBGENE00013895, WBGENE00008341, WBGENE00011364, WBGENE00020516, WBGENE00013875, WBGENE00001578, WBGENE00000776, WBGENE00007692,…	F47B7.2, C42D4.2, ttr-36, cpr-1, T15B7.1, cpr-6, cpr-5, cpz-1, Y47G6A.19, ges-1, smp-2, F32H5.1, F57F5.1, Y40H7A.10, E01G6.3, T06A4.3, ZC434.9, cpr-8, ZC376.3, K11G9.3, lon-8, ttr-40, T22D1.11, cpl-1, F55F3.2, C23H4.3, C23H4.4, ttr-44, F26E4.3, T02B5.3, ttr-35	484	258	11373	2.8234	7.70632e-05	7.70632e-05	0.000606844
KEGG_PATHWAY	cel00260:Glycine, serine and threonine metabolism	11	1.39064	8.65187e-07	WBGENE00011291, WBGENE00017765, WBGENE00022856, WBGENE00012007, WBGENE00008354, WBGENE00020022, WBGENE00020382, WBGENE00010456, WBGENE00007533, WBGENE00000115, WBGENE00010794	K01C8.1, cbl-1, R102.4, dld-1, gcsh-1, gldc-1, T09B4.8, gcst-1, alh-9, T25B9.1, cth-2	178	26	3022	7.1828	6.66172e-05	9.51702e-06	0.00091282
UP_KEYWORDS	Pyridoxal phosphate	11	1.39064	1.0324e-06	WBGENE00015802, WBGENE00011291, WBGENE00022856, WBGENE00001794, WBGENE00004981, WBGENE00020022, WBGENE00000239, WBGENE00016020, WBGENE00020382, WBGENE00007533, WBGENE00019962	bas-1, cysl-3, cbl-1, R102.4, sptl-1, spl-1, gldc-1, T09B4.8, gta-1, kynu-1, cth-2	791	37	20248	7.61021	0.000217813	2.17835e-05	0.00130534
SMART	SM00034:CLECT	25	3.16056	1.0727e-06	WBGENE00021582, WBGENE00020516, WBGENE00043062, WBGENE00015050, WBGENE00022261, WBGENE00008593, WBGENE00017364, WBGENE00007565, WBGENE00008596, WBGENE00008595, WBGENE00044719, WBGENE00016912, WBGENE00008594, WBGENE00021603, WBGENE00021602, WBGENE00012582, WBGENE00022858, WBGENE00007851, WBGENE00015403, WBGENE00009515, WBGENE00009518, WBGENE00017322, WBGENE00020191, WBGENE00019917, WBGENE00019914	clec-7, clec-160, clec-71, T15B7.1, clec-204, clec-170, ZK1193.2, clec-166, clec-205, clec-48, clec-56, clec-57, clec-54, clec-150, clec-227, clec-43, clec-210, clec-80, clec-8, clec-172, clec-51, clec-245, clec-10, clec-53, clec-86	207	221	5688	3.1084	0.000163037	8.15217e-05	0.00128391
KEGG_PATHWAY	cel04142:Lysosome	18	2.2756	1.41473e-06	WBGENE00006911, WBGENE00007904, WBGENE00006913, WBGENE00012445, WBGENE00006912, WBGENE00020507, WBGENE00006915, WBGENE00006914, WBGENE00000785, WBGENE00000776, WBGENE00009347, WBGENE00000788, WBGENE00000781, WBGENE00003828, WBGENE00021070, WBGENE00000213, WBGENE00021160, WBGENE00021952	nuc-1, vha-19, vha-3, cpr-1, vha-4, vha-5, vha-6, C33G3.4, vha-15, asm-3, cpr-5, cpz-1, cpl-1, vha-2, F32H5.1, gba-4, Y16B4A.2, cpr-8	178	78	3022	3.91789	0.000108929	1.36167e-05	0.00149262
KEGG_PATHWAY	cel00280:Valine, leucine and isoleucine degradation	13	1.64349	1.48628e-06	WBGENE00000118, WBGENE00007330, WBGENE00006518, WBGENE00019978, WBGENE00014054, WBGENE00020166, WBGENE00001794, WBGENE00002183, WBGENE00001155, WBGENE00006351, WBGENE00012713, WBGENE00000115, WBGENE00010794	alh-12, dbt-1, T02G5.7, ech-6, bckd-1B, gta-1, alh-9, kat-1, bckd-1A, dld-1, sur-5, C05C10.3, hacd-1	178	40	3022	5.5177	0.000114437	1.27158e-05	0.0015681
GOTERM_CC_DIRECT	GO:0043231~intracellular membrane-bounded organelle	19	2.40202	1.7436e-06	WBGENE00007650, WBGENE00007904, WBGENE00011340, WBGENE00015449, WBGENE00008583, WBGENE00015141, WBGENE00001520, WBGENE00007402, WBGENE00007885, WBGENE00008097, WBGENE00015660, WBGENE00007422, WBGENE00018543, WBGENE00019515, WBGENE00013906, WBGENE00020182, WBGENE00001478, WBGENE00015577, WBGENE00007455	ugt-46, catp-3, ugt-32, ugt-30, gas-1, C33G3.4, fmo-3, ugt-17, ugt-22, ugt-60, ugt-21, ugt-5, ugt-65, ugt-23, ugt-53, ugt-19, ugt-15, ugt-64, ugt-63	484	116	11373	3.8488	0.000264993	0.000132505	0.0020869
UP_KEYWORDS	Transferase	68	8.59671	2.29112e-06	WBGENE00016957, WBGENE00007812, WBGENE00001781, WBGENE00014054, WBGENE00001239, WBGENE00009057, WBGENE00002879, WBGENE00021128, WBGENE00001240, WBGENE00001633, WBGENE00013906, WBGENE00001784, WBGENE00001774, WBGENE00001775, WBGENE00017241, WBGENE00011340, WBGENE00010984, WBGENE00017765, WBGENE00014001, WBGENE00019580, WBGENE00007402, WBGENE00006820, WBGENE00018657, WBGENE00007330, WBGENE00020166,…	ugt-46, pcyt-1, dbt-1, ugt-30, gst-26, spds-1, unc-89, gst-27, oac-58, ugt-60, ugt-21, gst-33, kin-15, alh-13, ugt-53, ugt-15, ugt-64, ckc-1, sptl-1, prmt-6, pyk-2, elo-5, elo-6, elo-9, kat-1, sams-1, cept-1, ugt-5, F38B2.4, ugt-63, cysl-3, gst-10, tald-1, gst-4, gta-1, F07A11.5, elo-1, ndk-1, W10C8.5, gly-8, C29F7.3, ugt-17, pyk-1, nkat-3, oac-32, elo-2, ugt-19, oac-54, gst-1, let-754, hprt-1, u…	791	954	20248	1.82459	0.000483311	4.3947e-05	0.00289681
INTERPRO	IPR013032:EGF-like, conserved site	19	2.40202	2.41054e-06	WBGENE00001863, WBGENE00012917, WBGENE00012134, WBGENE00002248, WBGENE00003545, WBGENE00006787, WBGENE00019437, WBGENE00013118, WBGENE00002247, WBGENE00001328, WBGENE00003497, WBGENE00022859, WBGENE00022858, WBGENE00018217, WBGENE00003738, WBGENE00003541, WBGENE00003482, WBGENE00001148, WBGENE00022816	epi-1, nid-1, nas-27, lam-1, fbn-1, unc-52, ZK1193.2, eat-20, him-4, lam-3, mua-3, mup-4, nas-22, Y46G5A.29, T28F3.8, F40A3.2, K06A9.3, Y51H4A.24	658	111	14476	3.76577	0.00225613	0.000752609	0.00377692
GOTERM_MF_DIRECT	GO:0030170~pyridoxal phosphate binding	14	1.76991	2.87862e-06	WBGENE00015802, WBGENE00010984, WBGENE00012007, WBGENE00010456, WBGENE00007533, WBGENE00019962, WBGENE00022856, WBGENE00001794, WBGENE00011353, WBGENE00004981, WBGENE00009232, WBGENE00000239, WBGENE00020382, WBGENE00016020	bas-1, cysl-3, sptl-1, gta-1, cth-2, K01C8.1, nkat-3, cbl-1, spl-1, nkat-1, T01H8.2, T09B4.8, kynu-1, T25B9.1	507	53	9479	4.93863	0.00124854	0.000312282	0.00406268
INTERPRO	IPR000668:Peptidase C1A, papain C-terminal	10	1.26422	3.41974e-06	WBGENE00010204, WBGENE00009158, WBGENE00000785, WBGENE00000776, WBGENE00009347, WBGENE00000786, WBGENE00012747, WBGENE00000788, WBGENE00000781, WBGENE00021070	F32H5.1, F57F5.1, Y40H7A.10, F26E4.3, cpr-1, cpr-6, cpr-8, cpr-5, cpz-1, cpl-1	658	29	14476	7.58621	0.00319917	0.000800754	0.00535813
INTERPRO	IPR015422:Pyridoxal phosphate-dependent transferase, major region, subdomain 2	10	1.26422	3.41974e-06	WBGENE00015802, WBGENE00011291, WBGENE00010984, WBGENE00022856, WBGENE00012007, WBGENE00001794, WBGENE00009232, WBGENE00000239, WBGENE00020382, WBGENE00007533	bas-1, nkat-3, cbl-1, R102.4, nkat-1, T09B4.8, gta-1, kynu-1, T25B9.1, cth-2	658	29	14476	7.58621	0.00319917	0.000800754	0.00535813
INTERPRO	IPR013128:Peptidase C1A, papain	10	1.26422	3.41974e-06	WBGENE00010204, WBGENE00009158, WBGENE00000785, WBGENE00000776, WBGENE00009347, WBGENE00000786, WBGENE00012747, WBGENE00000788, WBGENE00000781, WBGENE00021070	F32H5.1, F57F5.1, Y40H7A.10, F26E4.3, cpr-1, cpr-6, cpr-8, cpr-5, cpz-1, cpl-1	658	29	14476	7.58621	0.00319917	0.000800754	0.00535813
KEGG_PATHWAY	cel00620:Pyruvate metabolism	10	1.26422	4.03802e-06	WBGENE00000118, WBGENE00004076, WBGENE00009126, WBGENE00020166, WBGENE00002183, WBGENE00003162, WBGENE00009334, WBGENE00002262, WBGENE00000115, WBGENE00010794	kat-1, pod-2, alh-12, mdh-2, pyk-1, dld-1, ldh-1, F32D8.12, T02G5.7, alh-9	178	24	3022	7.07397	0.00031088	3.10923e-05	0.00426027
KEGG_PATHWAY	cel01230:Biosynthesis of amino acids	16	2.02276	4.27854e-06	WBGENE00008506, WBGENE00001685, WBGENE00010317, WBGENE00015101, WBGENE00001684, WBGENE00008205, WBGENE00007993, WBGENE00021286, WBGENE00010456, WBGENE00007533, WBGENE00011884, WBGENE00011291, WBGENE00009126, WBGENE00022856, WBGENE00011938, WBGENE00010924	R102.4, rpia-1, tald-1, gpd-3, gpd-2, tkt-1, cth-2, idhb-1, pyk-1, K01C8.1, cbl-1, sams-1, alh-13, M153.1, enol-1, idh-1	178	67	3022	4.05434	0.000329394	2.99494e-05	0.00451403
UP_KEYWORDS	NADP	12	1.51707	5.06357e-06	WBGENE00000984, WBGENE00007536, WBGENE00010317, WBGENE00011089, WBGENE00015512, WBGENE00000198, WBGENE00012015, WBGENE00001478, WBGENE00009110, WBGENE00011938, WBGENE00016103, WBGENE00002891	let-767, dpyd-1, alh-13, mthf-1, art-1, kmo-1, F25D1.5, T25B9.9, dhs-21, daf-36, idh-1, fmo-3	791	53	20248	5.79577	0.00106784	8.90306e-05	0.00640208
GOTERM_CC_DIRECT	GO:0005783~endoplasmic reticulum	27	3.4134	5.39598e-06	WBGENE00002044, WBGENE00022122, WBGENE00010337, WBGENE00001077, WBGENE00011017, WBGENE00000198, WBGENE00001331, WBGENE00004981, WBGENE00020216, WBGENE00001478, WBGENE00019727, WBGENE00019760, WBGENE00016631, WBGENE00001578, WBGENE00013263, WBGENE00014001, WBGENE00003963, WBGENE00013238, WBGENE00004788, WBGENE00018657, WBGENE00002007, WBGENE00018656, WBGENE00015344, WBGENE00022856, WBGENE00007284,…	txdc-12.1, nra-4, C44B7.11, calu-1, sft-4, erd-2.1, trap-2, fmo-3, ges-1, hsp-3, cth-2, let-767, C03H12.1, trap-4, R04F11.5, pyk-2, trap-1, pdi-2, art-1, emo-1, hyl-2, dpy-18, spl-1, zig-12, acl-4, txdc-12.2, F59F4.2	484	231	11373	2.74651	0.000819856	0.00027336	0.00645827
INTERPRO	IPR002213:UDP-glucuronosyl/UDP-glucosyltransferase	15	1.89633	5.889e-06	WBGENE00007650, WBGENE00015449, WBGENE00011340, WBGENE00008583, WBGENE00015141, WBGENE00007402, WBGENE00007885, WBGENE00007422, WBGENE00008097, WBGENE00019515, WBGENE00018543, WBGENE00013906, WBGENE00020182, WBGENE00015577, WBGENE00007455	ugt-46, ugt-32, ugt-30, ugt-17, ugt-22, ugt-60, ugt-21, ugt-5, ugt-65, ugt-23, ugt-53, ugt-19, ugt-15, ugt-64, ugt-63	658	75	14476	4.4	0.00550281	0.00110299	0.00922687
GOTERM_BP_DIRECT	GO:0052696~flavonoid glucuronidation	15	1.89633	6.86236e-06	WBGENE00007650, WBGENE00015449, WBGENE00011340, WBGENE00008583, WBGENE00015141, WBGENE00007402, WBGENE00007885, WBGENE00007422, WBGENE00008097, WBGENE00019515, WBGENE00018543, WBGENE00013906, WBGENE00020182, WBGENE00015577, WBGENE00007455	ugt-46, ugt-32, ugt-30, ugt-17, ugt-22, ugt-60, ugt-21, ugt-5, ugt-65, ugt-23, ugt-53, ugt-19, ugt-15, ugt-64, ugt-63	569	71	11627	4.31706	0.00394493	0.00049397	0.0100781
GOTERM_BP_DIRECT	GO:0009813~flavonoid biosynthetic process	15	1.89633	6.86236e-06	WBGENE00007650, WBGENE00015449, WBGENE00011340, WBGENE00008583, WBGENE00015141, WBGENE00007402, WBGENE00007885, WBGENE00007422, WBGENE00008097, WBGENE00019515, WBGENE00018543, WBGENE00013906, WBGENE00020182, WBGENE00015577, WBGENE00007455	ugt-46, ugt-32, ugt-30, ugt-17, ugt-22, ugt-60, ugt-21, ugt-5, ugt-65, ugt-23, ugt-53, ugt-19, ugt-15, ugt-64, ugt-63	569	71	11627	4.31706	0.00394493	0.00049397	0.0100781
KEGG_PATHWAY	cel01212:Fatty acid metabolism	13	1.64349	7.58411e-06	WBGENE00020517, WBGENE00002183, WBGENE00001397, WBGENE00009342, WBGENE00001399, WBGENE00008567, WBGENE00008566, WBGENE00004076, WBGENE00019978, WBGENE00020166, WBGENE00000198, WBGENE00001155, WBGENE00002891	T02G5.7, fat-7, hpo-8, art-1, ech-6, fat-5, kat-1, pod-2, acox-1.3, acox-1.4, let-767, fasn-1, hacd-1	178	46	3022	4.798	0.000583808	4.86637e-05	0.0080014
GOTERM_MF_DIRECT	GO:0008194~UDP-glycosyltransferase activity	9	1.1378	1.50001e-05	WBGENE00008097, WBGENE00007422, WBGENE00015449, WBGENE00013906, WBGENE00020182, WBGENE00008583, WBGENE00015577, WBGENE00015141, WBGENE00007402	ugt-46, ugt-17, ugt-60, ugt-5, ugt-65, ugt-53, ugt-15, ugt-64, ugt-63	507	23	9479	7.31592	0.00648896	0.00130117	0.0211685
UP_SEQ_FEATURE	signal peptide	40	5.05689	2.69735e-05	WBGENE00003545, WBGENE00003572, WBGENE00006787, WBGENE00014057, WBGENE00003929, WBGENE00009158, WBGENE00000785, WBGENE00017426, WBGENE00000786, WBGENE00015141, WBGENE00000781, WBGENE00000039, WBGENE00001385, WBGENE00003828, WBGENE00003055, WBGENE00001077, WBGENE00017881, WBGENE00017969, WBGENE00020216, WBGENE00001863, WBGENE00000283, WBGENE00007904, WBGENE00006925, WBGENE00008607, WBGENE00001578,…	ugt-46, asp-13, ZK673.1, clec-160, acp-1, F09B12.3, cpr-1, vit-1, cpr-6, pcp-1, unc-52, trap-2, cpr-5, ges-1, hsp-3, mua-3, ugt-60, nas-22, far-1, kin-15, nlp-36, nuc-1, epi-1, pat-2, nas-27, pdi-2, C33G3.4, asm-3, eat-20, him-4, acn-1, her-1, cah-5, dpy-18, K04H4.2, lon-1, ncx-7, F26E4.3, F13C5.5, ctsa-3.1	161	431	3383	1.95011	0.0133165	0.0133165	0.038803
UP_KEYWORDS	Mitochondrion	25	3.16056	2.84522e-05	WBGENE00014054, WBGENE00011089, WBGENE00012094, WBGENE00004932, WBGENE00003162, WBGENE00002183, WBGENE00010780, WBGENE00020511, WBGENE00007993, WBGENE00002879, WBGENE00015391, WBGENE00001520, WBGENE00012713, WBGENE00010419, WBGENE00010794, WBGENE00000210, WBGENE00012608, WBGENE00007330, WBGENE00015777, WBGENE00077690, WBGENE00001794, WBGENE00007350, WBGENE00019900, WBGENE00000229, WBGENE00001155	atp-2, T27E9.2, immt-1, dbt-1, ech-6, gta-1, mdh-2, mtp-18, hphd-1, K11H3.3, sfxn-2, let-754, asg-2, gas-1, sdha-1, sod-3, kat-1, bckd-1A, idhb-1, dld-1, C05C10.3, kmo-1, atp-1, sucl-1, vdac-1	791	242	20248	2.64442	0.00598552	0.000461701	0.0359684
INTERPRO	IPR025661:Cysteine peptidase, asparagine active site	7	0.884956	3.00744e-05	WBGENE00010204, WBGENE00009158, WBGENE00000785, WBGENE00000776, WBGENE00000786, WBGENE00000788, WBGENE00000781	F57F5.1, F26E4.3, cpr-1, cpr-6, cpr-5, cpz-1, cpl-1	658	15	14476	10.2667	0.0277868	0.00468568	0.0471121
UP_KEYWORDS	Iron	21	2.65487	3.28799e-05	WBGENE00007963, WBGENE00008499, WBGENE00008810, WBGENE00015043, WBGENE00001993, WBGENE00020902, WBGENE00016103, WBGENE00001520, WBGENE00001501, WBGENE00007848, WBGENE00001843, WBGENE00001077, WBGENE00009636, WBGENE00007536, WBGENE00016201, WBGENE00008829, WBGENE00011676, WBGENE00011671, WBGENE00010595, WBGENE00021412, WBGENE00015400	cyp-29A3, cyp-34A8, tdo-2, dpyd-1, gas-1, hpd-1, cytb-5.1, cyp-35D1, jmjc-1, hgo-1, daf-36, F42F12.4, ftn-2, cyp-37A1, cyp-25A1, cyp-13A12, dpy-18, haao-1, cyp-13A4, cyp-35A2, cyp-13A2	791	183	20248	2.93747	0.00691376	0.000495432	0.0415647
KEGG_PATHWAY	cel00270:Cysteine and methionine metabolism	10	1.26422	4.35014e-05	WBGENE00009636, WBGENE00012909, WBGENE00022856, WBGENE00019322, WBGENE00008205, WBGENE00003162, WBGENE00004875, WBGENE00007533, WBGENE00002262, WBGENE00013870	ahcy-1, mdh-2, cbl-1, sams-1, ldh-1, ZC373.5, smd-1, spds-1, F42F12.4, cth-2	178	31	3022	5.47662	0.00334407	0.000257634	0.045887

## Sheet: C8
Category	Term	Count	%	PValue	Genes	Gene symbol	List Total	Pop Hits	Pop Total	Fold Enrichment	Bonferroni	Benjamini	FDR
UP_KEYWORDS	Signal	98	37.2624	1.05671e-10	WBGENE00018970, WBGENE00022047, WBGENE00018342, WBGENE00009192, WBGENE00013105, WBGENE00012253, WBGENE00008194, WBGENE00045455, WBGENE00011439, WBGENE00020662, WBGENE00012018, WBGENE00011803, WBGENE00012202, WBGENE00011486, WBGENE00019869, WBGENE00015471, WBGENE00019668, WBGENE00022642, WBGENE00017678, WBGENE00018760, WBGENE00017247, WBGENE00018280, WBGENE00020938, WBGENE00011262, WBGENE00077757,…	pcp-3, R09H10.3, pcp-2, R09H10.5, zig-9, T20D3.2, F55G11.4, ZC376.2, asp-12, asah-1, ctsa-2, irg-3, lipl-5, T02B11.8, E02H4.7, F09G2.1, crn-6, dod-24, dsc-4, lipl-2, ctsa-4.1, Y32F6A.5, F56A4.2, C40H1.7, Y119D3B.13, fip-7, T25C12.3, C14C11.4, Y34B4A.9, K12H4.7, Y34B4A.5, clec-50, nrf-6, K11H12.11, clec-165, C26C6.9, F21D5.3, T04F3.4, spp-8, spp-5, F49C12.14, C05D12.3, C14C6.5, C17F4.7, lmp-2, Y54…	263	4052	20248	1.86201	1.05671e-08	1.05671e-08	1.17288e-07
GOTERM_MF_DIRECT	GO:0004185~serine-type carboxypeptidase activity	8	3.04183	4.94948e-08	WBGENE00019617, WBGENE00003957, WBGENE00003958, WBGENE00016134, WBGENE00019605, WBGENE00012530, WBGENE00019682, WBGENE00008741	ctsa-1.2, pcp-3, pcp-2, K12H4.7, C26B9.5, ctsa-4.1, Y32F6A.5, ctsa-2	147	24	9479	21.4943	7.57268e-06	7.57268e-06	5.93074e-05
KEGG_PATHWAY	cel04142:Lysosome	10	3.80228	5.53259e-08	WBGENE00000212, WBGENE00000539, WBGENE00000216, WBGENE00021814, WBGENE00022642, WBGENE00004878, WBGENE00000799, WBGENE00010769, WBGENE00008741, WBGENE00001819	ctsa-1.2, cln-3.1, lipl-5, haf-9, asm-2, Y53G8AR.7, asah-1, asp-3, crn-6, smf-3	33	78	3022	11.7405	1.99173e-06	1.99173e-06	4.93467e-05
GOTERM_BP_DIRECT	GO:0045087~innate immune response	20	7.60456	1.03185e-07	WBGENE00018910, WBGENE00009430, WBGENE00018970, WBGENE00009522, WBGENE00009523, WBGENE00019803, WBGENE00019682, WBGENE00001398, WBGENE00044723, WBGENE00007875, WBGENE00021581, WBGENE00015759, WBGENE00014137, WBGENE00015768, WBGENE00017678, WBGENE00018760, WBGENE00001754, WBGENE00014252, WBGENE00021224, WBGENE00000178	clec-68, irg-3, K12H4.7, clec-209, ZK1320.2, aqp-10, fat-6, K11H12.11, gst-6, clec-165, F38A1.9, dod-24, F35E12.6, clec-70, asp-12, F56A4.2, clec-187, C14C6.5, C14C11.4, PDB1.1	165	317	11627	4.44585	1.99145e-05	1.99145e-05	0.000128577
SMART	SM00034:CLECT	15	5.70342	1.13001e-06	WBGENE00018910, WBGENE00044332, WBGENE00018970, WBGENE00009523, WBGENE00012253, WBGENE00012018, WBGENE00009855, WBGENE00021581, WBGENE00009854, WBGENE00007152, WBGENE00014137, WBGENE00017892, WBGENE00011852, WBGENE00020938, WBGENE00021224	clec-68, F28B4.3, clec-36, clec-209, clec-50, clec-165, clec-22, clec-31, clec-218, clec-70, F56A4.2, clec-225, clec-187, clec-26, T25C12.3	78	221	5688	4.94953	4.97193e-05	4.97193e-05	0.00105721
GOTERM_BP_DIRECT	GO:0006629~lipid metabolic process	15	5.70342	1.64076e-06	WBGENE00008042, WBGENE00018036, WBGENE00013037, WBGENE00009192, WBGENE00000081, WBGENE00001398, WBGENE00020662, WBGENE00017625, WBGENE00021852, WBGENE00000212, WBGENE00009773, WBGENE00003877, WBGENE00022642, WBGENE00001814, WBGENE00010769	haf-4, Y54F10AM.8, T21H3.1, lipl-5, F35C8.5, asm-2, fat-6, pept-1, ads-1, lipl-2, cgt-2, C40H1.7, Y49E10.18, asah-2, asah-1	165	211	11627	5.00948	0.000316616	0.000158321	0.0020445
INTERPRO	IPR001304:C-type lectin	15	5.70342	4.90721e-06	WBGENE00018910, WBGENE00044332, WBGENE00018970, WBGENE00009523, WBGENE00012253, WBGENE00012018, WBGENE00009855, WBGENE00021581, WBGENE00009854, WBGENE00007152, WBGENE00014137, WBGENE00017892, WBGENE00011852, WBGENE00020938, WBGENE00021224	clec-68, F28B4.3, clec-36, clec-209, clec-50, clec-165, clec-22, clec-31, clec-218, clec-70, F56A4.2, clec-225, clec-187, clec-26, T25C12.3	209	226	14476	4.59711	0.00137798	0.00137798	0.00649187
GOTERM_CC_DIRECT	GO:0005777~peroxisome	7	2.6616	5.27707e-06	WBGENE00019345, WBGENE00008127, WBGENE00000081, WBGENE00004058, WBGENE00022200, WBGENE00022076, WBGENE00015783	ads-1, ddo-1, pmp-1, C15B12.1, fard-1, tmem-135, daao-1	137	38	11373	15.2922	0.000205785	0.000205785	0.00479884
INTERPRO	IPR016186:C-type lectin-like	15	5.70342	1.69616e-05	WBGENE00018910, WBGENE00044332, WBGENE00018970, WBGENE00009523, WBGENE00012253, WBGENE00012018, WBGENE00009855, WBGENE00021581, WBGENE00009854, WBGENE00007152, WBGENE00014137, WBGENE00017892, WBGENE00011852, WBGENE00020938, WBGENE00021224	clec-68, F28B4.3, clec-36, clec-209, clec-50, clec-165, clec-22, clec-31, clec-218, clec-70, F56A4.2, clec-225, clec-187, clec-26, T25C12.3	209	252	14476	4.12281	0.00475491	0.00238029	0.0224372
GOTERM_BP_DIRECT	GO:0006508~proteolysis	18	6.84411	1.82571e-05	WBGENE00007605, WBGENE00019617, WBGENE00003957, WBGENE00003958, WBGENE00019605, WBGENE00019986, WBGENE00011102, WBGENE00022610, WBGENE00019682, WBGENE00008741, WBGENE00011803, WBGENE00000214, WBGENE00016134, WBGENE00000216, WBGENE00017678, WBGENE00012530, WBGENE00000218, WBGENE00010070	asp-5, pcp-3, pcp-2, K12H4.7, R09F10.1, ltah-1.2, C26B9.5, hrg-7, asp-1, nep-17, asp-3, ctsa-1.2, T16G12.1, ctsa-4.1, Y32F6A.5, asp-12, R07E3.1, ctsa-2	165	370	11627	3.42811	0.00351745	0.00117386	0.0227474
GOTERM_CC_DIRECT	GO:0045121~membrane raft	8	3.04183	2.30986e-05	WBGENE00009430, WBGENE00019617, WBGENE00003957, WBGENE00003958, WBGENE00016134, WBGENE00015768, WBGENE00010070, WBGENE00044723	pcp-3, pcp-2, F35E12.6, C26B9.5, K11H12.11, nep-17, C14C11.4, ctsa-2	137	72	11373	9.22384	0.000900451	0.000450327	0.0210038
GOTERM_CC_DIRECT	GO:0005764~lysosome	8	3.04183	2.76634e-05	WBGENE00020967, WBGENE00009192, WBGENE00000539, WBGENE00000216, WBGENE00011102, WBGENE00019986, WBGENE00017071, WBGENE00010769	cln-3.1, R09F10.1, W03A5.2, R07E3.1, asah-2, asah-1, asp-3, aagr-1	137	74	11373	8.97455	0.00107831	0.000359565	0.0251541
KEGG_PATHWAY	cel04146:Peroxisome	7	2.6616	3.82684e-05	WBGENE00017574, WBGENE00012911, WBGENE00008127, WBGENE00000081, WBGENE00022200, WBGENE00022076, WBGENE00015783	ads-1, acl-7, ddo-1, C15B12.1, fard-1, F18F11.1, daao-1	33	63	3022	10.1751	0.00137674	0.000688607	0.0341275

## Sheet: C9
Category	Term	Count	%	PValue	Genes	Gene symbol	List Total	Pop Hits	Pop Total	Fold Enrichment	Bonferroni	Benjamini	FDR
GOTERM_BP_DIRECT	GO:0008360~regulation of cell shape	31	3.61727	8.24764e-22	WBGENE00007791, WBGENE00016388, WBGENE00013868, WBGENE00015030, WBGENE00018122, WBGENE00020071, WBGENE00015049, WBGENE00022032, WBGENE00010883, WBGENE00008423, WBGENE00007049, WBGENE00019459, WBGENE00012307, WBGENE00016963, WBGENE00021639, WBGENE00012731, WBGENE00020531, WBGENE00020580, WBGENE00019086, WBGENE00007305, WBGENE00018178, WBGENE00008662, WBGENE00016946, WBGENE00022632, WBGENE00007269,…	F38E1.3, T15B12.2, ZC581.2, F59A6.4, T11F8.4, W06F12.3, tag-191, C03C10.2, M7.7, T19D12.5, C56C10.6, K06H7.8, C55B7.10, ttbk-2, B0207.7, C34B2.3, Y69F12A.1, Y47G6A.13, ttbk-5, D2045.5, F25F2.1, ZC373.3, C28A5.6, F10G8.2, K08H2.5, R13H9.5, Y65B4A.9, B0218.5, Y39G8C.2, F26A1.4, F26A1.3	373	98	11627	9.8604	2.65574e-19	2.65574e-19	1.11402e-18
GOTERM_BP_DIRECT	GO:0018105~peptidyl-serine phosphorylation	33	3.85064	6.8784e-20	WBGENE00007791, WBGENE00016388, WBGENE00011254, WBGENE00013868, WBGENE00015030, WBGENE00018122, WBGENE00018621, WBGENE00020071, WBGENE00022032, WBGENE00015049, WBGENE00010883, WBGENE00008423, WBGENE00007049, WBGENE00019459, WBGENE00012307, WBGENE00016963, WBGENE00021639, WBGENE00012731, WBGENE00020531, WBGENE00020580, WBGENE00019086, WBGENE00007305, WBGENE00018178, WBGENE00008662, WBGENE00016946,…	F38E1.3, T15B12.2, ZC581.2, F59A6.4, T11F8.4, W06F12.3, tag-191, C03C10.2, M7.7, R12G8.1, T19D12.5, C56C10.6, K06H7.8, C55B7.10, ttbk-2, B0207.7, C34B2.3, F48G7.10, Y69F12A.1, Y47G6A.13, ttbk-5, D2045.5, F25F2.1, ZC373.3, C28A5.6, F10G8.2, K08H2.5, R13H9.5, Y65B4A.9, B0218.5, Y39G8C.2, F26A1.4, F26A1.3	373	131	11627	7.85238	2.21485e-17	1.10742e-17	9.29077e-17
UP_KEYWORDS	Signal	280	32.6721	2.76026e-19	WBGENE00013013, WBGENE00022314, WBGENE00016915, WBGENE00009056, WBGENE00044300, WBGENE00008820, WBGENE00045061, WBGENE00009963, WBGENE00195179, WBGENE00021494, WBGENE00008152, WBGENE00077616, WBGENE00015476, WBGENE00019840, WBGENE00021709, WBGENE00018470, WBGENE00011726, WBGENE00019488, WBGENE00010422, WBGENE00020356, WBGENE00016924, WBGENE00008044, WBGENE00020906, WBGENE00022833, WBGENE00021493,…	ZC581.3, D1022.9, ttr-30, Y69H2.10, C09H5.7, ins-20, ins-24, F35E2.9, ins-22, ins-23, F35E12.2, ncr-2, C05B5.12, scl-24, E02A10.4, F48C1.11, F26F12.5, des-2, Y39A3A.3, H20J04.1, nlp-62, T08B1.4, nas-25, C01G10.17, Y60C6A.2, deg-3, irld-8, C01G6.9, C55A1.6, lpr-2, slc-25A29, ins-17, C01G10.4, scl-2, C01G10.5, T28H11.8, ttr-29, F53F4.17, ttr-43, nlp-42, C47D2.1, lact-4, ZK105.5, T08B6.9, ntc-1, ttr…	857	4052	20248	1.63264	3.78156e-17	3.78156e-17	3.24445e-16
GOTERM_BP_DIRECT	GO:0006468~protein phosphorylation	55	6.41774	2.60325e-18	WBGENE00007791, WBGENE00016388, WBGENE00016954, WBGENE00011254, WBGENE00020324, WBGENE00018621, WBGENE00015049, WBGENE00010883, WBGENE00015733, WBGENE00008423, WBGENE00007049, WBGENE00017672, WBGENE00016963, WBGENE00014813, WBGENE00016111, WBGENE00022780, WBGENE00022632, WBGENE00022228, WBGENE00022634, WBGENE00019556, WBGENE00004859, WBGENE00013868, WBGENE00015030, WBGENE00018122, WBGENE00020071,…	F38E1.3, T15B12.2, ZC581.7, ZC581.2, C25H3.1, spe-8, W06F12.3, tag-191, M7.7, R12G8.1, C13B9.2, T19D12.5, K06H7.8, C55B7.10, F21F3.2, ttbk-2, C34B2.3, frk-1, Y47G6A.13, ttbk-5, plk-1, ZC373.3, C50H2.7, C28A5.6, R13H9.5, B0218.5, Y39G8C.2, K09B11.5, kin-26, T25B9.4, F59A3.8, kin-24, F59A6.4, T11F8.4, F09A5.2, C03C10.2, ZK622.1, C56C10.6, R11E3.1, T06C10.3, T07F12.4, sma-5, B0207.7, F48G7.10, K09C6…	373	433	11627	3.95944	8.38246e-16	2.79415e-16	3.51625e-15
GOTERM_MF_DIRECT	GO:0004672~protein kinase activity	51	5.95099	3.32169e-16	WBGENE00007791, WBGENE00016388, WBGENE00016954, WBGENE00020324, WBGENE00015049, WBGENE00010883, WBGENE00008423, WBGENE00007049, WBGENE00017672, WBGENE00016963, WBGENE00014813, WBGENE00016111, WBGENE00022780, WBGENE00022632, WBGENE00022228, WBGENE00022634, WBGENE00019556, WBGENE00004859, WBGENE00013868, WBGENE00015030, WBGENE00018122, WBGENE00020071, WBGENE00022032, WBGENE00019081, WBGENE00020003,…	F38E1.3, T15B12.2, ZC581.7, ZC581.2, C25H3.1, spe-8, W06F12.3, tag-191, M7.7, T19D12.5, K06H7.8, C55B7.10, F21F3.2, ttbk-2, C34B2.3, frk-1, Y47G6A.13, ttbk-5, plk-1, ZC373.3, C28A5.6, R13H9.5, B0218.5, Y39G8C.2, K09B11.5, kin-26, T25B9.4, F59A3.8, kin-24, F59A6.4, T11F8.4, F09A5.2, C03C10.2, ZK622.1, C56C10.6, R11E3.1, T06C10.3, T07F12.4, sma-5, B0207.7, K09C6.2, Y69F12A.1, Y73B6A.1, D2045.5, F25…	313	408	9479	3.78554	6.99441e-14	6.99441e-14	4.21885e-13
INTERPRO	IPR000719:Protein kinase, catalytic domain	53	6.18436	3.58489e-16	WBGENE00007791, WBGENE00016388, WBGENE00016954, WBGENE00044501, WBGENE00020324, WBGENE00021214, WBGENE00015049, WBGENE00010883, WBGENE00008423, WBGENE00007049, WBGENE00017672, WBGENE00016963, WBGENE00014813, WBGENE00016111, WBGENE00022780, WBGENE00022632, WBGENE00022228, WBGENE00022634, WBGENE00019556, WBGENE00004859, WBGENE00013868, WBGENE00015030, WBGENE00018122, WBGENE00020071, WBGENE00022032,…	F38E1.3, T15B12.2, ZC581.7, ZC581.2, C55C3.8, C25H3.1, spe-8, W06F12.3, tag-191, M7.7, T19D12.5, K06H7.8, C55B7.10, F21F3.2, ttbk-2, C34B2.3, frk-1, Y47G6A.13, ttbk-5, plk-1, ZC373.3, C28A5.6, R13H9.5, B0218.5, Y39G8C.2, K09B11.5, kin-26, T25B9.4, F59A3.8, kin-24, F59A6.4, T11F8.4, F09A5.2, C03C10.2, ZK622.1, C56C10.6, R11E3.1, T06C10.3, hasp-2, T07F12.4, sma-5, B0207.7, K09C6.2, Y69F12A.1, Y73B6…	497	414	14476	3.72879	1.47216e-13	1.47216e-13	4.66294e-13
INTERPRO	IPR011009:Protein kinase-like domain	56	6.53442	2.64214e-15	WBGENE00007791, WBGENE00016388, WBGENE00016954, WBGENE00044501, WBGENE00021214, WBGENE00020324, WBGENE00015049, WBGENE00010883, WBGENE00008423, WBGENE00007049, WBGENE00017672, WBGENE00016963, WBGENE00014813, WBGENE00016587, WBGENE00016111, WBGENE00022780, WBGENE00022632, WBGENE00022228, WBGENE00022634, WBGENE00019556, WBGENE00004859, WBGENE00013868, WBGENE00015030, WBGENE00018122, WBGENE00020071,…	F38E1.3, T15B12.2, ZC581.7, ZC581.2, C55C3.8, C25H3.1, spe-8, W06F12.3, tag-191, M7.7, T19D12.5, K06H7.8, C55B7.10, F21F3.2, ttbk-2, C34B2.3, C42C1.9, frk-1, Y47G6A.13, ttbk-5, plk-1, ZC373.3, C50H2.7, C28A5.6, R13H9.5, B0218.5, Y39G8C.2, K09B11.5, kin-26, T25B9.4, F59A3.8, kin-24, F59A6.4, T11F8.4, F09A5.2, C03C10.2, ZK622.1, C56C10.6, T16G1.5, R11E3.1, T06C10.3, hasp-2, T07F12.4, sma-5, B0207.7…	497	481	14476	3.39106	1.17772e-12	5.88862e-13	3.77476e-12
GOTERM_MF_DIRECT	GO:0004674~protein serine/threonine kinase activity	41	4.78413	7.59773e-15	WBGENE00007791, WBGENE00016388, WBGENE00044501, WBGENE00011254, WBGENE00004859, WBGENE00013868, WBGENE00015030, WBGENE00018122, WBGENE00021214, WBGENE00018621, WBGENE00020324, WBGENE00020071, WBGENE00022032, WBGENE00008243, WBGENE00015049, WBGENE00010883, WBGENE00008423, WBGENE00007049, WBGENE00019459, WBGENE00012307, WBGENE00016963, WBGENE00021639, WBGENE00012731, WBGENE00020531, WBGENE00020580,…	F38E1.3, T15B12.2, ZC581.2, C55C3.8, C25H3.1, F59A6.4, T11F8.4, W06F12.3, tag-191, C03C10.2, M7.7, R12G8.1, T19D12.5, C56C10.6, K06H7.8, C55B7.10, hasp-2, ttbk-2, T07F12.4, sma-5, B0207.7, C34B2.3, F48G7.10, Y69F12A.1, Y47G6A.13, ttbk-5, Y73B6A.1, D2045.5, plk-1, F25F2.1, ZC373.3, C50H2.7, C28A5.6, F10G8.2, K08H2.5, R13H9.5, Y65B4A.9, B0218.5, Y39G8C.2, F26A1.4, F26A1.3	313	291	9479	4.26687	1.5854e-12	7.92699e-13	9.53682e-12
GOTERM_BP_DIRECT	GO:0006470~protein dephosphorylation	30	3.50058	2.69215e-13	WBGENE00009079, WBGENE00021435, WBGENE00018895, WBGENE00013388, WBGENE00011133, WBGENE00010869, WBGENE00020116, WBGENE00009129, WBGENE00000389, WBGENE00020117, WBGENE00007763, WBGENE00010072, WBGENE00018359, WBGENE00013304, WBGENE00009101, WBGENE00016356, WBGENE00009401, WBGENE00020985, WBGENE00009893, WBGENE00019586, WBGENE00008661, WBGENE00019951, WBGENE00016742, WBGENE00015661, WBGENE00004084,…	K09F6.3, C33F10.8, F55F8.7, C09H5.7, F54F12.1, R155.3, cdc-25.4, moa-1, C27B7.6, F35C11.2, F25H5.7, F25B3.4, Y69E1A.4, R08A2.2, C48B6.4, M05B5.1, Y39B6A.30, R08C7.8, Y39A3A.4, Y54F10BM.3, W03D8.2, pph-2, F10G8.1, F23B12.1, F49E11.7, Y62F5A.10, F20H11.4, F42G8.8, ptp-5.2, M05D6.3	373	176	11627	5.31334	8.66918e-11	2.16729e-11	3.63654e-10
SMART	SM00220:S_TKc	35	4.08401	1.22363e-11	WBGENE00019556, WBGENE00007791, WBGENE00016388, WBGENE00004859, WBGENE00013868, WBGENE00015030, WBGENE00018122, WBGENE00020324, WBGENE00020071, WBGENE00022032, WBGENE00015049, WBGENE00010883, WBGENE00008423, WBGENE00007049, WBGENE00019459, WBGENE00017672, WBGENE00012307, WBGENE00016963, WBGENE00021639, WBGENE00012731, WBGENE00020531, WBGENE00020580, WBGENE00019086, WBGENE00007305, WBGENE00018178,…	F38E1.3, T15B12.2, ZC581.2, C25H3.1, F59A6.4, T11F8.4, W06F12.3, tag-191, C03C10.2, M7.7, T19D12.5, C56C10.6, K06H7.8, C55B7.10, F21F3.2, ttbk-2, T07F12.4, sma-5, B0207.7, C34B2.3, K09C6.2, Y69F12A.1, Y47G6A.13, ttbk-5, Y73B6A.1, D2045.5, plk-1, F25F2.1, ZC373.3, C28A5.6, K08H2.5, R13H9.5, Y65B4A.9, B0218.5, Y39G8C.2	187	280	5688	3.80214	1.00338e-09	1.00338e-09	1.30723e-08
SMART	SM00194:PTPc	18	2.10035	1.48856e-09	WBGENE00019586, WBGENE00021435, WBGENE00018895, WBGENE00008661, WBGENE00013388, WBGENE00010869, WBGENE00004084, WBGENE00009129, WBGENE00020116, WBGENE00010876, WBGENE00012689, WBGENE00020117, WBGENE00021858, WBGENE00010072, WBGENE00017647, WBGENE00013304, WBGENE00016356, WBGENE00009401	K09F6.3, Y39A3A.4, C33F10.8, F55F8.7, Y54F10BM.3, F54F12.1, R155.3, moa-1, F35C11.2, F25H5.7, pph-2, F10G8.1, Y62F5A.10, F20H11.4, M05B5.1, ptp-5.2, Y39B6A.30, M05D6.3	187	86	5688	6.36637	1.22062e-07	6.10311e-08	1.59026e-06
GOTERM_BP_DIRECT	GO:0035335~peptidyl-tyrosine dephosphorylation	20	2.33372	1.97181e-09	WBGENE00019586, WBGENE00021435, WBGENE00018895, WBGENE00008661, WBGENE00013388, WBGENE00016742, WBGENE00010869, WBGENE00004084, WBGENE00009129, WBGENE00020116, WBGENE00010876, WBGENE00012689, WBGENE00020117, WBGENE00000389, WBGENE00021858, WBGENE00010072, WBGENE00017647, WBGENE00013304, WBGENE00016356, WBGENE00009401	K09F6.3, Y39A3A.4, C33F10.8, F55F8.7, Y54F10BM.3, F54F12.1, R155.3, cdc-25.4, moa-1, F35C11.2, F25H5.7, pph-2, F10G8.1, Y62F5A.10, F20H11.4, C48B6.4, M05B5.1, ptp-5.2, Y39B6A.30, M05D6.3	373	111	11627	5.6165	6.34924e-07	1.26985e-07	2.66336e-06
INTERPRO	IPR000242:Protein-tyrosine phosphatase, receptor/non-receptor type	19	2.21704	2.10395e-09	WBGENE00019586, WBGENE00021435, WBGENE00018895, WBGENE00008661, WBGENE00013388, WBGENE00016742, WBGENE00010869, WBGENE00004084, WBGENE00009129, WBGENE00020116, WBGENE00010876, WBGENE00012689, WBGENE00020117, WBGENE00021858, WBGENE00010072, WBGENE00017647, WBGENE00013304, WBGENE00016356, WBGENE00009401	K09F6.3, Y39A3A.4, C33F10.8, F55F8.7, Y54F10BM.3, F54F12.1, R155.3, moa-1, F35C11.2, F25H5.7, pph-2, F10G8.1, Y62F5A.10, F20H11.4, C48B6.4, M05B5.1, ptp-5.2, Y39B6A.30, M05D6.3	497	93	14476	5.95063	9.29945e-07	3.09982e-07	2.97721e-06
GOTERM_MF_DIRECT	GO:0004725~protein tyrosine phosphatase activity	20	2.33372	4.00205e-09	WBGENE00019586, WBGENE00021435, WBGENE00018895, WBGENE00008661, WBGENE00013388, WBGENE00016742, WBGENE00010869, WBGENE00004084, WBGENE00009129, WBGENE00020116, WBGENE00010876, WBGENE00012689, WBGENE00020117, WBGENE00000389, WBGENE00021858, WBGENE00010072, WBGENE00017647, WBGENE00013304, WBGENE00016356, WBGENE00009401	K09F6.3, Y39A3A.4, C33F10.8, F55F8.7, Y54F10BM.3, F54F12.1, R155.3, cdc-25.4, moa-1, F35C11.2, F25H5.7, pph-2, F10G8.1, Y62F5A.10, F20H11.4, C48B6.4, M05B5.1, ptp-5.2, Y39B6A.30, M05D6.3	313	113	9479	5.36006	8.40431e-07	2.80144e-07	5.05622e-06
INTERPRO	IPR017441:Protein kinase, ATP binding site	31	3.61727	5.26379e-09	WBGENE00016954, WBGENE00004859, WBGENE00015030, WBGENE00021214, WBGENE00020324, WBGENE00015049, WBGENE00008423, WBGENE00020003, WBGENE00019081, WBGENE00012307, WBGENE00014813, WBGENE00012731, WBGENE00020531, WBGENE00020580, WBGENE00019086, WBGENE00018178, WBGENE00004962, WBGENE00016111, WBGENE00016946, WBGENE00022780, WBGENE00022632, WBGENE00007269, WBGENE00022228, WBGENE00002208, WBGENE00022634,…	F38E1.3, T15B12.2, ZC581.7, kin-26, ZC581.2, C25H3.1, spe-8, F59A3.8, F59A6.4, W06F12.3, C03C10.2, ZK622.1, T19D12.5, C55B7.10, R11E3.1, T06C10.3, hasp-2, T07F12.4, sma-5, B0207.7, Y69F12A.1, frk-1, Y73B6A.1, D2045.5, plk-1, K08H2.5, C55C3.4, B0218.5, Y39G8C.2, K09B11.5, M176.9	497	259	14476	3.48621	2.32659e-06	5.81649e-07	7.44858e-06
GOTERM_MF_DIRECT	GO:0005524~ATP binding	66	7.70128	5.65849e-09	WBGENE00007791, WBGENE00016388, WBGENE00044501, WBGENE00016954, WBGENE00011254, WBGENE00003999, WBGENE00021214, WBGENE00018621, WBGENE00020324, WBGENE00015049, WBGENE00010883, WBGENE00008423, WBGENE00007049, WBGENE00017672, WBGENE00016963, WBGENE00014813, WBGENE00016587, WBGENE00016111, WBGENE00022780, WBGENE00022632, WBGENE00022228, WBGENE00022634, WBGENE00013672, WBGENE00008230, WBGENE00006416,…	F38E1.3, T15B12.2, ZC581.7, spe-15, ZC581.2, C55C3.8, C25H3.1, spe-8, pgp-5, pgp-14, W06F12.3, tag-191, M7.7, R12G8.1, T19D12.5, K06H7.8, C55B7.10, F21F3.2, ttbk-2, C34B2.3, C42C1.9, catp-1, frk-1, Y47G6A.13, ttbk-5, sams-5, plk-1, ZC373.3, cdc-48.1, C28A5.6, pgp-6, R13H9.5, B0218.5, Y39G8C.2, K09B11.5, kin-26, T25B9.4, F19B6.1, F59A3.8, kin-24, F59A6.4, T11F8.4, F09A5.2, wht-5, C03C10.2, ZK622.1…	313	950	9479	2.10397	1.18828e-06	2.9707e-07	7.14896e-06
GOTERM_BP_DIRECT	GO:0007218~neuropeptide signaling pathway	17	1.98366	2.99908e-08	WBGENE00013588, WBGENE00016028, WBGENE00016114, WBGENE00011392, WBGENE00008295, WBGENE00001452, WBGENE00003763, WBGENE00018590, WBGENE00001447, WBGENE00001456, WBGENE00001448, WBGENE00003752, WBGENE00003751, WBGENE00003742, WBGENE00001464, WBGENE00003757, WBGENE00003746	sbt-1, flp-27, nlp-4, flp-9, nlp-14, nlp-25, flp-21, nlp-13, flp-4, flp-5, nlp-8, nlp-19, flp-13, pdf-2, nlp-42, nlp-39, flp-24	373	92	11627	5.75997	9.65699e-06	1.6095e-06	4.0509e-05
GOTERM_MF_DIRECT	GO:0004715~non-membrane spanning protein tyrosine kinase activity	13	1.51692	4.05024e-08	WBGENE00019081, WBGENE00020003, WBGENE00014813, WBGENE00016954, WBGENE00004962, WBGENE00012010, WBGENE00022780, WBGENE00002208, WBGENE00022634, WBGENE00010712, WBGENE00020289, WBGENE00002206, WBGENE00001487	R11E3.1, T06C10.3, ZC581.7, kin-26, T25B9.4, frk-1, spe-8, F59A3.8, kin-24, C55C3.4, ZK622.1, K09B11.5, M176.9	313	49	9479	8.03462	8.50546e-06	1.7011e-06	5.11709e-05
SMART	SM00404:PTPc_motif	17	1.98366	6.00265e-08	WBGENE00019586, WBGENE00018895, WBGENE00008661, WBGENE00013388, WBGENE00010869, WBGENE00004084, WBGENE00009129, WBGENE00020116, WBGENE00010876, WBGENE00020117, WBGENE00012689, WBGENE00021858, WBGENE00010072, WBGENE00017647, WBGENE00013304, WBGENE00016356, WBGENE00009401	K09F6.3, C33F10.8, F55F8.7, Y54F10BM.3, F54F12.1, R155.3, moa-1, F35C11.2, F25H5.7, pph-2, F10G8.1, Y62F5A.10, F20H11.4, M05B5.1, ptp-5.2, Y39B6A.30, M05D6.3	187	96	5688	5.38636	4.92216e-06	1.64072e-06	6.41273e-05
UP_KEYWORDS	Neuropeptide	15	1.75029	1.18306e-07	WBGENE00013588, WBGENE00016028, WBGENE00016114, WBGENE00008295, WBGENE00001452, WBGENE00003763, WBGENE00001456, WBGENE00018590, WBGENE00001448, WBGENE00044568, WBGENE00003752, WBGENE00003742, WBGENE00003751, WBGENE00003757, WBGENE00003746	ntc-1, flp-27, nlp-4, flp-9, nlp-14, nlp-25, nlp-13, flp-5, nlp-8, nlp-19, flp-13, pdf-2, nlp-42, nlp-39, flp-24	857	59	20248	6.00676	1.62078e-05	8.10392e-06	0.000139059
INTERPRO	IPR003595:Protein-tyrosine phosphatase, catalytic	17	1.98366	1.49811e-07	WBGENE00019586, WBGENE00018895, WBGENE00008661, WBGENE00013388, WBGENE00010869, WBGENE00004084, WBGENE00009129, WBGENE00020116, WBGENE00010876, WBGENE00020117, WBGENE00012689, WBGENE00021858, WBGENE00010072, WBGENE00017647, WBGENE00013304, WBGENE00016356, WBGENE00009401	K09F6.3, C33F10.8, F55F8.7, Y54F10BM.3, F54F12.1, R155.3, moa-1, F35C11.2, F25H5.7, pph-2, F10G8.1, Y62F5A.10, F20H11.4, M05B5.1, ptp-5.2, Y39B6A.30, M05D6.3	497	96	14476	5.15786	6.62142e-05	1.32432e-05	0.000211991
SMART	SM00252:SH2	13	1.51692	1.66323e-07	WBGENE00019081, WBGENE00020003, WBGENE00014813, WBGENE00016954, WBGENE00004962, WBGENE00012010, WBGENE00022780, WBGENE00002208, WBGENE00022634, WBGENE00010712, WBGENE00020289, WBGENE00002206, WBGENE00001487	R11E3.1, T06C10.3, ZC581.7, kin-26, T25B9.4, frk-1, spe-8, F59A3.8, kin-24, C55C3.4, ZK622.1, K09B11.5, M176.9	187	56	5688	7.06112	1.36384e-05	3.40962e-06	0.000177685
INTERPRO	IPR000980:SH2 domain	14	1.63361	1.67504e-07	WBGENE00019081, WBGENE00020003, WBGENE00014813, WBGENE00016954, WBGENE00004962, WBGENE00015034, WBGENE00012010, WBGENE00022780, WBGENE00002208, WBGENE00022634, WBGENE00010712, WBGENE00020289, WBGENE00002206, WBGENE00001487	R11E3.1, T06C10.3, ZC581.7, kin-26, T25B9.4, B0207.11, frk-1, spe-8, F59A3.8, kin-24, C55C3.4, ZK622.1, K09B11.5, M176.9	497	63	14476	6.47261	7.40339e-05	1.23394e-05	0.000237028
GOTERM_MF_DIRECT	GO:0004721~phosphoprotein phosphatase activity	17	1.98366	2.85403e-07	WBGENE00019586, WBGENE00009079, WBGENE00018895, WBGENE00008661, WBGENE00011133, WBGENE00019951, WBGENE00015661, WBGENE00009129, WBGENE00020117, WBGENE00007763, WBGENE00013476, WBGENE00010072, WBGENE00018359, WBGENE00017647, WBGENE00009101, WBGENE00020985, WBGENE00009893	K09F6.3, R08C7.8, F55F8.7, C09H5.7, F54F12.1, R155.3, W03D8.2, C27B7.6, F25H5.7, F10G8.1, F23B12.1, F25B3.4, F49E11.7, Y69E1A.4, F20H11.4, R08A2.2, F42G8.8	313	105	9479	4.90318	5.99328e-05	9.98906e-06	0.000360579
INTERPRO	IPR000387:Protein-tyrosine/Dual specificity phosphatase	16	1.86698	3.66949e-07	WBGENE00019586, WBGENE00018895, WBGENE00008661, WBGENE00013388, WBGENE00010869, WBGENE00004084, WBGENE00020116, WBGENE00009129, WBGENE00020117, WBGENE00012689, WBGENE00021858, WBGENE00010072, WBGENE00017647, WBGENE00013304, WBGENE00016356, WBGENE00009401	K09F6.3, C33F10.8, F55F8.7, Y54F10BM.3, F54F12.1, R155.3, moa-1, F35C11.2, F25H5.7, pph-2, F10G8.1, Y62F5A.10, F20H11.4, M05B5.1, ptp-5.2, Y39B6A.30	497	90	14476	5.17809	0.000162178	2.317e-05	0.000519254
SMART	SM00219:TyrKc	14	1.63361	4.20391e-07	WBGENE00019081, WBGENE00020003, WBGENE00014813, WBGENE00016954, WBGENE00004962, WBGENE00008599, WBGENE00012010, WBGENE00022780, WBGENE00002208, WBGENE00022634, WBGENE00010712, WBGENE00020289, WBGENE00002206, WBGENE00001487	R11E3.1, T06C10.3, ZC581.7, kin-26, T25B9.4, frk-1, spe-8, F59A3.8, kin-24, F09A5.2, C55C3.4, ZK622.1, K09B11.5, M176.9	187	72	5688	5.91444	3.44715e-05	6.8944e-06	0.00044911
GOTERM_BP_DIRECT	GO:0038083~peptidyl-tyrosine autophosphorylation	11	1.28355	7.43811e-07	WBGENE00020003, WBGENE00019081, WBGENE00012010, WBGENE00022780, WBGENE00016954, WBGENE00022634, WBGENE00010712, WBGENE00002206, WBGENE00020289, WBGENE00001487, WBGENE00004962	R11E3.1, T06C10.3, ZC581.7, T25B9.4, frk-1, C55C3.4, ZK622.1, spe-8, F59A3.8, kin-24, K09B11.5	373	43	11627	7.97413	0.000239478	3.42147e-05	0.00100467
GOTERM_BP_DIRECT	GO:0007286~spermatid development	7	0.816803	8.08846e-07	WBGENE00013747, WBGENE00004969, WBGENE00004971, WBGENE00004973, WBGENE00004964, WBGENE00004962, WBGENE00004966	spe-19, spe-15, spe-17, spe-10, spe-8, spe-27, spe-12	373	12	11627	18.1834	0.000260415	3.25555e-05	0.00109252
INTERPRO	IPR020635:Tyrosine-protein kinase, catalytic domain	14	1.63361	8.56071e-07	WBGENE00019081, WBGENE00020003, WBGENE00014813, WBGENE00016954, WBGENE00004962, WBGENE00008599, WBGENE00012010, WBGENE00022780, WBGENE00002208, WBGENE00022634, WBGENE00010712, WBGENE00020289, WBGENE00002206, WBGENE00001487	R11E3.1, T06C10.3, ZC581.7, kin-26, T25B9.4, frk-1, spe-8, F59A3.8, kin-24, F09A5.2, C55C3.4, ZK622.1, K09B11.5, M176.9	497	72	14476	5.66354	0.000378312	4.72969e-05	0.00121139
SMART	SM00156:PP2Ac	11	1.28355	1.60764e-06	WBGENE00022617, WBGENE00009079, WBGENE00015661, WBGENE00007763, WBGENE00013476, WBGENE00018359, WBGENE00009101, WBGENE00011133, WBGENE00019951, WBGENE00009893, WBGENE00020985	C27B7.6, R08C7.8, F23B12.1, F25B3.4, F49E11.7, C09H5.7, Y69E1A.4, R08A2.2, ZC477.2, F42G8.8, W03D8.2	187	46	5688	7.27366	0.000131818	2.19709e-05	0.00171746
GOTERM_CC_DIRECT	GO:0031234~extrinsic component of cytoplasmic side of plasma membrane	11	1.28355	1.7112e-06	WBGENE00020003, WBGENE00019081, WBGENE00012010, WBGENE00022780, WBGENE00016954, WBGENE00022634, WBGENE00010712, WBGENE00002206, WBGENE00020289, WBGENE00001487, WBGENE00004962	R11E3.1, T06C10.3, ZC581.7, T25B9.4, frk-1, C55C3.4, ZK622.1, spe-8, F59A3.8, kin-24, K09B11.5	390	44	11373	7.29038	0.000147152	0.000147152	0.00184522
UP_KEYWORDS	Tyrosine-protein kinase	14	1.63361	1.85385e-06	WBGENE00019081, WBGENE00020003, WBGENE00014813, WBGENE00016954, WBGENE00004962, WBGENE00008599, WBGENE00012010, WBGENE00022780, WBGENE00002208, WBGENE00022634, WBGENE00010712, WBGENE00020289, WBGENE00002206, WBGENE00001487	R11E3.1, T06C10.3, ZC581.7, kin-26, T25B9.4, frk-1, spe-8, F59A3.8, kin-24, F09A5.2, C55C3.4, ZK622.1, K09B11.5, M176.9	857	63	20248	5.25036	0.000253945	8.46556e-05	0.00217902
GOTERM_MF_DIRECT	GO:0004713~protein tyrosine kinase activity	14	1.63361	2.3943e-06	WBGENE00019081, WBGENE00020003, WBGENE00014813, WBGENE00016954, WBGENE00004962, WBGENE00008599, WBGENE00012010, WBGENE00022780, WBGENE00002208, WBGENE00022634, WBGENE00010712, WBGENE00020289, WBGENE00002206, WBGENE00001487	R11E3.1, T06C10.3, ZC581.7, kin-26, T25B9.4, frk-1, spe-8, F59A3.8, kin-24, F09A5.2, C55C3.4, ZK622.1, K09B11.5, M176.9	313	82	9479	5.1705	0.000502677	7.18264e-05	0.00302493
INTERPRO	IPR006186:Serine/threonine-specific protein phosphatase/bis(5-nucleosyl)-tetraphosphatase	11	1.28355	2.73645e-06	WBGENE00022617, WBGENE00009079, WBGENE00015661, WBGENE00007763, WBGENE00013476, WBGENE00018359, WBGENE00009101, WBGENE00011133, WBGENE00019951, WBGENE00009893, WBGENE00020985	C27B7.6, R08C7.8, F23B12.1, F25B3.4, F49E11.7, C09H5.7, Y69E1A.4, R08A2.2, ZC477.2, F42G8.8, W03D8.2	497	46	14476	6.96509	0.00120878	0.000134381	0.00387217
INTERPRO	IPR008266:Tyrosine-protein kinase, active site	13	1.51692	4.66077e-06	WBGENE00019081, WBGENE00020003, WBGENE00014813, WBGENE00004962, WBGENE00008599, WBGENE00012010, WBGENE00022780, WBGENE00002208, WBGENE00022634, WBGENE00010712, WBGENE00020289, WBGENE00002206, WBGENE00001487	R11E3.1, T06C10.3, ZC581.7, kin-26, T25B9.4, frk-1, spe-8, F59A3.8, kin-24, F09A5.2, ZK622.1, K09B11.5, M176.9	497	71	14476	5.33307	0.00205794	0.000205985	0.00659507
GOTERM_BP_DIRECT	GO:0007169~transmembrane receptor protein tyrosine kinase signaling pathway	11	1.28355	5.68661e-06	WBGENE00020003, WBGENE00019081, WBGENE00012010, WBGENE00022780, WBGENE00016954, WBGENE00022634, WBGENE00010712, WBGENE00002206, WBGENE00020289, WBGENE00001487, WBGENE00004962	R11E3.1, T06C10.3, ZC581.7, T25B9.4, frk-1, C55C3.4, ZK622.1, spe-8, F59A3.8, kin-24, K09B11.5	373	53	11627	6.46957	0.00182942	0.000203434	0.00768072
GOTERM_CC_DIRECT	GO:0005576~extracellular region	29	3.3839	9.27405e-06	WBGENE00017970, WBGENE00003544, WBGENE00002120, WBGENE00016028, WBGENE00004933, WBGENE00013515, WBGENE00007419, WBGENE00019980, WBGENE00001452, WBGENE00011462, WBGENE00010686, WBGENE00001456, WBGENE00015354, WBGENE00007764, WBGENE00011161, WBGENE00002100, WBGENE00002103, WBGENE00023416, WBGENE00011726, WBGENE00007950, WBGENE00010945, WBGENE00002107, WBGENE00010799, WBGENE00002105, WBGENE00002106,…	chil-18, flp-27, chil-14, ins-20, C07E3.9, flp-9, ins-24, flp-13, ins-22, ins-23, K08F9.3, C27B7.7, flp-24, chil-13, Y73F4A.2, snet-1, F32A5.4, nas-25, flp-5, sod-4, spi-1, C35A5.6, lpr-2, ins-17, ins-37, C07A4.3, vap-2, B0478.3, chil-12	390	331	11373	2.55494	0.000797254	0.000398707	0.01
GOTERM_MF_DIRECT	GO:0005102~receptor binding	12	1.40023	1.18183e-05	WBGENE00020003, WBGENE00019081, WBGENE00012010, WBGENE00022780, WBGENE00016954, WBGENE00022634, WBGENE00010712, WBGENE00002206, WBGENE00004963, WBGENE00020289, WBGENE00001487, WBGENE00004962	R11E3.1, T06C10.3, ZC581.7, T25B9.4, frk-1, spe-9, C55C3.4, ZK622.1, spe-8, F59A3.8, kin-24, K09B11.5	313	68	9479	5.3443	0.00247877	0.000310183	0.0149302

[truncated: 1 more sheets: C10]
