# Supplementary material for: The C. elegans GATA transcription factor elt-2 mediates distinct transcriptional responses and opposite infection outcomes towards different Bacillus thuringiensis strains
Source: PLoS Pathog. 2020 Sep 24;16(9):e1008826. doi: 10.1371/journal.ppat.1008826 (PMC7513999; doi:10.1371/journal.ppat.1008826)
Supplement: S3 Table — (XLSX) [file ppat.1008826.s009.xlsx]

## Sheet: description
S3 Table. Results of functional enrichment analysis using WormExp per differential gene expression cluster of C. elegans N2 infected with B. thuringiensis Bt247 and Bt679.
Each tab presents the results of the WormExp (Yang et al., 2015. Bioinformatics.) gene set enrichment analysis for Caenorhabditis elegans, of the diferential expression clusters shown in figure 2B. Only significant results after FDR correction are shown.

## Sheet: C1
Category	Term	Counts	ListSize	PopHit	Pop.Size	Pvalue	Bonferroni	FDR	OverlappedID	Refs
Microbes	UP by B. thuringiensis at 6h (BT247, 1:10) (Yang)	128	325	751	29469	1.15e-100	2.63e-98	1.86e-98	B0024.3,B0205.13,faah-2,B0284.1,B0403.3,tes-1,aqp-2,adm-2,cht-1,C06B3.7,C06B8.7,C11G10.1,srr-6,C17H1.5,C23H4.6,C25E10.10,C25F9.16,egrh-1,C27H2.2,C28G1.2,nmur-4,C32D5.7,C33D9.5,C37A5.3,fipr-24,C44B7.6,C45G9.7,nhr-6,C49G7.10,irg-2,C49G7.7,D2063.1,E04F6.8,vhp-1,sto-1,dhhc-1,pqn-29,tir-1,F14B8.5,cyp-13A11,F17C11.11,col-89,F19B10.13,F19C6.2,arl-7,ckb-4,tli-1,F26E4.7,F28H1.1,pha-4,F38E9.1,F45D3.4,F47A4…	http://www.ncbi.nlm.nih.gov/pubmed/25720978
Microbes	UP by B. thuringiensis at 6h (BT247, 1:2) (Yang)	122	325	644	29469	1.63e-101	3.73e-98	1.86e-98	B0024.3,B0205.13,faah-2,B0284.1,B0403.3,tes-1,adm-2,cht-1,C06B3.7,C11G10.1,srr-6,C17H1.5,C23H4.6,C25E10.10,C25F9.16,egrh-1,C27H2.2,C28G1.2,nmur-4,C32D5.12,C32D5.7,fipr-24,C45G9.7,nhr-6,C49G7.10,irg-2,C49G7.7,C54C6.7,D2063.1,E04F6.8,vhp-1,sto-1,F09F3.8,pqn-29,tir-1,F14B8.5,cyp-13A11,F17C11.11,col-89,F19B10.13,F19C6.2,arl-7,ckb-4,F26E4.7,F28F5.6,F28H1.1,pha-4,F38E9.1,F45D3.4,F48C1.9,F48E3.2,F48E3.8…	http://www.ncbi.nlm.nih.gov/pubmed/25720978
Microbes	UP on S. marcescens	123	325	1238	29469	1.39e-66	3.19e-64	1.06e-63	cyp-34A7,cyp-34A9,nlp-28,faah-2,B0272.4,ckb-2,tes-1,aqp-2,acs-7,C02F5.7,cht-1,icl-1,C06B3.6,C06B3.7,C07H4.1,C10C5.5,C11G10.1,srr-6,cal-2,tre-5,C23H4.6,C25E10.10,C27B7.9,nmur-4,C32D5.12,C36E8.4,fipr-22,C37A5.3,tag-253,ttr-5,dhs-18,acs-17,prx-11,nhr-6,spp-15,C49G7.10,irg-2,C49G7.7,paf-2,C54C6.7,D2063.1,E04F6.8,cyp-13B1,vhp-1,sto-1,F08G2.4,F11E6.11,tir-1,F14B8.5,F16B4.7,F16C3.2,F17C11.11,F18C5.10,F1…	http://www.ncbi.nlm.nih.gov/pubmed/23028509
Microbes	UP on X. nematophila	96	325	745	29469	2.28e-57	5.24e-54	1.31e-54	B0205.13,cyp-34A9,nlp-28,faah-2,B0272.4,B0403.3,aqp-2,acs-7,C02F5.7,icl-1,C06B3.6,C06B3.7,C08E3.13,C11G10.1,srr-6,cal-2,C23H4.6,C27B7.9,C32D5.12,lact-5,fipr-22,C37A5.3,fipr-24,dhs-18,acs-17,prx-11,C49G7.10,irg-2,C49G7.7,paf-2,D2063.1,vhp-1,sto-1,F08G12.5,F08G2.4,pqn-29,F11E6.11,tir-1,F16C3.2,F17C11.11,arl-7,F26F12.3,F28F5.6,F28H1.1,nep-14,F45D3.4,acs-16,F48C1.9,oac-31,F54F3.4,dct-8,F58F9.7,swt-1,…	http://www.ncbi.nlm.nih.gov/pubmed/23028509
TF Targets	daf-16 targets within daf-2(-) (Kumar)	88	325	833	29469	2.26e-43	5.19e-41	1.04e-41	nlp-28,B0272.4,aqp-2,acs-7,adm-2,icl-1,C06B3.6,C06B3.7,C06B8.7,srr-6,C23H4.6,C25E10.10,C28G1.2,C32D5.7,fipr-22,C37A5.3,ttr-5,C44C1.6,C45G9.7,spp-15,C54C6.7,D2063.1,E04F6.8,vhp-1,sto-1,F08G12.5,F08G2.4,dhhc-1,F09F3.8,F14B8.5,F17C8.3,F19C6.2,F23C8.6,F23D12.7,F25B3.5,ppm-1,tli-1,pha-4,csq-1,lbp-1,F45D3.4,F47A4.5,suca-1,acs-16,F48D6.4,F53C11.9,F53C3.6,F56C9.8,F58A6.1,F58F9.7,F59C6.16,ttr-45,K02E10.1,…	http://www.ncbi.nlm.nih.gov/pubmed/26539642
Microbes	UP by B. thuringiensis at 12h (BT247, 1:10) (Yang)	103	325	1415	29469	1.12e-38	2.56e-35	4.27e-37	B0024.3,B0205.13,B0284.1,B0284.2,ckb-2,B0403.3,icl-1,C06B3.7,C08E3.13,srr-6,C17H1.5,C18H7.1,C23H4.6,C28G1.2,nmur-4,C32D5.12,C32D5.7,lact-5,fipr-24,C44B7.6,C46A5.8,acs-17,C46G7.5,C47G2.8,nhr-6,C49G7.10,irg-2,C49G7.7,C54C6.7,D2063.1,cyp-13B1,vhp-1,sto-1,F09F3.8,pqn-29,F14B8.5,F17C11.11,col-89,F19B10.13,arl-7,F25B3.5,F38E9.1,F40E3.7,F48C1.9,F48E3.2,F48E3.8,oac-31,F56C9.8,F57G8.7,ttr-45,K06A9.2,K07B1…	http://www.ncbi.nlm.nih.gov/pubmed/25720978
TF Targets	daf-16 targets (Kumar)	83	325	816	29469	1.89e-38	4.34e-35	6.2e-37	lin-24,cyp-34A9,nlp-28,B0272.4,aqp-2,acs-7,adm-2,mel-32,icl-1,C06B3.6,C06B3.7,C06B8.7,C06E4.3,srr-6,C23H4.6,C28G1.2,C32D5.7,fipr-22,C37A5.3,C45G9.7,spp-15,C54C6.7,D2063.1,cyp-13B1,F08G12.5,F08G2.4,dhhc-1,F14B8.5,F17C11.11,F17C8.3,F19C6.2,F23C8.6,F23D12.7,F25B3.5,ppm-1,tli-1,F26E4.7,F26G1.2,csq-1,lbp-1,F47A4.5,suca-1,acs-16,F48D6.4,F53C3.6,F56C9.8,F58A6.1,F59C6.16,F59C6.18,ttr-45,K02E10.6,K06A9.2,…	http://www.ncbi.nlm.nih.gov/pubmed/26539642
Chemicals/stress	UP by mefloquine high	94	325	1254	29469	1.55e-35	3.56e-32	4.45e-34	lin-24,faah-2,ckb-2,C02F5.7,adm-2,cht-1,C06B3.6,C06B3.7,C06B8.7,C07H4.1,C08D8.1,srr-6,C23H4.6,srw-85,C27H2.2,nmur-4,C36E8.4,fipr-22,fipr-24,tag-253,ttr-5,C45G9.7,acs-17,C49G7.10,irg-2,D2063.1,cyp-13B1,vhp-1,sto-1,F08G2.4,tir-1,F16B4.7,F16C3.2,F17C11.11,F18C5.10,F19C6.2,F22B8.7,ckb-4,F23C8.6,F28H1.1,pha-4,F45D3.4,F47A4.5,F47G9.1,F48D6.4,F48E3.8,oac-31,F53C3.6,F53E10.1,F56C9.8,F59B10.4,cpg-8,K09D9.…	http://www.ncbi.nlm.nih.gov/pubmed/19402892
Development/Dauer/Aging	UP by aging on day 5	124	325	2494	29469	6.32e-33	1.45e-30	1.61e-30	B0205.13,cyp-34A9,B0284.1,B0284.2,B0403.3,B0563.10,hil-7,aqp-2,adm-2,cht-1,C06B8.7,C08E3.13,C10G11.7,C17H1.5,tre-5,C23H4.6,C25E10.10,srw-85,C25F9.16,C27H2.2,C36E8.4,fipr-22,C37A5.3,fipr-24,ttr-5,nhr-6,spp-15,C49G7.10,irg-2,C49G7.7,C54C6.7,E04F6.8,vhp-1,F08G2.4,pqn-29,F11E6.11,tir-1,F14B8.5,F16B4.7,F17C8.3,F18C5.10,F19B10.13,F25B3.5,tli-1,F26F12.3,F26G1.2,F28F5.4,F28H1.1,F45D3.4,F47A4.5,acs-16,F48…	http://www.ncbi.nlm.nih.gov/pubmed/26623667
Microbes	UP by B. thuringiensis at 12h (BT247, 1:2) (Yang)	83	325	1058	29469	1.17e-29	2.69e-26	2.69e-27	B0205.13,B0284.1,hil-7,icl-1,C06B3.7,C08E3.13,srr-6,C17H1.5,C18H7.1,C23H4.6,C28G1.2,nmur-4,C32D5.12,lact-5,C44B7.6,C44C1.6,C46G7.5,nhr-6,C49G7.10,irg-2,C49G7.7,C54C6.7,D2063.1,cyp-13B1,vhp-1,sto-1,F09F3.8,F14B8.5,F17C11.11,col-89,F19B10.13,arl-7,F38E9.1,F40E3.7,F48C1.9,F48E3.2,F48E3.8,oac-31,dct-8,F57G8.7,ttr-45,K06A9.2,K07B1.8,K09D9.1,osm-3,M05B5.2,R05H10.1,R13H4.5,cgt-1,cyp-13A5,gem-4,T20B3.1,T…	http://www.ncbi.nlm.nih.gov/pubmed/25720978
DAF/Insulin/food	Fasting-Induced	99	325	1641	29469	4.73e-30	1.08e-26	9.85e-28	cyp-34A9,nlp-28,faah-2,B0272.4,B0284.1,B0284.2,ckb-2,aqp-2,acs-7,C02F5.7,cht-1,icl-1,C06B3.6,C08E3.13,C10C5.5,srr-6,nnt-1,tre-5,C23H4.6,srw-85,nmur-4,C33D9.5,lact-5,fipr-22,fipr-24,tag-253,ttr-5,C44B7.6,dhs-18,acs-17,nhr-6,C49G7.10,paf-2,fbxb-96,fbxb-80,cyp-13B1,sto-1,tir-1,F14B8.5,F16B4.7,F16C3.2,F17C11.11,F18C5.10,F22B8.7,F26F12.3,F28H1.1,pha-4,nep-14,lbp-1,F45D3.4,F47A4.5,F47E1.4,F48D6.4,F53C3…	http://www.ncbi.nlm.nih.gov/pubmed/23352664
Development/Dauer/Aging	UP by aging on day 10	129	325	3047	29469	1.48e-28	3.4e-26	2.83e-25	B0024.3,B0205.13,B0284.1,B0284.2,B0403.3,tes-1,B0563.10,hil-7,adm-2,C06B3.6,C06B3.7,C07H4.1,C08E3.13,C17H1.5,tre-5,C23H4.6,C25E10.10,srw-85,C25F9.16,C27B7.9,fipr-22,C37A5.3,fipr-24,ttr-5,C44B7.6,dhs-18,prx-11,nhr-6,spp-15,C49G7.10,irg-2,C49G7.7,C54C6.7,E04F6.8,vhp-1,F08G2.4,F10E9.1,pqn-29,F11E6.11,F16B4.7,F16C3.2,F17C11.11,col-89,F17C8.3,F19B10.13,F25B3.5,F26G1.2,F28F5.4,F45D3.4,F47A4.5,acs-16,F4…	http://www.ncbi.nlm.nih.gov/pubmed/26623667
Microbes	UP by S. aureus (Visvikis)	73	325	821	29469	1.77e-27	4.05e-27	3.12e-25	nlp-28,C02F5.7,cht-1,icl-1,C06B3.6,C08E3.13,srr-6,nnt-1,cal-2,tre-5,C27B7.9,fipr-22,fipr-24,tag-253,ttr-5,dhs-18,acs-17,spp-15,E04F6.8,cyp-13B1,F11E6.11,F16C3.2,F18C5.10,tli-1,F26F12.3,F38E9.1,csq-1,lbp-1,F45D3.4,F47A4.5,F48D6.4,oac-31,F53C11.9,F53C3.6,F53E10.1,F54F3.4,F59B10.4,ttr-45,cpg-8,K06A9.2,K07B1.8,M01A8.1,M05B5.2,sek-1,cnc-4,R09D1.12,T10G3.1,T10H9.8,T12D8.5,T20B3.1,T24B8.4,ttr-6,W01A11.7…	http://www.ncbi.nlm.nih.gov/pubmed/24882217
Chemicals/stress	down by arsenic, high dose	67	325	690	29469	4.02e-27	9.23e-24	6.59e-25	nlp-28,faah-2,B0284.2,C02F5.7,cht-1,C06B3.6,C06B3.7,srr-6,egrh-1,nmur-4,C33D9.5,fipr-22,fipr-24,acs-17,nhr-6,C49G7.10,irg-2,E04F6.8,vhp-1,F08G2.4,F17C11.11,F18C5.10,F26F12.3,F26G1.2,F28H1.1,pha-4,F45D3.4,F47A4.5,F48D6.4,oac-31,F53C3.6,F59B10.4,swt-1,cpg-8,K07B1.8,K07G5.4,K09D9.1,R05H10.1,cnc-4,T05E7.4,cyp-13A5,gem-4,T12D8.5,cnp-3,W01F3.2,W03G1.5,W05H9.3,W08A12.2,W10G11.1,siah-1,clp-4,Y41C4A.11,Y4…	http://www.ncbi.nlm.nih.gov/pubmed/23894281
Chemicals/stress	UP by high dichlorvos	75	325	996	29469	9.42e-25	2.16e-20	1.44e-21	cyp-34A9,nlp-28,B0284.2,ckb-2,C02F5.7,cht-1,icl-1,C06B3.7,C06E4.3,C10G11.7,srr-6,C23H4.6,srw-85,egrh-1,lact-5,fipr-22,fipr-24,C44B7.6,C45G9.7,C49G7.10,irg-2,paf-2,vhp-1,F08G2.4,dhhc-1,tir-1,F16B4.7,F22B8.7,F23C8.6,F26G1.2,F28H1.1,F45D3.4,F47A4.5,F48D6.4,F48E3.8,oac-31,F53C3.6,pcs-1,F59B10.4,swt-1,cyp-14A3,sodh-2,sli-1,osm-3,R05H10.1,cnc-4,cyp-13A5,gem-4,T12D8.5,T20D4.7,scrm-1,cnp-3,T24B8.4,srr-2,…	http://www.ncbi.nlm.nih.gov/pubmed/19402892
Microbes	UP by S. aureus (Bond)	56	325	482	29469	4.33e-23	9.93e-21	6.21e-22	cyp-34A7,cyp-34A9,hil-7,C02F5.7,cht-1,C11G10.1,nnt-1,cal-2,C28G1.2,fipr-22,fipr-24,C44B7.6,acs-17,paf-2,D2063.1,clec-17,cyp-13B1,F08G12.5,F16B4.7,F16C3.2,F18C5.10,F26A1.8,F26F12.3,F38E9.1,lbp-1,oac-31,F54F7.2,F57G8.7,F58F9.7,F59B10.4,cyp-14A3,mtl-1,M7.12,R05H10.1,R09D1.12,dhs-31,cyp-34A2,gem-4,T20B3.1,cnp-3,W01A11.7,W01F3.2,W08A12.2,W10G11.1,W10G11.2,cpt-3,Y53G8B.2,Y56A3A.33,Y70G10A.3,ptr-22,ZC44…	http://www.ncbi.nlm.nih.gov/pubmed/25474640
Chemicals/stress	UP by 1ng/ml ivermectin	56	325	535	29469	1.15e-20	2.63e-18	1.5e-18	cyp-34A9,nlp-28,acs-7,C02F5.7,icl-1,C06B3.6,C06B3.7,C11G10.1,srr-6,nnt-1,cal-2,C18H7.1,fipr-22,C44B7.6,dhs-18,acs-17,C49G7.10,irg-2,F16C3.2,F26F12.3,F45D3.4,F54F3.4,F57G8.7,F58F9.7,K09D9.1,mtl-1,sli-1,M7.8,cnc-4,T03F1.6,dhs-31,T10G3.1,cyp-34A2,gem-4,T12D8.5,ttr-6,W01F3.2,W08A12.2,W10G11.1,pvf-1,Y39B6A.27,col-95,faah-6,Y43F8B.9,Y44A6C.1,efhd-1,Y54G2A.11,Y58A7A.3,ttr-17,pho-9,Y95B8A.6,ZC443.3,ugt-4…	http://www.ncbi.nlm.nih.gov/pubmed/22348077
Chemicals/stress	UP by mercury high 4H	65	325	784	29469	1.18e-20	2.7e-17	1.5e-18	lin-24,nlp-28,faah-2,ckb-2,B0403.3,aqp-2,C02F5.7,icl-1,C06B3.7,C07H4.1,C25E10.10,C28G1.2,fipr-22,fipr-24,tag-253,ttr-5,C45G9.7,acs-17,nhr-6,spp-15,C49G7.10,vhp-1,sto-1,F08G12.5,F08G2.4,F18C5.10,F23C8.6,F26F12.3,F28H1.1,pha-4,F45D3.4,F47A4.5,F48E3.8,oac-31,F53E10.1,pcs-1,F59B10.4,swt-1,cpg-8,K06A9.2,K09D9.1,sodh-2,sli-1,R05H10.1,T10G3.1,cyp-34A2,T28A11.3,W01A11.7,W01F3.2,W08A12.2,W08E12.3,W10G11.1…	http://www.ncbi.nlm.nih.gov/geo/query/acc.cgi?acc=GSE42592
Mutants	UP unc-32(e189);dcr-1(ok247) vs. unc-32(e189)	74	325	1116	29469	1.61e-19	3.69e-17	1.94e-17	nlp-28,faah-2,B0284.2,hil-7,aqp-2,cht-1,icl-1,C06B3.6,C06B3.7,C06B8.7,C07H4.1,C10C5.5,srr-6,nnt-1,C25E10.10,nmur-4,C33D9.5,lact-5,C36E8.4,fipr-22,acs-17,spp-15,C49G7.10,irg-2,C49G7.7,paf-2,E04F6.8,vhp-1,sto-1,F08G12.5,dhhc-1,tir-1,F14B8.5,F17C11.11,F18C5.10,F19C6.2,F22B8.7,F28H1.1,F45D3.4,F47A4.5,oac-31,F53C3.6,F56A4.3,F58F9.7,K02E10.6,K09D9.1,mtl-1,M05B5.2,cnc-4,R13H4.5,sma-1,cyp-13A5,cyp-34A2,g…	http://www.ncbi.nlm.nih.gov/pubmed/17526642
Chemicals/stress	UP by HF-HQ 2.0 3D	69	325	994	29469	3.33e-18	7.64e-16	3.82e-16	cyp-34A9,nlp-28,B0272.4,B0403.3,tes-1,aqp-2,acs-7,C02F5.7,C06B3.6,C07H4.1,C08E3.13,C11G10.1,nnt-1,cal-2,tre-5,C23H4.6,tag-253,ttr-5,C44B7.6,dhs-18,acs-17,prx-11,C49G7.10,irg-2,sto-1,F08G2.4,tir-1,F16C3.2,F17C11.11,F18C5.10,F26F12.3,F38E9.1,nep-14,lbp-1,F45D3.4,F48E3.8,egl-15,F58A6.1,F58F9.7,swt-1,K09D9.1,mtl-1,M01A8.1,M7.8,R09A1.3,cnc-4,R13H4.5,T03F1.6,T10G3.1,cyp-34A2,gem-4,T12D8.5,T19C9.8,T20B3…	http://www.ncbi.nlm.nih.gov/pubmed/22529848
DAF/Insulin/food	UP by Starvation, GR1307 (daf-16) mutant (Baugh)	60	325	720	29469	7.67e-18	1.76e-14	8.37e-17	nlp-28,hil-7,icl-1,C06B3.6,C07H4.1,nnt-1,C18H7.1,tre-5,C23H4.6,C25E10.10,C33D9.5,tag-253,C44B7.6,nhr-6,clec-17,E04F6.8,F08G2.4,F16C3.2,F17C11.11,F18C5.10,F26F12.3,lbp-1,F45D3.4,F47A4.5,F48D6.4,F48E3.8,F53C3.6,F53E10.1,F54F3.4,F59B10.4,cpg-8,K07B1.8,mtl-1,sodh-2,nhr-208,T03F1.6,dhs-31,T10G3.1,T12D8.5,W01A11.7,W01F3.2,W08A12.2,W10G11.1,Y38F1A.8,pvf-1,faah-6,Y43F8B.9,Y44A6C.1,cpt-1,Y54G2A.11,Y56A3A.…	https://www.ncbi.nlm.nih.gov/geo/query/acc.cgi?acc=GSE99201
Chemicals/stress	UP by fenamiphos high	66	325	919	29469	1.64e-18	3.76e-15	1.71e-16	cyp-34A9,nlp-28,faah-2,ckb-2,tes-1,C02F5.7,cht-1,icl-1,C06B3.6,C06B3.7,C10G11.7,srr-6,C25E10.10,srw-85,nmur-4,C32D5.7,fipr-22,tag-253,acs-17,C49G7.10,irg-2,E04F6.8,sto-1,tir-1,F16B4.7,F18C5.10,F23C8.6,F26F12.3,F26G1.2,F28H1.1,F45D3.4,F47A4.5,F48D6.4,oac-31,F53C3.6,K07B1.8,cyp-14A3,K09D9.1,K10B4.3,sli-1,M7.8,R05H10.1,nhr-208,cnc-4,sma-1,T05E7.4,cyp-13A5,gem-4,T24B8.4,ttr-6,W01F3.2,W08E12.3,clp-4,p…	http://www.ncbi.nlm.nih.gov/pubmed/19402892
DAF/Insulin/food	UP by Fasting	65	325	905	29469	5.55e-17	1.27e-13	5.53e-17	cyp-34A9,nlp-28,faah-2,B0272.4,ckb-2,acs-7,C02F5.7,cht-1,icl-1,C06B3.6,C08E3.13,C10C5.5,srr-6,nnt-1,C23H4.6,srw-85,nmur-4,C33D9.5,fipr-24,tag-253,C44B7.6,dhs-18,acs-17,nhr-6,paf-2,fbxb-96,cyp-13B1,tir-1,F14B8.5,F16B4.7,F16C3.2,F18C5.10,F22B8.7,F26F12.3,F28H1.1,pha-4,nep-14,F45D3.4,F47A4.5,F47E1.4,F48D6.4,F53E10.1,F54F3.4,F57G8.7,F58A6.1,F58F9.7,K02E10.1,K02E10.6,K07B1.8,mtl-1,sodh-2,sek-1,T19C9.8…	http://www.ncbi.nlm.nih.gov/pubmed/23352664
Chemicals/stress	UP by tert-butyl hydrogen peroxide (Oliveira)	38	325	219	29469	9.04e-18	2.07e-13	8.63e-17	cyp-34A9,B0272.4,icl-1,C06B3.6,C06E4.3,srr-6,nnt-1,C36E8.4,acs-17,C49G7.10,paf-2,D2063.1,sto-1,nep-14,F45D3.4,acs-16,F53E10.1,F58A6.1,K09D9.1,mtl-1,R05H10.1,cnc-4,cyp-13A5,gem-4,T12D8.5,T20B3.1,W07A12.4,cpt-3,haf-7,Y53G8B.2,Y54G2A.11,Y58A7A.3,ttr-17,Y73C8B.1,ZC443.3,ugt-4,tep-1,ZK550.6	http://www.ncbi.nlm.nih.gov/pubmed/19575768
Microbes	UP by Bt toxin,Cry5B	45	325	369	29469	3.93e-17	9.01e-14	3.61e-16	lin-24,ckb-2,cht-1,C06B3.6,C07H4.1,C25E10.10,ttr-5,C45G9.7,C49G7.10,irg-2,sto-1,F08G2.4,dhhc-1,F23C8.6,F45D3.4,F47A4.5,oac-31,F53E10.1,pcs-1,K02E10.6,cpg-8,K09D9.1,mtl-1,M01A8.1,sek-1,R08H2.8,sma-1,cyp-13A5,T12D8.5,T12G3.4,cnp-3,ttr-6,W08A12.2,clp-4,pvf-1,ttm-1,Y41C4A.11,Y43F8B.9,ral-1,Y56A3A.33,Y58A7A.3,Y77E11A.2,kgb-2,ZC443.3,srt-22	http://www.ncbi.nlm.nih.gov/pubmed/15256590
Chemicals/stress	UP by mercury high 8H	69	325	1080	29469	5.28e-17	1.21e-13	4.66e-15	lin-24,cyp-34A7,nlp-28,faah-2,ckb-2,C02F5.7,icl-1,C06B3.6,C06B3.7,C06B8.7,C07H4.1,nnt-1,cal-2,C23H4.6,egrh-1,C28G1.2,C33D9.5,fipr-22,ttr-5,C44B7.6,acs-17,nhr-6,irg-2,vhp-1,F08G2.4,F10E9.1,F16C3.2,F17C11.11,F18C5.10,F26F12.3,F28H1.1,F45D3.4,F47A4.5,acs-16,F48E3.8,oac-31,F53C3.6,F53E10.1,F59B10.4,swt-1,cpg-8,K06A9.2,K07B1.8,K09D9.1,sli-1,R05H10.1,cnc-4,T05E7.4,cyp-13A5,gem-4,cnp-3,hsp-16.11,W01F3.2…	http://www.ncbi.nlm.nih.gov/geo/query/acc.cgi?acc=GSE42592
Development/Dauer/Aging	UP by aging on day 3	90	325	2033	29469	2.87e-14	6.58e-12	2.44e-12	B0205.13,B0284.1,B0284.2,B0563.10,hil-7,aqp-2,cht-1,C06B3.7,C06B8.7,C08E3.13,C17H1.5,C23H4.6,C25E10.10,srw-85,C25F9.16,C27H2.2,C36E8.4,fipr-22,C37A5.3,fipr-24,nhr-6,spp-15,C49G7.10,irg-2,C49G7.7,E04F6.8,vhp-1,sto-1,tir-1,F14B8.5,F17C11.11,F17C8.3,F19B10.13,F25B3.5,F26F12.3,F28F5.4,pha-4,F47A4.5,acs-16,F48C1.9,F48E3.8,F53C11.9,F53C3.6,F53E10.1,bro-1,egl-15,ttr-45,K02E10.1,K02E10.6,K09D9.1,K10B4.3,…	http://www.ncbi.nlm.nih.gov/pubmed/26623667
Microbes	UP by S. aureus, dependent on hlh-30 (Visvikis)	53	325	633	29469	7.23e-15	1.66e-10	5.92e-13	C02F5.7,cht-1,icl-1,C06B3.6,srr-6,nnt-1,cal-2,tre-5,C27B7.9,tag-253,ttr-5,dhs-18,acs-17,spp-15,E04F6.8,cyp-13B1,F11E6.11,F18C5.10,tli-1,csq-1,lbp-1,F47A4.5,F48D6.4,oac-31,F53C3.6,F53E10.1,F54F3.4,F59B10.4,ttr-45,cpg-8,K06A9.2,M01A8.1,M05B5.2,R09D1.12,T10G3.1,T12D8.5,T20B3.1,ttr-6,W01A11.7,W05H9.3,W08A12.2,dlc-3,siah-1,pvf-1,Y43F8B.9,Y44A6C.1,Y70G10A.3,ubc-8,Y95B8A.6,ZC443.3,tep-1,ZK550.6,best-24	http://www.ncbi.nlm.nih.gov/pubmed/24882217
Chemicals/stress	UP by phenanthroline	51	325	598	29469	4.41e-13	1.01e-10	3.49e-11	cyp-34A7,cyp-34A9,nlp-28,faah-2,B0272.4,ckb-2,B0403.3,C06B3.7,nmur-4,C32D5.12,lact-5,fipr-22,fipr-24,tag-253,prx-11,irg-2,paf-2,D2063.1,cyp-13B1,F08G12.5,tir-1,F19C6.2,ckb-4,ppm-1,F26G1.2,F28F5.4,F47A4.5,pcs-1,F58A6.1,F59B10.4,swt-1,cyp-14A3,cpt-4,R05H10.1,R09A1.3,cnc-4,cyp-13A5,cnp-3,hsp-16.11,W05H9.3,siah-1,Y41C4A.11,Y44A6C.1,Y53G8B.2,Y56A3A.33,Y58A7A.3,pho-9,Y77E11A.2,ptr-22,Y87G2A.2,ugt-4	https://www.ncbi.nlm.nih.gov/pubmed/28662060
Mutants	UP by xrn-2 RNAi	57	325	785	29469	5.2e-14	1.19e-09	3.97e-12	faah-2,B0284.1,B0284.2,tes-1,C02F5.7,C06B3.6,C06B3.7,srr-6,C23H4.6,srw-85,C25F9.16,C28G1.2,C36C5.14,ttr-5,C47G2.8,C49G7.10,irg-2,C49G7.7,D2063.1,vhp-1,dhhc-1,pqn-29,tir-1,F17C11.11,col-89,F19B10.13,pha-4,F47A4.5,acs-16,F48C1.9,swt-1,K07B1.8,K09D9.1,mtl-1,osm-3,cnc-4,R09D1.12,sma-1,T07A5.7,T10G3.1,gem-4,T13H5.6,W01A11.7,W05H9.3,W07A12.4,W08A12.2,Y2H9A.6,clp-4,Y44A6C.1,cpt-1,Y54G2A.36,Y56A3A.33,Y58…	https://www.ncbi.nlm.nih.gov/pubmed/27631780
Mutants	UP by nhr-25 RNAi	48	325	524	29469	1.07e-12	2.45e-09	7.9e-13	nlp-28,faah-2,B0284.1,B0284.2,tes-1,C06B3.6,C11G10.1,srr-6,nnt-1,cal-2,tre-5,srw-85,C28G1.2,C49G7.10,irg-2,D2063.1,E04F6.8,F26G1.2,F45D3.4,F48C1.9,F58A6.1,swt-1,K06A9.2,K07B1.8,K09D9.1,cpt-4,M01A8.1,M7.8,R05H10.1,cnc-4,T05E7.4,cyp-34A2,pqn-67,T20B3.1,T20D4.12,T28A11.3,W01A11.7,nhr-236,Y44A6C.1,Y46H3C.6,cpt-3,Y58A7A.3,ttr-17,pho-9,Y73C8B.1,ptr-22,ZC443.3,ghi-1	http://www.ncbi.nlm.nih.gov/pubmed/24651852
Mutants	UP by blmp-1(tm548) mutant	40	325	325	29469	1.18e-13	2.71e-09	8.46e-12	B0205.13,nlp-28,B0284.1,B0284.2,ckb-2,C06B3.6,C23H4.6,C27B7.9,fipr-22,fipr-24,C44B7.6,C49G7.10,irg-2,C49G7.7,clec-17,cyp-13B1,F11E6.11,arl-7,F26G1.2,F47A4.5,K09D9.1,R05H10.1,cnc-4,cyp-13A5,cyp-34A2,T20B3.1,T20D4.12,T28A11.3,W01F3.2,faah-6,Y44A6C.1,Y49G5A.1,Y54G2A.11,Y58A7A.3,Y70G10A.3,pho-9,nhr-5,ptr-22,Y95B8A.6,col-176	http://www.ncbi.nlm.nih.gov/pubmed/24613396
DAF/Insulin/food	UP by Starvation, N2 (Baugh)	60	325	901	29469	1.35e-14	3.09e-09	9.37e-12	nlp-28,hil-7,icl-1,C06B3.6,C07H4.1,nnt-1,C18H7.1,C23H4.6,C25E10.10,C33D9.5,fipr-22,tag-253,ttr-5,C44B7.6,acs-17,C49G7.10,clec-17,E04F6.8,F16C3.2,F26F12.3,lbp-1,F45D3.4,F47A4.5,F48D6.4,F53C3.6,F53E10.1,F59B10.4,cpg-8,K06A9.2,K07B1.8,mtl-1,sodh-2,M01A8.1,nhr-208,T03F1.6,dhs-31,phat-5,T10G3.1,gem-4,T12D8.5,W01F3.2,W08A12.2,W10G11.1,Y38F1A.8,clp-4,faah-6,Y43F8B.9,Y44A6C.1,Y54G2A.11,Y56A3A.33,Y58A7A.3…	https://www.ncbi.nlm.nih.gov/geo/query/acc.cgi?acc=GSE99201
Mutants	UP by daf-2 mutant (Rizki)	72	325	1357	29469	1.82e-12	4.17e-10	1.23e-10	cyp-34A9,nlp-28,acs-7,icl-1,C06B3.6,C08E3.13,C11G10.1,nnt-1,cal-2,C27B7.9,C32D5.7,C36E8.4,tag-253,ttr-5,C44B7.6,dhs-18,acs-17,spp-15,paf-2,vhp-1,F08G2.4,F16B4.7,F16C3.2,F22B8.7,F23D12.7,F26A1.8,F26G1.2,F38E9.1,csq-1,lbp-1,F45D3.4,acs-16,F48D6.4,F53E10.1,F54F3.4,egl-15,F58A6.1,F58F9.7,mtl-1,M01A8.1,M7.8,R05H10.1,R09A1.3,R13H4.5,dhs-31,T10G3.1,T12D8.5,T19C9.8,T20B3.1,scrm-1,ttr-6,W01F3.2,W03G1.5,W0…	http://www.ncbi.nlm.nih.gov/pubmed/21909281
Chemicals/stress	down by UV and TiO2 (Choi)	85	325	1935	29469	3.35e-12	7.69e-10	2.2e-11	cyp-34A9,nlp-28,B0272.4,hil-7,aqp-2,acs-7,icl-1,C06B3.6,C06B8.7,C06G1.1,C07H4.1,C08E3.13,C11G10.1,nnt-1,cal-2,C18H7.1,tre-5,C27H2.2,vha-16,C32D5.12,C32D5.7,tag-253,C44B7.6,dhs-18,acs-17,clec-17,cyp-13B1,F14B8.5,F16B4.7,F16C3.2,F18C5.10,F26A1.8,F26F12.3,pha-4,F38E9.1,nep-14,lbp-1,F45D3.4,F47E1.4,F48D6.4,F48E3.8,F53E10.1,F54F3.4,F56C9.8,egl-15,F58A6.1,F58F9.7,F59B10.4,swt-1,K02E10.6,cpt-4,mtl-1,M05…	https://www.ncbi.nlm.nih.gov/geo/query/acc.cgi?acc=GSE84441
Chemicals/stress	down by 1-methylnicotinamide (MNA)	54	325	725	29469	5.72e-13	1.31e-09	3.64e-11	B0205.13,hil-7,aqp-2,cht-1,icl-1,C06B3.6,C06B3.7,C06B8.7,C06E4.3,C18H7.1,C25E10.10,C27B7.9,C33D9.5,C36E8.4,C49G7.10,irg-2,C49G7.7,sto-1,F17C11.11,F18C5.10,F22B8.7,F26E4.7,F26F12.3,pha-4,lbp-1,F45D3.4,F47E1.4,F48E3.2,F48E3.8,F54F7.2,bro-1,F59C6.16,ttr-45,K02E10.1,K10B4.3,M05B5.2,R09A1.3,sma-1,cyp-13A5,T19C9.8,T23F11.6,W01F3.2,W05H9.3,siah-1,Y41C4A.11,Y54G2A.11,Y58A7A.3,Y97E10AR.1,kgb-2,ZC443.3,ugt…	http://www.ncbi.nlm.nih.gov/pubmed/24077178
DAF/Insulin/food	UP by starved (Mueller)	78	325	1648	29469	9.18e-14	2.11e-09	5.69e-11	B0284.2,C02F5.7,C06B3.6,C06E4.3,C07H4.1,C08E3.13,nnt-1,cal-2,C18H7.1,egrh-1,C32D5.7,C33D9.5,fipr-22,ttr-5,C44B7.6,acs-17,nhr-6,irg-2,E04F6.8,vhp-1,F08G2.4,F10E9.1,cyp-13A11,F16C3.2,F18C5.10,F26F12.3,F26G1.2,F28F5.4,lbp-1,F48D6.4,F53C3.6,F54F3.4,F56C9.8,egl-15,F59B10.4,F59C6.16,K06A9.2,K07B1.8,K10B4.3,mtl-1,sodh-2,osm-3,M7.12,R05H10.1,nhr-208,T03F1.6,dhs-31,T05E7.4,T10G3.1,cyp-34A2,gem-4,T12D8.5,T…	http://www.ncbi.nlm.nih.gov/pubmed/25419847
Mutants	UP by sams-1 RNAi	55	325	772	29469	1.48e-11	3.39e-09	8.91e-12	B0205.13,faah-2,B0284.1,ckb-2,B0403.3,C02F5.7,C28G1.2,tag-253,C44C1.6,acs-17,C49G7.10,irg-2,C49G7.7,C54C6.7,D2063.1,vhp-1,sto-1,tir-1,F17C11.11,F18C5.10,F19B10.13,F26G1.2,F28H1.1,F38E9.1,F47A4.5,F59B10.4,swt-1,K06A9.2,M01A8.1,M05B5.2,R09A1.3,T03F1.6,T05E7.4,cgt-1,cyp-13A5,gem-4,T19C9.8,T20D4.7,cnp-3,T24B8.4,Y102A11A.9,Y2H9A.6,siah-1,clp-4,Y41C4A.11,Y44A6C.1,efhd-1,cpt-3,Y54G2A.11,Y58A7A.3,pho-9,Y…	http://www.ncbi.nlm.nih.gov/pubmed/26321661
Chemicals/stress	UP by mid dichlorvos	47	325	529	29469	1.63e-11	3.74e-09	9.58e-12	cyp-34A9,nlp-28,ckb-2,C02F5.7,cht-1,icl-1,C06B3.7,C10C5.5,C10G11.7,srr-6,egrh-1,fipr-22,C49G7.10,irg-2,dhhc-1,F16B4.7,F23C8.6,F28H1.1,F45D3.4,F47A4.5,F48D6.4,F53C3.6,pcs-1,F59B10.4,swt-1,sli-1,R05H10.1,cnc-4,T05E7.4,cyp-13A5,gem-4,cnp-3,srr-2,ttr-6,W01F3.2,W07A12.4,W08E12.3,clp-4,Y43F8B.9,Y44A6C.1,efhd-1,haf-7,Y58A7A.3,Y77E11A.2,ugt-4,ZK154.6,tep-1	http://www.ncbi.nlm.nih.gov/pubmed/19402892
Development/Dauer/Aging	UP in day 12 vs. day 2 (Pu)	66	325	1183	29469	3.44e-11	7.9e-09	1.97e-09	B0205.13,cyp-34A7,nlp-28,faah-2,B0284.2,ckb-2,C02F5.7,cht-1,C08E3.13,C17H1.5,C18H7.1,C27H2.2,C28G1.2,nmur-4,ttr-5,C45G9.7,nhr-6,spp-15,paf-2,fbxb-80,E04F6.8,cyp-13B1,sto-1,F08G2.4,F11E6.11,F16B4.7,F16C3.2,F26E4.7,F45D3.4,F48E3.2,F53C11.9,F53C3.6,egl-15,F59B10.4,ttr-45,cpg-8,cpt-4,arrd-3,R05H10.1,R09D1.12,T07A5.7,cyp-34A2,T10H9.8,gem-4,T12D8.5,pqn-67,ver-1,T20B3.1,T20D4.12,cnp-3,T23F11.6,W01A11.7,…	http://www.ncbi.nlm.nih.gov/pubmed/25838541
Chemicals/stress	down by UV (Choi)	83	325	1928	29469	6.82e-12	1.56e-07	3.82e-10	cyp-34A9,B0272.4,hil-7,aqp-2,acs-7,icl-1,C06B3.6,C06B8.7,C06G1.1,C07H4.1,C08E3.13,C11G10.1,nnt-1,cal-2,C18H7.1,tre-5,C27H2.2,vha-16,C32D5.12,C32D5.7,tag-253,C44B7.6,dhs-18,acs-17,clec-17,cyp-13B1,sto-1,F14B8.5,F16B4.7,F16C3.2,F18C5.10,F26A1.8,F26F12.3,pha-4,F38E9.1,nep-14,lbp-1,F45D3.4,F47E1.4,F48D6.4,F48E3.8,F53E10.1,F54F3.4,F56C9.8,egl-15,F58A6.1,F58F9.7,F59B10.4,swt-1,K02E10.6,cpt-4,mtl-1,M05B…	https://www.ncbi.nlm.nih.gov/geo/query/acc.cgi?acc=GSE84441
DAF/Insulin/food	UP by daf-2 mutant (Sonoda)	64	325	1121	29469	7.13e-12	1.64e-08	3.89e-10	cyp-34A9,B0272.4,B0284.1,B0284.2,acs-7,C02F5.7,cht-1,icl-1,C06B8.7,C11G10.1,nnt-1,C23H4.6,C27B7.9,lact-5,fipr-24,ttr-5,C44B7.6,dhs-18,acs-17,C46G7.5,C54C6.7,cyp-13B1,vhp-1,sto-1,tir-1,F14B8.5,cyp-13A11,F16B4.7,F18C5.10,F26F12.3,F26G1.2,pha-4,lbp-1,F47E1.4,F48C1.9,F48D6.4,F53C11.9,F53C3.6,dct-8,F57G8.7,egl-15,F58A6.1,F58F9.7,ttr-45,swt-1,mtl-1,M01A8.1,R05H10.1,cnc-4,R13H4.5,sma-1,T10H9.8,gem-4,T12…	https://www.ncbi.nlm.nih.gov/pubmed/27320929
Mutants	UP by tbx-2(bx59) mutant, embryos	61	325	1029	29469	2.05e-11	4.7e-08	1.09e-08	cyp-34A9,nlp-28,faah-2,B0272.4,C02F5.7,C06B3.6,C06G1.1,C07H4.1,C08E3.13,C11G10.1,srr-6,C18H7.1,C25E10.10,acs-17,C49G7.10,irg-2,clec-17,E04F6.8,cyp-13B1,vhp-1,F08G12.5,F17C11.11,col-89,F25B3.5,F26A1.8,F26G1.2,csq-1,F45D3.4,F47A4.5,pcs-1,F54F3.4,F58A6.1,swt-1,K02E10.6,K09D9.1,mtl-1,M7.12,M7.8,R05H10.1,cnc-4,R13H4.5,cyp-13A5,T12D8.5,ttr-6,W01A11.7,W01F3.2,W08A12.2,W08E12.3,W10G11.1,clp-4,pvf-1,tsp-1…	http://www.ncbi.nlm.nih.gov/pubmed/23595631
Development/Dauer/Aging	UP Day 8 on glp-1(e2141ts) vs. Wildtype	95	325	2559	29469	2.6e-10	5.95e-08	1.35e-08	cyp-34A9,nlp-28,B0272.4,ckb-2,B0403.3,tes-1,acs-7,icl-1,C06B8.7,C07H4.1,C11G10.1,nnt-1,cal-2,C23H4.6,C25E10.10,C28G1.2,nmur-4,C32D5.12,C32D5.7,C36E8.4,ttr-5,dhs-18,acs-17,prx-11,spp-15,paf-2,vhp-1,F08G12.5,F14B8.5,F16B4.7,F17C11.11,F18C5.10,F22B8.7,ckb-4,F26F12.3,F26G1.2,csq-1,F47A4.5,suca-1,F48D6.4,F48E3.2,oac-31,F53E10.1,F54F7.2,F56C9.8,F57G8.7,egl-15,F58A6.1,F58F9.7,K10B4.3,cpt-4,mtl-1,M01A8.1…	http://www.ncbi.nlm.nih.gov/pubmed/20555324
Chemicals/stress	down by nicotinic acid (NA)	48	325	612	29469	9.4e-11	2.16e-06	4.79e-09	cyp-34A9,hil-7,aqp-2,cht-1,icl-1,C06B3.6,C06B3.7,C06B8.7,C25E10.10,C27B7.9,C27H2.2,C33D9.5,C49G7.10,C49G7.7,sto-1,F17C11.11,F18C5.10,F26F12.3,F28H1.1,pha-4,lbp-1,F45D3.4,F47E1.4,F48E3.8,bro-1,K02E10.1,K09D9.1,K10B4.3,mtl-1,R09A1.3,cnc-4,sma-1,cyp-13A5,gem-4,T19C9.8,T23F11.6,W01F3.2,W05H9.3,siah-1,efhd-1,Y54G2A.11,Y58A7A.3,ptr-22,Y97E10AR.1,ZC443.3,ugt-4,ZK105.1,tep-1	http://www.ncbi.nlm.nih.gov/pubmed/24077178
Chemicals/stress	UP by IVM exposure	34	325	254	29469	1.68e-10	3.86e-06	8.39e-09	cyp-34A9,nlp-28,acs-7,C02F5.7,icl-1,C06B3.6,C08E3.13,C44B7.6,dhs-18,acs-17,F16C3.2,F45D3.4,F48D6.4,F54F3.4,F57G8.7,F58F9.7,mtl-1,R05H10.1,cnc-4,T12D8.5,T20B3.1,W01F3.2,W08A12.2,Y38F1A.8,Y43F8B.9,Y44A6C.1,Y49G5A.1,Y54G2A.11,Y58A7A.3,ttr-17,ZC443.3,ugt-4,ZK550.6,best-24	http://www.ncbi.nlm.nih.gov/pubmed/22348077
Microbes	UP by B. thuringiensis (BT247), 12h	65	325	1240	29469	2.83e-09	6.49e-08	1.38e-07	B0284.1,B0284.2,C06B3.7,C10C5.5,srr-6,C18H7.1,C23H4.6,C28G1.2,C32D5.12,C33D9.5,nhr-6,C49G7.10,irg-2,C49G7.7,D2063.1,clec-17,vhp-1,sto-1,F08G12.5,F09F3.8,cyp-13A11,F16C3.2,F17C11.11,F26E4.7,F45D3.4,F48C1.9,oac-31,dct-8,egl-15,F59C6.18,K06A9.2,K07B1.8,K09D9.1,mtl-1,sodh-2,M7.8,R05H10.1,R08H2.8,R13H4.5,sma-1,phat-5,cyp-13A5,gem-4,pqn-67,T20B3.1,T20D4.12,T23F11.6,hsp-16.11,W02A2.8,Y17G9A.4,Y38H6C.24,…	http://www.ncbi.nlm.nih.gov/pubmed/27066825
DAF/Insulin/food	UP by daf-2 mutant (Kumar)	54	325	840	29469	6.3e-09	1.44e-05	3.01e-07	cyp-34A9,nlp-28,B0284.1,icl-1,C06B3.6,C06E4.3,C11G10.1,nnt-1,C27B7.9,nmur-4,fipr-22,C37A5.3,fipr-24,ttr-5,C44B7.6,acs-17,E04F6.8,cyp-13B1,F11E6.11,cyp-13A11,F16B4.7,F16C3.2,col-89,F22B8.7,lbp-1,F48C1.9,F48D6.4,F48E3.2,F53E10.1,F54F7.2,F56A4.3,dct-8,ttr-45,swt-1,mtl-1,M01A8.1,R05H10.1,cnc-4,R09E10.13,cyp-13A5,T10G3.1,T12D8.5,scrm-1,T23F11.6,W01F3.2,col-95,Y53G8B.2,Y54G2A.11,ttr-17,Y77E11A.2,ptr-22…	http://www.ncbi.nlm.nih.gov/pubmed/26539642
Mutants	UP by nhr-62; eat-2 mutants	48	325	643	29469	7.82e-10	1.79e-06	3.66e-07	nlp-28,faah-2,ckb-2,aqp-2,C02F5.7,srr-6,C18H7.1,tre-5,tag-253,dhs-18,acs-17,nhr-6,clec-17,vhp-1,cyp-13A11,F16C3.2,F26F12.3,F38E9.1,nep-14,F45D3.4,F56C9.8,egl-15,swt-1,K07B1.8,K10H10.10,cpt-4,M05B5.2,R05H10.1,nhr-208,R09D1.12,T05E7.4,cgt-1,cyp-13A5,T10C6.15,cyp-34A2,T10H9.8,T19C9.8,T20B3.1,T24B8.4,srr-2,Y44A6C.1,Y54G2A.11,pho-9,Y75B8A.28,ptr-22,ubc-8,ZC443.3,ugt-4	http://www.ncbi.nlm.nih.gov/pubmed/23935515
Mutants	down by osm-9 (King)	58	325	1008	29469	1.98e-09	4.55e-06	9.09e-08	cyp-34A9,B0284.1,B0284.2,acs-7,C02F5.7,adm-2,C08E3.13,tre-5,C32D5.12,C36C5.14,fipr-24,C44B7.6,C45G9.7,fbxb-96,sto-1,F18C5.10,F19B10.13,F26F12.3,F45D3.4,dct-8,egl-15,F59C6.18,cpg-8,K06A9.2,K07B1.8,K09D9.1,sodh-2,M01A8.1,sli-1,osm-3,col-135,R09A1.3,cnc-4,phat-5,cgt-1,cyp-13A5,T10C6.15,T12D8.5,T20D4.12,T20D4.7,scrm-1,T28A11.3,W01A11.7,Y17G9A.4,Y2H9A.6,siah-1,clp-4,efhd-1,Y53G8B.2,Y54G2A.11,Y56A3A.33…	https://www.ncbi.nlm.nih.gov/pubmed/27111894
Mutants	UP by elo-5 mutant under C13ISO	68	325	1421	29469	2.88e-08	6.6e-06	1.29e-06	cyp-34A7,nlp-28,faah-2,B0284.2,cht-1,C06B3.6,C06B8.7,C06E4.3,C07H4.1,srr-6,C18H7.1,C23H4.6,C25E10.10,egrh-1,nmur-4,fipr-22,C46A5.8,C49G7.10,irg-2,clec-17,vhp-1,sto-1,F08G12.5,F08G2.4,cyp-13A11,F16B4.7,F16C3.2,F17C11.11,F23C8.6,F28F5.4,F28H1.1,pha-4,F47A4.5,F48E3.8,F53C3.6,K02E10.6,cpg-8,K07G5.4,K09D9.1,sodh-2,nhr-208,cnc-4,phat-5,cgt-1,cyp-13A5,gem-4,T19C9.8,scrm-1,cnp-3,srr-2,W01A11.7,W01F3.2,W0…	http://www.ncbi.nlm.nih.gov/geo/query/acc.cgi?acc=GSE64973
Chemicals/stress	UP by MWCNT 4H vs. 0H	35	325	303	29469	4.07e-09	9.33e-06	1.79e-07	cyp-34A9,hil-7,C02F5.7,C08E3.13,nnt-1,C18H7.1,C33D9.5,tag-253,C44B7.6,acs-17,sto-1,F26F12.3,F38E9.1,nep-14,F45D3.4,F47E1.4,egl-15,mtl-1,M7.8,cyp-34A2,gem-4,T12D8.5,T20B3.1,W05H9.3,W10G11.2,siah-1,Y43F8B.9,Y54G2A.11,thn-5,Y95B8A.6,Y97E10AR.1,kgb-2,ZC443.3,ZK550.6,best-24	http://www.ncbi.nlm.nih.gov/geo/query/acc.cgi?acc=GSE24847
Mutants	Down D2030.4 RNAi ETC complex I	68	325	1481	29469	2.85e-08	6.53e-05	1.23e-06	cyp-34A9,nlp-28,hil-7,aqp-2,C02F5.7,cht-1,C06B3.6,C06B8.7,C11G10.1,srr-6,C18H7.1,C33D9.5,C36E8.4,fipr-22,fipr-24,ttr-5,C45G9.7,C46A5.8,spp-15,D2063.1,E04F6.8,cyp-13B1,sto-1,F16B4.7,F16C3.2,F17C11.11,F18C5.10,F26F12.3,F26G1.2,F38E9.1,nep-14,lbp-1,F45D3.4,F47E1.4,F48E3.8,F54F7.2,K02E10.1,cpg-8,K06A9.2,cpt-4,mtl-1,M7.8,R05H10.1,T03F1.6,dhs-31,phat-5,T05E7.4,cyp-13A5,cyp-34A2,gem-4,T12D8.5,T12G3.4,T2…	http://www.ncbi.nlm.nih.gov/pubmed/18178500
DAF/Insulin/food	UP by Fasting (Lee)	31	325	235	29469	4.8e-08	0.0011	2.03e-05	cyp-34A9,nlp-28,hil-7,icl-1,C06B3.6,srr-6,nnt-1,fipr-22,fipr-24,C44B7.6,acs-17,irg-2,D2063.1,cyp-13B1,F16B4.7,F16C3.2,F18C5.10,F54F3.4,cpt-4,mtl-1,M01A8.1,M7.8,cnc-4,phat-5,gem-4,T20B3.1,W10G11.2,Y44A6C.1,Y58A7A.3,Y97E10AR.1,ZC443.3	http://www.ncbi.nlm.nih.gov/pubmed/25202121
Chemicals/stress	UP by mefloquine mid	43	325	548	29469	4.87e-07	0.00112	2.03e-05	faah-2,icl-1,C06B3.7,C08D8.1,srr-6,cal-2,irg-2,clec-17,vhp-1,F10E9.1,F18C5.10,F22B8.7,F23C8.6,pha-4,F45D3.4,F47A4.5,oac-31,F53C3.6,F53E10.1,F56C9.8,egl-15,F59B10.4,cpg-8,K09D9.1,sli-1,M05B5.2,R05H10.1,cnc-4,T05E7.4,cyp-13A5,gem-4,T13H5.6,T19C9.8,W01F3.2,W03G1.5,siah-1,Y41C4A.11,Y44A6C.1,Y58A7A.3,ZC443.3,ZK154.6,tep-1,best-24	http://www.ncbi.nlm.nih.gov/pubmed/19402892
Microbes	UP exposed to gacA Mutant vs. Wild-Type P. aeruginosa Strain PA14	29	325	196	29469	6.03e-08	0.00138	2.47e-05	faah-2,acs-7,C06B3.6,C06B3.7,srr-6,nnt-1,dhs-18,acs-17,nhr-6,C49G7.10,irg-2,C49G7.7,D2063.1,clec-17,F16C3.2,F26A1.8,F38E9.1,F45D3.4,oac-31,F54F3.4,K09D9.1,mtl-1,gem-4,T20B3.1,haf-7,Y54G2A.11,Y58A7A.3,Y75B8A.28,ZC443.3	http://www.ncbi.nlm.nih.gov/pubmed/17096597
Microbes	UP on B. thuringiensis DB27	32	325	268	29469	1.79e-06	0.00411	7.2e-07	nlp-28,aqp-2,C02F5.7,icl-1,C27B7.9,tag-253,C54C6.7,F16C3.2,F18C5.10,F26F12.3,nep-14,F45D3.4,F47E1.4,acs-16,F48E3.8,F54F3.4,F58F9.7,R05H10.1,cnc-4,T05E7.4,T10H9.8,T12D8.5,T20B3.1,W04A4.2,W08A12.2,W10G11.2,cpt-3,Y54G2A.11,ttr-17,ZC443.3,tep-1,ZK550.6	http://www.ncbi.nlm.nih.gov/pubmed/23028509
Chemicals/stress	UP by Cadmium (Huffman)	38	325	434	29469	5.77e-08	0.0132	2.28e-05	lin-24,faah-2,ckb-2,C02F5.7,C06B3.6,C06B3.7,C49G7.10,irg-2,C49G7.7,sto-1,ckb-4,F23C8.6,F26F12.3,F45D3.4,F47A4.5,F53E10.1,cpg-8,K09D9.1,K10B4.3,mtl-1,R09A1.3,T12D8.5,cnp-3,ttr-6,W01F3.2,W08A12.2,pvf-1,ttm-1,Y41C4A.11,Y44A6C.1,haf-7,ral-1,Y58A7A.3,ttr-17,Y87G2A.2,kgb-2,ZC443.3,ZK550.6	http://www.ncbi.nlm.nih.gov/pubmed/15256590
Mutants	UP by smgl-2 depletion	41	325	525	29469	7e-06	0.00016	0.000272	cyp-34A9,B0284.2,C08D8.1,C08E3.13,C11G10.1,nnt-1,C18H7.1,C28G1.2,C44B7.6,C44C1.6,acs-17,irg-2,C54C6.7,D2063.1,F11E6.11,F16C3.2,F18C5.10,F26F12.3,F48C1.9,F53C3.6,dct-8,K06A9.2,mtl-1,M01A8.1,R05H10.1,nhr-208,T05E7.4,cyp-34A2,T19C9.8,W10G11.1,dlc-3,Y17G9A.4,siah-1,faah-6,cpt-3,Y54G2A.11,thn-5,ptr-22,Y95B8A.6,ZC443.3,ZK154.6	http://www.ncbi.nlm.nih.gov/pubmed/23828042
Development/Dauer/Aging	UP by Dauer vs. Dauer recovery 12 h (McElwee)	53	325	950	29469	1.14e-05	0.00262	0.000437	cyp-34A9,faah-2,acs-7,C02F5.7,icl-1,C06B3.6,C06E4.3,C08D8.1,nnt-1,cal-2,fipr-22,ttr-5,C44B7.6,dhs-18,C46A5.8,acs-17,prx-11,nhr-6,paf-2,E04F6.8,cyp-13B1,vhp-1,F08G12.5,F16B4.7,F26F12.3,F26G1.2,F28F5.4,csq-1,lbp-1,F45D3.4,F48D6.4,F58A6.1,F58F9.7,F59B10.4,mtl-1,M01A8.1,sek-1,R05H10.1,cnc-4,cyp-13A5,T10G3.1,cyp-34A2,T12D8.5,T20B3.1,ttr-6,W01A11.7,W01F3.2,Y44A6C.1,Y56A3A.33,ttr-17,ZC443.3,ugt-4,ZK550.6	http://www.ncbi.nlm.nih.gov/pubmed/15308663
Development/Dauer/Aging	UP dauer vs. dauer-exit	39	325	473	29469	1.25e-05	0.0287	4.7e-06	B0205.13,nlp-28,B0284.2,hil-7,C06E4.3,C08D8.1,srr-6,C18H7.1,C27B7.9,ttr-5,acs-17,irg-2,C54C6.7,E04F6.8,cyp-13B1,sto-1,F08G2.4,F10E9.1,F11E6.11,arl-7,F26G1.2,F53C11.9,cpg-8,mtl-1,R05H10.1,dhs-31,T10C6.15,T10G3.1,cyp-34A2,T10H9.8,W01F3.2,W03G1.5,W08A12.2,W10G11.1,dlc-3,Y41C4A.11,ptr-22,kgb-2,nhr-246	http://www.ncbi.nlm.nih.gov/pubmed/22712530
Mutants	Down spr-5 mutant (sprf13)	63	325	1368	29469	1.49e-05	0.00341	5.5e-05	cyp-34A9,aqp-2,C02F5.7,icl-1,C06B3.6,C11G10.1,nnt-1,cal-2,C18H7.1,tre-5,srw-85,C28G1.2,C33D9.5,fipr-22,fipr-24,tag-253,C44B7.6,C44C1.6,acs-17,nhr-6,clec-17,vhp-1,cyp-13A11,F16C3.2,F17C8.3,F26E4.7,F26F12.3,F26G1.2,F28F5.4,pha-4,F45D3.4,F53C3.6,F57G8.7,F59B10.4,swt-1,cpg-8,K06A9.2,K07B1.8,mtl-1,R05H10.1,R09D1.12,cyp-13A5,cyp-34A2,T12D8.5,T20B3.1,srr-2,T28A11.3,W07A12.4,W10G11.1,dlc-3,Y17G9A.4,siah-…	http://www.ncbi.nlm.nih.gov/pubmed/19379696
Microbes	UP by B. licheniformis 141	65	325	1484	29469	3.94e-06	0.000903	0.00143	cyp-34A9,nlp-28,faah-2,B0272.4,B0284.1,hil-7,aqp-2,acs-7,cht-1,C08E3.13,nnt-1,C23H4.6,C33D9.5,lact-5,tag-253,dhs-18,prx-11,paf-2,fbxb-96,D2063.1,E04F6.8,cyp-13B1,sto-1,F09F3.8,tir-1,F16B4.7,F16C3.2,F26G1.2,F28H1.1,nep-14,lbp-1,F45D3.4,F47E1.4,F48C1.9,F53E10.1,F54F3.4,F58A6.1,F58F9.7,F59C6.16,K02E10.1,cyp-14A3,cpt-4,mtl-1,col-135,R05H10.1,cgt-1,cyp-34A2,gem-4,T12D8.5,T20B3.1,T23F11.6,W01F3.2,W05H9…	http://www.ncbi.nlm.nih.gov/pubmed/26541069
Chemicals/stress	down by rotenone after 5days	37	325	433	29469	4.96e-06	0.114	0.00178	cyp-34A9,nlp-28,faah-2,B0403.3,cht-1,C07H4.1,srr-6,nnt-1,tre-5,fipr-22,C37A5.3,fipr-24,ttr-5,acs-17,C54C6.7,sto-1,F16B4.7,F26G1.2,F28F5.6,F45D3.4,F48C1.9,oac-31,dct-8,egl-15,ttr-45,swt-1,mtl-1,cnc-4,cyp-34A2,T12D8.5,T23F11.6,Y39B6A.27,cpt-3,ttr-17,ptr-22,col-176,tep-1	http://www.ncbi.nlm.nih.gov/pubmed/24199155
DAF/Insulin/food	down by daf-16 mutant (McElwee)	41	325	560	29469	7.28e-06	0.167	0.000257	cyp-34A9,B0284.2,icl-1,C06B3.6,C08E3.13,C11G10.1,nnt-1,fipr-22,fipr-24,tag-253,ttr-5,acs-17,clec-17,cyp-13B1,sto-1,F08G12.5,cyp-13A11,F16B4.7,F18C5.10,F26A1.8,F26G1.2,F48D6.4,F53E10.1,F56C9.8,F57G8.7,cyp-14A3,mtl-1,M01A8.1,sek-1,R09D1.12,R13H4.5,cyp-13A5,T12D8.5,scrm-1,W08A12.2,Y38F1A.8,Y49G5A.1,Y53G8B.2,Y54G2A.11,Y95B8A.6,ZC443.3	http://www.ncbi.nlm.nih.gov/pubmed/15308663
Microbes	UP to PA14	30	325	258	29469	9.69e-06	0.0222	0.00337	cyp-34A9,nlp-28,faah-2,B0272.4,ckb-2,C06B3.6,srr-6,dhs-18,prx-11,nhr-6,C49G7.10,D2063.1,cyp-13B1,F16C3.2,F17C11.11,F38E9.1,F45D3.4,F54F3.4,F58A6.1,cnc-4,cyp-13A5,T20B3.1,haf-7,Y53G8B.2,Y54G2A.11,Y75B8A.28,Y87G2A.2,Y95B8A.6,ZC443.3,ZK550.6	http://www.ncbi.nlm.nih.gov/pubmed/17096597
Development/Dauer/Aging	UP by bar-1(ga80), with development effect	36	325	414	29469	0.000104	0.239	0.000357	B0205.13,nlp-28,faah-2,B0284.1,B0284.2,C06B3.6,C06E4.3,srr-6,C18H7.1,C27B7.9,fipr-22,C37A5.3,fipr-24,nhr-6,irg-2,F09F3.8,F11E6.11,tir-1,arl-7,F25B3.5,F26G1.2,F53C3.6,K10H10.10,col-135,cnc-4,dhs-31,phat-5,cyp-13A5,gem-4,W08E12.3,Y41C4A.11,Y43F8B.9,Y44A6C.1,Y54G2A.11,Y56A3A.33,kgb-2	http://www.ncbi.nlm.nih.gov/pubmed/24819947
Development/Dauer/Aging	expression oscillatory during larval development	88	325	2682	29469	0.00013	0.0299	0.00044	B0205.13,cyp-34A9,nlp-28,faah-2,ckb-2,hil-7,cht-1,C06B3.6,C06B3.7,C06E4.3,C06G1.1,srr-6,nnt-1,C18H7.1,tre-5,srw-85,C27B7.9,C32D5.12,C32D5.7,lact-5,C44B7.6,C44C1.6,prx-11,nhr-6,C49G7.10,irg-2,cyp-13B1,pqn-29,F11E6.11,F17C11.11,col-89,F17C8.3,F18C5.10,F25B3.5,F26G1.2,F28F5.6,F38E9.1,F48D6.4,F48E3.8,F53C11.9,bro-1,F57G8.7,F59B10.4,K02E10.1,cpg-8,K07G5.4,K09D9.1,K10B4.3,K10H10.10,cpt-4,M7.8,R05H10.1,…	http://www.ncbi.nlm.nih.gov/pubmed/24440504
Mutants	UP by sbp-1 RNAi	35	325	390	29469	0.000145	0.00332	0.000482	B0205.13,faah-2,ckb-2,B0403.3,tes-1,C07H4.1,C23H4.6,C27H2.2,nmur-4,C49G7.10,irg-2,C54C6.7,vhp-1,sto-1,F17C11.11,F26E4.7,F28H1.1,pha-4,F45D3.4,F47A4.5,swt-1,K09D9.1,K10B4.3,M01A8.1,M05B5.2,R09A1.3,sma-1,cyp-13A5,gem-4,hsp-16.11,W01F3.2,Y41C4A.11,haf-7,Y58A7A.3,pho-9	http://www.ncbi.nlm.nih.gov/pubmed/26321661
Mutants	UP lin-15b mutant	60	325	1302	29469	0.000166	0.381	0.000544	faah-2,B0284.1,B0284.2,cht-1,C06B3.6,C06B8.7,srr-6,C17H1.5,C23H4.6,C25E10.10,srw-85,C27H2.2,C28G1.2,C49G7.10,irg-2,E04F6.8,vhp-1,sto-1,F08G2.4,tir-1,F14F9.2,F17C11.11,F25B3.5,F26E4.7,F47A4.5,F48E3.8,F53C3.6,F56A4.3,K02E10.6,K07B1.8,K09D9.1,cpt-4,M05B5.2,R09A1.3,cnc-4,R09D1.12,phat-5,cgt-1,cyp-13A5,gem-4,pqn-67,T19C9.8,T20D4.7,scrm-1,cnp-3,ttr-6,W01F3.2,W08A12.2,W08E12.3,fbxa-36,pvf-1,Y41C4A.11,ef…	http://www.ncbi.nlm.nih.gov/pubmed/21343362
Chemicals/stress	UP by UV irradiation on xpa-1 mutant	50	325	899	29469	0.000231	0.053	0.000746	nlp-28,faah-2,B0284.2,ckb-2,C06B3.6,C06B3.7,C08E3.13,C18H7.1,srw-85,C33D9.5,C36E8.4,fipr-22,fipr-24,C44B7.6,C49G7.10,irg-2,clec-17,E04F6.8,cyp-13B1,vhp-1,tir-1,F17C11.11,F18C5.10,F28F5.4,oac-31,F59B10.4,F59C6.16,K09D9.1,mtl-1,R05H10.1,dhs-31,cyp-13A5,cyp-34A2,gem-4,ttr-6,W01A11.7,W01F3.2,W05H9.3,W08A12.2,W10G11.1,pvf-1,Y41C4A.11,faah-6,haf-7,Y58A7A.3,ttr-17,Y77E11A.2,col-176,kgb-2,best-24	http://www.ncbi.nlm.nih.gov/pubmed/25419847
DAF/Insulin/food	down by daf-16 mutant under daf-2;rsks-1 mutant	47	325	791	29469	0.000292	0.0669	0.00093	cyp-34A9,nlp-28,faah-2,B0284.1,B0284.2,C08E3.13,srr-6,nnt-1,nmur-4,fipr-22,fipr-24,ttr-5,C44B7.6,acs-17,C46G7.5,clec-17,cyp-13B1,F08G12.5,F14F9.2,F16B4.7,F18C5.10,F26A1.8,F26G1.2,F48D6.4,dct-8,F57G8.7,F59B10.4,swt-1,K02E10.6,K06A9.2,K07B1.8,mtl-1,R05H10.1,R09D1.12,cyp-13A5,cyp-34A2,T10H9.8,T12D8.5,T19C9.8,T20D4.12,hsp-16.11,Y38F1A.8,Y41C4A.11,Y54G2A.36,Y70G10A.3,kgb-2,ZC443.3	http://www.ncbi.nlm.nih.gov/pubmed/24332851
Mutants	down by swsn-2.2 RNAi	33	325	347	29469	3.81e-05	0.0873	0.012	ckb-2,acs-7,icl-1,nnt-1,C27B7.9,acs-17,irg-2,paf-2,cyp-13B1,F08G12.5,F14F9.2,F25B3.5,F48D6.4,F54F3.4,dct-8,F58F9.7,ttr-45,K07B1.8,cpt-4,mtl-1,R09E10.13,T10C6.15,T20B3.1,scrm-1,cnp-3,W01A11.7,siah-1,Y44A6C.1,cpt-3,ral-1,Y73C8B.1,ptr-22,col-176	http://www.ncbi.nlm.nih.gov/pubmed/26739451
Mutants	UP by dpy-21(e428) mutant, L3 (Lau)	50	325	915	29469	0.000482	1.11	0.0015	ckb-2,hil-7,C06B3.7,C08E3.13,C10C5.5,C11G10.1,C23H4.6,srw-85,C27B7.9,C28G1.2,C44B7.6,C44C1.6,C49G7.10,irg-2,cyp-13B1,sto-1,F09F3.8,F17C11.11,arl-7,F48C1.9,F59B10.4,K02E10.1,K09D9.1,mtl-1,M01A8.1,arrd-3,R05H10.1,cnc-4,R09D1.12,T03F1.6,dhs-31,phat-5,cyp-13A5,T20D4.7,ttr-6,W01A11.7,W08A12.2,W10G11.1,fbxa-36,Y39B6A.27,Y41C4A.11,Y43F8B.9,Y54G2A.11,Y56A3A.33,Y58A7A.3,ttr-17,ptr-22,col-176,kgb-2,ZK1240.8	https://www.ncbi.nlm.nih.gov/pubmed/27777629

## Sheet: C2
Category	Term	Counts	ListSize	PopHit	Pop.Size	Pvalue	Bonferroni	FDR	OverlappedID	Refs
Microbes	UP by PA14, 24h	80	234	534	29469	3.07e-63	7.04e-60	7.04e-60	C03B1.14,C12D12.1,C17H12.6,dod-21,C32H11.4,C32H11.9,D2007.1,F01D5.1,ech-9,fbxa-88,fbxa-18,F14B8.6,F14H3.12,F19C7.1,spp-18,cyp-37B1,rrn-3.56,rrn-2.1,F31F7.1,clec-63,clec-66,dct-17,F40F4.6,F42C5.4,fbxa-87,F46G10.4,F49F1.6,F49F1.7,klf-3,F55G1.15,F55G11.2,F55G11.8,fbxa-190,H20E11.3,H34I24.2,fozi-1,K06A4.7,K08D8.5,K09C4.1,dod-17,clec-265,nhr-99,ifc-2,R03G8.3,R10E8.8,T01D3.6,fbxa-54,ugt-54,T25D10.1,srz…	http://www.ncbi.nlm.nih.gov/pubmed/27066825
Microbes	UP by B. thuringiensis (BT247), 24h	97	234	1288	29469	1.1e-53	2.52e-48	1.26e-48	B0244.10,C03B1.14,C05C12.4,C12D12.1,C17H12.6,oac-5,C31B8.7,C32H11.4,C32H11.9,gba-1,fbxa-175,fbxa-176,frpr-4,D2007.1,D2092.1,F01D5.1,ech-9,clec-46,fbxa-88,fbxa-18,F14B8.6,F14H3.12,F19C7.1,srj-29,spp-18,F31F7.1,clec-63,clec-64,clec-66,dct-17,F40F4.6,F42G2.2,fbxa-182,F42G2.5,fbxa-4,F46G10.4,dod-23,F49F1.6,F49F1.7,lipl-1,klf-3,F55G1.15,F55G11.2,F55G11.8,fbxa-190,ora-1,H20E11.3,K06A4.7,cyp-35B2,K08D8.…	http://www.ncbi.nlm.nih.gov/pubmed/27066825
Tissue	Positive Enriched Intestinal genes	113	234	2431	29469	2.19e-42	5.03e-40	1.68e-39	B0244.10,B0507.3,acl-12,C03F11.2,C06B8.2,C12D12.1,lys-8,C18A3.10,hpo-15,C31B8.7,C31C9.6,C32H11.4,gba-1,fbxa-176,math-20,C44H9.6,C44H9.7,C49A9.6,cyp-33C9,F01D5.1,ech-9,clec-45,fbxa-18,ifb-2,F13H8.1,F13H8.11,F14B8.6,F14E5.1,F14H3.12,F19C7.1,ttr-37,cyp-37B1,F31F7.1,nhr-8,clec-64,clec-65,clec-66,dct-17,F40F4.6,F41G3.18,F42C5.4,F42G2.2,fbxa-182,fbxa-4,btb-9,F46G10.4,clec-24,F49F1.6,F54D5.4,F55G1.15,F5…	http://www.ncbi.nlm.nih.gov/pubmed/22467213
TF Targets	Low-complexity elt-2 targets	113	234	2475	29469	1.41e-42	3.23e-38	8.07e-40	B0244.10,B0507.3,acl-12,C05C12.4,C06B8.2,C08B6.3,C12D12.1,math-15,lys-8,hpo-15,oac-5,C31C9.6,dod-21,C32H11.4,gba-1,fbxa-175,fbxa-176,math-20,C44H9.7,C45E1.4,C49A9.6,C50F4.1,D1054.18,ugt-43,F01D5.1,ech-9,fbxa-88,fbxa-18,ifb-2,F13H8.1,F13H8.11,F14H3.12,F19C7.1,ttr-37,spp-18,cyp-37B1,rrn-2.1,F31E9.3,F31F7.1,nhr-8,clec-62,clec-63,dct-17,psa-3,F40F4.6,F41G3.18,F42G2.2,F42G2.5,fbxa-4,fbxa-87,btb-9,F46G…	http://www.ncbi.nlm.nih.gov/pubmed/27070429
Microbes	UP S. marcescens 24h, RNASeq	109	234	2263	29469	1.96e-42	4.49e-38	8.99e-40	B0244.10,C03B1.14,C05C12.4,C06B8.2,C08B6.3,C12D12.1,C13C4.6,math-15,lys-8,C17H12.6,oac-5,C31B8.7,C32H11.4,gba-1,C44H9.6,C45E1.4,cyp-33C9,frpr-4,D2092.1,ugt-43,F01D5.1,ech-9,fbxa-88,fbxa-18,F13H8.11,F14E5.1,F19C7.1,nhr-8,clec-62,clec-63,clec-64,clec-65,clec-66,dct-17,psa-3,F40F4.6,fbxa-182,F42G2.5,fbxa-4,F46G10.4,clec-24,dod-23,F49F1.6,F49F1.7,F54D5.4,lipl-1,klf-3,F55G1.15,F55G11.2,F55G11.7,F55G11…	http://www.ncbi.nlm.nih.gov/pubmed/21602919
Microbes	UP by B. thuringiensis (BT247), 12h	84	234	1240	29469	6.97e-39	1.6e-34	2.66e-36	C05B5.17,C17H12.6,oac-5,C31B8.7,dod-21,gba-1,fbxa-176,frpr-4,D2007.1,D2092.1,ugt-43,F01D5.1,ech-9,clec-45,clec-46,fbxa-88,fbxa-18,ifb-2,F21A3.11,spp-18,F31F7.1,clec-63,clec-64,clec-66,dct-17,F42C5.4,F42G2.2,fbxa-182,F42G2.5,fbxa-4,dod-23,F49F1.6,F49F1.7,lipl-1,F55G11.8,fbxa-190,H20E11.3,fozi-1,K06A4.7,cyp-35B2,K08D8.5,clec-265,R03G8.3,R10E8.8,T01D3.6,fbxa-135,T09E11.11,fbxa-54,T23F4.3,T25D10.1,sr…	http://www.ncbi.nlm.nih.gov/pubmed/27066825
Microbes	UP on S. marcescens	82	234	1238	29469	1.06e-35	2.43e-32	3.48e-33	acl-12,C03B1.14,C05C12.4,C08B6.3,C13C4.6,lys-8,hpo-15,C32H11.4,gba-1,math-20,C44H9.6,C50F4.1,D2007.1,ech-9,ifb-2,F14B8.6,ttr-37,asp-6,spp-18,cyp-37B1,F31F7.1,nhr-8,clec-62,clec-63,clec-65,clec-66,F41G3.18,F42C5.4,F42G2.2,fbxa-4,btb-9,dod-23,F54D5.4,F54F3.2,lipl-1,klf-3,F55G11.8,ora-1,H20E11.3,H34I24.2,K02A11.4,K06A4.7,K06G5.1,K08D8.5,K09C4.1,dod-17,K12C11.6,K12C11.7,clec-265,nhr-99,lact-3,ifc-2,R…	http://www.ncbi.nlm.nih.gov/pubmed/23028509
TF Targets	PQM-1 L3 Targets	90	234	1690	29469	1.9e-33	4.36e-31	5.45e-32	B0507.3,acl-12,C05C12.4,C06B8.2,C12D12.1,math-15,lys-8,hpo-15,oac-5,dod-21,C32H11.4,C32H11.9,gba-1,fbxa-176,C44H9.6,C49A9.6,C50F4.1,ugt-43,F01D5.1,ech-9,fbxa-88,fbxa-18,ifb-2,F13H8.1,F13H8.11,F14B8.6,F14H3.12,F19C7.1,ttr-37,asp-6,srj-29,spp-18,cyp-37B1,F31F7.1,nhr-8,clec-62,clec-63,dct-17,psa-3,F40F4.6,btb-9,F46G10.4,F54D5.4,F55G11.8,fbxa-190,nhr-193,slcf-1,K06A4.7,K06G5.1,K08D8.5,K09C4.1,clec-26…	http://www.ncbi.nlm.nih.gov/pubmed/21177963
Microbes	UP S. marcescens 24h, TillingArray	106	234	2649	29469	8e-33	1.83e-28	2.04e-30	B0244.10,acl-12,C05C12.4,C06B8.2,C08B6.3,C12D12.1,lys-8,C17H12.6,C18A3.10,oac-5,dod-21,C32H11.4,C32H11.9,gba-1,C44H9.6,C50F4.1,D2007.1,D2092.1,ugt-43,F01D5.1,ech-9,clec-45,fbxa-18,ifb-2,F13H8.1,F13H8.11,F14B8.6,F14E5.1,F14H3.12,F19C7.1,srj-29,spp-18,nhr-8,clec-62,clec-63,clec-65,clec-66,dct-17,F40F4.6,F42G2.2,F42G2.5,F46G10.4,dod-23,F49F1.6,F49F1.7,F54D5.4,lipl-1,klf-3,F55G1.15,F55G11.2,F55G11.7,…	http://www.ncbi.nlm.nih.gov/pubmed/21602919
Chemicals/stress	UP by Hypoxia	76	234	1355	29469	1.91e-26	4.37e-24	4.37e-25	B0244.10,B0507.3,C03B1.14,C05C12.4,C06B8.2,C18A3.10,C31C9.6,math-20,C49A9.6,C50F4.1,ech-9,fbxa-18,ifb-2,F13H8.1,F13H8.11,F14B8.6,F14E5.1,F14H3.12,F19C7.1,asp-6,F31E9.3,nhr-8,clec-62,clec-63,clec-66,psa-3,F42C5.4,F42G2.2,fbxa-182,F42G2.5,btb-9,F55G11.7,nhr-193,H20E11.3,fozi-1,K02A11.4,K04G11.3,K06A4.7,K06G5.1,K11E4.2,K12C11.6,K12C11.7,nhr-99,ifc-2,R03G8.3,T01D3.6,T02C5.1,fbxa-55,T24F1.5,ugt-54,T25…	http://www.ncbi.nlm.nih.gov/pubmed/25284791
Mutants	UP by nhr-8(hd117) mutant	46	234	328	29469	3.35e-26	7.69e-25	6.99e-24	C08B6.3,C12D12.1,C17H12.6,C32H11.9,C50F4.1,cyp-33C9,D2007.1,ugt-43,F01D5.1,ech-9,clec-45,clec-46,fbxa-88,fbxa-18,F14H3.12,spp-18,F31F7.1,clec-62,clec-66,dct-17,F42G2.2,F49F1.6,F49F1.7,F54D5.4,klf-3,F55G11.7,F55G11.8,H20E11.3,K06A4.7,cyp-35B2,nhr-99,R03G8.3,fbxa-54,srz-100,srz-99,W04B5.3,clec-35,pcp-4,lys-2,Y34F4.5,Y41D4B.17,Y52E8A.3,clec-84,clec-85,Y9C9A.8,ZK287.9	http://www.ncbi.nlm.nih.gov/pubmed/23931753
Mutants	down by elt-2 RNAi under Hypoxia	59	234	704	29469	8.45e-27	1.94e-22	1.62e-23	C05C12.4,C13C4.6,C18A3.10,hpo-15,C31B8.7,C32H11.4,C32H11.9,gba-1,cyp-33C9,F01D5.1,ech-9,fbxa-88,fbxa-18,F13H8.1,F13H8.11,F14H3.12,ttr-37,spp-18,cyp-37B1,F31F7.1,clec-63,clec-66,psa-3,F42G2.5,btb-9,F49F1.6,F49F1.7,F54D5.4,F55G11.2,fbxa-190,H20E11.3,H34I24.2,K06A4.7,K08D8.5,K11E4.2,K12C11.6,clec-265,R03G8.3,T01D3.6,T02C5.1,T20F7.3,clec-173,Y102A11A.1,lys-1,lys-2,comt-2,Y39D8A.1,Y40C5A.1,Y40D12A.2,Y…	http://www.ncbi.nlm.nih.gov/pubmed/25284791
Development/Dauer/Aging	UP Day 8 on glp-1(e2141ts) vs. Wildtype	97	234	2559	29469	5.22e-26	1.2e-21	9.2e-24	acl-12,C03B1.14,C08B6.3,C12D12.1,C13C4.6,lys-8,C17H12.6,hpo-15,C31B8.7,C32H11.4,math-20,C44H9.6,C49A9.6,C50F4.1,cyp-33C9,D2007.1,D2092.1,F01D5.1,ech-9,fbxa-88,ifb-2,F14B8.6,F14H3.12,F19C7.1,ttr-37,asp-6,cyp-37B1,F31F7.1,nhr-8,clec-62,clec-63,clec-65,clec-66,F40F4.6,F42C5.4,F42G2.2,fbxa-182,F42G2.5,btb-9,dod-23,F49F1.7,F54D5.4,F55G1.15,F55G11.8,fbxa-190,nhr-193,ora-1,H20E11.3,H34I24.2,K04G11.3,K06…	http://www.ncbi.nlm.nih.gov/pubmed/20555324
Microbes	UP by PA14, 12h	42	234	285	29469	2.6e-23	5.97e-21	4.26e-22	C17H12.6,dod-21,C32H11.4,C32H11.9,D2007.1,F01D5.1,ech-9,clec-45,F14H3.12,F19C7.1,spp-18,clec-63,clec-66,dct-17,F40F4.6,F49F1.6,F49F1.7,lipl-1,F55G1.15,F55G11.2,F55G11.8,fbxa-190,H20E11.3,K06A4.7,K08D8.5,dod-17,clec-265,R03G8.3,T01D3.6,clec-173,fbxa-74,lys-2,Y34B4A.6,Y40D12A.2,clec-84,Y54G2A.49,clec-85,Y9C9A.8,fbxa-31,clec-143,ZK856.5,clec-186	http://www.ncbi.nlm.nih.gov/pubmed/27066825
Mutants	down by ets-4 RNAi (Habacher)	60	234	828	29469	5.69e-24	1.31e-20	8.7e-22	B0244.10,C12D12.1,lys-8,C17H12.6,hpo-15,oac-5,gba-1,C44H9.6,C50F4.1,F01D5.1,ech-9,ifb-2,F14H3.12,F19C7.1,asp-6,spp-18,cyp-37B1,F31F7.1,nhr-8,clec-62,clec-63,clec-65,clec-66,dct-17,F40F4.6,F46G10.4,F54D5.4,lipl-1,egas-4,F55G1.15,F55G11.8,H34I24.2,K02A11.4,K06A4.7,K06G5.1,K08D8.5,nhr-99,lact-3,ifc-2,R03G8.3,scav-5,T01D3.6,T02C5.1,clec-173,pcp-4,fbxa-74,lys-1,lys-2,comt-2,Y34B4A.6,Y40D12A.2,clec-84,…	https://www.ncbi.nlm.nih.gov/pubmed/27746047
Microbes	UP by PA14 (Miller)	38	234	236	29469	6.26e-22	1.44e-17	8.97e-20	lys-8,C17H12.6,dod-21,C32H11.4,C32H11.9,C50F4.1,F31F7.1,clec-62,clec-66,dct-17,F49F1.6,F54D5.4,F55G11.2,F55G11.8,fbxa-190,H20E11.3,K08D8.5,dod-17,clec-265,ifc-2,R03G8.3,T01D3.6,T25D10.1,clec-173,W04B5.3,fbxa-74,lys-1,lys-2,comt-2,Y40D12A.2,Y41D4B.17,Y52E8A.3,clec-83,clec-85,lec-6,plc-2,Y9C9A.8,clec-186	http://www.ncbi.nlm.nih.gov/pubmed/26360906
Mutants	down by elt-2 RNAi under Normoxia	48	234	513	29469	7.96e-21	1.83e-16	1.07e-17	C05C12.4,C13C4.6,C18A3.10,C32H11.4,C32H11.9,gba-1,cyp-33C9,F01D5.1,fbxa-88,F14H3.12,spp-18,cyp-37B1,F31F7.1,clec-63,dct-17,F42G2.5,btb-9,dod-23,F49F1.6,F49F1.7,F55G1.15,F55G11.2,H34I24.2,fozi-1,K08D8.5,K11E4.2,K12C11.6,K12C11.7,clec-265,R03G8.3,T01D3.6,T02C5.1,T24F1.5,clec-173,lys-1,comt-2,Y39D8A.1,Y40C5A.1,Y40D12A.2,Y41D4B.17,Y48A6B.7,Y54G2A.49,clec-85,Y55F3BR.11,Y82E9BL.18,Y9C9A.8,ZK1240.2,clec…	http://www.ncbi.nlm.nih.gov/pubmed/25284791
Mutants	UP by hyl-2 mutant	44	234	454	29469	2.27e-17	5.21e-15	2.89e-16	C12D12.1,C17H12.6,C32H11.4,C32H11.9,cyp-33C9,ugt-43,F01D5.1,ech-9,ifb-2,F19C7.1,asp-6,clec-62,clec-63,clec-65,clec-66,dct-17,F40F4.6,F49F1.7,F54D5.4,F55G11.2,F55G11.8,H20E11.3,H34I24.2,K06A4.7,K06G5.1,K08D8.5,dod-17,clec-265,ifc-2,T01D3.6,ugt-54,clec-173,W04B5.3,pcp-4,lys-1,lys-2,Y34B4A.6,Y39D8A.1,Y40D12A.2,clec-83,clec-84,clec-85,Y9C9A.8,clec-186	https://www.ncbi.nlm.nih.gov/pubmed/27507791
Mutants	UP by sbp-1 RNAi	41	234	390	29469	2.06e-16	4.73e-13	2.49e-14	B0507.3,C06B8.2,C12D12.1,C17H12.6,C31C9.6,C50F4.1,F13H8.1,F14B8.6,F14H3.12,F19C7.1,spp-18,clec-62,dct-17,F40F4.6,F42G2.2,fbxa-182,F42G2.5,F46G10.4,F49F1.6,F49F1.7,klf-3,F55G1.15,H34I24.2,K06G5.1,K08D8.5,K12C11.6,M04D5.3,lact-3,R03G8.3,T01D3.6,W04B5.3,pes-4,fbxa-74,lys-1,Y34B4A.6,fpn-1.1,Y39D8A.1,Y40D12A.2,Y41D4B.17,lec-6,skr-4	http://www.ncbi.nlm.nih.gov/pubmed/26321661
Mutants	UP by glp-1 mutant (Boyd)	71	234	1633	29469	2.27e-16	5.21e-16	2.6e-14	B0244.10,acl-12,C03B1.14,C08B6.3,C12D12.1,C13C4.6,lys-8,C17H12.6,hpo-15,math-20,C50F4.1,cyp-33C9,D2007.1,D2092.1,ugt-43,F01D5.1,fbxa-88,fbxa-18,F19C7.1,cyp-37B1,F31F7.1,nhr-8,clec-62,clec-65,clec-66,dct-17,F40F4.6,F42C5.4,F42G2.2,fbxa-182,F42G2.5,btb-9,F46G10.4,dod-23,F49F1.6,lipl-1,klf-3,F55G11.2,F55G11.7,F55G11.8,nhr-193,H20E11.3,H34I24.2,K08D8.5,K09C4.1,K11E4.2,M03D4.6,lact-3,R03G8.3,lipl-3,T0…	http://www.ncbi.nlm.nih.gov/pubmed/19879883
Mutants	UP by rege-1 RNAi (Habacher)	39	234	354	29469	1.5e-15	3.44e-14	1.64e-13	B0244.10,C12D12.1,C13C4.6,lys-8,C17H12.6,oac-5,gba-1,C50F4.1,ech-9,F19C7.1,asp-6,spp-18,cyp-37B1,F31F7.1,clec-62,clec-63,clec-66,F40F4.6,F46G10.4,lipl-1,egas-4,F55G1.15,H34I24.2,K02A11.4,K06G5.1,nhr-99,lact-3,scav-5,pcp-4,fbxa-74,comt-2,Y34B4A.6,Y34F4.5,Y40D12A.2,clec-84,Y9C9A.8,cln-3.3,ZK287.9,ZK856.5	https://www.ncbi.nlm.nih.gov/pubmed/27746047
DAF/Insulin/food	Down N2-Cel-RhebRNAi-fasting	44	234	507	29469	2.32e-16	5.33e-13	2.42e-13	C08B6.3,lys-8,math-20,C50F4.1,ugt-43,ech-9,F19C7.1,asp-6,cyp-37B1,F31F7.1,nhr-8,clec-62,clec-63,clec-65,F42G2.5,F54D5.4,lipl-1,F55G11.8,vit-3,vit-4,H20E11.3,H34I24.2,K06G5.1,K08D8.5,K12C11.6,K12C11.7,R03G8.3,T01D3.6,T02C5.1,fbxa-54,T25D10.1,clec-173,lys-1,lys-2,fpn-1.1,Y40D12A.2,Y41D4B.17,clec-83,clec-85,lec-6,skr-4,hum-8,ZK1320.3,clec-186	http://www.ncbi.nlm.nih.gov/pubmed/19079239
DAF/Insulin/food	UP by daf-16 mutant under daf-2;rsks-1 mutant	60	234	1170	29469	9.76e-16	2.24e-11	9.73e-15	C03B1.14,C06B8.2,C12D12.1,math-15,lys-8,C17H12.6,hpo-15,oac-5,dod-21,C32H11.4,D2007.1,ugt-43,fbxa-18,ifb-2,F14H3.12,F19C7.1,ttr-37,srj-29,F31F7.1,clec-66,dct-17,F40F4.6,F46G10.4,dod-23,F49F1.6,F49F1.7,F54D5.4,F55G1.15,F55G11.2,F55G11.8,vit-3,vit-4,slcf-1,H20E11.3,K02A11.4,K08D8.5,dod-17,clec-265,ifc-2,T01D3.6,fbxa-55,T20F7.3,clec-173,Y102A11A.1,clec-35,pcp-4,fbxa-74,lys-1,lys-2,dmsr-2,comt-2,Y34B…	http://www.ncbi.nlm.nih.gov/pubmed/24332851
Chemicals/stress	UP by UV irradiation, daf-2/daf-16 dependent	40	234	492	29469	2.34e-11	5.37e-09	2.24e-10	acl-12,lys-8,C32H11.4,D2007.1,F01D5.1,ech-9,ttr-37,cyp-37B1,clec-62,clec-64,clec-65,clec-66,dct-17,F40F4.6,F54D5.4,F55G11.7,F55G11.8,fbxa-190,H20E11.3,K08D8.5,dod-17,clec-265,R03G8.3,scav-5,clec-173,Y102A11A.1,pcp-4,fbxa-74,fpn-1.1,Y40D12A.2,Y41D4B.17,Y52E8A.3,clec-83,Y57G7A.1,skr-4,plc-2,fbxa-80,fbxa-19,Y9C9A.8,clec-186	http://www.ncbi.nlm.nih.gov/pubmed/25419847
Tissue	intestine enriched core	33	234	298	29469	1.17e-11	2.69e-08	1.07e-08	B0507.3,C05C12.4,C08B6.3,math-15,C32H11.4,C50F4.1,F01D5.1,F14B8.6,F19C7.1,ttr-37,nhr-8,clec-66,F42G2.2,fbxa-182,F46G10.4,F49F1.6,F54D5.4,F55G11.8,H34I24.2,K04G11.3,K11E4.2,K12C11.6,K12C11.7,fbxa-54,ugt-54,Y34B4A.6,Y34F4.5,Y40C5A.1,Y40C7B.4,plc-2,Y82E9BR.21,Y82E9BR.23,ZK1320.3	http://www.ncbi.nlm.nih.gov/pubmed/21177967
Chemicals/stress	UP by gamma ray at 2h	26	234	142	29469	1.64e-10	3.77e-07	1.45e-09	C17H12.6,dod-21,C32H11.4,F01D5.1,ech-9,clec-66,dod-23,F49F1.6,F49F1.7,F54D5.4,F55G11.2,F55G11.8,slcf-1,K08D8.5,dod-17,clec-265,R03G8.3,T01D3.6,T25D10.1,W04B5.3,pcp-4,lys-1,lys-2,clec-85,skr-4,clec-186	http://www.ncbi.nlm.nih.gov/pubmed/18627611
Mutants	UP glp-4 vs. wt Adult	74	234	2250	29469	3.05e-10	7e-08	2.59e-08	B0507.3,C05C12.4,C06B8.2,C12D12.1,lys-8,C17H12.6,hpo-15,C31B8.7,dod-21,C32H11.9,math-20,C44H9.6,C49A9.6,C50F4.1,cyp-33C9,D2007.1,D2092.1,ugt-43,ech-9,ifb-2,F14B8.6,F14H3.12,F19C7.1,ttr-37,asp-6,F31F7.1,clec-62,clec-65,clec-66,dct-17,F40F4.6,F42C5.4,F42G2.2,fbxa-182,btb-9,F46G10.4,fbxa-188,clec-24,F54D5.4,klf-3,egas-4,F55G1.15,F55G11.2,F55G11.8,nhr-193,H34I24.2,K06G5.1,K08D8.5,K11E4.2,clec-265,ifc…	http://www.ncbi.nlm.nih.gov/pubmed/17096596
DAF/Insulin/food	down by daf-2 mutant (Knutson)	39	234	494	29469	3.43e-11	7.86e-08	2.81e-08	C06B8.2,C12D12.1,C17H12.6,hpo-15,dod-21,C32H11.4,C32H11.9,gba-1,ugt-43,ifb-2,F14B8.6,F14H3.12,F19C7.1,asp-6,cyp-37B1,clec-63,clec-66,F40F4.6,dod-23,F49F1.7,F54D5.4,ora-1,vit-3,vit-4,K06G5.1,K08D8.5,dod-17,clec-265,ifc-2,scav-5,lipl-3,T01D3.6,clec-173,Y34B4A.6,Y39D8A.1,Y40D12A.2,Y48A6B.7,ZK287.9,clec-186	http://www.ncbi.nlm.nih.gov/pubmed/26976573
DAF/Insulin/food	down by daf-2 mutant (Chen)	53	234	1094	29469	8.59e-12	1.97e-07	6.79e-10	C03B1.14,C06B8.2,C12D12.1,lys-8,C17H12.6,hpo-15,oac-5,dod-21,C32H11.4,D2007.1,ugt-43,fbxa-18,ifb-2,F14H3.12,spp-18,F31F7.1,clec-66,dct-17,F40F4.6,F46G10.4,dod-23,F49F1.6,F54D5.4,lipl-1,F55G11.2,vit-3,vit-4,slcf-1,H20E11.3,K02A11.4,K08D8.5,dod-17,clec-265,ifc-2,T01D3.6,fbxa-55,clec-173,W04B5.3,Y102A11A.1,Y110A2AL.3,lys-1,lys-2,dmsr-2,Y34B4A.6,Y40C7B.4,Y48A6B.7,clec-83,clec-84,clec-82,lec-6,Y55F3BR…	http://www.ncbi.nlm.nih.gov/pubmed/24332851
Mutants	UP glp-4 vs. glp-4;sek-1	22	234	94	29469	9.04e-10	2.07e-05	6.91e-08	lys-8,C17H12.6,dod-21,C32H11.4,C32H11.9,F01D5.1,asp-6,clec-65,clec-66,dct-17,F54D5.4,F55G11.2,F55G11.7,F55G11.8,K08D8.5,dod-17,T01D3.6,lys-1,lys-2,Y40D12A.2,ZK1320.3,clec-186	http://www.ncbi.nlm.nih.gov/pubmed/17096597
Mutants	UP glp-1 mutant	54	234	1203	29469	9.47e-10	2.17e-06	7e-08	C05C12.4,C08B6.3,math-15,C17H12.6,C18A3.10,C32H11.4,fbxa-176,math-20,C49A9.6,D2092.1,ugt-43,F01D5.1,ech-9,fbxa-18,cyp-37B1,F31E9.3,F42C5.4,fbxa-182,btb-9,clec-24,lipl-1,F55G11.2,F55G11.7,F55G11.8,fbxa-190,F56D6.8,nhr-193,H20E11.3,K04G11.3,dod-17,M04D5.3,R10E8.8,lipl-3,fbxa-135,fbxa-67,fbxa-54,fbxa-55,T23F4.3,T25D10.1,clec-173,Y110A2AL.3,Y52E8A.3,fbxa-219,clec-84,clec-82,skr-4,hum-8,Y71G12B.32,Y82…	http://www.ncbi.nlm.nih.gov/pubmed/23499532
Microbes	UP by P. aeruginosa PA14 (Head)	23	234	123	29469	1.3e-07	0.000298	9.31e-07	C17H12.6,C32H11.4,C50F4.1,ech-9,clec-45,clec-66,dct-17,F49F1.6,F49F1.7,F55G11.2,F55G11.8,H20E11.3,K08D8.5,K09C4.1,dod-17,clec-265,R03G8.3,fbxa-74,comt-2,Y40D12A.2,Y41D4B.17,Y52E8A.3,clec-143	https://www.ncbi.nlm.nih.gov/pubmed/27600703
Microbes	UP by P. aeruginosa (Bond)	29	234	258	29469	1.49e-07	0.000341	1.03e-05	B0507.3,C17H12.6,hpo-15,dod-21,C32H11.4,C32H11.9,clec-45,clec-46,fbxa-88,F13H8.1,srj-29,clec-66,btb-9,F49F1.6,F49F1.7,lipl-1,F55G11.2,F55G11.7,K08D8.5,dod-17,R03G8.3,fbxa-54,ugt-54,comt-2,Y41D4B.17,Y52E8A.3,clec-85,Y82E9BR.5,clec-143	http://www.ncbi.nlm.nih.gov/pubmed/25474640
Mutants	down by aak-2 overexpressed and daf-2 mutant	45	234	849	29469	2.79e-07	6.39e-07	1.88e-05	C12D12.1,C13C4.6,lys-8,C17H12.6,hpo-15,dod-21,C32H11.9,D2007.1,ugt-43,ech-9,fbxa-18,F14H3.12,F19C7.1,srj-29,clec-62,clec-65,F40F4.6,btb-9,dod-23,F49F1.7,F54D5.4,F55G11.2,ora-1,vit-3,vit-4,slcf-1,H34I24.2,K06G5.1,K08D8.5,K09C4.1,dod-17,K11E4.2,lact-3,ifc-2,R03G8.3,T01D3.6,T20F7.3,clec-173,Y110A2AL.3,Y40C5A.1,Y40C7B.4,Y40D12A.2,ZK1320.3,ZK418.6,clec-186	http://www.ncbi.nlm.nih.gov/pubmed/26959186
Mutants	down by daf-2;rsks-1 mutant	53	234	1248	29469	3.57e-08	8.2e-05	2.34e-05	C03B1.14,C06B8.2,C12D12.1,lys-8,C17H12.6,oac-5,dod-21,C32H11.4,gba-1,D2007.1,ugt-43,ech-9,fbxa-18,ifb-2,spp-18,F31F7.1,clec-66,dct-17,F40F4.6,F46G10.4,dod-23,F49F1.6,F54D5.4,lipl-1,F55G1.15,F55G11.2,slcf-1,K02A11.4,K08D8.5,dod-17,clec-265,ifc-2,T01D3.6,fbxa-55,clec-173,W04B5.3,Y102A11A.1,clec-35,fbxa-74,lys-1,lys-2,dmsr-2,comt-2,Y34B4A.6,Y40C7B.4,Y48A6B.7,clec-84,clec-82,lec-6,Y55F3BR.11,Y82E9BL.…	http://www.ncbi.nlm.nih.gov/pubmed/24332851
Microbes	PA14 Infection induced	26	234	195	29469	6.01e-08	0.00138	3.83e-06	C17H12.6,C32H11.4,D2007.1,F01D5.1,F19C7.1,spp-18,F31F7.1,clec-62,clec-66,dct-17,F54D5.4,klf-3,F55G11.2,F55G11.7,F55G11.8,H20E11.3,K08D8.5,dod-17,T01D3.6,T25D10.1,fbxa-74,lys-1,lys-2,comt-2,Y41D4B.17,clec-186	http://www.ncbi.nlm.nih.gov/pubmed/16968778
Mutants	Activated by glp-1 mutant (Germ cell absence)	53	234	1303	29469	2.49e-06	0.000571	0.000154	acl-12,C05C12.4,C08B6.3,C12D12.1,lys-8,C17H12.6,hpo-15,C32H11.4,math-20,C50F4.1,D2092.1,ugt-43,F01D5.1,ech-9,fbxa-88,fbxa-18,ifb-2,F13H8.11,F19C7.1,F21A3.11,cyp-37B1,F31F7.1,nhr-8,clec-62,clec-66,dct-17,fbxa-182,fbxa-4,fbxa-87,lipl-1,ora-1,fozi-1,K06G5.1,clec-265,M04D5.3,R10E8.8,lipl-3,T01D3.6,T02C5.1,fbxa-135,fbxa-54,T23F4.3,W04B5.3,pcp-4,dmsr-2,fpn-1.1,clec-83,clec-84,Y54G2A.49,clec-82,skr-4,hu…	http://www.ncbi.nlm.nih.gov/pubmed/26196144
Chemicals/stress	UP by HF-HQ 2.0 3D	47	234	994	29469	2.56e-06	5.88e-05	1.55e-05	B0507.3,acl-12,C03B1.14,C12D12.1,hpo-15,math-20,C49A9.6,C50F4.1,D2007.1,ech-9,ifb-2,F19C7.1,asp-6,spp-18,cyp-37B1,nhr-8,clec-62,clec-65,clec-66,dct-17,F40F4.6,F42C5.4,F42G2.2,F42G2.5,F55G1.15,H34I24.2,K06G5.1,K09C4.1,ifc-2,scav-5,T01D3.6,fbxa-67,fbxa-54,T24F1.5,T25D10.1,W04B5.3,Y110A2AL.3,fbxa-74,Y40C5A.1,Y41D4B.17,Y48A6B.7,clec-83,lec-6,skr-4,cln-3.3,ZK1320.3,ZK856.5	http://www.ncbi.nlm.nih.gov/pubmed/22529848
DAF/Insulin/food	UP by daf-2 mutant (Kumar)	43	234	840	29469	1.21e-05	0.00277	7.1e-05	acl-12,lys-8,C17H12.6,gba-1,F01D5.1,ech-9,F12A10.7,F14H3.12,F21A3.11,ttr-37,asp-6,spp-18,F31F7.1,clec-62,clec-63,clec-65,fbxa-182,F42G2.5,fbxa-188,lipl-1,F56D6.8,H20E11.3,H34I24.2,cyp-35B2,K08D8.5,M04D5.3,R03G8.3,T23F4.3,ugt-54,col-2,lys-1,lys-2,Y41D4B.17,Y52E8A.3,clec-83,Y54G2A.49,clec-85,clec-82,lec-6,Y57G7A.1,skr-4,ZC196.1,ZK1320.3	http://www.ncbi.nlm.nih.gov/pubmed/26539642
Mutants	Down jun-1 mutant vs. wt by Fed	37	234	584	29469	1.37e-05	0.0315	7.87e-05	acl-12,C12D12.1,lys-8,C17H12.6,hpo-15,oac-5,C32H11.4,C50F4.1,cyp-33C9,D2007.1,ugt-43,F01D5.1,F19C7.1,F31F7.1,clec-65,clec-66,dct-17,F40F4.6,F54D5.4,lipl-1,F55G1.15,F55G11.2,K08D8.5,dod-17,K11E4.2,T20F7.3,lys-2,comt-2,fpn-1.1,Y40C7B.4,Y40D12A.2,clec-85,hum-8,fbxa-80,ZK1320.3,ZK856.5,clec-186	http://www.ncbi.nlm.nih.gov/pubmed/23352664
Microbes	UP by B. thuringiensis at 12h (BT247, 1:2) (Yang)	47	234	1058	29469	3.19e-06	0.00732	0.00178	acl-12,C06B8.2,C08B6.3,hpo-15,D2007.1,ech-9,clec-45,F13H8.1,F14B8.6,F14E5.1,F14E5.8,clec-62,clec-65,clec-66,F42C5.4,fbxa-182,fbxa-4,fbxa-87,btb-9,F49F1.7,klf-3,fbxa-190,F56D6.8,K06A4.7,clec-265,R03G8.3,R10E8.8,T01D3.6,fbxa-54,T25D10.1,srz-99,Y110A2AL.3,srd-64,fbxa-74,lys-1,lys-2,Y39D8A.1,Y40C5A.1,clec-83,lec-6,Y71G12B.32,linc-40,Y82E9BR.21,Y82E9BR.23,Y82E9BR.5,ZK287.9,clec-58	http://www.ncbi.nlm.nih.gov/pubmed/25720978
Mutants	UP by sams-1 RNAi	41	234	772	29469	3.48e-06	0.00799	0.0019	B0244.10,acl-12,C06B8.2,C12D12.1,C31B8.7,dod-21,C44H9.6,C50F4.1,F13H8.11,F14H3.12,F21A3.11,spp-18,F31F7.1,nhr-8,clec-62,dct-17,F40F4.6,fbxa-182,F42G2.5,fbxa-188,klf-3,F55G1.15,slcf-1,H34I24.2,fozi-1,K06G5.1,scav-5,R10E8.8,fbxa-55,W04B5.3,fbxa-21,fbxa-74,lys-2,Y39D8A.1,Y40C5A.1,Y41D4B.17,clec-83,skr-4,Y71G12B.32,Y82E9BL.18,fbxa-31	http://www.ncbi.nlm.nih.gov/pubmed/26321661
Mutants	UP by nhr-62; eat-2 mutants	38	234	643	29469	3.71e-05	0.0085	0.00198	C06B8.2,C12D12.1,gba-1,C50F4.1,F01D5.1,ifb-2,F13H8.1,F14B8.6,F14H3.12,spp-18,cyp-37B1,F31F7.1,clec-62,clec-63,clec-65,F40F4.6,F42G2.2,clec-24,nhr-193,H34I24.2,fozi-1,K06G5.1,nhr-99,ifc-2,lipl-3,T09E11.11,T23F4.3,T24F1.5,ugt-54,clec-173,fbxa-21,Y41D4B.17,Y43F8B.24,Y48A6B.7,clec-83,clec-82,hum-8,Y94H6A.2	http://www.ncbi.nlm.nih.gov/pubmed/23935515
Microbes	down by N. parisii at 64h	30	234	348	29469	4.11e-07	0.00943	0.00214	C05C12.4,C32H11.4,gba-1,ugt-43,F01D5.1,ech-9,F13H8.11,spp-18,cyp-37B1,clec-65,F54D5.4,lipl-1,F56D6.8,vit-3,vit-4,K08D8.5,clec-265,lipl-3,T01D3.6,T23F4.3,clec-173,lys-1,lys-2,Y40D12A.2,clec-83,Y54G2A.49,clec-85,clec-82,lec-6,clec-186	http://www.ncbi.nlm.nih.gov/pubmed/24945527
Mutants	UP glp-4 vs. wt L4	50	234	1250	29469	0.000106	0.0243	0.000539	C05C12.4,lys-8,C17H12.6,hpo-15,dod-21,C32H11.9,math-20,C44H9.6,C49A9.6,C50F4.1,D2007.1,ech-9,fbxa-88,F14B8.6,F14H3.12,F19C7.1,cyp-37B1,F31F7.1,clec-62,clec-63,clec-65,clec-66,psa-3,F42C5.4,fbxa-182,fbxa-188,lipl-1,F55G1.15,F55G11.2,F55G11.7,F55G11.8,nhr-193,slcf-1,K06G5.1,K08D8.5,K11E4.2,lipl-3,T01D3.6,T02C5.1,T09E11.11,fbxa-54,lys-1,lys-2,comt-2,Y57G7A.1,ZC196.1,fbxa-31,ZK1240.2,ZK1320.3,ZK856.5	http://www.ncbi.nlm.nih.gov/pubmed/17096596
Chemicals/stress	UP by X-ray at 2h	23	234	167	29469	0.000139	0.318	6.92e-05	C17H12.6,dod-21,C32H11.4,D2007.1,F01D5.1,clec-65,clec-66,F49F1.6,F49F1.7,F54D5.4,F55G11.2,F55G11.8,K08D8.5,dod-17,clec-265,T01D3.6,lys-1,lys-2,clec-85,skr-4,fbxa-89,ZK856.5,clec-186	http://www.ncbi.nlm.nih.gov/pubmed/18627611
Mutants	UP lin-35 mutant( n745, NULL) L4	50	234	1261	29469	0.000153	0.035	0.000745	C03B1.14,C13C4.6,math-15,dod-21,C32H11.4,gba-1,C50F4.1,D2007.1,F01D5.1,F14H3.12,F19C7.1,spp-18,cyp-37B1,F31F7.1,clec-62,clec-63,clec-64,clec-65,clec-66,fbxa-182,btb-9,dod-23,F49F1.6,F49F1.7,F54D5.4,F55G11.2,F55G11.8,vit-4,H20E11.3,H34I24.2,K06G5.1,nhr-99,T09E11.11,fbxa-67,T24F1.5,pcp-4,fbxa-74,lys-1,fpn-1.1,Y41D4B.17,clec-85,clec-82,lec-6,Y57G7A.1,skr-4,plc-2,Y94H6A.2,Y9C9A.8,clec-143,ZK856.5	http://www.ncbi.nlm.nih.gov/pubmed/17368442
Mutants	UP DBL-1 ++ vs. SMA-6 -	53	234	1440	29469	0.000209	0.478	0.000997	C12D12.1,C13C4.6,math-15,lys-8,math-20,cyp-33C9,F01D5.1,ifb-2,F13H8.1,F14B8.6,F19C7.1,clec-62,clec-63,clec-64,clec-65,clec-66,psa-3,F42G2.2,btb-9,fbxa-188,F54D5.4,F55G1.15,F55G11.2,F55G11.8,slcf-1,H34I24.2,K08D8.5,dod-17,K11E4.2,clec-265,nhr-99,ifc-2,R03G8.3,lipl-3,T01D3.6,T02C5.1,T09E11.11,fbxa-54,pcp-4,lys-1,lys-2,dmsr-2,Y41D4B.17,lec-6,Y57G7A.1,skr-4,hum-8,Y9C9A.8,cln-3.3,ZK1320.3,clec-58,ZK85…	http://www.ncbi.nlm.nih.gov/pubmed/20529267
TF Targets	Age-regulated elt-2 targets	27	234	276	29469	0.00023	0.0527	0.0108	C05C12.4,C06B8.2,lys-8,hpo-15,C32H11.4,F01D5.1,ech-9,F19C7.1,spp-18,F31F7.1,clec-63,dct-17,F40F4.6,F42G2.2,F54D5.4,lipl-1,egas-4,F55G11.8,K06G5.1,K08D8.5,T01D3.6,lys-1,lys-2,Y40D12A.2,Y48A6B.7,ZK1320.3,clec-186	http://www.ncbi.nlm.nih.gov/pubmed/27070429
Development/Dauer/Aging	down in day 12 vs. day 2 (Pu)	57	234	1691	29469	3e-05	0.0687	0.0137	C06B8.2,C12D12.1,lys-8,C17H12.6,hpo-15,oac-5,C32H11.4,cyp-33C9,F01D5.1,ech-9,fbxa-88,fbxa-18,ifb-2,F19C7.1,F31F7.1,clec-63,clec-64,clec-65,clec-66,dct-17,F40F4.6,dod-23,F49F1.7,F54D5.4,F55G11.2,F55G11.8,H20E11.3,K06A4.7,K08D8.5,dod-17,clec-265,ifc-2,scav-5,T01D3.6,T23F4.3,W04B5.3,Y102A11A.1,Y110A2AL.3,pcp-4,lys-1,lys-2,comt-2,Y34B4A.6,Y39D8A.1,Y40D12A.2,Y41D4B.17,Y48A6B.7,clec-83,clec-84,Y54G2A.4…	http://www.ncbi.nlm.nih.gov/pubmed/25838541
Mutants	UP by smg-2 depletion	52	234	1403	29469	0.000392	0.0898	0.0176	C17H12.6,hpo-15,oac-5,C32H11.4,C44H9.6,ugt-43,F01D5.1,fbxa-88,fbxa-18,F14E5.1,cyp-37B1,F31E9.3,F31F7.1,clec-66,F42G2.5,fbxa-4,clec-24,F49F1.6,F49F1.7,F55G11.2,F55G11.8,H20E11.3,dod-17,clec-265,nhr-99,M03D4.6,lact-3,T01D3.6,fbxa-55,T23F4.3,srz-99,clec-173,clec-35,Y110A2AL.3,pes-4,fbxa-21,Y22D7AR.7,srd-64,fbxa-74,lys-2,Y48C3A.5,Y54G2A.49,clec-82,Y71G12B.32,plc-2,fbxa-80,Y82E9BR.21,Y82E9BR.5,Y94H6A.…	http://www.ncbi.nlm.nih.gov/pubmed/23828042
Mutants	UP tdp-1 mutant	54	234	1567	29469	0.00152	0.348	0.0669	acl-12,C03B1.14,C06B8.2,lys-8,hpo-15,C32H11.9,math-20,C45E1.4,C50F4.1,D2007.1,ech-9,F14B8.6,F14H3.12,F19C7.1,asp-6,spp-18,cyp-37B1,F31F7.1,nhr-8,clec-62,clec-63,clec-65,clec-66,btb-9,dod-23,F54D5.4,F55G1.15,F55G11.8,H20E11.3,H34I24.2,K06G5.1,K08D8.5,K12C11.6,nhr-99,M04D5.3,lact-3,ifc-2,scav-5,T01D3.6,fbxa-55,W02D7.8,W04B5.3,Y102A11A.1,pcp-4,lys-2,Y39D8A.1,Y40C7B.4,Y48A6B.7,clec-85,clec-82,skr-4,f…	http://www.ncbi.nlm.nih.gov/pubmed/22232551
Chemicals/stress	Down HS F3 vs. CTL F3	38	234	736	29469	0.00339	0.777	0.0147	acl-12,C05C12.4,C12D12.1,hpo-15,gba-1,math-20,C49A9.6,C50F4.1,ugt-43,clec-45,fbxa-88,ifb-2,F19C7.1,cyp-37B1,nhr-8,clec-66,dct-17,F54D5.4,F55G11.7,F55G11.8,K06A4.7,K06G5.1,K08D8.5,K09C4.1,clec-265,ifc-2,scav-5,T01D3.6,T02C5.1,ugt-54,lys-2,Y34B4A.6,clec-83,skr-4,hum-8,fbxa-31,ZK1320.3,clec-186	http://www.ncbi.nlm.nih.gov/pubmed/20816092
Mutants	UP rde-4 mutant	30	234	411	29469	0.000403	0.924	0.171	acl-12,C13C4.6,lys-8,C32H11.4,gba-1,math-20,D2007.1,ugt-43,F14H3.12,F31F7.1,clec-62,clec-63,F40F4.6,fbxa-182,F49F1.7,F54D5.4,F55G11.2,F55G11.8,H20E11.3,K06G5.1,K08D8.5,clec-265,R03G8.3,T02C5.1,fbxa-55,lys-1,lys-2,clec-83,clec-85,clec-186	http://www.ncbi.nlm.nih.gov/pubmed/17526642
Chemicals/stress	UP by gamma ray at 6h	24	234	222	29469	0.000456	10.5	0.19	C12D12.1,dod-21,C32H11.4,F01D5.1,clec-65,clec-66,dod-23,F49F1.6,F54D5.4,F55G11.2,F55G11.8,K08D8.5,dod-17,clec-265,T01D3.6,T09E11.11,pcp-4,lys-1,lys-2,comt-2,clec-85,Y57G7A.1,Y9C9A.8,clec-186	http://www.ncbi.nlm.nih.gov/pubmed/18627611
Tissue	UP in germline-ablated animals	47	234	1206	29469	0.000571	13.1	0.234	acl-12,C03B1.14,C05C12.4,lys-8,C18A3.10,hpo-15,C32H11.4,gba-1,ugt-43,F01D5.1,ech-9,F19C7.1,F31F7.1,clec-62,clec-63,clec-65,dct-17,F40F4.6,F41G3.18,fbxa-87,F49F1.7,F54D5.4,F55G11.8,F56D6.8,vit-4,H20E11.3,K06A4.7,K08D8.5,K11E4.2,K12C11.6,K12C11.7,lact-3,T01D3.6,T02C5.1,T23F4.3,clec-173,Y110A2AL.3,lys-1,lys-2,Y34B4A.6,Y34F4.5,Y41D4B.17,Y54G2A.49,clec-85,lec-6,plc-2,ZK1320.3	http://www.ncbi.nlm.nih.gov/pubmed/25093668
Microbes	UP to PA14	25	234	258	29469	0.000949	21.7	0.0382	C32H11.4,C50F4.1,ech-9,clec-45,fbxa-18,F14H3.12,ttr-37,cyp-37B1,dct-17,F49F1.7,F55G11.8,fbxa-190,K08D8.5,K09C4.1,clec-265,R03G8.3,T01D3.6,ugt-54,clec-173,comt-2,Y40C7B.4,Y40D12A.2,Y41D4B.17,fbxa-80,clec-143	http://www.ncbi.nlm.nih.gov/pubmed/17096597
DAF/Insulin/food	Down daf-16 vs. daf-2	31	234	463	29469	0.0103	23.6	0.0407	C12D12.1,C17H12.6,hpo-15,dod-21,C32H11.4,C32H11.9,ech-9,F14H3.12,asp-6,cyp-37B1,F31F7.1,clec-66,dct-17,F40F4.6,F46G10.4,dod-23,F55G11.2,F55G11.7,F55G11.8,H20E11.3,K06G5.1,K08D8.5,dod-17,R03G8.3,scav-5,lipl-3,T01D3.6,T09E11.11,lys-1,Y48A6B.7,clec-186	http://www.ncbi.nlm.nih.gov/pubmed/12882324
DAF/Insulin/food	Down N2-Cel-RhebRNAi-fed	29	234	390	29469	0.00108	2.48	0.421	lys-8,C17H12.6,ugt-43,F01D5.1,ech-9,fbxa-18,F19C7.1,cyp-37B1,clec-63,clec-65,F40F4.6,F54D5.4,lipl-1,F55G11.8,ora-1,vit-3,vit-4,H34I24.2,K08D8.5,R03G8.3,clec-173,lys-2,fpn-1.1,Y40C7B.4,Y40D12A.2,Y41D4B.17,clec-85,ZK1320.3,clec-186	http://www.ncbi.nlm.nih.gov/pubmed/19079239
Chemicals/stress	UP by UV irradiation	33	234	549	29469	0.0149	34.3	0.0571	C17H12.6,dod-21,C32H11.4,C32H11.9,C50F4.1,D2007.1,F01D5.1,clec-45,clec-46,spp-18,nhr-8,clec-65,clec-66,dct-17,F40F4.6,F49F1.6,F54D5.4,F55G1.15,F55G11.2,F55G11.8,K08D8.5,dod-17,clec-265,T01D3.6,pcp-4,lys-1,lys-2,Y39D8A.1,Y41D4B.17,clec-85,Y9C9A.8,ZK1320.3,clec-186	http://www.ncbi.nlm.nih.gov/pubmed/25419847

## Sheet: C3
Category	Term	Counts	ListSize	PopHit	Pop.Size	Pvalue	Bonferroni	FDR	OverlappedID	Refs
Microbes	UP by B. thuringiensis at 6h (BT247, 1:2) (Yang)	304	516	644	29469	0	0	0	B0024.4,B0244.6,pitr-4,B0348.1,B0348.2,clec-41,B0457.6,valv-1,B0507.6,B0507.8,magu-2,tsp-2,tsp-1,fbxa-105,C05B5.5,C05B5.9,oac-3,nhr-63,nhr-50,C06E4.8,C07E3.3,C08E8.4,clc-1,C10C5.2,egal-1,sox-4,C14B1.3,C15C7.5,C16B8.3,C16D9.4,C17B7.10,C17B7.3,C17B7.4,ins-11,C17H1.4,C17H1.7,C17H12.8,C18A11.1,C18E9.9,C18H7.11,fbxa-82,C25H3.10,C28G1.5,C29F3.7,C29F9.3,C29F9.4,oac-6,C31B8.4,C33H5.13,C34C6.7,zip-5,C34H4…	http://www.ncbi.nlm.nih.gov/pubmed/25720978
Microbes	UP by B. thuringiensis at 12h (BT247, 1:2) (Yang)	323	516	1058	29469	0	0	0	B0024.4,B0244.6,B0310.3,pitr-4,B0457.6,valv-1,B0507.6,B0507.8,B0524.5,dod-20,magu-2,tsp-2,tsp-1,fbxa-105,C03G6.5,C05B5.5,C05B5.9,srh-2,nhr-63,nhr-50,C06E4.8,C07E3.3,fbxa-158,fbxa-162,C08E8.4,clc-1,C10C5.2,egal-1,sox-4,C15C7.5,C16B8.3,C16D9.4,C17B7.10,C17B7.3,C17B7.4,ins-11,C17H1.4,C17H1.7,C17H12.8,C18A11.1,C18E9.9,C18H7.11,fbxa-82,C25H3.10,C28G1.5,C29F3.7,C29F9.4,hil-1,oac-6,C31B8.4,C33H5.13,C34C…	http://www.ncbi.nlm.nih.gov/pubmed/25720978
Microbes	UP by B. thuringiensis at 6h (BT247, 1:10) (Yang)	293	516	751	29469	0	0	0	B0024.4,B0244.6,pitr-4,B0348.2,clec-41,B0457.6,valv-1,B0507.6,B0507.8,magu-2,tsp-2,tsp-1,fbxa-105,C05B5.5,C05B5.9,oac-3,nhr-63,nhr-50,C06E4.8,C07E3.3,C08E8.4,clc-1,C10C5.2,egal-1,sox-4,C14B1.3,C15C7.5,C16D9.4,C17B7.10,C17B7.3,C17B7.4,ins-11,C17H1.4,C17H1.7,C17H12.8,C18A11.1,C18H7.11,fbxa-82,C25H3.10,C28G1.5,C29F9.3,C29F9.4,oac-6,C31B8.4,C31H5.1,C33H5.13,C34C6.7,zip-5,C34H4.2,C35B8.4,C35C5.8,C36A4…	http://www.ncbi.nlm.nih.gov/pubmed/25720978
Microbes	UP on S. marcescens	288	516	1238	29469	1.04e-245	2.38e-243	5.96e-245	B0024.4,B0310.3,pitr-4,B0348.2,clec-41,valv-1,magu-2,tsp-2,tsp-1,fbxa-105,ikb-1,C05B5.5,C05B5.9,nhr-63,nhr-50,C06E4.8,fbxa-157,C07E3.3,C08F11.13,clc-1,C10C5.2,egal-1,C14B1.3,C15C7.5,C16B8.3,C16D9.4,C17B7.10,C17B7.4,C17H12.8,C18A11.1,C18E9.9,C18H7.11,C18H9.6,C25H3.10,C28G1.5,C29F3.7,C29F9.3,C29F9.4,hil-1,oac-6,C31B8.4,C32F10.4,C32H11.1,C33H5.13,C34C6.7,zip-5,tag-244,C35B8.4,C35C5.8,C35C5.9,C36B1.6…	http://www.ncbi.nlm.nih.gov/pubmed/23028509
Microbes	UP by B. thuringiensis at 12h (BT247, 1:10) (Yang)	299	516	1415	29469	3.47e-245	7.96e-242	1.59e-241	B0024.4,B0244.6,pitr-4,B0457.6,valv-1,B0507.6,B0507.8,B0524.5,magu-2,tsp-2,tsp-1,fbxa-105,C05B5.5,C05B5.9,srh-2,nhr-63,nhr-50,C06E4.8,C07E3.3,fbxa-158,fbxa-162,C08E8.4,clc-1,C10C5.2,egal-1,sox-4,C14B1.3,C15C7.5,C17B7.10,C17B7.3,C17B7.4,ins-11,C17H1.4,C17H1.7,C17H12.8,C18A11.1,C18E9.9,C18H7.11,fbxa-82,C25H3.10,C28G1.5,C29F3.7,hil-1,oac-6,C31B8.4,C33H5.13,C34C6.7,zip-5,C35B8.4,C35C5.8,C35C5.9,C36A4…	http://www.ncbi.nlm.nih.gov/pubmed/25720978
Microbes	UP by B. thuringiensis (BT247), 12h	282	516	1240	29469	3.66e-236	8.4e-234	1.4e-233	B0024.4,B0244.6,B0310.3,pitr-4,B0348.1,B0348.2,clec-41,valv-1,B0507.6,B0507.8,B0524.5,dod-20,magu-2,tsp-2,tsp-1,fbxa-105,ikb-1,C05B5.5,C05B5.9,oac-3,nhr-151,nhr-63,nhr-50,C06E4.8,best-5,fbxa-162,C08E8.4,clc-1,C10C5.2,sox-4,C16B8.3,C16D9.4,C17B7.10,C17B7.4,ins-11,C17H1.4,C17H1.7,C17H12.8,C18A11.1,C18H7.11,C18H9.6,C25H3.10,C28G1.5,C29F3.7,C29F9.4,C30E1.8,hil-1,oac-6,C31B8.4,C33H5.13,C34C6.7,C35C5.8…	http://www.ncbi.nlm.nih.gov/pubmed/27066825
Microbes	UP by PA14, 24h	198	516	534	29469	1.05e-199	2.41e-196	3.44e-198	B0024.4,B0244.6,clec-41,valv-1,dod-20,tsp-2,tsp-1,fbxa-105,C05B5.5,C05B5.9,oac-3,nhr-151,nhr-63,nhr-50,C06E4.8,best-5,fbxa-162,C08E8.4,clc-1,C10C5.2,sox-4,C16B8.3,C16D9.4,C17H12.8,C18A11.1,C18E9.9,C18H7.11,C18H9.6,C25H3.10,C29F3.7,C29F9.4,hil-1,oac-6,C33H5.13,zip-5,C34D10.2,C35B8.4,C38H2.2,C39H7.4,C41G7.8,C42D4.13,C44H9.5,C45B11.2,math-24,C49C3.9,C49C8.5,C49G7.12,C50F4.9,C50F7.5,C51E3.10,ets-9,tw…	http://www.ncbi.nlm.nih.gov/pubmed/27066825
Microbes	UP by Bt toxin,Cry5B	155	516	369	29469	8.12e-161	1.86e-156	2.33e-158	B0024.4,B0348.2,valv-1,tsp-2,tsp-1,fbxa-105,C04G6.5,nhr-63,nhr-50,C06E4.8,C07E3.3,C08E8.4,clc-1,C10C5.2,egal-1,C14B1.3,C15C7.5,C16B8.3,C18A11.1,C18E9.9,C18H9.6,C29F3.7,C31B8.4,C32F10.4,C33H5.13,C34C6.7,tag-244,C35C5.9,C36B1.6,C37C3.10,fbxa-12,C42D4.13,C42D8.1,C49C3.9,C49C8.5,C50B8.4,C50F7.5,C52A10.1,ets-9,C54D10.14,dct-3,D1054.5,ugt-44,F01D5.8,ncr-1,F08B12.4,tth-1,oac-14,F10C2.3,scrm-4,F13A7.11,n…	http://www.ncbi.nlm.nih.gov/pubmed/15256590
Mutants	UP by sbp-1 RNAi	153	516	390	29469	8.99e-153	2.06e-149	2.29e-150	clec-41,valv-1,magu-2,C07E3.3,clc-1,egal-1,sox-4,C15C7.5,C16B8.3,C16D9.4,C17H12.8,C18E9.9,C18H7.11,C28G1.5,C29F3.7,C29F9.3,C29F9.4,C32F10.4,C33H5.13,C34C6.7,C34H4.2,tag-244,C35B8.4,C38H2.2,C38H2.3,C39H7.4,C41G7.8,C42D8.1,C49C3.9,C49C8.5,C50F7.5,C51E3.10,C52A10.1,C54F6.5,cebp-1,D1054.5,ugt-44,F01D5.8,ncr-1,F08B12.4,F08F1.4,tth-1,oac-14,F09F7.5,F10C2.3,F13A7.11,F13B6.2,nmgp-1,F15A8.6,F16H6.10,F18G5…	http://www.ncbi.nlm.nih.gov/pubmed/26321661
Mutants	UP by nhr-8(hd117) mutant	143	516	328	29469	2.74e-149	6.29e-146	6.29e-148	B0024.4,B0348.2,tsp-2,tsp-1,fbxa-105,C05B5.5,nhr-63,nhr-50,C06E4.8,C07E3.3,fbxa-158,fbxa-162,clc-1,C10C5.2,C16B8.3,C16D9.4,fbxa-82,C25H3.10,C28G1.5,oac-6,C31B8.4,C33H5.13,C34C6.7,zip-5,C34H4.2,tag-244,C37C3.10,C49C3.9,C49C8.5,C50F4.9,C51E3.10,ets-9,dct-3,zmp-1,ugt-44,F01D5.8,fbxa-53,F08G2.5,F09F7.5,F10C2.3,F10E9.12,glc-1,F13A7.11,F15B9.6,F16B4.2,F20C5.4,F20G2.5,F23H12.3,F25A2.1,F32A5.8,sri-36,F35…	http://www.ncbi.nlm.nih.gov/pubmed/23931753
Microbes	UP by B. thuringiensis (BT247), 24h	209	516	1288	29469	3.07e-131	7.04e-129	6.4e-129	B0024.4,B0244.6,B0348.2,clec-41,valv-1,B0507.6,B0524.5,dod-20,tsp-2,tsp-1,fbxa-105,C04G2.8,C05B5.5,C05B5.9,oac-3,nhr-63,nhr-50,C06E4.8,best-5,fbxa-162,C08E8.4,C10C5.2,sox-4,C15C7.5,C16B8.3,C16D9.4,C17H1.7,C17H12.8,C18A11.1,C18H7.11,C18H9.6,C28G1.5,C29F3.7,C29F9.4,oac-6,C31B8.4,C33H5.13,zip-5,C37C3.10,fbxa-12,C41G7.8,C45B11.2,math-24,C49C3.9,C49C8.5,C49G7.12,C50F4.9,C50F7.5,C51E3.10,ets-9,twk-28,C…	http://www.ncbi.nlm.nih.gov/pubmed/27066825
Development/Dauer/Aging	UP by aging on day 10	274	516	3047	29469	1.03e-116	2.35e-113	1.96e-114	B0024.4,B0244.6,B0348.2,B0457.6,valv-1,B0507.6,B0507.8,dod-20,tsp-2,tsp-1,C03G6.5,C04E12.2,ikb-1,C04G6.5,nhr-63,nhr-50,C06E4.8,C07E3.3,fbxa-158,fbxa-162,C08E8.4,C08G5.7,C10C5.2,sox-4,C14B1.3,C17B7.10,ins-11,C17H1.4,C17H1.7,C18A11.1,C18H7.11,C18H9.6,C25H3.10,C28G1.5,C30E1.8,hil-1,C31B8.4,C32F10.4,C32H11.1,C33H5.13,C34C6.7,zip-5,C35C5.8,C35C5.9,C36A4.11,C36B1.6,C36C5.12,scl-5,C39H7.4,C42D8.1,C44H9.…	http://www.ncbi.nlm.nih.gov/pubmed/26623667
Tissue	Positive Enriched Intestinal genes	249	516	2431	29469	5.32e-115	1.22e-110	9.38e-113	B0024.4,B0244.6,B0348.2,B0457.6,B0507.6,B0507.8,dod-20,tsp-2,C04G6.5,C05B5.5,srh-2,oac-3,C06E4.8,fbxa-157,best-5,C07E3.3,fbxa-158,C08F11.13,C10C5.2,egal-1,sox-4,C16D9.4,ins-11,C17H1.7,C17H12.8,C18A11.1,C18E9.9,C18H7.11,C18H9.6,fbxa-82,C28G1.5,C29F3.7,C29F9.3,C29F9.4,C30E1.8,oac-6,C32F10.4,C33H5.13,C34C12.9,zip-5,C34H4.2,tag-244,C35C5.9,C36B1.6,C37C3.10,C39H7.4,C41G7.8,C42D8.1,C45B11.2,math-24,C49…	http://www.ncbi.nlm.nih.gov/pubmed/22467213
Development/Dauer/Aging	UP by aging on day 5	247	516	2494	29469	2.72e-109	6.24e-107	4.46e-108	B0024.4,B0244.6,B0457.6,valv-1,B0507.6,B0507.8,dod-20,tsp-2,tsp-1,fbxa-105,C04E12.2,ikb-1,C04G6.5,nhr-63,nhr-50,C06E4.8,fbxa-157,C07E3.3,fbxa-158,fbxa-162,C08E8.4,C08G5.7,C10C5.2,egal-1,C14B1.3,C15C7.5,ins-11,C17H1.4,C17H1.7,C17H12.8,C18A11.1,C18H7.11,C18H9.6,C25H3.10,C28G1.5,C29F3.7,C30E1.8,hil-1,C31B8.4,C32F10.4,C32H11.1,C34C6.7,zip-5,C36B1.6,C36C5.12,scl-5,C44H9.5,C45B11.2,math-24,C49A9.9,C49C…	http://www.ncbi.nlm.nih.gov/pubmed/26623667
Mutants	UP by elo-5 mutant under C13ISO	195	516	1421	29469	5.72e-106	1.31e-101	8.74e-104	B0024.4,B0348.2,clec-41,valv-1,dod-20,tsp-2,tsp-1,fbxa-105,oac-3,nhr-63,nhr-50,fbxa-158,fbxa-162,C08E8.4,clc-1,C10C5.2,sox-4,C16D9.4,C17B7.4,ins-11,C18A11.1,fbxa-82,C25H3.10,C28G1.5,C29F3.7,C29F9.3,oac-6,C32F10.4,C33H5.13,C34C6.7,zip-5,C34H4.2,C35C5.9,C37C3.10,scl-5,C39H7.4,C42D8.1,math-24,C49C3.9,C49G7.12,C50F4.9,C52A10.1,ets-9,C54F6.5,D1054.5,D1086.2,ugt-44,F01D5.8,ncr-1,fbxa-53,F08G2.5,F09F7.5…	http://www.ncbi.nlm.nih.gov/geo/query/acc.cgi?acc=GSE64973
Microbes	UP on X. nematophila	153	516	745	29469	2.52e-104	5.77e-101	3.61e-102	B0457.6,tsp-1,ikb-1,C04G2.8,C05B5.9,nhr-63,nhr-50,C08F11.13,C10C5.2,C14B1.3,C17B7.10,C17B7.4,C17H12.8,C18A11.1,C18E9.9,C18H7.11,fbxa-82,C25H3.10,C29F9.3,C29F9.4,hil-1,oac-6,C31B8.4,C34C6.7,zip-5,C35B8.4,C35C5.9,scl-5,C42D8.1,C45B11.2,C49A9.9,C50F7.5,coel-1,D1086.2,ugt-44,F08F1.4,oac-14,tts-1,F10E9.12,glc-1,scrm-4,F13A7.11,F16B4.2,F16H6.10,F19B2.5,F21C10.10,F21C10.11,F21C10.4,F22B7.9,sri-36,F33H12…	http://www.ncbi.nlm.nih.gov/pubmed/23028509
Microbes	UP to PA14	104	516	258	29469	3.32e-97	7.61e-95	4.48e-96	valv-1,magu-2,tsp-2,tsp-1,fbxa-105,nhr-63,C07E3.3,C08E8.4,clc-1,C16B8.3,C16D9.4,ins-11,C17H12.8,C18A11.1,C18E9.9,C18H9.6,fbxa-82,C25H3.10,C29F3.7,C29F9.3,oac-6,C33H5.13,C34C6.7,zip-5,C34H4.2,tag-244,C38H2.2,C49C3.9,C49C8.5,C50F4.9,C50F7.5,ugt-44,ncr-1,fbxa-53,tth-1,F09F9.3,glc-1,F13A7.11,F15B9.6,F18G5.6,F19B2.5,gst-22,F22H10.2,F23H12.3,F25A2.1,ifd-2,F35E12.9,oac-20,fbxa-99,lec-11,F47D12.6,F53A9.1…	http://www.ncbi.nlm.nih.gov/pubmed/17096597
Chemicals/stress	UP by mefloquine high	178	516	1254	29469	1.09e-95	2.49e-93	1.38e-93	B0024.4,clec-41,valv-1,tsp-2,tsp-1,fbxa-105,ikb-1,nhr-63,nhr-50,fbxa-157,fbxa-162,C08E8.4,C08F11.13,clc-1,C10C5.2,egal-1,C14B1.3,C16B8.3,C17B7.10,C17B7.4,C18E9.9,C18H9.6,fbxa-82,C25H3.10,C29F3.7,hil-1,oac-6,C31B8.4,C32F10.4,C34C6.7,zip-5,C34H4.2,tag-244,C44H9.5,math-24,C49C3.9,C49G7.12,C50F7.5,C52A10.1,coel-1,cebp-1,D1054.5,D1086.2,ugt-44,ncr-1,fbxa-53,tth-1,oac-14,F09F9.3,F10E9.12,scrm-4,F13A7.1…	http://www.ncbi.nlm.nih.gov/pubmed/19402892
Mutants	UP by sams-1 RNAi	146	516	772	29469	5.31e-92	1.22e-88	6.41e-92	B0024.4,valv-1,B0507.8,dod-20,fbxa-105,ikb-1,fbxa-162,C08E8.4,C08G5.7,clc-1,C10C5.2,egal-1,sox-4,C14B1.3,C15C7.5,C16B8.3,C17H12.8,C18A11.1,C18E9.9,C18H7.11,fbxa-82,C28G1.5,C29F9.3,C29F9.4,hil-1,C32F10.4,zip-5,C34D10.2,C34H4.2,tag-244,C35B8.4,C38H2.2,C38H2.3,C39H7.4,C41G7.8,C45B11.2,C49C3.9,C49C8.5,C52A10.1,C54D10.14,C54D10.8,cebp-1,D1054.5,F08B12.4,tth-1,F08G2.5,F09F7.5,F10E9.12,nmgp-1,F15A8.6,F1…	http://www.ncbi.nlm.nih.gov/pubmed/26321661
Microbes	UP by PA14, 12h	101	516	285	29469	4.99e-88	1.14e-84	5.72e-86	B0024.4,clec-41,tsp-2,tsp-1,fbxa-105,C05B5.5,best-5,C08E8.4,C10C5.2,sox-4,C16D9.4,C17H12.8,C18H9.6,C29F3.7,C29F9.4,oac-6,zip-5,C35C5.8,C45B11.2,C49C3.9,C49C8.5,C49G7.12,C50F4.9,C50F7.5,C51E3.10,ets-9,twk-28,ugt-44,F08G2.5,oac-14,tts-1,glc-1,F19B2.5,F20G2.5,F21C10.11,gst-22,F25A2.1,F27E5.9,F33H12.7,F35E12.4,F35E12.8,F35E12.9,oac-20,lec-11,F39E9.22,F46C5.1,F47D12.6,F53A9.1,F53A9.6,F53A9.8,F53B2.8,F…	http://www.ncbi.nlm.nih.gov/pubmed/27066825
Development/Dauer/Aging	UP by aging on day 3	206	516	2033	29469	1.1e-86	2.53e-84	1.21e-85	B0024.4,B0244.6,B0457.6,valv-1,B0507.6,B0507.8,tsp-2,tsp-1,ikb-1,C04G6.5,nhr-63,nhr-50,C06E4.8,fbxa-157,C07E3.3,fbxa-158,C10C5.2,egal-1,C14B1.3,C15C7.5,C17H1.4,C17H1.7,C17H12.8,C18H7.11,C25H3.10,C28G1.5,C29F3.7,C31B8.4,C32F10.4,C32H11.1,C34C6.7,zip-5,C36B1.6,C38H2.2,C41G7.8,C44H9.5,C45B11.2,math-24,C49A9.9,C49C3.21,C49C3.9,C49G7.12,C50B8.4,C50F7.5,C52A10.1,C54D10.13,C54D10.14,dct-3,C54D10.8,C54F6…	http://www.ncbi.nlm.nih.gov/pubmed/26623667
Chemicals/stress	UP by Hypoxia	175	516	1355	29469	1.44e-86	3.31e-84	1.5e-84	B0348.2,valv-1,tsp-2,tsp-1,fbxa-105,C03G6.5,ikb-1,C04G6.5,fbxa-157,best-5,C07E3.3,C08E8.4,clc-1,C16D9.4,C17H1.7,C17H12.8,C18A11.1,C18E9.9,C18H7.11,C25H3.10,C29F9.3,hil-1,C32F10.4,C33H5.13,zip-5,C35B8.4,C35C5.9,C36A4.11,C36B1.6,C36C5.12,C37C3.10,C38H2.3,C39H7.4,C41G7.8,C42D8.1,math-24,C49C3.9,C50B8.4,C50F4.9,C50F7.5,ets-9,coel-1,C54D10.13,C54F6.5,cebp-1,D1007.19,D1054.5,F01D5.8,ncr-1,F08F1.4,tth-1…	http://www.ncbi.nlm.nih.gov/pubmed/25284791
Mutants	UP by nhr-62; eat-2 mutants	132	516	643	29469	9.06e-87	2.08e-83	9.03e-86	magu-2,tsp-2,tsp-1,C03G6.5,nhr-63,nhr-50,C06E4.8,best-5,fbxa-158,C08F11.13,clc-1,C16D9.4,C17B7.4,C17H1.7,C31B8.4,C32F10.4,C34C6.7,zip-5,C34D10.2,C34H4.2,tag-244,C37C3.10,scl-5,C39H7.4,C43C3.4,C44H9.5,C49C3.9,C49C8.5,coel-1,C54D10.14,dct-3,cebp-1,ncr-1,F08B12.4,tts-1,F09F7.5,F09F7.6,glc-1,F13H6.5,F18G5.6,F20G2.5,gst-22,ets-4,ifd-2,F27E5.9,oac-18,F33H12.7,F35F10.13,lec-11,F40F12.7,pqm-1,tag-120,ttm…	http://www.ncbi.nlm.nih.gov/pubmed/23935515
Mutants	UP unc-32(e189);dcr-1(ok247) vs. unc-32(e189)	158	516	1116	29469	1.14e-81	2.62e-78	1.09e-79	clec-41,valv-1,B0507.8,magu-2,tsp-2,tsp-1,C04E12.2,C04G6.5,nhr-63,C08E8.4,C08F11.13,clc-1,C10C5.2,egal-1,C14B1.3,C15C7.5,C16B8.3,C16D9.4,C17H12.8,C18A11.1,C18E9.9,C18H9.6,fbxa-82,C25H3.10,C29F9.3,oac-6,C32F10.4,C33H5.13,C34C6.7,zip-5,C34D10.2,tag-244,C36B1.6,C38H2.2,scl-5,C50B8.4,C50F7.5,D1086.2,ugt-44,F01D5.8,ncr-1,F08B12.4,tth-1,F08G2.5,oac-14,F09F9.3,glc-1,F13A7.11,nmgp-1,sulp-2,F15A8.6,F16B4.…	http://www.ncbi.nlm.nih.gov/pubmed/17526642
Chemicals/stress	UP by HF-HQ 2.0 3D	150	516	994	29469	2.41e-80	5.52e-78	2.21e-78	B0024.4,B0348.2,valv-1,fbxa-105,ikb-1,C04G6.5,C06E4.8,fbxa-157,best-5,C07E3.3,fbxa-158,C08E8.4,C08F11.13,clc-1,C10C5.2,sox-4,C16B8.3,C17H1.7,C18A11.1,C18E9.9,C25H3.10,C29F9.3,hil-1,C32F10.4,C33H5.13,C34C6.7,C34D10.2,C34H4.2,tag-244,C35C5.9,C36B1.6,C39H7.4,C49C3.9,C49C8.5,C50F4.9,C50F7.5,coel-1,D1054.5,D1086.2,ncr-1,F08B12.4,tth-1,F08G2.5,tts-1,F09F7.5,F09F7.6,F10E9.12,glc-1,F15B9.6,F16B4.2,F18G5.…	http://www.ncbi.nlm.nih.gov/pubmed/22529848
Mutants	UP by hyl-2 mutant	113	516	454	29469	2.66e-80	6.09e-79	2.34e-78	B0024.4,clec-41,B0507.8,tsp-2,tsp-1,fbxa-105,nhr-63,nhr-50,C07E3.3,C08F11.13,clc-1,C16B8.3,C17H12.8,C18H7.11,C29F3.7,oac-6,tag-244,C49C3.9,C49C8.5,C50F7.5,C51E3.10,dct-3,cebp-1,ugt-44,ncr-1,F08G2.5,oac-14,F13A7.11,F15B9.6,F20G2.5,F21C10.11,cth-1,F22H10.2,F25A2.1,F33H12.7,F35E12.8,F35E12.9,F35F10.13,oac-20,F39E9.1,F40F8.5,pqm-1,ttm-4,F44G3.10,F44G3.2,arrd-24,F49H6.13,F53A9.1,F53A9.2,F53A9.6,F53A9.…	https://www.ncbi.nlm.nih.gov/pubmed/27507791
Mutants	UP by smg-2 depletion	170	516	1403	29469	9.3e-80	2.13e-75	7.9e-78	B0024.4,clec-41,B0507.6,dod-20,tsp-2,tsp-1,C04E12.2,C05B5.5,srh-2,oac-3,nhr-63,nhr-50,C06E4.8,fbxa-158,fbxa-162,C08E8.4,C08F11.13,clc-1,C10C5.2,C17F4.12,C17H12.8,C18H7.11,C18H9.6,C29F9.3,C29F9.4,oac-6,C31B8.4,zip-5,tag-244,C37C3.10,scl-5,C45B11.2,C49A9.9,C49C3.9,C49G7.12,C51E3.10,ets-9,dct-3,zmp-1,F08G2.5,oac-14,F09F9.3,F10C2.3,glc-1,F11C7.6,F13A7.11,sulp-2,F15B9.6,clec-221,F19B2.5,F20G2.5,F21C10…	http://www.ncbi.nlm.nih.gov/pubmed/23828042
Chemicals/stress	UP by Cadmium (Huffman)	110	516	434	29469	1.49e-79	3.41e-75	1.22e-76	B0024.4,B0348.2,clec-41,C04G6.5,oac-3,fbxa-158,C08E8.4,C08F11.13,C10C5.2,C14B1.3,C16B8.3,C17H12.8,C18A11.1,C18E9.9,C29F3.7,oac-6,C32F10.4,C33H5.13,C34C6.7,C34H4.2,tag-244,C37C3.10,C38H2.2,C49C3.9,C49G7.12,C50F7.5,C52A10.1,F08B12.4,F08G2.5,F09F7.6,F13A7.11,F15B9.6,F16B4.2,F16H6.10,F18G5.6,F19B2.5,F20G2.5,gst-22,F22H10.2,F22H10.3,F25A2.1,nhr-180,F35E12.10,F35E12.8,oac-20,F37C4.5,F40F12.7,pqm-1,tag-…	http://www.ncbi.nlm.nih.gov/pubmed/15256590
TF Targets	PQM-1 L3 Targets	182	516	1690	29469	1.81e-77	4.14e-75	1.43e-75	B0348.1,B0348.2,eat-6,clec-41,B0457.6,magu-2,tsp-2,tsp-1,fbxa-105,srh-2,nhr-50,best-5,fbxa-158,C08F11.13,clc-1,sox-4,C15C7.5,C16D9.4,C17F4.12,C17H12.8,C18A11.1,C18H9.6,C29F3.7,C29F9.4,C30E1.8,oac-6,C31B8.4,C32F10.4,C33H5.13,C34C12.9,zip-5,C34H4.2,C35B8.4,C37C3.10,C39H7.4,C42D8.1,C44H9.5,C49A9.9,C49C3.9,C49C8.5,C50B8.4,C50F4.9,C50F7.5,C51E3.10,dct-3,D1054.5,EGAP1.1,ugt-44,ncr-1,nhr-36,F08B12.4,F08…	http://www.ncbi.nlm.nih.gov/pubmed/21177963
Microbes	UP by PA14 (Miller)	89	516	236	29469	3.41e-77	7.83e-75	2.61e-76	B0024.4,clec-41,valv-1,tsp-2,tsp-1,fbxa-105,C04G6.5,C07E3.3,clc-1,C10C5.2,sox-4,C16B8.3,C16D9.4,C17H12.8,C18H9.6,C29F9.3,oac-6,C33H5.13,zip-5,C34H4.2,tag-244,C49C3.9,C49C8.5,C49G7.12,ugt-44,tth-1,F13A7.11,F16H6.10,F19B2.5,F20G2.5,ets-4,F22H10.2,F25A2.1,F35E12.8,F35E12.9,F36F2.2,oac-20,lec-11,tag-120,F44G3.10,skr-3,F46G10.1,F47D12.6,F53A9.1,F53A9.2,F53A9.6,F53B2.8,F53C11.1,F54E2.1,tag-234,dod-22,c…	http://www.ncbi.nlm.nih.gov/pubmed/26360906
Microbes	UP exposed to gacA Mutant vs. Wild-Type P. aeruginosa Strain PA14	82	516	196	29469	4.1e-75	9.39e-72	3.03e-73	B0024.4,valv-1,magu-2,tsp-1,C04G6.5,nhr-63,C07E3.3,C10C5.2,ins-11,C18A11.1,fbxa-82,C25H3.10,C29F9.3,oac-6,C32H11.1,C34C6.7,C35C5.9,C38H2.2,C50F4.9,C50F7.5,tth-1,oac-14,tts-1,F09F7.6,F13A7.11,F18G5.6,F20G2.5,gst-22,F22H10.2,F25A2.1,ifd-2,F35E12.4,F35E12.8,oac-20,F47B8.4,F49H6.13,F53A9.1,F53A9.2,F53A9.6,F53A9.8,F53B2.8,F53F1.6,tag-234,clec-67,K01A2.10,far-7,K05B2.4,K08D8.4,cul-6,K10D11.2,K11H12.4,s…	http://www.ncbi.nlm.nih.gov/pubmed/17096597
Mutants	UP lin-35 mutant( n745, NULL) L4	158	516	1261	29469	1.55e-73	3.55e-71	1.11e-72	B0024.4,B0348.2,clec-41,B0507.6,B0507.8,dod-20,tsp-2,tsp-1,C04E12.2,C04G6.5,nhr-63,fbxa-157,fbxa-158,C08E8.4,clc-1,C10C5.2,C16B8.3,C16D9.4,C17H1.4,C17H1.7,C18A11.1,C25H3.10,C28G1.5,C29F9.3,C31B8.4,zip-5,C34D10.2,C34H4.2,tag-244,C35C5.8,C36B1.6,C36C5.12,C37C3.10,C38H2.2,scl-5,C49C8.5,C50F7.5,C52A10.1,C54D10.8,D1054.5,ugt-44,F01D5.8,F08G2.5,oac-14,tts-1,F10E9.12,glc-1,scrm-4,F13A7.11,F13B6.2,F15B9.…	http://www.ncbi.nlm.nih.gov/pubmed/17368442
Mutants	UP lin-15b mutant	160	516	1302	29469	1.69e-75	3.87e-70	1.17e-71	B0024.4,B0348.2,clec-41,valv-1,B0507.6,B0507.8,dod-20,magu-2,tsp-2,tsp-1,fbxa-105,C04G6.5,oac-3,nhr-63,nhr-50,fbxa-157,fbxa-158,fbxa-162,C08E8.4,clc-1,sox-4,C14B1.3,C16B8.3,C16D9.4,ins-11,C17H1.4,C17H1.7,C18A11.1,C18E9.9,fbxa-82,C28G1.5,C29F3.7,C29F9.3,C31B8.4,C34C6.7,C34H4.2,C38H2.2,C42D8.1,math-24,C49A9.9,C49C3.9,C50B8.4,C50F4.9,C52A10.1,ets-9,dct-3,C54D10.8,C54F6.5,D1054.5,ugt-44,F01D5.8,F08B1…	http://www.ncbi.nlm.nih.gov/pubmed/21343362
Chemicals/stress	UP by UV irradiation on xpa-1 mutant	137	516	899	29469	6.94e-73	1.59e-68	4.68e-71	clec-41,valv-1,B0507.6,B0507.8,tsp-2,tsp-1,fbxa-105,C04G6.5,nhr-63,nhr-50,fbxa-157,best-5,fbxa-158,fbxa-162,C08E8.4,C08F11.13,clc-1,C10C5.2,C14B1.3,ins-11,C17H1.7,C17H12.8,C18A11.1,C18H9.6,C25H3.10,C29F9.3,oac-6,C31B8.4,C34H4.2,tag-244,C35C5.9,scl-5,C49C3.9,C49C8.5,C49G7.12,C50F4.9,C50F7.5,C52A10.1,C54D10.8,ugt-44,F08G2.5,oac-14,scrm-4,F13A7.11,sulp-2,F16B4.2,F20C5.4,F20G2.5,gst-22,F22H10.2,F35E1…	http://www.ncbi.nlm.nih.gov/pubmed/25419847
Microbes	UP P.luminescens 24h, TillingArray	250	516	3782	29469	4.03e-72	9.24e-70	2.64e-70	B0024.4,pitr-4,B0348.2,B0457.6,valv-1,dod-20,magu-2,tsp-2,tsp-1,fbxa-105,ikb-1,C04G6.5,C05B5.9,nhr-63,nhr-50,fbxa-157,best-5,C07E3.3,fbxa-158,C08E8.4,clc-1,C10C5.2,egal-1,C15C7.5,C16B8.3,C16D9.4,C17B7.3,ins-11,C17H1.7,C17H12.8,C18A11.1,C18H7.11,C18H9.6,fbxa-82,C28G1.5,C29F3.7,C29F9.3,C29F9.4,oac-6,C31B8.4,C32H11.1,C33H5.13,C34C6.7,zip-5,C34H4.2,tag-244,C36C5.12,C38H2.2,C38H2.3,C39H7.4,C42D4.13,C4…	http://www.ncbi.nlm.nih.gov/pubmed/21602919
Mutants	UP lin-35 mutant(n745, NULL) L1	150	516	1174	29469	9.04e-71	2.07e-66	5.76e-69	B0024.4,B0348.2,clec-41,B0507.6,B0507.8,dod-20,tsp-2,tsp-1,C04G6.5,nhr-63,fbxa-157,fbxa-158,C08E8.4,clc-1,C10C5.2,C16B8.3,C16D9.4,C17H1.4,C17H1.7,C18A11.1,C25H3.10,C28G1.5,C29F9.3,C31B8.4,zip-5,C34D10.2,C34H4.2,tag-244,C35C5.8,C36B1.6,C36C5.12,C37C3.10,C38H2.2,scl-5,C49C8.5,C52A10.1,C54D10.8,D1054.5,ugt-44,F01D5.8,F08G2.5,oac-14,tts-1,F10E9.12,glc-1,F13A7.11,F13B6.2,F15B9.6,F16B4.2,F19B2.5,F20G2.…	http://www.ncbi.nlm.nih.gov/pubmed/17368442
Microbes	UP in Slow Killing, P. aeruginosa PA14	73	516	157	29469	3.75e-69	8.59e-66	2.32e-66	B0024.4,valv-1,magu-2,tsp-2,tsp-1,fbxa-105,C04G6.5,nhr-63,C06E4.8,fbxa-157,best-5,C07E3.3,C16B8.3,C16D9.4,C17H1.7,C25H3.10,oac-6,C32H11.1,C33H5.13,C34C6.7,C49C3.9,C50F4.9,C50F7.5,twk-28,C54D10.14,D1086.2,tth-1,F09F9.3,F18G5.6,F20G2.5,F35E12.4,F35E12.8,F36G9.7,lec-11,nhr-18,skr-5,F49H6.13,F53A9.1,F53A9.2,F53A9.6,F53A9.8,F53B2.8,tag-234,dod-22,K01A2.10,far-7,K08D8.4,K08D8.6,K10D11.5,M28.8,R07A4.2,T…	https://www.ncbi.nlm.nih.gov/pubmed/28662060
TF Targets	Low-complexity elt-2 targets	202	516	2475	29469	5.56e-69	1.27e-63	3.35e-65	B0348.1,B0348.2,clec-41,B0457.6,dod-20,magu-2,tsp-2,tsp-1,fbxa-105,C04G6.5,srh-2,fbxa-157,best-5,fbxa-162,C08E8.4,C08F11.13,C08G5.7,clc-1,C15C7.5,C16B8.3,C16D9.4,ins-11,C17H12.8,C18A11.1,C18E9.9,C18H9.6,C25H3.10,C29F3.7,C29F9.4,C30E1.8,oac-6,C31B8.4,C32F10.4,C34C12.9,zip-5,C34D10.2,C34H4.2,C35B8.4,C36B1.6,C38H2.2,C42D8.1,math-24,C49A9.9,C49C3.9,C49C8.5,C50B8.4,C50F4.9,C50F7.5,C51E3.10,ets-9,coel-…	http://www.ncbi.nlm.nih.gov/pubmed/27070429
Development/Dauer/Aging	UP Day 8 on glp-1(e2141ts) vs. Wildtype	205	516	2559	29469	5.8e-69	1.33e-63	3.41e-66	B0024.4,clec-41,valv-1,magu-2,fbxa-105,ikb-1,nhr-50,best-5,C07E3.3,C08E8.4,C08F11.13,clc-1,egal-1,sox-4,C15C7.5,C16B8.3,C17H1.7,C17H12.8,C18A11.1,C18E9.9,C18H9.6,C25H3.10,C28G1.5,C29F3.7,C29F9.3,oac-6,C32F10.4,C32H11.1,C33H5.13,C34C6.7,zip-5,C34D10.2,C34H4.2,tag-244,C36B1.6,C38H2.2,C39H7.4,C42D8.1,math-24,C49C3.9,C49C8.5,C50F4.9,C50F7.5,ets-9,D1054.5,D1086.2,ugt-44,F01D5.8,ncr-1,nhr-36,F08B12.4,t…	http://www.ncbi.nlm.nih.gov/pubmed/20555324
Mutants	Activated by glp-1 mutant (Germ cell absence)	152	516	1303	29469	2.64e-66	6.06e-63	1.52e-63	B0244.6,clec-41,B0507.6,B0507.8,C03G6.5,C04E12.2,fbxa-157,C07E3.3,fbxa-158,C08E8.4,C08F11.13,clc-1,C14B1.3,C16B8.3,C17B7.4,C17H1.7,C18E9.9,C18H7.11,C28G1.5,C29F3.7,C29F9.3,C29F9.4,hil-1,C31B8.4,C32F10.4,C34D10.2,C34H4.2,tag-244,C38H2.2,C39H7.4,math-24,C49C3.9,C49C8.5,C50F7.5,C52A10.1,coel-1,C54D10.14,dct-3,cebp-1,ugt-44,F08B12.4,F08G2.5,tts-1,F09F7.5,F10C2.7,F15A8.6,F15B9.6,F19B2.5,F20G2.5,F21C10…	http://www.ncbi.nlm.nih.gov/pubmed/26196144
Mutants	UP lin-35 num emb	147	516	1236	29469	1.57e-63	3.6e-60	8.77e-64	B0024.4,B0348.2,clec-41,B0507.6,B0507.8,dod-20,tsp-2,tsp-1,vit-5,C04G6.5,nhr-63,fbxa-157,fbxa-158,C08E8.4,clc-1,C10C5.2,C16B8.3,C17H1.4,C17H1.7,C18A11.1,C25H3.10,C28G1.5,C29F9.3,C31B8.4,zip-5,C34D10.2,C34H4.2,tag-244,C36B1.6,C38H2.2,scl-5,C50F7.5,C52A10.1,C54D10.8,D1054.5,ugt-44,F01D5.8,F08G2.5,oac-14,tts-1,F10E9.12,glc-1,scrm-4,F13A7.11,F13B6.2,F15B9.6,F16B4.2,F19B2.5,F20G2.5,gst-22,F22H10.2,F22…	http://www.ncbi.nlm.nih.gov/pubmed/17368442
Mutants	UP by nipi-3 mutant (McEwan)	84	516	281	29469	5.34e-63	1.22e-59	2.92e-60	B0024.4,clec-41,valv-1,tsp-2,fbxa-158,C08E8.4,C08F11.13,clc-1,C10C5.2,C14B1.3,C17H1.7,C18A11.1,C18H9.6,C28G1.5,C29F3.7,C29F9.3,zip-5,C34H4.2,tag-244,C35C5.9,C49C3.9,C49C8.5,C49G7.12,C52A10.1,ugt-44,F13A7.11,F15B9.6,F16B4.2,F19B2.5,gst-22,F22H10.2,lec-11,F40F12.7,pqm-1,cyp-33C4,skr-3,F47D12.6,skr-5,syx-2,F53A9.1,F53A9.6,F53B2.8,F53C11.1,F54E2.1,F57B9.3,K03H1.10,K08D8.4,cul-6,lea-1,M01G12.9,lec-8,c…	https://www.ncbi.nlm.nih.gov/pubmed/27927200
Mutants	UP by tbx-2(bx59) mutant, embryos	134	516	1029	29469	6.62e-62	1.52e-57	3.53e-59	B0024.4,B0348.2,clec-41,tsp-2,tsp-1,C04G6.5,nhr-63,nhr-50,fbxa-157,C07E3.3,fbxa-158,C08E8.4,C08F11.13,clc-1,C10C5.2,C14B1.3,C15C7.5,C16B8.3,ins-11,C17H12.8,C18A11.1,C18E9.9,C25H3.10,C29F3.7,C32F10.4,C33H5.13,C34C6.7,zip-5,C34D10.2,C34H4.2,C35C5.9,C49C8.5,C49G7.12,C50B8.4,C50F4.9,C50F7.5,C52A10.1,coel-1,D1054.5,F01D5.8,ncr-1,fbxa-53,F08B12.4,tth-1,F08G2.5,oac-14,F10E9.12,F13A7.11,nmgp-1,F15A8.6,F1…	http://www.ncbi.nlm.nih.gov/pubmed/23595631
Mutants	UP by smgl-1 depletion	170	516	1892	29469	3.09e-58	7.09e-55	1.61e-56	B0024.4,B0348.2,clec-41,B0457.6,valv-1,B0507.6,dod-20,tsp-2,tsp-1,C04G2.8,C04G6.5,C06E4.8,fbxa-158,fbxa-162,C08E8.4,clc-1,C10C5.2,egal-1,sox-4,C16D9.4,C17H1.7,C17H12.8,C18A11.1,C18H7.11,C18H9.6,C28G1.5,C29F3.7,C31B8.4,zip-5,C34H4.2,tag-244,C37C3.10,C38H2.2,C41G7.8,C42D8.1,C45B11.2,math-24,C49A9.9,C49C3.9,C49C8.5,C49G7.12,C52A10.1,cebp-1,zmp-1,F08G2.5,F09F7.5,F10C2.3,F10C2.7,F13A7.11,F15A8.6,F15B9…	http://www.ncbi.nlm.nih.gov/pubmed/23828042
Microbes	UP by S. aureus (Visvikis)	118	516	821	29469	5.97e-57	1.37e-55	3.04e-55	valv-1,magu-2,ikb-1,C06E4.8,fbxa-157,best-5,C07E3.3,C14B1.3,C17B7.4,ins-11,C18E9.9,C25H3.10,hil-1,C31B8.4,C32F10.4,C34C6.7,C34D10.2,C35C5.8,C35C5.9,C36B1.6,C42D8.1,C44H9.5,C49C8.5,C50B8.4,C50F4.9,C50F7.5,ets-9,coel-1,C54F6.5,D1086.2,F08B12.4,F08F1.4,tth-1,oac-14,F09F7.6,F10E9.12,glc-1,F11C7.6,F18G5.6,F21C10.10,nhr-21,F22B7.9,F22H10.3,snb-2,ifd-2,nhr-180,moe-3,F36F2.2,clec-232,F37A8.5,F40F12.7,F40…	http://www.ncbi.nlm.nih.gov/pubmed/24882217
Microbes	UP S. marcescens 24h, RNASeq	181	516	2263	29469	1.41e-55	3.24e-53	7.05e-55	B0024.4,clec-41,dod-20,tsp-2,tsp-1,fbxa-105,C05B5.5,oac-3,best-5,fbxa-158,C08F11.13,clc-1,sox-4,C15C7.5,C16D9.4,C17H1.7,C17H12.8,C18E9.9,C18H7.11,C18H9.6,fbxa-82,C28G1.5,C29F3.7,C29F9.3,C29F9.4,oac-6,C32H11.1,zip-5,C34H4.2,tag-244,C37C3.10,C38H2.2,C39H7.4,C42D4.13,C44H9.5,C49A9.9,C49C3.9,C49C8.5,C49G7.12,C50F7.5,ets-9,twk-28,D1054.5,ugt-44,fbxa-53,F09F7.5,F10C2.7,F10D2.8,scrm-4,F11C7.6,F13B6.2,F1…	http://www.ncbi.nlm.nih.gov/pubmed/21602919
Microbes	UP exposed to Vibrio cholerae with intact hemolysin A gene	78	516	267	29469	2.18e-55	5e-54	1.06e-53	B0024.4,clec-41,tsp-2,tsp-1,C04G6.5,C08F11.13,clc-1,C10C5.2,C17H12.8,C18A11.1,fbxa-82,C25H3.10,C29F3.7,C29F9.3,oac-6,C34D10.2,C34H4.2,tag-244,C35C5.8,C37C3.10,C49C3.9,C49G7.12,C50F7.5,ugt-44,oac-14,glc-1,F13A7.11,F20G2.5,gst-22,F22H10.2,F25A2.1,F35E12.4,F35E12.8,F35E12.9,lec-11,F44G3.10,F46C5.1,arrd-24,F49H6.13,F53A9.1,F53A9.2,F53A9.6,F53B2.8,F53C11.1,fbxa-24,tag-234,dod-22,clec-67,F59B1.8,K03H1.…	http://www.ncbi.nlm.nih.gov/pubmed/22675448
Mutants	UP by glp-1 mutant (Boyd)	156	516	1633	29469	4e-57	9.17e-53	1.91e-53	B0348.2,fbxa-105,srh-2,fbxa-157,fbxa-158,fbxa-162,C08F11.13,C10C5.2,egal-1,sox-4,C14B1.3,C16B8.3,C16D9.4,C17H1.7,C18A11.1,C18E9.9,fbxa-82,C25H3.10,C29F3.7,C29F9.3,oac-6,C32F10.4,zip-5,tag-244,scl-5,C42D8.1,math-24,C49C8.5,C49G7.12,C50F4.9,C52A10.1,ets-9,twk-28,D1054.5,D1086.2,F01D5.8,nhr-36,F08B12.4,oac-14,F09F9.3,F10C2.3,F13A7.11,F13B6.2,sulp-2,F15B9.6,F16B4.2,clec-221,F19B2.5,F20G2.5,gst-22,ets…	http://www.ncbi.nlm.nih.gov/pubmed/19879883
Microbes	UP exposed to Vibrio cholerae E7946	78	516	276	29469	3.82e-55	8.75e-52	1.79e-52	B0024.4,B0348.2,clec-41,tsp-2,tsp-1,C08E8.4,C08F11.13,clc-1,C10C5.2,C17H12.8,C25H3.10,C29F3.7,C29F9.3,oac-6,C34C6.7,C34D10.2,C34H4.2,tag-244,C35C5.8,C37C3.10,C49C3.9,C49G7.12,C50F7.5,ugt-44,oac-14,glc-1,F13A7.11,F20G2.5,F22H10.2,F25A2.1,F35E12.8,F35E12.9,lec-11,F39E9.1,F44G3.10,F46C5.1,skr-5,F49H6.13,F53A9.1,F53A9.2,F53B2.8,F53C11.1,fbxa-24,dod-22,clec-67,F57B9.3,K03H1.10,spp-20,K05B2.4,K08D8.4,K…	http://www.ncbi.nlm.nih.gov/pubmed/22675448
Mutants	UP glp-1 mutant	135	516	1203	29469	2.81e-53	6.44e-51	1.29e-51	B0024.4,B0310.3,B0348.2,B0507.6,B0507.8,fbxa-105,srh-2,C06E4.8,best-5,fbxa-158,fbxa-162,C08E8.4,C08F11.13,C10C5.2,C16D9.4,C17H1.4,C17H1.7,C18H7.11,fbxa-82,C28G1.5,C29F3.7,C29F9.4,hil-1,C31B8.4,C34C6.7,scl-5,C41G7.8,C43C3.4,math-24,C49G7.12,C52A10.1,C54D10.14,dct-3,C54D10.8,D1054.5,D1086.2,fbxa-53,F08G2.5,glc-1,scrm-4,F13B6.2,F15B9.6,F16B3.2,F16H6.10,F20C5.4,F21C10.4,cth-1,F22G12.1,oac-18,sri-36,F…	http://www.ncbi.nlm.nih.gov/pubmed/23499532
Mutants	Down xpa-1 mutant	125	516	1033	29469	1.44e-51	3.31e-49	6.48e-51	B0024.4,pitr-4,B0348.2,clec-41,valv-1,B0507.6,B0507.8,tsp-2,tsp-1,C06E4.8,fbxa-157,fbxa-158,fbxa-162,C08E8.4,clc-1,C10C5.2,C15C7.5,C17H1.7,C18A11.1,fbxa-82,C25H3.10,C29F3.7,C31B8.4,C32H11.1,C33H5.13,C34C6.7,zip-5,C36B1.6,fbxa-12,scl-5,math-24,C49G7.12,C50B8.4,C50F4.9,dct-3,C54D10.8,D1086.2,fbxa-53,F08G2.5,F09F9.3,F10E9.12,F13A7.11,F16B4.2,clec-221,F18G5.6,F20G2.5,F21C10.4,gst-22,F22B7.9,F32A5.8,F…	http://www.ncbi.nlm.nih.gov/pubmed/20382984
Microbes	UP P.luminescens 24h, RNASeq	199	516	3017	29469	1.69e-49	3.88e-46	7.46e-49	B0024.4,pitr-4,clec-41,B0507.6,B0507.8,dod-20,magu-2,tsp-2,tsp-1,C04E12.2,C04G2.8,oac-3,best-5,C07E3.3,fbxa-158,C08E8.4,clc-1,C10C5.2,C17B7.10,C17B7.4,ins-11,C17H1.4,C17H12.8,C18H7.11,C18H9.6,fbxa-82,C29F3.7,C29F9.4,C30E1.8,oac-6,C32H11.1,C34H4.2,tag-244,C37C3.10,C38H2.2,fbxa-12,C42D4.13,C49C3.9,C49C8.5,C49G7.12,C50F7.5,C52A10.1,twk-28,C54D10.13,C54D10.14,cebp-1,D1054.5,zmp-1,ugt-44,F01D5.7,ncr-1…	http://www.ncbi.nlm.nih.gov/pubmed/21602919
Mutants	down by ham-3 RNAi	95	516	546	29469	5.55e-50	1.27e-45	2.4e-47	B0024.4,clec-41,B0457.6,tsp-2,tsp-1,srh-2,nhr-63,fbxa-162,C08E8.4,clc-1,C10C5.2,C17B7.10,C17B7.4,C17H1.7,C17H12.8,C18A11.1,fbxa-82,C34C6.7,C35C5.9,C36A4.11,math-24,C49A9.9,C49G7.12,C50F7.5,ets-9,coel-1,dct-3,fbxa-53,F08B12.4,tts-1,F09F7.6,F10C2.7,F10E9.12,F15B9.6,F16H6.10,F19B2.5,F20G2.5,F21C10.10,F33H12.7,F35E12.8,F40F12.7,F40F12.9,F44G3.10,F44G3.2,skr-3,F46G10.1,F47B8.4,syx-2,F49H6.13,F53A9.1,F…	http://www.ncbi.nlm.nih.gov/pubmed/26739451
DAF/Insulin/food	Fasting-Induced	149	516	1641	29469	1.27e-48	2.9e-45	5.38e-48	B0507.8,tsp-2,tsp-1,ikb-1,srh-2,nhr-50,C06E4.8,C07E3.3,fbxa-158,C08E8.4,C08F11.13,C10C5.2,egal-1,C14B1.3,C18A11.1,C18E9.9,C25H3.10,C28G1.5,hil-1,oac-6,C32F10.4,C34C6.7,C34D10.2,C35C5.8,C35C5.9,C36B1.6,C39H7.4,math-24,C49G7.12,C50F4.9,C50F7.5,C52A10.1,coel-1,C54D10.8,C54F6.5,D1086.2,F08B12.4,tth-1,F08G2.5,oac-14,F09F7.6,F10E9.12,glc-1,F13A7.11,F15A8.6,F15B9.6,F16B4.2,F18G5.6,F21C10.10,F22B7.9,thn-…	http://www.ncbi.nlm.nih.gov/pubmed/23352664
Mutants	UP by wdr-23 mutant	173	516	2276	29469	1.33e-48	3.04e-46	5.53e-48	B0024.4,pitr-4,B0507.8,B0524.5,magu-2,tsp-2,tsp-1,ikb-1,C04G2.8,oac-3,nhr-50,C07E3.3,fbxa-158,fbxa-162,C08E8.4,C08F11.13,egal-1,sox-4,C16D9.9,C17B7.10,C17B7.3,C17B7.4,ins-11,C17H1.7,C18A11.1,C18H9.6,C29F3.7,C29F9.3,hil-1,C31B8.4,C31H5.1,C32F10.4,C32H11.1,C34C6.7,zip-5,C34D10.2,scl-5,C44H9.5,C49C8.5,C50F4.9,C50F7.5,C51E3.10,ets-9,coel-1,twk-28,C54D10.14,dct-3,C54D10.8,cebp-1,D1086.2,ncr-1,F08B12.4…	http://www.ncbi.nlm.nih.gov/pubmed/23555279
Mutants	Down spr-5 mutant (sprf1)	137	516	1377	29469	8.43e-49	1.93e-44	3.45e-46	B0348.2,C03G6.5,C04E12.2,ikb-1,srh-2,nhr-63,fbxa-157,best-5,C07E3.3,fbxa-162,C08E8.4,C08F11.13,C16D9.9,C17B7.4,ins-11,C18A11.1,C25H3.10,hil-1,C31B8.4,C32F10.4,C34C6.7,C34D10.2,C35C5.8,C35C5.9,C36B1.6,C36C5.12,math-24,C50F4.9,coel-1,C54F6.5,D1086.2,fbxa-53,F08B12.4,F08F1.4,tth-1,F09F7.6,F10D2.8,F10E9.12,glc-1,F11C7.6,F13A7.11,sulp-2,F16H6.10,F18G5.6,F21C10.11,F22B7.9,F22G12.1,snb-2,nhr-180,moe-3,F…	http://www.ncbi.nlm.nih.gov/pubmed/19379696
Chemicals/stress	UP by mefloquine mid	94	516	548	29469	1.09e-47	2.51e-45	4.4e-47	B0024.4,clec-41,fbxa-105,nhr-50,fbxa-157,C08F11.13,clc-1,C17B7.4,C17H1.7,C18E9.9,C29F3.7,hil-1,oac-6,C32F10.4,C34C6.7,C35C5.8,C49C3.9,C50F7.5,coel-1,D1054.5,ugt-44,oac-14,F09F7.6,F09F9.3,glc-1,scrm-4,F15B9.6,F16H6.10,F21C10.10,nhr-21,gst-22,cth-1,F22H10.2,F25A2.1,nhr-180,fbxa-99,lec-11,tag-343,dpf-6,cyp-33C4,fbxa-143,F46C5.1,F47D12.6,skr-5,syx-2,F48G7.2,F53A9.1,F53A9.6,F53A9.8,F53B2.8,F53C11.1,F5…	http://www.ncbi.nlm.nih.gov/pubmed/19402892
Chemicals/stress	UP by 1ng/ml ivermectin	93	516	535	29469	1.62e-47	3.71e-45	6.39e-47	B0310.3,tsp-2,srh-2,C06E4.8,C08E8.4,C08F11.13,C14B1.3,C17B7.4,C18A11.1,C25H3.10,hil-1,C31B8.4,C32F10.4,C34C6.7,C35C5.8,C35C5.9,C36B1.6,scl-5,C50F7.5,coel-1,D1086.2,F08B12.4,oac-14,F09F7.6,F10E9.12,glc-1,F13A7.11,F18G5.6,F21C10.10,nhr-21,F22B7.9,thn-1,oac-18,F35E12.9,F36F2.2,F40F12.7,F42C5.3,F43G6.8,cyp-33C4,nhr-18,skr-3,F46C5.1,F47B8.4,skr-5,F48G7.2,F53A9.8,F53B2.8,F53F1.6,tag-234,K01A2.10,far-7,…	http://www.ncbi.nlm.nih.gov/pubmed/22348077
Microbes	UP by S. aureus, dependent on hlh-30 (Visvikis)	99	516	633	29469	2.68e-48	6.14e-45	1.04e-45	valv-1,magu-2,ikb-1,C06E4.8,fbxa-157,best-5,C07E3.3,C14B1.3,C17B7.4,ins-11,C18E9.9,hil-1,C31B8.4,C34C6.7,C34D10.2,C35C5.8,C35C5.9,C36B1.6,C42D8.1,C44H9.5,C49C8.5,C50B8.4,C50F4.9,C50F7.5,ets-9,coel-1,D1086.2,F08B12.4,tth-1,oac-14,F10E9.12,glc-1,F18G5.6,F21C10.10,nhr-21,F22H10.3,snb-2,ifd-2,nhr-180,moe-3,F36F2.2,clec-232,F37A8.5,F40F12.7,F40F8.5,pqm-1,tag-196,ttm-4,F43G6.8,nhr-18,F47B8.4,F53A9.1,F5…	http://www.ncbi.nlm.nih.gov/pubmed/24882217
TF Targets	daf-16 targets within daf-2(-) (Kumar)	110	516	833	29469	6.92e-48	1.59e-43	2.64e-46	fbxa-105,C03G6.5,ikb-1,srh-2,nhr-50,C08E8.4,clc-1,sox-4,C18A11.1,C18E9.9,C25H3.10,C29F9.4,hil-1,C33H5.13,C34C6.7,C35B8.4,C35C5.8,C35C5.9,C39H7.4,C42D8.1,C50B8.4,coel-1,C54D10.13,C54F6.5,cebp-1,D1054.5,D1086.2,zmp-1,ncr-1,F08B12.4,tth-1,oac-14,tts-1,F09F7.5,F09F7.6,glc-1,nmgp-1,F19B2.5,F21C10.10,nhr-21,ets-4,F22H10.2,F22H10.3,F35E12.4,F35E12.9,F36F2.2,F40F12.7,F40F12.9,F40F8.5,tag-120,tag-196,nfm-…	http://www.ncbi.nlm.nih.gov/pubmed/26539642
Chemicals/stress	UP by X-ray at 2h	61	516	167	29469	3.35e-47	7.69e-43	1.26e-44	clec-41,C08E8.4,C08F11.13,clc-1,C10C5.2,C16B8.3,C16D9.4,C17H12.8,C18E9.9,C29F3.7,C29F9.3,oac-6,C33H5.13,zip-5,C34H4.2,C38H2.2,C52A10.1,ugt-44,oac-14,F09F7.6,F19B2.5,gst-22,F23H12.3,F25A2.1,F35E12.8,oac-20,lec-11,F40F12.7,skr-3,F53B2.8,F53C11.1,F54E2.1,dod-22,clec-67,F59B1.8,zip-2,K08D8.4,lea-1,K10D11.5,K11H12.4,sodh-1,M02H5.8,swt-6,cpr-3,T12G3.1,T19D12.4,T23F4.2,T24B8.5,T24C4.4,tba-7,T28H10.3,lec…	http://www.ncbi.nlm.nih.gov/pubmed/18627611
Mutants	down by wrn-1 mutant	113	516	907	29469	5.37e-46	1.23e-42	1.98e-44	B0310.3,pitr-4,B0348.2,B0457.6,valv-1,B0507.6,tsp-2,tsp-1,C04G6.5,C06E4.8,C07E3.3,fbxa-158,fbxa-162,C08E8.4,clc-1,C10C5.2,sox-4,C17B7.4,C17H1.7,C18A11.1,C18H7.11,C28G1.5,C29F9.3,C29F9.4,C31B8.4,C36B1.6,C41G7.8,C42D4.13,math-24,ets-9,C54D10.14,dct-3,C54D10.8,zmp-1,fbxa-53,tth-1,F10E9.12,scrm-4,F13B6.2,F15A8.6,F15B9.6,F16H6.10,F21C10.11,F21C10.4,F22B7.9,F22G12.1,F23H12.3,F33H12.7,F35F10.13,F36F2.2,…	http://www.ncbi.nlm.nih.gov/pubmed/25346348
Microbes	PA14 Infection induced	64	516	195	29469	6.78e-46	1.56e-43	2.47e-44	clec-41,valv-1,fbxa-105,best-5,clc-1,C10C5.2,sox-4,C15C7.5,ins-11,C18E9.9,C29F3.7,C29F9.3,C33H5.13,C34H4.2,tag-244,C39H7.4,C42D8.1,C49C3.9,C49C8.5,ugt-44,F08G2.5,F13A7.11,F16H6.10,F18G5.6,F19B2.5,F20C5.4,F20G2.5,gst-22,F22H10.2,F35E12.8,lec-11,F40F12.7,pqm-1,F44G3.10,skr-3,F47B8.4,F53A9.6,F54E2.1,dod-22,clec-67,F59B1.8,K08D8.4,lec-8,cpr-3,fbxa-60,fbxa-59,T19D12.4,T24B8.5,T24C4.4,nhr-115,zip-10,tb…	http://www.ncbi.nlm.nih.gov/pubmed/16968778
Microbes	UP by P. aeruginosa PA14 (Head)	55	516	123	29469	8.55e-47	1.96e-42	3.06e-44	B0024.4,tsp-2,tsp-1,fbxa-105,C04G6.5,C07E3.3,clc-1,C16D9.4,ins-11,C17H12.8,C18H9.6,C29F3.7,C29F9.3,C32H11.1,C34H4.2,C38H2.2,C50F4.9,ugt-44,fbxa-53,F20G2.5,F25A2.1,F35E12.4,F35E12.8,F35E12.9,lec-11,F49H6.13,F53A9.1,F53A9.2,F53A9.6,F53C11.1,dod-22,clec-67,K05B2.4,K08D8.4,K08D8.6,K10D11.2,K10D11.3,K10D11.5,K11H12.4,M01G12.9,M28.8,T04F8.7,T05F1.9,cpr-3,T23F4.2,T24C4.4,Y17G7B.8,Y22D7AL.15,hpo-6,Y46D2A…	https://www.ncbi.nlm.nih.gov/pubmed/27600703
Mutants	changed by mir-35-41(nDf50) embryos	108	516	828	29469	3.99e-46	9.15e-43	1.41e-43	B0024.4,B0348.2,clec-41,tsp-2,tsp-1,fbxa-105,nhr-50,fbxa-157,fbxa-158,C08E8.4,clc-1,C10C5.2,C16B8.3,ins-11,C17H1.7,C17H12.8,C18A11.1,C18H9.6,C25H3.10,C29F3.7,hil-1,C34D10.2,C34H4.2,C35C5.9,C36B1.6,C49C3.9,C50F7.5,C52A10.1,ets-9,zmp-1,ugt-44,F08B12.4,oac-14,tts-1,F09F7.5,F10E9.12,F13A7.11,F15B9.6,F21C10.4,gst-22,cth-1,F22H10.2,F22H10.3,snb-2,F25A2.1,F35E12.10,F35E12.8,F37C4.5,lec-11,tag-120,F43G6.…	https://www.ncbi.nlm.nih.gov/pubmed/28279983
Mutants	UP by elt-2 RNAi under Hypoxia	71	516	283	29469	1.07e-44	2.46e-41	3.72e-43	B0024.4,B0244.6,B0348.2,valv-1,B0507.8,tsp-1,C05B5.5,C07E3.3,C08E8.4,C15C7.5,C16B8.3,C33H5.13,tag-244,C41G7.8,C49C3.9,C53C11.5,F01D5.8,F08F1.4,tth-1,F10C2.3,scrm-4,nmgp-1,F15B9.6,clec-221,gst-22,F22H10.2,ifd-2,thn-1,F35C11.4,F37C4.5,cyp-33C4,fbxa-143,skr-3,F53C11.1,F55C9.5,F56C3.9,tat-2,dhhc-10,cul-6,K10D11.5,M02H5.8,trpa-2,R02D5.3,R07A4.2,nhr-206,cyp-33C8,T07G12.5,bath-46,math-41,cpr-3,srg-32,tt…	http://www.ncbi.nlm.nih.gov/pubmed/25284791
Mutants	UP by cyc-1 RNAi	213	516	3784	29469	7.04e-44	1.61e-39	2.41e-41	B0310.3,clec-41,valv-1,dod-20,tsp-1,fbxa-105,C03G6.5,C04E12.2,C04G6.5,srh-2,nhr-63,nhr-50,C06E4.8,fbxa-157,C07E3.3,C08E8.4,egal-1,sox-4,C14B1.3,C15C7.5,C16B8.3,C17B7.4,ins-11,C17H1.7,C18A11.1,C18H9.6,C25H3.10,C28G1.5,C29F3.7,C31B8.4,C32F10.4,C34C6.7,C34D10.2,C35C5.8,C35C5.9,C38H2.2,C39H7.4,C42D8.1,C49A9.9,C49C3.9,C50F4.9,C50F7.5,C52A10.1,ets-9,zmp-1,ncr-1,fbxa-53,tth-1,F08G2.5,oac-14,F10D2.8,glc-…	http://www.ncbi.nlm.nih.gov/pubmed/19360127
Mutants	UP by smgl-2 depletion	87	516	525	29469	1.84e-41	4.21e-39	6.19e-41	B0024.4,B0310.3,B0507.8,srh-2,C06E4.8,fbxa-158,fbxa-162,C08E8.4,C08F11.13,C10C5.2,C17H1.7,C17H12.8,C18A11.1,C18H7.11,C25H3.10,C31B8.4,C35C5.8,C35C5.9,C36B1.6,scl-5,C45B11.2,C49G7.12,C50F7.5,coel-1,dct-3,C54D10.8,D1086.2,EGAP1.1,F09F7.6,F10C2.7,glc-1,F11C7.6,F15B9.6,clec-221,F21C10.10,F22B7.9,F22G12.1,F33H12.7,F35E12.4,F36F2.2,clec-232,nhr-18,F44G3.10,F44G3.2,F46C5.1,F47B8.4,skr-5,F53A9.8,F53B2.8,…	http://www.ncbi.nlm.nih.gov/pubmed/23828042
Mutants	UP glp-4 vs. wt Adult	163	516	2250	29469	1.95e-41	4.48e-38	6.49e-41	B0024.4,pitr-4,clec-41,valv-1,B0507.6,magu-2,tsp-1,fbxa-105,C04E12.2,ikb-1,C05B5.5,nhr-63,nhr-50,best-5,fbxa-158,fbxa-162,C08F11.13,clc-1,C10C5.2,egal-1,sox-4,C15C7.5,C16B8.3,C16D9.4,C17H1.7,C17H12.8,C18E9.9,C25H3.10,C29F3.7,C29F9.3,C33H5.13,zip-5,C34D10.2,C34H4.2,tag-244,C35C5.9,C39H7.4,C42D4.13,C44H9.5,math-24,C49C3.9,C49C8.5,C50F4.9,C52A10.1,ets-9,dct-3,cebp-1,ugt-44,nhr-36,fbxa-53,F08B12.4,F0…	http://www.ncbi.nlm.nih.gov/pubmed/17096596
Mutants	UP hpl-2 KO	105	516	850	29469	5.48e-42	1.26e-37	1.8e-39	B0024.4,B0348.1,B0348.2,B0507.8,dod-20,tsp-2,tsp-1,C04G6.5,oac-3,C06E4.8,fbxa-157,best-5,fbxa-158,fbxa-162,C08E8.4,C10C5.2,C17H1.4,C17H1.7,C17H12.8,C25H3.10,C28G1.5,C29F3.7,C29F9.3,C31B8.4,C32H11.1,C49C3.9,C50F7.5,dct-3,C54D10.8,ugt-44,F08G2.5,F13A7.11,F15B9.6,F19B2.5,F20G2.5,gst-22,F22B8.4,F22H10.2,F25A2.1,sri-36,F35E12.8,F35E12.9,fbxa-99,F40F12.7,F42C5.3,F44G3.10,skr-3,F47B8.4,skr-5,F48G7.2,F53…	http://www.ncbi.nlm.nih.gov/pubmed/22083954
Mutants	UP tdp-1 mutant	137	516	1567	29469	6.56e-42	1.5e-37	2.12e-41	B0024.4,B0348.2,clec-41,valv-1,dod-20,tsp-2,fbxa-105,C04G6.5,C06E4.8,fbxa-157,C08E8.4,clc-1,C10C5.2,C17B7.4,C17H12.8,C18A11.1,C28G1.5,C29F9.3,oac-6,C33H5.13,C34C6.7,zip-5,C34H4.2,tag-244,C35C5.8,C36C5.12,C49A9.9,C49C3.9,C49C8.5,C49G7.12,C50F4.9,C50F7.5,C54F6.5,ugt-44,F08B12.4,F08G2.5,oac-14,F09F7.5,F10E9.12,glc-1,F13A7.11,F20C5.4,gst-22,ets-4,cth-1,F22H10.2,F22H10.3,F23H12.3,ifd-2,nhr-180,F35E12.…	http://www.ncbi.nlm.nih.gov/pubmed/22232551
Chemicals/stress	UP by UV irradiation, daf-2/daf-16 dependent	84	516	492	29469	1.74e-40	3.98e-37	5.53e-40	clec-41,fbxa-105,nhr-63,nhr-50,clc-1,C16D9.4,C17H12.8,C29F3.7,C29F9.3,hil-1,oac-6,C34H4.2,tag-244,C38H2.2,C49C3.9,C49C8.5,C49G7.12,ugt-44,fbxa-53,F09F7.5,scrm-4,gst-22,cth-1,F25A2.1,mth-1,F35E12.10,F35E12.8,F35E12.9,fbxa-99,lec-11,pqm-1,fbxa-143,skr-3,F46G10.1,F53A9.1,F53A9.6,F53C11.1,F54E2.1,dod-22,F56C3.9,cdr-7,K05B2.4,K08D8.4,K08D8.6,K10D11.2,K10D11.5,K10G4.3,K11H12.3,K11H12.4,M02H5.8,M163.1,M…	http://www.ncbi.nlm.nih.gov/pubmed/25419847
DAF/Insulin/food	UP by daf-2 mutant (Kumar)	103	516	840	29469	1.57e-39	3.59e-37	4.92e-38	B0024.4,clec-41,valv-1,B0507.8,B0524.5,tsp-1,ikb-1,C04G2.8,C07E3.3,fbxa-162,C08E8.4,sox-4,ins-11,C18A11.1,C25H3.10,C29F9.3,C29F9.4,hil-1,C32F10.4,C32H11.1,C34C6.7,C34D10.2,C35C5.8,C35C5.9,C50F4.9,C50F7.5,C54D10.13,dct-3,C54F6.5,D1054.5,D1086.2,tth-1,oac-14,F09F7.6,F10E9.12,scrm-4,F15B9.6,F20G2.5,F21C10.10,F21C10.11,F22B7.9,F22B8.4,cth-1,thn-1,F33H12.7,F42C5.3,F44G3.2,F46C5.1,F47B8.4,skr-5,F53A9.1…	http://www.ncbi.nlm.nih.gov/pubmed/26539642
Mutants	UP by xrn-2 RNAi	100	516	785	29469	2.19e-40	5.01e-37	6.77e-39	B0024.4,B0348.2,clec-41,B0507.6,B0507.8,C06E4.8,fbxa-158,fbxa-162,C08E8.4,C08F11.13,clc-1,C10C5.2,C17H1.7,C18A11.1,C18H9.6,C29F9.3,C29F9.4,C32F10.4,C34C6.7,C34D10.2,tag-244,fbxa-12,C41G7.8,C49G7.12,C50F7.5,C54D10.14,dct-3,cebp-1,F08B12.4,tth-1,F08G2.5,oac-14,F09F9.3,F13A7.11,sulp-2,F15A8.6,F15B9.6,F16B4.2,F21C10.11,F22G12.1,F25A2.1,F33H12.7,F35E12.4,F35F10.13,pqm-1,tag-196,F42C5.3,skr-3,F47B8.4,F…	https://www.ncbi.nlm.nih.gov/pubmed/27631780
DAF/Insulin/food	UP by Starvation, N2 (Baugh)	105	516	901	29469	1.66e-39	3.82e-36	5.09e-38	tsp-2,C04E12.2,ikb-1,srh-2,best-5,fbxa-158,fbxa-162,C08E8.4,C08F11.13,C16D9.9,C18A11.1,fbxa-82,C25H3.10,hil-1,C32F10.4,C34C6.7,C34D10.2,C35C5.8,C35C5.9,C36B1.6,scl-5,C39H7.4,math-24,C50F4.9,C50F7.5,ets-9,coel-1,D1086.2,ugt-44,ncr-1,F08B12.4,F09F7.6,F10E9.12,glc-1,F15B9.6,F16B4.2,clec-221,F18G5.6,F21C10.10,nhr-21,F22B7.9,nhr-180,F36F2.2,F40F12.7,tag-120,F43G6.8,nhr-18,F46C5.1,F47B8.4,skr-5,F48G7.2…	https://www.ncbi.nlm.nih.gov/geo/query/acc.cgi?acc=GSE99201
Chemicals/stress	UP by high cadmium 8H	91	516	638	29469	2e-38	4.58e-36	6.02e-38	B0024.4,nhr-63,fbxa-158,C08E8.4,C08F11.13,C10C5.2,sox-4,C14B1.3,C17H1.7,C17H12.8,C18A11.1,fbxa-82,C25H3.10,hil-1,oac-6,C32H11.1,C34C6.7,C34H4.2,tag-244,C35C5.8,scl-5,C49A9.9,C49C8.5,C50F7.5,C52A10.1,twk-28,D1086.2,oac-14,F09F7.6,F10E9.12,glc-1,F15B9.6,F16B4.2,F18G5.6,nhr-21,F22B7.9,F25A2.1,thn-1,F36F2.2,lec-11,pqm-1,tag-196,F42C5.3,cyp-33C4,skr-3,F53A9.8,F53B2.8,F53C11.1,fbxa-24,dod-22,F56C3.9,F5…	http://www.ncbi.nlm.nih.gov/geo/query/acc.cgi?acc=GSE42592
Mutants	UP spg-7 RNAi	91	516	641	29469	3.01e-39	6.9e-36	8.96e-38	B0507.6,B0507.8,tsp-2,fbxa-105,C06E4.8,fbxa-158,fbxa-162,C08E8.4,C08F11.13,clc-1,C10C5.2,sox-4,C14B1.3,C17H1.7,C18A11.1,C18E9.9,C29F9.3,C32F10.4,C34C6.7,zip-5,C34H4.2,tag-244,C36B1.6,C44H9.5,math-24,C50F4.9,C52A10.1,C54F6.5,D1054.5,F10E9.12,scrm-4,F15A8.6,F15B9.6,F16B4.2,F19B2.5,gst-22,F22H10.2,snb-2,F23H12.3,sri-36,lec-11,F40F12.7,pqm-1,tag-120,cyp-33C4,nhr-18,F44G3.10,skr-5,F48G7.2,F54E2.1,tag-…	http://www.ncbi.nlm.nih.gov/pubmed/22700657
Mutants	UP by nhr-25 RNAi	83	516	524	29469	4.01e-38	9.18e-35	1.18e-35	B0024.4,pitr-4,B0507.8,C03G6.5,nhr-63,fbxa-157,best-5,C07E3.3,fbxa-162,C08E8.4,C08F11.13,C16D9.4,C17B7.10,C17B7.3,ins-11,C18A11.1,C18H9.6,C25H3.10,oac-6,C34C6.7,C36B1.6,C50B8.4,ets-9,dct-3,C54F6.5,D1086.2,EGAP1.1,tth-1,oac-14,F09F7.6,F09F9.3,F13A7.11,F16B3.2,clec-221,F18G5.6,F21C10.11,F22B7.9,F35E12.9,F35F10.13,F37A8.5,pqm-1,F42C5.3,F43G6.8,F46C5.1,F47D12.6,syx-2,F53A9.1,F53A9.2,F53A9.7,F53A9.8,F…	http://www.ncbi.nlm.nih.gov/pubmed/24651852
TF Targets	daf-16 targets (Kumar)	98	516	816	29469	7.16e-37	1.64e-32	2.08e-34	magu-2,C03G6.5,ikb-1,srh-2,oac-3,nhr-50,C08E8.4,clc-1,egal-1,sox-4,C16B8.3,C18A11.1,C25H3.10,C29F9.4,C33H5.13,C34C6.7,C35C5.9,C39H7.4,C42D4.13,C50B8.4,coel-1,D1054.5,EGAP1.1,ugt-44,F01D5.8,F08B12.4,oac-14,tts-1,F09F7.5,F09F7.6,F10C2.3,nmgp-1,F19B2.5,F21C10.10,nhr-21,ets-4,F22H10.2,F22H10.3,F35E12.4,F40F12.7,F40F12.9,pqm-1,tag-196,ttm-4,skr-3,F46C5.1,F46G10.1,F47B8.4,F47G3.4,syx-2,F48G7.2,F49H6.3,…	http://www.ncbi.nlm.nih.gov/pubmed/26539642
DAF/Insulin/food	UP by Fasting (Lee)	60	516	235	29469	9.76e-36	2.24e-32	2.8e-33	B0310.3,tsp-1,C06E4.8,C08E8.4,C08F11.13,C10C5.2,C18A11.1,hil-1,C32F10.4,C34C6.7,C34D10.2,C35C5.8,C36B1.6,scl-5,C50F4.9,coel-1,D1086.2,tth-1,oac-14,tts-1,F09F7.6,F18G5.6,F21C10.10,thn-1,F36F2.2,F42C5.3,nhr-18,syx-2,F48G7.2,F53A9.6,F53B2.8,tag-234,dod-22,F56D5.6,K01A2.10,far-7,K02C4.2,spp-20,cyp-35B1,K10D11.2,sodh-1,M163.1,R07C12.1,swt-6,cyp-13A1,cpr-3,T12A7.6,T12G3.1,ttr-23,T22B7.3,T22F3.11,T28A11…	http://www.ncbi.nlm.nih.gov/pubmed/25202121
Microbes	UP by P. aeruginosa (Bond)	62	516	258	29469	9.91e-36	2.27e-32	2.8e-34	B0024.4,pitr-4,clec-41,srh-2,C07E3.3,fbxa-162,hil-1,C32H11.1,C34C6.7,tag-244,C35C5.8,C36C5.12,C49C8.5,C50F4.9,C50F7.5,coel-1,nhr-36,glc-1,F20G2.5,F25A2.1,sri-36,F36G9.7,F39E9.1,cyp-33C4,F44G3.10,F47B8.4,clec-240,F49H6.13,F49H6.3,dod-22,clec-67,far-7,K03A11.5,K03D3.2,K05B2.4,K08D8.6,K10D11.3,K11H12.3,K11H12.4,sodh-1,M28.8,arrd-11,R160.4,T04F8.7,cpr-3,T19D12.4,T24B8.5,T28A11.4,Y17G7B.8,Y22D7AL.15,Y…	http://www.ncbi.nlm.nih.gov/pubmed/25474640
Mutants	UP mev-1 RNAi, ETC complex I	92	516	727	29469	1.67e-35	3.84e-32	4.68e-33	B0024.4,tsp-2,tsp-1,C04E12.2,nhr-63,C08F11.13,clc-1,C16D9.4,C17B7.10,C17B7.3,C17B7.4,C18A11.1,C18H9.6,C29F3.7,oac-6,tag-244,C36C5.12,C49C3.9,C49G7.12,C50F7.5,C52A10.1,ets-9,D1054.5,ugt-44,F01D5.8,F08G2.5,F09F9.3,F10C2.3,F10E9.12,scrm-4,F13B6.2,F15B9.6,F19B2.5,F22H10.2,ifd-2,F35E12.8,F35F10.13,oac-20,fbxa-99,F36G9.7,lec-11,F39E9.1,syx-2,F49H6.13,F53A9.2,F53C11.1,F53F1.6,F54E2.1,tag-234,F58F9.3,nhr…	http://www.ncbi.nlm.nih.gov/pubmed/18178500
Chemicals/stress	UP by MWCNT 4H vs. 0H	65	516	303	29469	6.82e-35	1.56e-30	1.88e-32	tsp-2,tsp-1,srh-2,fbxa-157,best-5,C07E3.3,fbxa-162,C08E8.4,C08F11.13,C16D9.4,C18A11.1,hil-1,C32F10.4,C34C6.7,C34D10.2,tag-244,C36B1.6,scl-5,math-24,C49G7.12,C50F7.5,coel-1,D1086.2,tth-1,F09F7.6,glc-1,F18G5.6,F21C10.10,gst-22,thn-1,F36F2.2,F36G9.7,nfm-1,nhr-18,F47B8.4,skr-5,F53A9.8,F53B2.8,tag-234,F56D5.6,far-7,K03A11.5,K03H1.10,lea-1,K11H12.4,sodh-1,M163.1,R07C12.1,aakg-4,cyp-34A4,T12A7.6,T12G3.1…	http://www.ncbi.nlm.nih.gov/geo/query/acc.cgi?acc=GSE24847
Mutants	UP by mex-5 RNAi	101	516	928	29469	1.48e-33	3.4e-31	4.05e-32	B0024.4,B0457.6,valv-1,B0507.8,tsp-2,ikb-1,C04G6.5,nhr-50,fbxa-157,C08E8.4,clc-1,C15C7.5,C16B8.3,C18E9.9,C18H7.11,C28G1.5,C29F9.4,C32F10.4,C33H5.13,C34C6.7,zip-5,C39H7.4,C41G7.8,C44H9.5,C49A9.9,C50B8.4,C50F7.5,C52A10.1,cebp-1,F08B12.4,F09F7.5,F15A8.6,F16H6.10,F19B2.5,F21C10.4,gst-22,ets-4,F22H10.2,F22H10.3,ifd-2,F35E12.8,F35E12.9,F40F12.7,tag-120,tag-196,nfm-1,ttm-4,tag-343,F47D12.6,skr-5,syx-2,F…	http://www.ncbi.nlm.nih.gov/pubmed/26096734
Mutants	down by ets-4 RNAi (Habacher)	96	516	828	29469	2.12e-34	4.87e-30	5.73e-33	B0024.4,C03G6.5,C08F11.13,C16D9.4,C17H12.8,C18A11.1,C18H9.6,C29F9.3,C29F9.4,oac-6,C34D10.2,tag-244,C42D4.13,C49C3.9,C49C8.5,C50F7.5,C51E3.10,ugt-44,ncr-1,F09F7.5,scrm-4,F15A8.6,F20G2.5,F21C10.11,nhr-21,gst-22,ets-4,F22H10.3,F25A2.1,ifd-2,mth-1,F35E12.8,F35E12.9,clec-232,pqm-1,ttm-4,F46C5.1,F46G10.1,F53A9.1,F53A9.6,F53A9.8,F53B2.8,F53C11.1,F53F1.6,F54D1.6,F55B11.4,dod-22,F56D5.6,clec-67,H20E11.1,K…	https://www.ncbi.nlm.nih.gov/pubmed/27746047
Mutants	UP glp-4 vs. wt L4	115	516	1250	29469	2.64e-34	6.05e-31	7.04e-33	clec-41,B0507.6,dod-20,fbxa-105,C05B5.5,nhr-50,fbxa-158,fbxa-162,C08E8.4,C08F11.13,clc-1,C10C5.2,sox-4,ins-11,C17H12.8,C18A11.1,C18E9.9,C25H3.10,C29F3.7,C29F9.3,oac-6,C32F10.4,C33H5.13,zip-5,tag-244,C39H7.4,C42D8.1,C44H9.5,math-24,C49C8.5,C50B8.4,C50F4.9,C52A10.1,ets-9,dct-3,ugt-44,fbxa-53,F08B12.4,F08G2.5,F10C2.7,glc-1,F13A7.11,F15A8.6,F15B9.6,F16H6.10,F20C5.4,gst-22,F22B7.9,snb-2,thn-1,F35C11.4…	http://www.ncbi.nlm.nih.gov/pubmed/17096596
Microbes	UP infected by PA14 octr-1 mutant vs. N2	105	516	1028	29469	5.33e-33	1.22e-29	1.41e-31	valv-1,magu-2,tsp-2,tsp-1,fbxa-105,nhr-63,fbxa-157,best-5,C07E3.3,C08E8.4,C08F11.13,clc-1,C10C5.2,egal-1,C15C7.5,C16D9.4,ins-11,C17H12.8,C18A11.1,C18E9.9,fbxa-82,C28G1.5,C29F3.7,C29F9.3,oac-6,zip-5,tag-244,C38H2.2,C39H7.4,C42D4.13,C49C8.5,C50B8.4,C50F4.9,C50F7.5,F01D5.7,F01D5.8,nhr-36,fbxa-53,F08B12.4,tth-1,F13A7.11,nmgp-1,F15B9.6,gst-22,F22H10.2,moe-3,F35C11.4,F35E12.4,F35E12.8,F35E12.9,F37A8.5,…	http://www.ncbi.nlm.nih.gov/pubmed/21474712
Mutants	down by osm-9 (King)	104	516	1008	29469	6.45e-33	1.48e-30	1.68e-32	B0348.2,B0507.8,C03G6.5,C04E12.2,ikb-1,fbxa-158,fbxa-162,C08E8.4,C17B7.10,C17B7.3,C17B7.4,C17H1.7,C18H7.11,C34C12.9,C34C6.7,C34D10.2,C36C5.12,C50F7.5,coel-1,cebp-1,tth-1,F08G2.5,tts-1,F09F7.6,glc-1,scrm-4,F15B9.6,F16B4.2,F21C10.10,F21C10.11,F22G12.1,thn-1,nhr-180,moe-3,F35F10.13,F37A8.5,F37C4.5,F40F8.5,tag-196,F42C5.3,dpf-6,F46C5.1,syx-2,fbxa-24,clec-67,F57B9.3,H14E04.1,K01A2.10,far-7,K03D3.2,K06…	https://www.ncbi.nlm.nih.gov/pubmed/27111894
DAF/Insulin/food	UP by Starvation, GR1307 (daf-16) mutant (Baugh)	90	516	720	29469	6.6e-33	1.51e-30	1.7e-31	B0310.3,ikb-1,C04G6.5,nhr-63,nhr-50,C06E4.8,fbxa-157,best-5,fbxa-158,C08F11.13,C14B1.3,C16D9.9,C18A11.1,C25H3.10,hil-1,C32F10.4,C34C6.7,C34D10.2,C35C5.8,C35C5.9,C36B1.6,scl-5,C50F4.9,coel-1,D1086.2,F08B12.4,F09F7.6,F10E9.12,glc-1,F16B4.2,F18G5.6,F21C10.10,nhr-21,F22B7.9,nhr-180,F36F2.2,F40F12.7,F43G6.8,cyp-33C4,nhr-18,F46C5.1,skr-5,syx-2,F48G7.2,F53A9.6,F53A9.8,F53B2.8,F53F1.6,fbxa-24,tag-234,K01…	https://www.ncbi.nlm.nih.gov/geo/query/acc.cgi?acc=GSE99201
Microbes	Responding to P. aeruginosa	67	516	354	29469	9.57e-33	2.19e-29	2.44e-31	clec-41,dod-20,tsp-2,tsp-1,C07E3.3,C08E8.4,clc-1,egal-1,ins-11,C18A11.1,C18E9.9,C18H9.6,hil-1,C32F10.4,C34C6.7,C49C3.9,C49C8.5,C50F7.5,F01D5.8,oac-14,F10E9.12,F11C7.6,F19B2.5,cth-1,F22H10.3,ifd-2,F35E12.8,F35E12.9,lec-11,F40F12.7,skr-3,F47D12.6,F53A9.6,F53A9.7,F53A9.8,F53B2.8,F54D1.6,fbxa-24,F56D5.6,zip-2,K10D11.3,K10D11.5,K11H12.4,M28.8,M60.4,R02D5.3,lec-8,cyp-33C8,T04F8.7,T05F1.9,cpr-3,T19D12.4…	http://www.ncbi.nlm.nih.gov/pubmed/22514739
Microbes	UP Harposporium 24h, RNASeq	143	516	2062	29469	2.69e-33	6.16e-29	6.77e-31	B0348.2,B0457.6,valv-1,tsp-2,tsp-1,fbxa-105,C03G6.5,C04G6.5,C05B5.5,best-5,fbxa-162,C08E8.4,C08G5.7,clc-1,C10C5.2,C16D9.4,C16D9.9,ins-11,C17F4.12,C17H1.4,C17H12.8,C18A11.1,C18E9.9,C18H7.11,C18H9.6,C25H3.10,C29F9.3,C29F9.4,oac-6,C34C12.9,C34H4.2,tag-244,C49C3.9,C49C8.5,C49G7.12,C50F4.9,C50F7.5,C51E3.10,twk-28,C54D10.8,D1086.2,EGAP1.1,F09F9.3,F10C2.3,F10E9.12,F13A7.11,F13B6.2,nmgp-1,F16H6.10,clec-2…	http://www.ncbi.nlm.nih.gov/pubmed/21602919
Tissue	Enriched in AWB olfactory and AFD thermosensory neurons	78	516	535	29469	4.26e-32	9.78e-29	1.06e-29	B0024.4,valv-1,fbxa-162,C10C5.2,fbxa-82,C29F3.7,C29F9.3,oac-6,C32F10.4,C34C6.7,zip-5,C39H7.4,math-24,C49C3.9,C49C8.5,dct-3,ugt-44,F08G2.5,F15B9.6,F16H6.10,F19B2.5,F21C10.4,F22B7.9,F22H10.2,F22H10.3,ifd-2,F35E12.10,F35E12.4,lec-11,pqm-1,tag-120,ttm-4,tag-343,F46G10.1,F47D12.6,skr-5,clec-240,F49H6.13,F53A9.1,F53A9.2,F53A9.6,F53F1.6,F54E2.1,tag-234,F56D5.6,K02C4.2,K10D11.3,K11H12.3,K11H12.4,M02H5.8,…	http://www.ncbi.nlm.nih.gov/pubmed/16626960
Chemicals/stress	UP by mercury high 8H	105	516	1080	29469	5.58e-31	1.28e-27	1.37e-29	fbxa-105,ikb-1,nhr-63,C08E8.4,C08F11.13,C16D9.9,C17B7.10,C17H12.8,C18A11.1,C18E9.9,C18H9.6,C25H3.10,hil-1,C32F10.4,C34C6.7,zip-5,tag-244,C38H2.2,C50F7.5,C52A10.1,ets-9,C54D10.8,D1086.2,F08B12.4,F08G2.5,oac-14,F09F7.6,scrm-4,F13A7.11,F15B9.6,F16H6.10,F19B2.5,F21C10.10,gst-22,F22B7.9,oac-18,F35E12.10,F35E12.8,F35E12.9,F36F2.2,oac-20,F37C4.5,lec-11,F40F12.7,pqm-1,tag-120,tag-196,nfm-1,F43G6.8,F47D12…	http://www.ncbi.nlm.nih.gov/geo/query/acc.cgi?acc=GSE42592
Microbes	UP by B. licheniformis 141	121	516	1484	29469	1.58e-30	3.61e-28	3.84e-29	B0348.2,clec-41,valv-1,tsp-2,tsp-1,C04G2.8,C04G6.5,C06E4.8,C07E3.3,C08E8.4,C08F11.13,clc-1,C18A11.1,C29F9.3,C29F9.4,hil-1,oac-6,C32F10.4,C32H11.1,C33H5.13,zip-5,tag-244,C35B8.4,C35C5.8,C35C5.9,C36B1.6,C50F4.9,C50F7.5,C54D10.13,C54F6.5,F01D5.8,F08F1.4,tth-1,tts-1,F09F7.6,F10D2.8,F10E9.12,F11C7.6,F15B9.6,F18G5.6,F20G2.5,F21C10.11,snb-2,F33H12.7,F35E12.10,F35E12.4,F35E12.8,F35E12.9,clec-232,oac-20,s…	http://www.ncbi.nlm.nih.gov/pubmed/26541069
Mutants	UP glp-1 (e2141ts) L3	66	516	366	29469	1.26e-30	2.88e-27	3.03e-28	B0348.2,clec-41,valv-1,tsp-1,C10C5.2,C18H9.6,C25H3.10,C29F9.3,oac-6,C34C6.7,zip-5,C34H4.2,tag-244,C36C5.12,C37C3.10,C39H7.4,C49G7.12,C50B8.4,tth-1,F08G2.5,glc-1,F13A7.11,F15B9.6,F16B4.2,F19B2.5,gst-22,F22H10.2,F25A2.1,F35E12.9,F35F10.13,F36F2.2,oac-20,tag-343,arrd-24,F49H6.13,F53C11.1,F53F1.6,F54D1.6,H20E11.1,H20E11.2,far-7,cdr-7,K08D8.4,K08D8.6,cul-6,K11H12.4,nhr-201,R02D5.3,T05F1.9,cpr-3,fbxa-6…	http://www.ncbi.nlm.nih.gov/pubmed/20555324
Mutants	UP tax-6 null	99	516	986	29469	2.19e-29	5.02e-28	5.23e-29	B0310.3,dod-20,fbxa-105,C04G6.5,best-5,C08E8.4,C10C5.2,C17B7.4,ins-11,C17H1.7,C18A11.1,C25H3.10,C29F9.3,C32F10.4,C34C6.7,C34H4.2,tag-244,C35C5.8,C35C5.9,C36C5.12,C49G7.12,C50F4.9,C50F7.5,D1086.2,F08G2.5,glc-1,scrm-4,F15B9.6,F16B4.2,F16H6.10,F21C10.10,F22B7.9,F25A2.1,F35E12.9,F35F10.13,F36F2.2,lec-11,pqm-1,F44G3.10,skr-3,F53A9.8,F53C11.1,fbxa-24,tag-234,dod-22,F56C3.9,clec-67,F57B9.3,hrg-3,tat-2,H…	http://www.ncbi.nlm.nih.gov/pubmed/21331044
Chemicals/stress	UP by mercury high 4H	89	516	784	29469	6.87e-30	1.58e-25	1.62e-28	B0024.4,B0348.2,nhr-63,nhr-50,C08F11.13,C17B7.3,C17B7.4,C17H12.8,C18A11.1,C18E9.9,C18H9.6,C29F3.7,oac-6,zip-5,C37C3.10,C38H2.2,C50F7.5,C52A10.1,coel-1,C54F6.5,D1086.2,nhr-36,tth-1,oac-14,F09F7.6,F09F9.3,F10E9.12,scrm-4,sulp-2,F19B2.5,F21C10.10,F22B7.9,nhr-180,oac-20,F37C4.5,F40F12.7,tag-120,F43G6.8,nhr-18,F44G3.10,arrd-24,F52B11.5,F53B2.8,F53C11.1,fbxa-24,F54E2.1,tag-234,dod-22,F56C3.9,clec-67,F5…	http://www.ncbi.nlm.nih.gov/geo/query/acc.cgi?acc=GSE42592
Mutants	UP by dpy-21(e428) mutant, L3 (Lau)	95	516	915	29469	1.06e-29	2.43e-26	2.47e-27	dod-20,tsp-2,tsp-1,best-5,fbxa-158,fbxa-162,C08E8.4,C10C5.2,sox-4,C17B7.4,ins-11,C17F4.12,C17H1.4,C18A11.1,C25H3.10,oac-6,C31B8.4,C32H11.1,C34C6.7,zip-5,C35C5.8,C35C5.9,C36B1.6,C42D4.13,C42D8.1,C50F4.9,C50F7.5,C52A10.1,coel-1,cebp-1,D1086.2,F08F1.4,tth-1,F10E9.12,scrm-4,F11C7.6,sulp-2,F18G5.6,F22H10.2,F35E12.4,F40F12.7,F44G3.10,fbxa-143,F46C5.1,syx-2,F48G7.2,F53A9.8,F55B11.4,dod-22,clec-67,F57B9.…	https://www.ncbi.nlm.nih.gov/pubmed/27777629
Microbes	UP on B. thuringiensis DB27	58	516	268	29469	1.2e-28	2.76e-25	2.79e-27	ikb-1,C08F11.13,C18A11.1,C25H3.10,hil-1,C32F10.4,C34C6.7,C35C5.8,C35C5.9,C36B1.6,C50F4.9,C50F7.5,coel-1,D1086.2,ugt-44,ncr-1,F08B12.4,F09F7.5,glc-1,F18G5.6,F21C10.10,ets-4,thn-1,F40F12.7,tag-196,cyp-33C4,F46C5.1,F53A9.8,F53F1.6,rncs-1,F58F9.3,far-7,K03H1.10,lea-1,gsto-3,sodh-1,M60.4,R07C12.1,T04A6.1,T04F8.7,T19C4.5,T20D4.11,T22B7.3,T22F3.11,T26H5.9,T28H10.3,W07B8.4,Y116A8C.29,Y37D8A.16,Y41G9A.10,…	http://www.ncbi.nlm.nih.gov/pubmed/23028509
Chemicals/stress	down by arsenic, high dose	84	516	690	29469	1.27e-28	2.92e-25	2.92e-27	clec-41,ikb-1,best-5,C08F11.13,C10C5.2,C14B1.3,C17B7.4,ins-11,C18A11.1,C18E9.9,C18H9.6,fbxa-82,C25H3.10,oac-6,C32F10.4,C34C6.7,C38H2.2,C50F7.5,C52A10.1,coel-1,D1086.2,nhr-36,oac-14,F09F9.3,F10E9.12,F13A7.11,sulp-2,F16B4.2,F16H6.10,F18G5.6,F19B2.5,F22B7.9,F22H10.2,F35E12.8,oac-20,F37A8.5,F37C4.5,pqm-1,nfm-1,F43G6.8,nhr-18,F47B8.4,arrd-24,F52B11.5,F53A9.1,F53A9.2,F53A9.6,F53B2.8,fbxa-24,F55B11.4,ta…	http://www.ncbi.nlm.nih.gov/pubmed/23894281
Microbes	UP S. marcescens 24h, TillingArray	158	516	2649	29469	2e-28	4.59e-26	4.55e-28	B0024.4,B0244.6,clec-41,B0524.5,dod-20,tsp-2,tsp-1,fbxa-105,C05B5.9,nhr-151,fbxa-157,best-5,C07E3.3,C08F11.13,clc-1,C10C5.2,sox-4,C15C7.5,C16D9.4,C17B7.3,ins-11,C17H12.8,C18H7.11,C18H9.6,C29F3.7,C29F9.3,C29F9.4,oac-6,C32H11.1,C33H5.13,C34C12.9,zip-5,C34H4.2,tag-244,C36C5.12,C37C3.10,C38H2.2,C39H7.4,C49A9.9,C49C3.9,C49C8.5,C49G7.12,C50F4.9,C50F7.5,ets-9,twk-28,D1054.5,ugt-44,F01D5.7,F01D5.8,nhr-36…	http://www.ncbi.nlm.nih.gov/pubmed/21602919
Chemicals/stress	UP by HuminFeed 0.2 3D	109	516	1269	29469	1.02e-27	2.34e-24	2.29e-26	B0024.4,B0348.2,valv-1,C04G6.5,C06E4.8,fbxa-158,C08F11.13,clc-1,C10C5.2,sox-4,C15C7.5,C16B8.3,C16D9.4,C17H12.8,C28G1.5,C29F3.7,C32F10.4,C33H5.13,C34C6.7,C34H4.2,C37C3.10,C39H7.4,C42D8.1,C49A9.9,C49C3.9,C50F4.9,D1054.5,F01D5.8,tth-1,F08G2.5,oac-14,F09F7.5,F10E9.12,nmgp-1,F15B9.6,F16B4.2,F20G2.5,gst-22,ets-4,snb-2,F23H12.3,ifd-2,F35E12.8,F36F2.2,F37C4.5,lec-11,pqm-1,tag-120,tag-196,ttm-4,F42C5.3,dp…	http://www.ncbi.nlm.nih.gov/pubmed/22529848
Development/Dauer/Aging	UP dauer vs. dauer-exit	71	516	473	29469	1.28e-27	2.94e-25	2.86e-27	B0507.8,fbxa-158,C08E8.4,C10C5.2,C17B7.10,C18A11.1,C25H3.10,hil-1,C31B8.4,C32F10.4,C33H5.13,C34C6.7,zip-5,C35C5.9,scl-5,C41G7.8,math-24,C49G7.12,D1086.2,tts-1,F10E9.12,glc-1,F11C7.6,F16B4.2,F16H6.10,F18G5.6,F21C10.11,F22G12.1,F33H12.7,F36F2.2,F40F12.7,F42C5.3,nhr-18,F48G7.2,F53A9.1,F53A9.2,fbxa-24,rncs-1,far-7,K02C4.2,cul-6,M01G12.9,M60.4,MTCE.7,aakg-4,T04A6.1,T04C12.7,T09F5.12,fbxa-59,T20D4.11,t…	http://www.ncbi.nlm.nih.gov/pubmed/22712530
Chemicals/stress	UP by IVM exposure	56	516	254	29469	1.52e-27	3.48e-25	3.34e-26	B0310.3,C08F11.13,C18A11.1,C25H3.10,hil-1,C31B8.4,C32F10.4,C34C6.7,C35C5.8,C35C5.9,C36B1.6,scl-5,C50F7.5,D1086.2,oac-14,F09F7.6,F10E9.12,glc-1,F18G5.6,F21C10.10,nhr-21,F22B7.9,F36F2.2,F40F12.7,pqm-1,tag-196,nhr-18,F46C5.1,skr-5,F53A9.8,F53B2.8,K01A2.10,far-7,zip-2,K03D3.2,lea-1,sodh-1,M03D4.3,M163.1,M60.4,T04B2.5,cyp-34A4,T12A7.6,T12G3.1,ttr-23,T22B7.3,T22F3.11,T28A11.19,T28A11.4,T28H10.3,Y22D7AL…	http://www.ncbi.nlm.nih.gov/pubmed/22348077
Chemicals/stress	Light and Temperature Driven	123	516	1647	29469	2.29e-27	5.24e-24	4.99e-26	B0348.2,dod-20,magu-2,tsp-2,tsp-1,fbxa-105,C04E12.2,fbxa-162,C08E8.4,C08F11.13,egal-1,sox-4,C16B8.3,C16D9.4,C17H12.8,fbxa-82,C25H3.10,C29F9.3,C38H2.2,C39H7.4,C42D8.1,C49C8.5,C49G7.12,C50F4.9,ugt-44,F01D5.8,oac-14,F09F7.5,F13A7.11,F18G5.6,F20C5.4,F21C10.10,F21C10.4,F22B7.9,cth-1,F22H10.2,F22H10.3,F25A2.1,ifd-2,F35C11.4,F35E12.8,F36F2.2,lec-11,F39E9.1,F40F12.7,dpf-6,cyp-33C4,F44G3.10,F47B8.4,skr-5,…	http://www.ncbi.nlm.nih.gov/pubmed/20967231
Microbes	UP D. coniospora 12h, RNASeq	118	516	1516	29469	2.98e-27	6.83e-25	6.44e-28	B0310.3,B0348.2,B0507.6,B0507.8,tsp-2,C04G6.5,C05B5.5,C05B5.9,srh-2,nhr-50,C06E4.8,fbxa-157,fbxa-158,fbxa-162,C08G5.7,C16D9.9,C17B7.10,ins-11,C17H1.4,C18A11.1,C31B8.4,C32H11.1,C33H5.13,C34C6.7,C35C5.9,C36B1.6,C36C5.12,C38H2.3,C50B8.4,C50F7.5,C51E3.10,coel-1,dct-3,C54D10.8,C54F6.5,D1007.19,D1086.2,F01D5.7,F08B12.4,F08G2.5,oac-14,F09F7.6,F10D2.8,F10E9.12,F11C7.6,sulp-2,F16B3.2,F18G5.6,F21C10.11,F25…	http://www.ncbi.nlm.nih.gov/pubmed/21602919
Mutants	UP by hyl-1;lagr-1 under starvation	61	516	328	29469	6.45e-27	1.48e-23	1.38e-25	pitr-4,tsp-1,nhr-63,nhr-50,C10C5.2,C18H9.6,C29F3.7,tag-244,C49C3.9,C49G7.12,C50F7.5,D1054.5,F08B12.4,F08G2.5,F09F9.3,F10C2.3,F13A7.11,F22H10.2,ifd-2,F35E12.10,F35E12.4,F35E12.8,lec-11,pqm-1,skr-3,F49H6.13,F53A9.1,F53A9.2,F53A9.6,F53C11.1,F54E2.1,F55B11.4,clec-67,H20E11.1,zip-2,K03H1.10,K08D8.6,cul-6,K10D11.5,K10G4.3,K11H12.3,K11H12.4,R03H10.6,cpr-3,T19D12.4,T24C4.4,lec-10,Y102A11A.2,Y17D7B.3,arrd…	https://www.ncbi.nlm.nih.gov/pubmed/27974500
Chemicals/stress	UP by gamma ray at 2h	45	516	142	29469	1.81e-26	4.14e-23	3.84e-25	clec-41,fbxa-105,clc-1,C10C5.2,C16D9.4,C17H12.8,C18A11.1,C29F3.7,C29F9.3,oac-6,C34H4.2,C49C3.9,C49C8.5,C52A10.1,ugt-44,F22H10.2,F25A2.1,F35E12.9,oac-20,skr-3,F53B2.8,F53C11.1,F54E2.1,F55B11.4,dod-22,clec-67,hrg-3,F59B1.8,zip-2,K08D8.4,K11H12.4,M02H5.8,cpr-3,T19D12.4,T24B8.5,T24C4.4,tba-7,Y116A8C.29,Y46G5A.20,ZK1055.7,sid-2,dod-19,ZK6.11,ZK896.4,ZK896.5	http://www.ncbi.nlm.nih.gov/pubmed/18627611
Mutants	UP by dpy-21 mutant L3	58	516	296	29469	4.31e-27	9.89e-24	9.08e-26	B0024.4,B0507.6,B0507.8,dod-20,fbxa-162,C08E8.4,clc-1,C17H1.4,C17H1.7,C18A11.1,C31B8.4,C32H11.1,C36C5.12,fbxa-12,C50F7.5,C54D10.14,dct-3,C54D10.8,F15B9.6,gst-22,F22G12.1,F33H12.7,F35F10.13,F42C5.3,F44G3.10,F44G3.2,F47G3.4,skr-5,syx-2,F53A9.2,F53B2.8,F53F1.6,dod-22,F57B9.3,K10G4.3,R07C12.1,bath-47,bath-46,T08E11.1,T09F5.12,T24E12.5,T26F2.3,T26H5.9,T28A11.19,T28A11.20,W07B8.4,W08A12.4,Y22D7AL.15,Y3…	http://www.ncbi.nlm.nih.gov/pubmed/26641248
Development/Dauer/Aging	UP from young adults to 10 days of age	102	516	1149	29469	5.2e-27	1.19e-22	1.08e-24	B0024.4,B0348.2,valv-1,B0507.8,magu-2,tsp-2,tsp-1,ikb-1,nhr-63,C06E4.8,egal-1,C14B1.3,C17B7.10,C17B7.4,C28G1.5,C31B8.4,C34C6.7,C35C5.9,C39H7.4,C45B11.2,C52A10.1,dct-3,C54D10.8,EGAP1.1,zmp-1,ncr-1,F08B12.4,tth-1,F08G2.5,scrm-4,F13A7.11,F13H6.5,F16H6.10,clec-221,F22B7.9,F22H10.2,ifd-2,nhr-180,sri-36,F35E12.8,F40F12.7,tag-120,tag-196,F42C5.3,F43G6.8,nhr-18,skr-3,F47D12.6,syx-2,F52B11.5,F53A9.1,F53A9…	http://www.ncbi.nlm.nih.gov/pubmed/18778409
Mutants	UP by mir-58, mir-80, mir-81, mir-82 mutant	130	516	1931	29469	3.42e-26	7.84e-23	7.07e-24	B0348.2,B0507.6,B0507.8,C04G2.8,C06E4.8,best-5,fbxa-158,fbxa-162,C08E8.4,C10C5.2,C17B7.10,ins-11,C17H1.7,C18H9.6,oac-6,C31B8.4,C36B1.6,fbxa-12,scl-5,C42D4.13,C44H9.5,C45B11.2,C49G7.12,C50B8.4,C50F4.9,C50F7.5,coel-1,dct-3,C54D10.8,C54F6.5,EGAP1.1,F01D5.7,F01D5.8,oac-14,F09F7.6,F10E9.12,scrm-4,F13A7.11,F15B9.6,F16B4.2,nhr-21,cth-1,F22G12.1,thn-1,nhr-180,sri-36,F33H12.7,F37A8.5,pqm-1,F42C5.3,cyp-33C…	http://www.ncbi.nlm.nih.gov/pubmed/26232411
Mutants	down by hif-1(ia4) mutant under isp-1(qm150) mutant	87	516	832	29469	5.09e-26	1.17e-21	1.04e-23	B0348.2,B0457.6,nhr-50,fbxa-158,C08E8.4,egal-1,C16D9.4,C17H1.7,C18H9.6,C29F3.7,C29F9.4,C31B8.4,C33H5.13,C34H4.2,C36C5.12,C38H2.2,C39H7.4,C41G7.8,C45B11.2,math-24,C52A10.1,ets-9,D1054.5,ugt-44,fbxa-53,F10C2.3,scrm-4,nmgp-1,F15A8.6,F15B9.6,F19B2.5,mth-1,F33H12.7,F35C11.4,F35E12.8,fbxa-99,cyp-33C4,F44G3.10,skr-3,F54D1.6,F54E2.1,F57B9.3,F59B1.8,H20E11.2,K03A11.5,K03H1.5,K08D8.6,oac-57,K11H12.3,sodh-1…	http://www.ncbi.nlm.nih.gov/pubmed/25288734
Mutants	UP by mir-60 mutant (Kato)	41	516	119	29469	2.54e-25	5.84e-22	5.16e-24	B0024.4,B0457.6,tsp-2,tsp-1,fbxa-162,C08E8.4,C17H1.7,C18H7.11,C34H4.2,C52A10.1,F08G2.5,F10E9.12,F15B9.6,F27E5.9,F33H12.7,tag-120,F53A9.2,F54E2.1,F57B9.3,K08D8.12,M01G12.9,R03H10.6,cyp-33C8,cpr-3,T19D12.4,T24C4.4,T24E12.5,zip-10,tba-7,arrd-7,Y34F4.4,Y37H2A.14,Y39B6A.24,hpo-6,Y47H10A.5,Y54G11A.4,Y69A2AL.2,Y75B8A.39,fbxa-30,ZK1055.7,ZK896.1	https://www.ncbi.nlm.nih.gov/pubmed/27623524
DAF/Insulin/food	UP by daf-16 mutant (McElwee)	64	516	411	29469	3.29e-24	7.55e-22	6.62e-24	B0024.4,clec-41,valv-1,C04G6.5,nhr-63,nhr-50,fbxa-157,C10C5.2,C16D9.4,C28G1.5,oac-6,C32H11.1,C34H4.2,C49C3.9,C49C8.5,C49G7.12,ugt-44,oac-14,F13A7.11,F13B6.2,gst-22,cth-1,F25A2.1,ifd-2,mth-1,F35E12.9,clec-232,oac-20,sru-22,cyp-33C4,F47D12.6,F53C11.1,F54E2.1,dod-22,F59B1.8,H20E11.1,H20E11.2,cdr-7,K05B2.4,K08D8.6,K10D11.5,K11H12.4,M01G12.9,T05F1.9,T19D12.4,T24C4.4,lec-10,far-6,Y17D7B.2,arrd-7,lys-3,…	http://www.ncbi.nlm.nih.gov/pubmed/15308663
Development/Dauer/Aging	UP in day 12 vs. day 2 (Pu)	101	516	1183	29469	4.31e-25	9.88e-22	8.59e-24	pitr-4,valv-1,B0507.6,tsp-2,tsp-1,C04G2.8,C06E4.8,C07E3.3,C16D9.9,ins-11,C17H1.4,C18A11.1,C25H3.10,C31B8.4,C32F10.4,C36B1.6,C38H2.3,C49G7.12,C50F4.9,C54D10.8,C54F6.5,D1007.19,EGAP1.1,F08F1.4,F08G2.5,F09F7.6,F09F9.3,F10C2.3,F10C2.7,F10E9.12,scrm-4,F11C7.6,F13H6.5,F18G5.6,F21C10.11,sri-36,F35E12.9,F37A8.5,tag-196,nfm-1,F42C5.3,nhr-18,fbxa-143,F44G3.2,skr-5,arrd-24,F49H6.3,F53A9.1,F53A9.6,F53A9.7,fb…	http://www.ncbi.nlm.nih.gov/pubmed/25838541
Mutants	Down spr-5 mutant (sprf13)	107	516	1368	29469	3.86e-23	8.85e-21	7.63e-23	fbxa-105,C03G6.5,C04E12.2,ikb-1,srh-2,nhr-50,best-5,C07E3.3,fbxa-162,C25H3.10,hil-1,C31B8.4,C32F10.4,C34C6.7,C35C5.8,C35C5.9,C36B1.6,C36C5.12,math-24,C50F4.9,coel-1,C54F6.5,D1086.2,F08F1.4,tth-1,F09F7.6,F10D2.8,F10E9.12,glc-1,F11C7.6,F13A7.11,F13H6.5,F18G5.6,F20C5.4,F21C10.11,F22B7.9,F36F2.2,F37A8.5,pqm-1,tag-196,F43G6.8,dpf-6,cyp-33C4,nhr-18,F46C5.1,F47B8.4,skr-5,F48G7.2,clec-240,F53A9.2,F53A9.8…	http://www.ncbi.nlm.nih.gov/pubmed/19379696
DAF/Insulin/food	UP by starved (Mueller)	116	516	1648	29469	3.15e-22	7.22e-20	6.17e-22	tsp-2,tsp-1,ikb-1,srh-2,nhr-63,nhr-50,fbxa-157,C07E3.3,fbxa-162,C16D9.9,C18A11.1,C25H3.10,hil-1,C31B8.4,C32F10.4,C34C6.7,zip-5,C34D10.2,C35C5.8,C35C5.9,C36B1.6,scl-5,C39H7.4,math-24,C50F4.9,coel-1,D1054.5,D1086.2,ugt-44,ncr-1,nhr-36,F09F7.5,F09F7.6,F10E9.12,glc-1,scrm-4,F13H6.5,sulp-2,F15B9.6,F16B4.2,F18G5.6,F20C5.4,F21C10.10,nhr-21,gst-22,F22B7.9,F22H10.2,F23H12.3,nhr-180,F36F2.2,F37A8.5,F43G6.8…	http://www.ncbi.nlm.nih.gov/pubmed/25419847
DAF/Insulin/food	UP by daf-16 mutant under daf-2;rsks-1 mutant	98	516	1170	29469	3.87e-24	8.87e-20	7.52e-22	B0024.4,B0348.2,clec-41,B0457.6,valv-1,C04G6.5,nhr-63,fbxa-157,C10C5.2,C15C7.5,C16B8.3,C18H7.11,C18H9.6,C29F3.7,C29F9.4,oac-6,C32H11.1,C33H5.13,C34H4.2,scl-5,C49C3.9,C49C8.5,C51E3.10,cebp-1,ugt-44,F08F1.4,F08G2.5,oac-14,F11C7.6,F13B6.2,F19B2.5,gst-22,ets-4,cth-1,F22H10.2,F25A2.1,ifd-2,mth-1,F35E12.10,F35E12.9,F35F10.13,clec-232,oac-20,lec-11,F39E9.1,F53C11.1,F54E2.1,dod-22,clec-67,H20E11.1,cdr-7,…	http://www.ncbi.nlm.nih.gov/pubmed/24332851
Development/Dauer/Aging	expression oscillatory during larval development	149	516	2682	29469	5.93e-23	1.36e-20	1.14e-20	B0024.4,B0244.6,B0310.3,pitr-4,B0457.6,valv-1,fbxa-158,C08E8.4,C08F11.13,clc-1,C10C5.2,C15C7.5,C17B7.3,C18A11.1,C18H9.6,fbxa-82,C25H3.10,C29F9.3,C29F9.4,hil-1,oac-6,C34H4.2,C35C5.9,scl-5,C41G7.8,C44H9.5,C45B11.2,C49A9.9,C49C8.5,C49G7.12,C50F7.5,C51E3.10,C52A10.1,coel-1,cebp-1,D1086.2,F08G2.5,oac-14,F09F7.6,F10E9.12,F13A7.11,sulp-2,F15B9.6,F20C5.4,F20G2.5,F21C10.4,ets-4,cth-1,F22H10.2,F23H12.3,F25…	http://www.ncbi.nlm.nih.gov/pubmed/24440504
Mutants	Down kgb-1 mutant vs. wt by Fed	63	516	444	29469	3.95e-21	9.06e-21	7.55e-22	B0024.4,valv-1,C04G6.5,fbxa-157,C07E3.3,clc-1,C17H12.8,oac-6,C33H5.13,C34C6.7,zip-5,C49C3.9,C54F6.5,F01D5.8,F08B12.4,scrm-4,F13B6.2,clec-221,F21C10.4,gst-22,F22H10.2,F22H10.3,F23H12.3,ifd-2,mth-1,F35E12.10,F37C4.5,lec-11,tag-196,F47D12.6,F53A9.2,F53A9.7,F53B2.8,F53C11.1,F54E2.1,tag-234,F56D5.6,ttr-51,K08D8.4,K10D11.5,M02H5.8,R02D5.3,lec-8,swt-6,cpr-3,T19D12.4,T24B8.5,T24C4.4,lec-10,W02A2.9,W06F12…	http://www.ncbi.nlm.nih.gov/pubmed/23352664
Chemicals/stress	UP by tert-butyl hydrogen peroxide (Oliveira)	48	516	219	29469	4.06e-22	9.31e-19	7.69e-21	nhr-50,C07E3.3,C08E8.4,C08F11.13,C18A11.1,oac-6,C32F10.4,C34C6.7,C50F7.5,F08B12.4,oac-14,F09F7.6,F15A8.6,F18G5.6,F21C10.10,nhr-21,F22B8.4,nhr-180,F40F12.7,nfm-1,F43G6.8,cyp-33C4,nhr-18,F53A9.7,F53B2.8,F59B1.8,far-7,dhhc-10,K03A11.5,K03H1.10,K03H1.5,K05B2.4,oac-57,nhr-203,R02D5.3,nhr-206,cyp-13A1,T12A7.6,T12G3.1,ttr-23,T28H10.3,W09G12.7,nhr-231,Y45F10D.6,fbxa-128,cyp-32B1,nhr-112,fbxa-79	http://www.ncbi.nlm.nih.gov/pubmed/19575768
Chemicals/stress	UP by cadmium	49	516	232	29469	4.3e-23	9.86e-19	8.08e-21	B0024.4,B0507.8,C06E4.8,fbxa-158,C08E8.4,C10C5.2,C17H1.4,C17H1.7,C18A11.1,C25H3.10,C29F3.7,oac-6,C31B8.4,C32F10.4,C50F7.5,dct-3,C54D10.8,oac-14,F15B9.6,F22B7.9,thn-1,F35E12.8,F42C5.3,cyp-33C4,skr-5,F53B2.8,F56C3.9,F57B9.3,F59B1.8,far-7,M01G12.9,nhr-206,bath-46,T08E11.1,cpr-3,ttr-23,T24B8.5,T28A11.19,W08A12.4,W09G12.7,Y39B6A.24,Y45F10D.6,Y46G5A.20,Y47H10A.3,Y47H10A.5,Y6E2A.5,pqn-92,ZC196.6,ins-7	http://www.ncbi.nlm.nih.gov/pubmed/17592649
Development/Dauer/Aging	UP by bar-1(ga80), with development effect	61	516	414	29469	6.99e-22	1.6e-18	1.3e-19	B0024.4,clec-41,B0507.8,tsp-2,fbxa-158,fbxa-162,C08E8.4,C17B7.4,C29F9.3,hil-1,C31B8.4,C45B11.2,C50F7.5,C54D10.8,oac-14,tts-1,F10E9.12,F15B9.6,F19B2.5,F20G2.5,F22B7.9,cth-1,F22G12.1,F22H10.2,F33H12.7,pqm-1,F44G3.2,F48G7.2,F53B2.8,fbxa-24,F57B9.3,K03H1.10,K08D8.1,K08D8.4,lea-1,clec-258,MTCE.7,cyp-33C8,swt-6,T04C12.7,T08E11.1,T12G3.1,T19D12.4,T24C4.4,T24E12.5,zip-10,T28A11.5,tba-7,W08A12.4,Y34F4.4,c…	http://www.ncbi.nlm.nih.gov/pubmed/24819947
Mutants	Down spr-5 mutant (sprf)	65	516	500	29469	5.28e-21	1.21e-16	9.76e-20	C03G6.5,ikb-1,srh-2,best-5,fbxa-162,C25H3.10,hil-1,C31B8.4,C32F10.4,C34C6.7,C35C5.8,C35C5.9,C36B1.6,C36C5.12,math-24,C54F6.5,D1086.2,F10D2.8,glc-1,F11C7.6,F18G5.6,F21C10.11,F36F2.2,F37A8.5,F43G6.8,dpf-6,nhr-18,F46C5.1,F47B8.4,clec-240,F53A9.2,F53A9.8,F56D5.6,K01A2.10,far-7,K03D3.2,K03H1.5,spp-20,cyp-35B1,lea-1,sodh-1,M03D4.3,M163.1,M60.4,nhr-206,aakg-4,T07G12.5,bath-47,cyp-34A4,T20D4.11,ttr-23,T2…	http://www.ncbi.nlm.nih.gov/pubmed/19379696
Mutants	UP by mekk-3/drl-1 RNAi, pha-4 targets	39	516	133	29469	2.69e-20	6.17e-18	4.93e-18	fbxa-105,fbxa-162,C08E8.4,C08F11.13,C17H12.8,C18A11.1,C29F9.4,C34D10.2,C49C3.9,C49C8.5,C50F4.9,coel-1,F09F7.5,F20G2.5,F22G12.1,F53A9.8,fbxa-24,K03H1.10,spp-20,lea-1,K10D11.3,M28.8,R02C2.7,nhr-206,cyp-33C8,math-37,T04F8.7,cpr-3,T12G3.1,T19D12.4,fbxa-127,T26H5.9,T28H10.3,Y17G7B.8,Y47H10A.3,Y51H4A.25,cyp-32B1,ugt-18,ZK896.1	http://www.ncbi.nlm.nih.gov/pubmed/24655420
Mutants	UP by lin-45 mutant (Burton)	70	516	613	29469	3.38e-19	7.76e-17	6.16e-19	B0024.4,tsp-2,tsp-1,C03G6.5,C04E12.2,oac-3,clc-1,C10C5.2,C17H12.8,oac-6,C37C3.10,C49G7.12,C52A10.1,C54F6.5,cebp-1,ugt-44,F08F1.4,F08G2.5,oac-14,F19B2.5,F20G2.5,gst-22,F22H10.2,F25A2.1,F33H12.7,F35E12.8,F37C4.5,tag-120,F44G3.10,F49H6.13,F53A9.1,F53A9.2,F53A9.7,F53B2.8,ttr-51,poml-4,K08D8.6,K10D11.5,K11H12.4,M02H5.8,R02C2.7,cyp-33C8,swt-6,T04A6.1,T04C12.7,bath-46,T09F5.12,cyp-13A1,cpr-3,T19D12.4,tt…	https://www.ncbi.nlm.nih.gov/pubmed/28166192
DAF/Insulin/food	down by rapamycin under eat-2 mutant	51	516	294	29469	2.93e-18	6.71e-16	5.28e-17	B0024.4,B0507.8,srh-2,C06E4.8,fbxa-157,fbxa-158,hil-1,C31B8.4,C32F10.4,C34C6.7,C35C5.8,C50F7.5,oac-14,F09F7.6,glc-1,F15B9.6,F18G5.6,F19B2.5,F21C10.10,ttm-4,F42C5.3,tag-343,nhr-18,F46C5.1,skr-5,F48G7.2,F53A9.1,F53A9.6,F54D1.6,fbxa-24,F58F9.3,far-7,spp-20,lea-1,K10G4.3,sodh-1,M163.1,M60.4,R03H10.6,R07C12.1,T12G3.1,T24E12.5,T26F2.3,T28H10.3,W08A12.4,lys-3,Y47H10A.5,Y6E2A.4,Y75B8A.39,ZC196.6,ZK896.4	http://www.ncbi.nlm.nih.gov/pubmed/26676933
Chemicals/stress	UP by fenamiphos high	82	516	919	29469	1.34e-17	3.08e-14	2.41e-17	B0024.4,pitr-4,valv-1,magu-2,ikb-1,oac-3,nhr-63,nhr-50,fbxa-157,C10C5.2,egal-1,C14B1.3,ins-11,C18A11.1,C18H9.6,oac-6,C31B8.4,C31H5.1,C32F10.4,C34D10.2,C35C5.8,C36B1.6,C49G7.12,C50B8.4,C50F7.5,ncr-1,tth-1,oac-14,F09F7.6,F10C2.7,F10E9.12,glc-1,F13A7.11,sulp-2,F15A8.6,F18G5.6,F22B7.9,F25A2.1,thn-1,nhr-180,F35E12.9,oac-20,F47D12.6,syx-2,F48G7.2,F53A9.2,F53A9.6,F53A9.8,F53F1.6,fbxa-24,F56D5.6,F59B1.8,…	http://www.ncbi.nlm.nih.gov/pubmed/19402892
Mutants	UP by daf-2 mutant (Rizki)	99	516	1357	29469	1.49e-17	3.41e-16	2.65e-16	valv-1,best-5,C07E3.3,egal-1,sox-4,C16B8.3,C18A11.1,C25H3.10,C29F9.3,C29F9.4,hil-1,C31B8.4,C34C6.7,tag-244,C35C5.8,C35C5.9,C39H7.4,C42D8.1,math-24,C50F4.9,C50F7.5,C52A10.1,twk-28,C54D10.13,C54F6.5,D1054.5,F01D5.8,F08B12.4,F08F1.4,tth-1,F09F7.6,scrm-4,sulp-2,F15A8.6,F15B9.6,F16B4.2,F21C10.10,F21C10.11,F21C10.4,F22B7.9,F32A5.8,F35E12.8,F37C4.5,tag-196,nfm-1,skr-3,F46G10.1,F47B8.4,syx-2,F53A9.1,F53B…	http://www.ncbi.nlm.nih.gov/pubmed/21909281
DAF/Insulin/food	UP by daf-2 mutant (Sonoda)	90	516	1121	29469	1.77e-17	4.07e-14	3.13e-16	B0507.8,C03G6.5,srh-2,best-5,fbxa-162,C08E8.4,C08F11.13,sox-4,C17H12.8,C18A11.1,C29F9.3,C29F9.4,hil-1,C34C6.7,C34D10.2,tag-244,C35C5.9,C36A4.11,C38H2.2,C41G7.8,coel-1,dct-3,C54F6.5,D1054.5,D1086.2,tth-1,tts-1,F10E9.12,scrm-4,F15B9.6,F16B3.2,F21C10.10,F21C10.11,F22B7.9,thn-1,F36F2.2,F36G9.7,nfm-1,F42C5.3,F47B8.4,ttr-51,far-7,fkh-9,K03D3.2,poml-4,cyp-35B1,K08D8.1,lea-1,M60.4,R02D5.3,arrd-11,nhr-206…	https://www.ncbi.nlm.nih.gov/pubmed/27320929
Microbes	UP Bacillus strain 67	57	516	412	29469	5.97e-17	1.37e-13	1.04e-15	fbxa-157,C18A11.1,C25H3.10,hil-1,oac-6,C31B8.4,C34C6.7,C34D10.2,C35C5.8,C35C5.9,C36B1.6,C39H7.4,C50F7.5,F09F7.5,glc-1,F11C7.6,F18G5.6,F21C10.11,F22B7.9,thn-1,nhr-180,clec-232,oac-20,sru-22,F46C5.1,F47B8.4,F53A9.1,F53A9.2,F53A9.7,F53A9.8,fbxa-24,tag-234,far-7,poml-4,cyp-35B1,sodh-1,M02H5.8,T04A6.1,T04B2.5,T04F8.7,cpr-3,fbxa-59,T19C4.5,T20D4.11,T24C4.3,T24E12.5,T26H5.9,T28A11.19,T28H10.3,Y43C5A.3,Y…	http://www.ncbi.nlm.nih.gov/pubmed/23028509
Chemicals/stress	UP by high dichlorvos	84	516	996	29469	1.11e-16	2.54e-14	1.93e-15	pitr-4,valv-1,srh-2,nhr-63,nhr-50,fbxa-157,fbxa-162,C08F11.13,C10C5.2,C14B1.3,ins-11,C18H9.6,C32F10.4,C34C6.7,C35C5.9,C49G7.12,C50F7.5,coel-1,C54F6.5,F08B12.4,tth-1,oac-14,F09F7.5,F09F7.6,F09F9.3,F10E9.12,glc-1,clec-221,F21C10.10,F21C10.4,cth-1,F22H10.2,F25A2.1,thn-1,nhr-180,oac-20,fbxa-99,F37C4.5,F42C5.3,F48G7.2,F53A9.1,F53A9.2,F53A9.6,F53A9.8,fbxa-24,F59B1.8,ttr-51,far-7,dhhc-10,K03D3.2,K05B2.4…	http://www.ncbi.nlm.nih.gov/pubmed/19402892
Mutants	down by mec-3(e1338) mutant	52	516	336	29469	1.95e-17	4.47e-14	3.36e-15	B0507.6,tsp-2,tsp-1,C06E4.8,fbxa-158,C17H1.7,C18H7.11,C31B8.4,C35C5.8,C42D4.13,math-24,C50B8.4,C54D10.14,dct-3,C54D10.8,C54F6.5,cebp-1,zmp-1,F08F1.4,tth-1,F09F9.3,F10E9.12,F21C10.11,F22G12.1,F35F10.13,F36G9.7,F42C5.3,F47B8.4,skr-5,F53A9.1,F53A9.2,F54D1.6,K03D3.2,spp-20,cyp-35B1,M28.8,swt-6,T04C12.7,T07G12.5,cyp-34A4,T20D4.15,T28A11.19,T28A11.4,W07B8.4,W08A12.4,lys-3,Y46G5A.20,Y47H10A.3,Y47H10A.5,…	http://www.ncbi.nlm.nih.gov/pubmed/23889932
DAF/Insulin/food	UP by rapamycin	78	516	862	29469	2.55e-17	5.86e-14	4.37e-17	B0024.4,clec-41,valv-1,magu-2,C04E12.2,C04G2.8,nhr-63,C08F11.13,clc-1,sox-4,C15C7.5,C16D9.4,C17B7.3,C28G1.5,oac-6,zip-5,C49C3.9,C50B8.4,C50F7.5,F01D5.8,F09F9.3,F13B6.2,nmgp-1,sulp-2,F15A8.6,F15B9.6,clec-221,F20G2.5,F21C10.4,gst-22,cth-1,F22H10.2,ifd-2,mth-1,F35E12.10,F35E12.9,F35F10.13,oac-20,fbxa-99,lec-11,F39E9.1,tag-343,dpf-6,cyp-33C4,F44G3.2,F47D12.6,F53C11.1,F53F1.6,dod-22,F56C3.9,K02C4.2,K0…	http://www.ncbi.nlm.nih.gov/pubmed/26676933
Chemicals/stress	UP by Cadmium under mtl-1 KO, mtl-2 (zs1) mutant	68	516	639	29469	2.73e-17	6.26e-14	4.64e-16	B0024.4,B0348.2,tsp-2,tsp-1,C08E8.4,C17H1.7,C17H12.8,C25H3.10,hil-1,C35C5.8,C35C5.9,C37C3.10,coel-1,D1054.5,F08G2.5,F09F7.6,F10E9.12,scrm-4,F13A7.11,F15B9.6,F20G2.5,F21C10.10,F22H10.2,F25A2.1,thn-1,F44G3.10,F46C5.1,skr-5,F53B2.8,fbxa-24,F56C3.9,clec-67,F57B9.3,K01A2.10,far-7,poml-4,lea-1,gsto-3,K10G4.3,sodh-1,M01G12.9,M02H5.8,M03D4.3,M163.1,M60.4,cyp-33C8,swt-6,aakg-4,T05H4.15,cpr-3,T19D12.4,ttr-…	http://www.ncbi.nlm.nih.gov/geo/query/acc.cgi?acc=GSE29951
Mutants	down by mec-3(e1338), PVD/OLL	56	516	409	29469	3.97e-16	9.1e-14	6.69e-16	B0507.6,B0507.8,tsp-2,tsp-1,fbxa-157,fbxa-158,C17H1.7,C31B8.4,zip-5,C36C5.12,C42D4.13,C49G7.12,C50F7.5,C54D10.14,dct-3,C54D10.8,C54F6.5,tth-1,F10E9.12,F13A7.11,F21C10.11,F22G12.1,F33H12.7,F35E12.4,F35F10.13,F36F2.2,F36G9.7,F47B8.4,skr-5,F53A9.1,F53A9.2,F53A9.8,K03D3.2,spp-20,cyp-35B1,R07C12.1,swt-6,T04C12.7,T04F8.7,cyp-34A4,T20D4.11,ttr-23,T28A11.19,T28A11.2,T28A11.20,T28A11.4,W07B8.4,W08A12.4,Y2…	http://www.ncbi.nlm.nih.gov/pubmed/23889932
Microbes	UP by B. thuringiensis (BT247), proteomics	40	516	171	29469	4.79e-17	1.1e-12	8.02e-16	B0024.4,clec-41,C15C7.5,C17H12.8,C49C8.5,F08B12.4,tth-1,scrm-4,F21C10.10,ifd-2,F35E12.10,F37C4.5,F40F12.7,F40F8.5,tag-196,skr-3,F46G10.1,F53C11.1,F53F1.6,clec-67,ttr-51,far-7,K08D8.6,K11H12.4,sodh-1,M02H5.8,R02D5.3,lec-8,T19D12.4,T24E12.5,tba-7,T28H10.3,lec-10,far-6,W09G12.7,clec-4,hpo-6,ZK1055.7,dod-19,ZK6.11	http://www.ncbi.nlm.nih.gov/pubmed/25452134
Tissue	UP in germline-ablated animals	91	516	1206	29469	8.16e-17	1.87e-12	1.36e-15	clec-41,B0457.6,vit-5,C04G2.8,C06E4.8,C07E3.3,C08E8.4,C08F11.13,egal-1,C14B1.3,C17H12.8,C18E9.9,C18H7.11,C18H9.6,C29F3.7,C29F9.3,C29F9.4,hil-1,C32H11.1,C33H5.13,C35B8.4,C38H2.2,scl-5,C49A9.9,C49C8.5,C52A10.1,ugt-44,F01D5.8,tts-1,scrm-4,F15B9.6,F18G5.6,F21C10.10,F21C10.11,ets-4,F22H10.3,snb-2,F23H12.3,thn-1,F32A5.8,F35E12.10,F36F2.2,F37C4.5,lec-11,F39E9.22,F40F12.7,F40F8.5,pqm-1,tag-196,ttm-4,skr-…	http://www.ncbi.nlm.nih.gov/pubmed/25093668
Mutants	UP gas-1 mutant	54	516	381	29469	9.89e-18	2.27e-13	1.63e-15	srh-2,C06E4.8,best-5,fbxa-162,C08E8.4,C17H1.7,C18A11.1,C29F9.3,C32F10.4,C35C5.9,C50F4.9,C52A10.1,C54F6.5,tth-1,F09F7.6,scrm-4,F13A7.11,F18G5.6,nhr-21,F22H10.2,F40F12.7,nhr-18,F46G10.1,F47B8.4,F53A9.6,F53A9.7,F53A9.8,dod-22,clec-67,cdr-7,K03D3.2,K10D11.2,sodh-1,M163.1,cyp-33C8,swt-6,T04B2.5,T04F8.7,T05H4.15,fbxa-60,T12G3.1,ttr-23,T24B8.5,T28H10.3,W04B5.1,Y116A8C.29,Y17G7B.8,Y22D7AL.15,clec-4,hpo-6…	http://www.ncbi.nlm.nih.gov/pubmed/18178500
Mutants	Down spr-5 mutant (sprf26)	86	516	1080	29469	1.13e-15	2.59e-12	1.85e-15	pitr-4,B0348.2,C03G6.5,ikb-1,srh-2,fbxa-157,best-5,fbxa-162,C16D9.4,C16D9.9,C17B7.4,ins-11,C25H3.10,hil-1,C31B8.4,C32F10.4,C34C6.7,C35C5.8,C35C5.9,C36B1.6,C36C5.12,math-24,C54F6.5,D1086.2,F10D2.8,glc-1,F11C7.6,F13H6.5,F18G5.6,F21C10.11,snb-2,F36F2.2,F37A8.5,nfm-1,F43G6.8,dpf-6,nhr-18,F46C5.1,F47B8.4,skr-5,clec-240,F53A9.2,F53A9.8,F56D5.6,nhr-195,K01A2.10,far-7,K03D3.2,K03H1.5,spp-20,cyp-35B1,lea-…	http://www.ncbi.nlm.nih.gov/pubmed/19379696
DAF/Insulin/food	down by daf-16 mutant under daf-2;rsks-1 mutant	74	516	791	29469	1.51e-15	3.47e-13	2.46e-14	B0507.8,tsp-2,tsp-1,C03G6.5,C04G2.8,best-5,C07E3.3,C08E8.4,C17H1.7,C18A11.1,C25H3.10,hil-1,C34D10.2,C36A4.11,C38H2.3,C50F7.5,dct-3,C54D10.8,C54F6.5,D1086.2,F01D5.7,tth-1,F09F7.6,F15B9.6,F21C10.10,F21C10.11,F22B7.9,F22G12.1,thn-1,F36G9.7,F42G2.7,nhr-18,F47B8.4,skr-5,F53A9.1,F56D5.6,far-7,K02C4.2,K03A11.5,fkh-9,K03D3.2,spp-20,poml-4,K06B9.6,cyp-35B1,lea-1,sodh-1,M60.4,arrd-11,math-37,aakg-4,T05H4.1…	http://www.ncbi.nlm.nih.gov/pubmed/24332851
Chemicals/stress	Down by Beta-naphthoflavone 7	105	516	1613	29469	1.74e-16	4e-15	2.81e-14	B0024.4,tsp-1,C04E12.2,ikb-1,C04G6.5,C06E4.8,best-5,fbxa-162,C08E8.4,C08F11.13,C10C5.2,sox-4,C16B8.3,ins-11,C17H12.8,fbxa-82,C25H3.10,C34C6.7,zip-5,tag-244,C35C5.8,C36B1.6,scl-5,C49C3.9,C49C8.5,C50F7.5,ets-9,twk-28,ugt-44,F08B12.4,F08F1.4,F08G2.5,oac-14,F09F7.6,F13A7.11,nmgp-1,sulp-2,F20C5.4,F21C10.10,gst-22,F22B7.9,F22H10.3,snb-2,F23H12.3,thn-1,F35E12.9,F36F2.2,lec-11,F40F12.7,tag-120,tag-196,F4…	http://www.ncbi.nlm.nih.gov/pubmed/11697852
Chemicals/stress	UP by MWCNT 24H vs. 0H	80	516	940	29469	2.42e-15	5.54e-13	3.88e-15	B0348.2,tsp-2,tsp-1,ikb-1,nhr-50,fbxa-162,C08F11.13,egal-1,C17B7.4,C18A11.1,hil-1,C31B8.4,C32F10.4,C33H5.13,C34C6.7,tag-244,C35C5.9,C36B1.6,scl-5,math-24,coel-1,D1086.2,tth-1,F10E9.12,glc-1,F13H6.5,F18G5.6,F21C10.10,gst-22,thn-1,moe-3,F36F2.2,F36G9.7,tag-196,nfm-1,tag-343,nhr-18,F47B8.4,skr-5,F53A9.1,F53A9.8,F54D1.6,fbxa-24,tag-234,dod-22,F56D5.6,K01A2.10,far-7,K03A11.5,K03H1.10,sodh-1,M01H9.4,M1…	http://www.ncbi.nlm.nih.gov/geo/query/acc.cgi?acc=GSE24847
Chemicals/stress	UP treated by 1 mgl DZN	35	516	122	29469	2.75e-17	6.31e-14	4.38e-15	B0024.4,B0348.2,tsp-2,tsp-1,C18A11.1,C18H9.6,C25H3.10,C32F10.4,C35C5.8,C50F7.5,oac-14,F09F7.6,glc-1,F21C10.10,F44G3.10,F46C5.1,F47B8.4,F53A9.7,F53A9.8,F53B2.8,fbxa-24,K11H12.4,sodh-1,cyp-33C8,cpr-3,T12G3.1,T19D12.4,ttr-23,T22F3.11,T24C4.4,clec-4,Y47H10A.5,cyp-32B1,ZK669.3,ZK896.5	http://www.ncbi.nlm.nih.gov/pubmed/20808445
Mutants	UP by vhp-1 RNAi Adult	38	516	155	29469	3.08e-15	7.06e-13	4.87e-15	B0024.4,clec-41,dod-20,tsp-2,tsp-1,C07E3.3,clc-1,C16B8.3,C49C3.9,tth-1,F13A7.11,F20G2.5,F22H10.3,F35E12.8,F35E12.9,F37C4.5,lec-11,skr-3,F53A9.8,fbxa-24,F54E2.1,dod-22,K10D11.5,M60.4,lec-8,cyp-33C8,cpr-3,T12G3.1,T19D12.4,T24C4.4,VZK822L.2,Y45F10D.6,Y46D2A.2,Y47H10A.5,ZK1055.7,ins-7,dod-19,ZK6.11	http://www.ncbi.nlm.nih.gov/geo/query/acc.cgi?acc=GSE82238
Microbes	UP by B. thuringiensis (BT247), C. elegans strain MY15	44	516	232	29469	3.32e-15	7.6e-13	5.21e-15	B0024.4,B0348.2,C04G6.5,C16B8.3,C17H12.8,C44H9.5,C49C3.9,C50F7.5,ugt-44,oac-14,F13A7.11,F18G5.6,F19B2.5,F21C10.11,F22H10.3,ifd-2,F35E12.9,F37C4.5,F49H6.3,F53A9.1,F53A9.2,F53A9.6,F53A9.7,F55B11.4,dod-22,cdr-7,K10D11.2,K11H12.4,M02H5.8,T10B9.9,cpr-3,T12G3.1,T19D12.4,T24B8.5,T24C4.4,T24E12.5,Y22D7AL.15,lys-3,clec-4,fbxa-14,sid-2,ZK6.11,ZK896.4,ZK896.5	http://www.ncbi.nlm.nih.gov/pubmed/21931778
Microbes	UP by S. aureus (Bond)	59	516	482	29469	3.34e-15	7.66e-13	5.21e-14	srh-2,fbxa-162,C16D9.9,ins-11,hil-1,C31B8.4,C34C6.7,C35C5.8,C36C5.12,scl-5,C50F4.9,C50F7.5,coel-1,tts-1,F09F7.6,F09F9.3,F10E9.12,glc-1,F18G5.6,F21C10.4,nhr-21,sri-36,F36F2.2,F36G9.7,tag-196,nhr-18,F46C5.1,F47B8.4,skr-5,F48G7.2,F49H6.3,F53A9.7,fbxa-24,dod-22,K01A2.10,far-7,K02C4.2,K03A11.5,K03D3.2,spp-20,sodh-1,M60.4,arrd-11,R160.4,aakg-4,T22F3.11,T27C5.8,zip-10,T28A11.4,W07B8.4,W08A12.4,Y43C5A.3,…	http://www.ncbi.nlm.nih.gov/pubmed/25474640
Tissue	Intestine-enriched mRNA tag (Pauli)	64	516	589	29469	7.07e-15	1.62e-11	1.1e-14	clec-41,valv-1,dod-20,tsp-1,C04G6.5,nhr-63,fbxa-158,fbxa-162,C08F11.13,clc-1,sox-4,C14B1.3,C16D9.4,C17H12.8,C18A11.1,C25H3.10,C29F3.7,C29F9.3,C32F10.4,C34H4.2,C35C5.8,C35C5.9,math-24,C49C3.9,C50B8.4,twk-28,ugt-44,F01D5.8,F09F7.5,nmgp-1,F16H6.10,F18G5.6,F20C5.4,gst-22,F23H12.3,ifd-2,lec-11,pqm-1,ttm-4,skr-5,F53A9.1,F53A9.2,F53F1.6,F54E2.1,F59B1.8,far-7,K02C4.2,nhr-206,R07C12.1,T04B2.5,T05F1.9,cpr-…	http://www.ncbi.nlm.nih.gov/pubmed/16354718
Mutants	UP by daf-2 RNAi (Roitenberg)	73	516	788	29469	7.7e-16	1.77e-12	1.19e-13	B0457.6,B0507.6,B0507.8,best-5,C07E3.3,fbxa-158,C08E8.4,C10C5.2,sox-4,C17B7.10,C17B7.4,C17H1.7,C18A11.1,C18E9.9,C29F9.3,C29F9.4,zip-5,C34D10.2,tag-244,C38H2.2,C38H2.3,C49C8.5,C51E3.10,C54D10.14,dct-3,C54D10.8,cebp-1,D1054.5,F08G2.5,F15B9.6,F20G2.5,F21C10.11,F22G12.1,F35C11.4,F37C4.5,F40F12.7,F40F8.5,pqm-1,F42C5.3,dpf-6,skr-5,F53A9.1,F56D5.6,K02C4.2,K03A11.5,fkh-9,K03D3.2,spp-20,cyp-35B1,K10G4.3,n…	https://www.ncbi.nlm.nih.gov/geo/query/acc.cgi?acc=GSE100045
Chemicals/stress	UP by mid dichlorvos	61	516	529	29469	7.89e-17	1.81e-11	1.21e-13	B0024.4,valv-1,nhr-63,fbxa-157,C08F11.13,C10C5.2,C14B1.3,C18H9.6,C32F10.4,C34C6.7,C35C5.9,C49G7.12,C50F7.5,coel-1,F08B12.4,oac-14,F09F7.5,F09F7.6,F10E9.12,glc-1,F13A7.11,F18G5.6,F21C10.10,F22H10.2,F25A2.1,thn-1,nhr-180,oac-20,F48G7.2,F53A9.1,F53A9.2,F53A9.6,F53A9.8,fbxa-24,ttr-51,far-7,dhhc-10,poml-4,cul-6,M163.1,M60.4,R07C12.1,cyp-33C8,cyp-34A4,T12G3.1,ttr-23,sptf-2,T23F4.2,T24E12.5,zip-10,T28A1…	http://www.ncbi.nlm.nih.gov/pubmed/19402892
DAF/Insulin/food	Down nhr-114 RNAi vs. glp-1 mutant	79	516	933	29469	8.63e-16	1.98e-11	1.31e-13	B0310.3,pitr-4,B0507.8,srh-2,fbxa-158,C17H1.4,C18A11.1,hil-1,C31B8.4,C32F10.4,C35C5.8,C43C3.4,C50B8.4,ets-9,coel-1,C54D10.13,C54D10.14,dct-3,C54D10.8,zmp-1,fbxa-53,F08G2.5,oac-14,F09F7.6,F11C7.6,F16B4.2,F22G12.1,clec-232,sru-22,lec-11,F42C5.3,F43G6.8,dpf-6,cyp-33C4,F44G3.2,F46C5.1,F49H6.3,F53A9.1,F53A9.8,F53B2.8,F55C9.5,H20E11.2,K01A2.10,far-7,cyp-35B1,K10G4.3,sodh-1,clec-258,R03H10.6,arrd-11,mat…	http://www.ncbi.nlm.nih.gov/pubmed/23499532
Mutants	UP by rege-1 RNAi (Habacher)	51	516	354	29469	2.69e-14	6.18e-12	4.07e-13	C16D9.4,C18A11.1,C18H9.6,tag-244,C49C3.9,C49C8.5,C49G7.12,C50F7.5,C51E3.10,twk-28,ugt-44,F09F7.5,F20G2.5,ets-4,F25A2.1,ifd-2,F46C5.1,F53A9.8,clec-67,H20E11.1,K03H1.10,K05B2.4,K08D8.1,K10D11.5,sodh-1,M02H5.8,M28.8,lec-8,T05F1.9,math-41,cpr-3,T19D12.4,T23F4.2,T27C5.8,itx-1,W07B8.4,arrd-8,Y34F4.4,clec-4,Y39B6A.24,hpo-6,Y46D2A.2,Y46G5A.20,Y51H4A.25,Y55F3AM.10,cyp-32B1,Y69A2AL.2,Y71G12B.2,ugt-18,ins-7…	https://www.ncbi.nlm.nih.gov/pubmed/27746047
Development/Dauer/Aging	UP Embryo vs. Old	81	516	1001	29469	3.04e-15	6.96e-12	4.55e-14	B0024.4,valv-1,B0507.8,vit-5,C04G2.8,srh-2,fbxa-157,C17B7.4,C17H1.7,C29F9.4,oac-6,zip-5,C34D10.2,C35C5.8,scl-5,C49A9.9,C49C8.5,C49G7.12,dct-3,F10E9.12,F13A7.11,sulp-2,F15A8.6,F16B4.2,clec-221,F19B2.5,F20G2.5,F22H10.3,ifd-2,mth-1,nhr-180,F35E12.10,F35E12.8,F35E12.9,F36F2.2,F36G9.7,F37C4.5,pqm-1,nhr-18,F48G7.2,F53A9.1,F53A9.8,F57B9.3,F58F9.3,H20E11.2,ttr-51,K03A11.5,K03H1.10,K08D8.4,cul-6,K10D11.5,…	http://www.ncbi.nlm.nih.gov/pubmed/17472752
Microbes	Changed infected by Microbacterium nematophilum	32	516	100	29469	3.08e-14	7.06e-12	4.59e-13	B0024.4,best-5,C07E3.3,C17H1.7,C17H12.8,C29F3.7,oac-6,C49C8.5,C50F4.9,oac-14,tts-1,F09F7.6,glc-1,sulp-2,F21C10.10,F22B7.9,F44G3.2,F46C5.1,F53A9.1,F53A9.8,clec-67,far-7,sodh-1,M28.8,M60.4,R07C12.1,T22F3.11,T24E12.5,W07B8.4,hpo-6,ugt-18,ZK896.5	http://www.ncbi.nlm.nih.gov/pubmed/16809667
Mutants	Down transgenic myo-4::his-SUMO-1	56	516	455	29469	1.01e-13	2.32e-10	1.5e-12	C04G6.5,nhr-63,nhr-50,fbxa-157,C07E3.3,C08F11.13,C32F10.4,C33H5.13,C35C5.8,C39H7.4,C42D4.13,C42D8.1,math-24,C50F4.9,C50F7.5,F08B12.4,F09F7.6,F21C10.10,ets-4,nhr-180,F36F2.2,F40F12.7,pqm-1,nfm-1,tag-343,F43G6.8,F46C5.1,F46G10.1,F53A9.1,F53A9.6,F53A9.8,tag-234,F58F9.3,far-7,K03A11.5,fkh-9,sodh-1,M01H9.4,M163.1,M60.4,T04A6.1,bath-47,T08E11.1,T12G3.1,T19C4.5,T23F4.2,T28A11.5,T28H10.3,Y37D8A.16,cutl-2…	http://www.ncbi.nlm.nih.gov/pubmed/21253676
Mutants	UP gas-1 RNAi, ETC complex I	61	516	565	29469	2.94e-13	6.75e-11	4.33e-13	B0024.4,B0348.2,valv-1,srh-2,C10C5.2,C17H1.7,C18A11.1,C18H9.6,oac-6,C36C5.12,C49G7.12,C50F7.5,C52A10.1,C54F6.5,oac-14,scrm-4,F15B9.6,F16B4.2,F19B2.5,F20G2.5,F21C10.4,cth-1,F22H10.2,F44G3.2,F48G7.2,F53A9.2,F53B2.8,F56C3.9,F57B9.3,F59B1.8,K02C4.2,K03D3.2,spp-20,cyp-35B1,cul-6,oac-57,K11H12.4,nhr-201,nhr-202,nhr-203,clec-258,R03H10.6,cyp-33C8,cpr-3,T19D12.4,T20D4.15,T24B8.5,T24C4.4,T24E12.5,nhr-115,…	http://www.ncbi.nlm.nih.gov/pubmed/18178500
Microbes	UP by N. parisii, array	29	516	80	29469	3.92e-13	8.98e-11	5.72e-13	valv-1,B0507.8,C04G6.5,fbxa-158,ins-11,C17H1.7,dct-3,F15B9.6,mth-1,F35E12.10,F40F12.7,F42C5.3,skr-3,F47D12.6,F53B2.8,F58F9.3,cul-6,R02D5.3,swt-6,T24E12.5,T26F2.3,zip-10,W08A12.4,Y37H2A.14,hpo-6,Y46G5A.20,Y47H10A.5,Y6E2A.5,Y75B8A.39	http://www.ncbi.nlm.nih.gov/pubmed/24945527
Microbes	UP treated by RPW-24	44	516	267	29469	1.42e-13	3.26e-09	2.07e-12	clec-41,clc-1,C15C7.5,C18E9.9,C18H9.6,C29F3.7,oac-6,C32H11.1,C33H5.13,C34H4.2,C38H2.2,C49C8.5,C50F4.9,C52A10.1,oac-14,tts-1,F10C2.3,F10E9.12,F19B2.5,F20G2.5,F35E12.10,F35E12.8,F35E12.9,F39E9.1,F53A9.1,F53A9.8,F53B2.8,clec-67,hrg-3,F59B1.8,K05B2.4,K08D8.6,nhr-201,nhr-202,swt-6,cpr-3,T24C4.4,lec-10,Y37D8A.16,hpo-6,Y46D2A.2,fbxa-14,sid-2,dod-19	http://www.ncbi.nlm.nih.gov/pubmed/22719261
Microbes	UP infected by S. aureus 8H	38	516	187	29469	4.53e-15	1.04e-08	6.53e-12	srh-2,best-5,ins-11,C18A11.1,C25H3.10,hil-1,C34C6.7,C35C5.8,C50F4.9,C50F7.5,C54F6.5,ncr-1,F09F7.6,glc-1,F18G5.6,F46C5.1,F48G7.2,F49H6.13,F53A9.1,F53A9.2,F53A9.6,F53A9.7,F53A9.8,dod-22,K01A2.10,far-7,sodh-1,R07C12.1,T04F8.7,T07G12.5,cyp-34A4,T12A7.6,T22F3.11,T27C5.8,Y43C5A.3,cyp-32B1,ZC443.4,ugt-18	http://www.ncbi.nlm.nih.gov/pubmed/20617181
Microbes	UP by N. parisii at 64h	28	516	79	29469	8.25e-13	1.89e-08	1.18e-10	tsp-2,tsp-1,fbxa-158,C17H1.4,C31B8.4,C54D10.14,dct-3,F16B4.2,F33H12.7,ttm-4,F53A9.1,F53A9.6,F53A9.7,F54D1.6,F57B9.3,M01G12.9,R02D5.3,math-41,T19C4.5,T19D12.4,T22F3.11,T26F2.3,zip-10,Y37D8A.16,Y37H2A.14,Y47H10A.5,Y55F3AM.10,his-11	http://www.ncbi.nlm.nih.gov/pubmed/24945527
Chemicals/stress	UP by low dichlorvos	48	516	347	29469	1.05e-13	2.4e-08	1.49e-11	valv-1,srh-2,nhr-63,fbxa-157,C14B1.3,C18H9.6,C32F10.4,C35C5.9,C49G7.12,C50F7.5,coel-1,F08B12.4,oac-14,F09F7.5,F09F7.6,F10E9.12,glc-1,sulp-2,F21C10.10,F22H10.2,F25A2.1,thn-1,F48G7.2,F53A9.1,F53A9.6,F53A9.8,ttr-51,far-7,dhhc-10,sodh-1,M163.1,M60.4,R07C12.1,cyp-33C8,cyp-34A4,srg-32,ttr-23,sptf-2,T24E12.5,T28A11.19,T28A11.2,W09G12.7,Y39B6A.5,Y43C5A.3,Y48A6B.8,Y53H1B.2,cyp-32B1,ins-7	http://www.ncbi.nlm.nih.gov/pubmed/19402892
Mutants	UP by lin-35(n745), starved L1	65	516	694	29469	1.14e-11	2.62e-08	1.62e-11	B0024.4,B0348.2,B0507.6,C06E4.8,fbxa-158,C08E8.4,C10C5.2,C14B1.3,C17H1.7,C28G1.5,C34H4.2,tag-244,C38H2.2,C49C3.9,C52A10.1,F08G2.5,F13A7.11,F19B2.5,F22H10.2,ifd-2,F35E12.4,F35E12.9,F37C4.5,pqm-1,skr-3,F53A9.2,F53B2.8,F53C11.1,F54E2.1,clec-67,F57B9.3,H14E04.1,zip-2,K03H1.10,K03H1.5,spp-20,K08D8.6,cul-6,K10G4.3,M28.8,cyp-33C8,swt-6,T08E11.1,T09F5.12,T19D12.4,T22F3.11,jun-1,Y102A11A.2,Y17D7B.3,arrd-7…	http://www.ncbi.nlm.nih.gov/pubmed/23664972
DAF/Insulin/food	down by daf-2 mutant (Chen)	81	516	1094	29469	1.19e-11	2.74e-09	1.68e-10	B0024.4,clec-41,valv-1,C04E12.2,vit-5,C04G6.5,nhr-50,C10C5.2,C16B8.3,C17H12.8,C18H7.11,C18H9.6,C29F9.4,oac-6,C33H5.13,C34H4.2,tag-244,scl-5,C49C3.9,C49C8.5,C51E3.10,ugt-44,F08F1.4,F08G2.5,oac-14,F11C7.6,F13B6.2,F20G2.5,gst-22,F22H10.2,F22H10.3,F25A2.1,mth-1,F35E12.10,F35F10.13,clec-232,oac-20,lec-11,F39E9.1,F44G3.10,F53C11.1,F54E2.1,dod-22,F56C3.9,clec-67,H20E11.1,K08D8.6,K10D11.5,gsto-3,K11H12.4…	http://www.ncbi.nlm.nih.gov/pubmed/24332851
Tissue	intestine enriched core	45	516	298	29469	1.38e-11	3.16e-08	1.93e-10	fbxa-105,fbxa-157,fbxa-158,C08F11.13,C16D9.4,C17H1.7,C33H5.13,C39H7.4,C42D8.1,math-24,C49A9.9,ets-9,C54D10.13,dct-3,F16H6.10,gst-22,F22G12.1,F32A5.8,F35E12.9,F46G10.1,skr-5,F49H6.13,F55C9.5,hrg-3,K03H1.10,K08D8.6,K11H12.4,M01G12.9,R02D5.3,bath-47,math-39,math-41,fbxa-59,T26H5.9,zip-10,T28H10.3,Y22D7AL.15,Y37D8A.16,clec-4,Y46D2A.2,Y54G2A.52,cyp-32B1,fbxa-14,ZK896.4,ZK896.5	http://www.ncbi.nlm.nih.gov/pubmed/21177967
DAF/Insulin/food	Down daf-16 vs. daf-2	54	516	463	29469	1.68e-11	3.85e-08	2.34e-10	B0024.4,clec-41,valv-1,dod-20,vit-5,clc-1,C17H12.8,C18H9.6,C29F3.7,oac-6,C32H11.1,C34H4.2,C49C3.9,C50F4.9,ugt-44,F08B12.4,F08F1.4,oac-14,F13A7.11,cth-1,F22H10.3,F25A2.1,mth-1,F35E12.4,F35E12.9,clec-232,oac-20,F37C4.5,skr-3,F47D12.6,F53A9.8,F53F1.6,F54E2.1,dod-22,clec-67,H20E11.1,K08D8.4,K08D8.6,K10D11.5,M28.8,lec-8,cpr-3,fbxa-60,T19D12.4,T24E12.5,far-6,W06F12.2,arrd-7,Y17G7B.8,ugt-18,ins-7,ZK1290…	http://www.ncbi.nlm.nih.gov/pubmed/12882324
Mutants	UP DBL-1 ++ vs. SMA-6 -	93	516	1440	29469	1.87e-11	4.28e-08	2.58e-10	B0348.2,eat-6,clec-41,fbxa-105,oac-3,C08F11.13,C10C5.2,C16B8.3,C16D9.4,C17H12.8,C18E9.9,C18H9.6,fbxa-82,C29F3.7,C29F9.3,hil-1,oac-6,C31H5.1,C32F10.4,C33H5.13,zip-5,C36B1.6,C38H2.2,fbxa-12,C39H7.4,C42D8.1,math-24,C50F7.5,twk-28,D1054.5,F09F7.5,F10C2.3,scrm-4,F16H6.10,clec-221,F19B2.5,F20G2.5,snb-2,F35C11.4,F35E12.8,oac-20,fbxa-99,F37A8.5,F40F12.7,pqm-1,ttm-4,tag-343,skr-3,F46G10.1,skr-5,F53C11.1,F…	http://www.ncbi.nlm.nih.gov/pubmed/20529267
DAF/Insulin/food	Down N2-Cel-RhebRNAi-fasting	56	516	507	29469	2.47e-11	5.67e-08	3.39e-11	fbxa-105,vit-5,C04G6.5,C08E8.4,clc-1,sox-4,C17H12.8,C28G1.5,C29F3.7,C29F9.3,hil-1,tag-244,C39H7.4,math-24,C49C8.5,C50F7.5,ugt-44,F01D5.8,F13B6.2,F15B9.6,thn-1,F36G9.7,skr-3,F46G10.1,F47B8.4,skr-5,F53A9.8,F54E2.1,F58F9.3,poml-4,cyp-35B1,K08D8.4,K08D8.6,lea-1,sodh-1,M02H5.8,M28.8,R02D5.3,swt-6,T04F8.7,math-39,cpr-3,fbxa-59,tba-7,Y22D7AL.15,Y34F4.4,Y37H2A.14,Y38C1AA.6,Y39B6A.24,hpo-6,Y46G5A.20,ctl-3…	http://www.ncbi.nlm.nih.gov/pubmed/19079239
Chemicals/stress	UP by mercury mid 4H	59	516	571	29469	2.74e-11	6.29e-09	3.75e-11	nhr-63,nhr-50,fbxa-158,C17B7.10,C17B7.4,C29F3.7,hil-1,C34D10.2,tag-244,C35C5.8,C37C3.10,C50F7.5,F08B12.4,F09F9.3,scrm-4,sulp-2,clec-221,F21C10.10,gst-22,F25A2.1,F35E12.9,F36F2.2,F37C4.5,F40F12.7,pqm-1,tag-196,F43G6.8,F46C5.1,F53A9.1,F53C11.1,fbxa-24,F54E2.1,F55B11.4,tag-234,F56C3.9,clec-67,H20E11.2,K10D11.2,K11H12.4,M01G12.9,M60.4,nhr-206,cyp-33C8,T05F1.9,T12G3.1,T19C4.5,T20D4.11,T23F4.2,zip-10,T…	http://www.ncbi.nlm.nih.gov/geo/query/acc.cgi?acc=GSE42592
Mutants	UP rde-4 mutant	51	516	411	29469	3.24e-11	7.42e-09	4.39e-11	B0024.4,clec-41,C08F11.13,clc-1,C16B8.3,C17H12.8,C18H9.6,C29F9.3,oac-6,C34D10.2,C34H4.2,C52A10.1,D1054.5,ugt-44,F08B12.4,oac-14,scrm-4,F18G5.6,F21C10.10,thn-1,mth-1,F35E12.8,F40F12.7,F53A9.8,F53B2.8,F55B11.4,F56C3.9,clec-67,cdr-7,K08D8.4,swt-6,T04B2.5,fbxa-60,T12G3.1,ttr-23,T22B7.3,T24B8.5,T28H10.3,itx-1,W04B5.1,hpo-6,Y47H10A.5,ttm-5,ctl-3,cyp-32B1,gpa-17,ZK1037.6,ZK1055.7,ins-7,dod-19,ZK6.11	http://www.ncbi.nlm.nih.gov/pubmed/17526642
DAF/Insulin/food	down by daf-16 mutant, Polysomal seq	58	516	556	29469	4.93e-11	1.13e-07	6.64e-11	pitr-4,C03G6.5,C07E3.3,C08E8.4,clc-1,C18A11.1,C25H3.10,hil-1,C34D10.2,C50F7.5,F08B12.4,tth-1,F08G2.5,oac-14,tts-1,F09F7.6,F15B9.6,F20G2.5,F21C10.10,F22B7.9,F35F10.13,F36F2.2,F40F8.5,tag-196,dpf-6,F53B2.8,F54D1.6,F56D5.6,far-7,K02C4.2,K03D3.2,poml-4,cyp-35B1,lea-1,sodh-1,M60.4,lec-8,swt-6,T04A6.1,T04C12.7,bath-47,cpr-3,T12G3.1,T20D4.11,ttr-23,T22B7.3,jun-1,T26H5.9,T28H10.3,W06F12.2,lys-3,Y37D8A.16…	http://www.ncbi.nlm.nih.gov/pubmed/25600869
Microbes	UP by biofilms of Y. pseudotuberculosis at 1h	37	516	187	29469	6.67e-12	1.53e-09	8.95e-11	fbxa-157,C08F11.13,C18A11.1,C32F10.4,C34D10.2,C35C5.8,coel-1,ncr-1,F08B12.4,glc-1,F18G5.6,thn-1,pqm-1,skr-5,F53A9.1,F53A9.6,F53A9.8,fbxa-24,dod-22,ttr-51,K01A2.10,far-7,zip-2,fkh-9,K03H1.10,sodh-1,M02H5.8,M163.1,M60.4,R07C12.1,T04F8.7,cyp-34A4,T28H10.3,Y22D7AL.15,glt-5,cyp-32B1,ZK669.3	http://www.ncbi.nlm.nih.gov/pubmed/25312958
Other	SL2-Enriched total	182	516	4707	29469	7.89e-13	1.81e-07	1.05e-09	eat-6,clec-41,valv-1,dod-20,magu-2,tsp-1,fbxa-105,C04E12.2,ikb-1,vit-5,C04G2.8,C04G6.5,nhr-63,nhr-50,best-5,fbxa-162,C08F11.13,clc-1,C10C5.2,egal-1,sox-4,C15C7.5,C16B8.3,ins-11,C17H12.8,C18A11.1,C18E9.9,C18H9.6,fbxa-82,C25H3.10,C32F10.4,C33H5.13,C34C6.7,zip-5,C34D10.2,C34H4.2,tag-244,C35C5.9,C39H7.4,C44H9.5,math-24,C49C3.9,C49C8.5,C50F4.9,C50F7.5,C52A10.1,coel-1,twk-28,dct-3,cebp-1,D1054.5,F01D5.…	http://www.ncbi.nlm.nih.gov/pubmed/12075352
Chemicals/stress	UP treated by 0.5mgl CPF+ 1 mgl DZN	35	516	164	29469	1.34e-11	3.07e-08	1.77e-09	B0024.4,B0348.2,clec-41,tsp-2,C17B7.4,C18A11.1,C18H9.6,C29F3.7,C29F9.4,C32F10.4,C35C5.8,C50F7.5,F21C10.10,F35E12.4,F44G3.10,F53A9.8,F53C11.1,fbxa-24,F59B1.8,K08D8.6,K11H12.4,cpr-3,T12G3.1,T20D4.11,ttr-23,T22F3.11,T24C4.4,T28A11.19,T28A11.5,Y39B6A.24,Y47H10A.5,cyp-32B1,ugt-18,dod-19,ZK669.3	http://www.ncbi.nlm.nih.gov/pubmed/20808445
Mutants	down by daf-2;rsks-1 mutant	85	516	1248	29469	1.46e-10	3.35e-08	1.92e-09	B0024.4,clec-41,valv-1,C04E12.2,C04G6.5,C10C5.2,C16B8.3,C17B7.10,C18H7.11,C18H9.6,oac-6,C34H4.2,scl-5,C49C3.9,C49C8.5,C51E3.10,ugt-44,F08F1.4,F08G2.5,oac-14,F10C2.7,F11C7.6,F13A7.11,F13B6.2,F19B2.5,F20G2.5,gst-22,F22H10.2,F25A2.1,mth-1,F35E12.10,F35E12.9,F35F10.13,clec-232,oac-20,lec-11,F39E9.1,F44G3.10,F46C5.1,F53A9.8,F53C11.1,F54E2.1,clec-67,F59B1.8,H20E11.1,cdr-7,K08D8.6,K10D11.5,K11H12.4,M01G…	http://www.ncbi.nlm.nih.gov/pubmed/24332851
DAF/Insulin/food	down by dafachronic acid (daf-12 activated)	66	516	757	29469	2.45e-10	5.63e-08	3.22e-10	B0024.4,fbxa-158,fbxa-162,C08E8.4,clc-1,C10C5.2,C17B7.4,fbxa-82,C29F9.3,C29F9.4,oac-6,C32F10.4,C34H4.2,C42D4.13,C52A10.1,C54F6.5,cebp-1,ugt-44,fbxa-53,F09F7.5,F13A7.11,F15B9.6,F19B2.5,F21C10.10,F25A2.1,ifd-2,mth-1,F35E12.8,ttm-4,F44G3.10,arrd-24,F49H6.13,F53C11.1,F54E2.1,F55C9.6,clec-67,F57B9.3,H20E11.2,K05B2.4,K08D8.4,K08D8.6,gsto-3,K11H12.4,M01G12.9,M28.8,swt-6,T05F1.9,cpr-3,T12G3.1,T19D12.4,T2…	http://www.ncbi.nlm.nih.gov/pubmed/25774872
DAF/Insulin/food	down by daf-2 mutant, Polysomal seq	58	516	575	29469	2.75e-11	6.3e-08	3.58e-09	pitr-4,C03G6.5,C07E3.3,C08E8.4,clc-1,C18A11.1,C25H3.10,hil-1,C34D10.2,C50F7.5,F08B12.4,tth-1,F08G2.5,oac-14,tts-1,F09F7.6,F15B9.6,F20G2.5,F21C10.10,F22B7.9,F35F10.13,F36F2.2,F40F8.5,tag-196,dpf-6,F53B2.8,F54D1.6,F56D5.6,far-7,K02C4.2,K03D3.2,poml-4,cyp-35B1,lea-1,sodh-1,M60.4,lec-8,swt-6,T04A6.1,T04C12.7,bath-47,cpr-3,T12G3.1,T20D4.11,ttr-23,T22B7.3,jun-1,T26H5.9,T28H10.3,W06F12.2,lys-3,Y37D8A.16…	http://www.ncbi.nlm.nih.gov/pubmed/25600869
Mutants	UP spg-7 RNAi dependent on atfs-1	47	516	358	29469	3.89e-11	8.93e-08	5.04e-10	B0507.8,fbxa-162,C08F11.13,clc-1,C10C5.2,C17H1.7,C18A11.1,C29F9.3,C32F10.4,C34C6.7,zip-5,C34H4.2,C50F4.9,C54F6.5,D1054.5,F10E9.12,scrm-4,F15A8.6,F15B9.6,F19B2.5,F22H10.2,snb-2,F23H12.3,sri-36,lec-11,F40F12.7,pqm-1,tag-120,tag-234,F58F9.3,K08D8.6,K10D11.2,K10G4.3,M60.4,cyp-33C8,swt-6,fbxa-60,T12G3.1,nhr-115,zip-10,T28A11.19,T28H10.3,Y17G7B.8,clec-4,Y43C5A.3,Y47H10A.5,ZK418.7	http://www.ncbi.nlm.nih.gov/pubmed/22700657
Chemicals/stress	down by UV (Choi)	106	516	1928	29469	8.71e-11	2e-08	1.12e-08	C04G6.5,nhr-63,C08F11.13,C08G5.7,C15C7.5,C16B8.3,C18H9.6,C25H3.10,C29F3.7,C29F9.3,hil-1,C32F10.4,C34C6.7,C34D10.2,tag-244,C35C5.8,C36B1.6,C38H2.2,scl-5,C39H7.4,C42D8.1,C50F4.9,coel-1,D1086.2,ncr-1,tth-1,oac-14,F09F7.5,F09F7.6,F10E9.12,glc-1,F13H6.5,nmgp-1,F18G5.6,F21C10.10,nhr-21,F22B7.9,cth-1,F22H10.3,snb-2,ifd-2,thn-1,nhr-180,moe-3,F35C11.4,pqm-1,ttm-4,tag-343,F43G6.8,nhr-18,F46G10.1,skr-5,F53A…	https://www.ncbi.nlm.nih.gov/geo/query/acc.cgi?acc=GSE84441
Mutants	UP by lem-2(tm1582) mutant and emr-1 RNAi	125	516	2598	29469	1.86e-09	4.27e-07	2.38e-08	B0024.4,B0244.6,B0457.6,valv-1,B0507.6,magu-2,fbxa-105,nhr-63,nhr-50,fbxa-158,C08F11.13,C16D9.4,ins-11,C17H1.7,C17H12.8,C18H7.11,C18H9.6,C29F3.7,C29F9.3,oac-6,zip-5,C34H4.2,tag-244,C35B8.4,C36A4.11,C39H7.4,C42D4.13,C44H9.5,math-24,C49A9.9,C49C8.5,C51E3.10,D1007.19,tth-1,F08G2.5,F10C2.7,F10D2.8,F13A7.11,F13B6.2,nmgp-1,F20C5.4,F20G2.5,F21C10.11,ets-4,cth-1,F23H12.3,F32A5.8,F33H12.7,F35C11.4,F35E12.…	http://www.ncbi.nlm.nih.gov/pubmed/24490688
Chemicals/stress	UP by hemin 500 um vs. 20um	42	516	284	29469	2.19e-09	5.02e-07	2.79e-09	tsp-2,tsp-1,clc-1,C16B8.3,C28G1.5,hil-1,C33H5.13,zip-5,ugt-44,F10E9.12,F15A8.6,F16B4.2,F25A2.1,nhr-180,lec-11,tag-196,cyp-33C4,F46G10.1,F47D12.6,F53A9.1,F53A9.7,clec-67,tat-2,K10D11.5,K11H12.4,M02H5.8,M163.1,M28.8,cpr-3,T19D12.4,ttr-23,T24C4.4,T27C5.8,Y22D7AL.15,clec-4,Y39B6A.24,Y46D2A.2,Y51H4A.25,fbxa-14,ugt-18,dod-19,ZK6.11	http://www.ncbi.nlm.nih.gov/pubmed/18418376
Microbes	UP E. faecalis 24h, TillingArray	162	516	4051	29469	6.26e-10	1.44e-05	7.94e-09	B0244.6,B0348.1,B0507.6,B0507.8,dod-20,tsp-2,fbxa-105,C03G6.5,C04E12.2,C04G6.5,C05B5.9,fbxa-157,best-5,C07E3.3,C08F11.13,C08G5.7,C10C5.2,sox-4,C15C7.5,C16D9.4,C16D9.9,C17B7.10,ins-11,C17H1.4,C17H1.7,C18H7.11,C31B8.4,C31H5.1,C32F10.4,C33H5.13,zip-5,C35C5.8,C36C5.12,C39H7.4,C49A9.9,C49C8.5,C49G7.12,C50B8.4,ets-9,C54D10.14,cebp-1,D1054.5,F01D5.7,fbxa-53,F08B12.4,F10C2.3,F10D2.8,F10E9.12,F13A7.11,nmg…	http://www.ncbi.nlm.nih.gov/pubmed/21602919
Microbes	UP by heat-killed C. albicans (Pukkila-Worley)	30	516	121	29469	8.62e-10	1.98e-06	1.09e-07	valv-1,srh-2,best-5,ins-11,C31B8.4,C32F10.4,C49C8.5,C50F4.9,C50F7.5,oac-14,F10E9.12,F21C10.10,ifd-2,thn-1,F53A9.2,F53A9.6,F53A9.7,F53A9.8,dod-22,far-7,K05B2.4,M28.8,T07G12.5,fbxa-59,ttr-23,T22B7.3,W02A2.9,hpo-6,gpa-17,ZC443.4	http://www.ncbi.nlm.nih.gov/pubmed/21731485
Chemicals/stress	UP by Cu2	44	516	330	29469	9.64e-10	2.21e-06	1.21e-07	B0024.4,clec-41,magu-2,tsp-1,nhr-50,C17H12.8,C18H9.6,oac-6,C37C3.10,C50F7.5,C52A10.1,oac-14,F09F9.3,F13A7.11,sulp-2,F22B7.9,mth-1,moe-3,oac-20,F40F12.7,pqm-1,F53A9.1,F53A9.2,F53A9.7,dod-22,clec-67,K05B2.4,K08D8.4,K10D11.2,K10D11.5,K11H12.4,T22B7.3,T24B8.5,T24C4.4,T24E12.5,zip-10,T28A11.4,Y17D7B.3,arrd-8,lys-3,Y45F10D.6,Y46D2A.2,Y47H10A.5,fbxa-14	http://www.ncbi.nlm.nih.gov/pubmed/23437011
Chemicals/stress	UP by Cu2+ but unchange in kgb-1 mutant	41	516	278	29469	9.77e-11	2.24e-06	1.22e-07	B0024.4,clec-41,magu-2,tsp-1,C17H12.8,C18H9.6,oac-6,C37C3.10,C50F7.5,C52A10.1,oac-14,F09F9.3,F13A7.11,sulp-2,F22B7.9,mth-1,moe-3,oac-20,F40F12.7,pqm-1,F53A9.1,F53A9.2,F53A9.7,dod-22,K05B2.4,K08D8.4,K10D11.2,K10D11.5,K11H12.4,T22B7.3,T24B8.5,T24C4.4,T24E12.5,zip-10,T28A11.4,Y17D7B.3,arrd-8,lys-3,Y45F10D.6,Y46D2A.2,Y47H10A.5	http://www.ncbi.nlm.nih.gov/pubmed/23437011
Microbes	UP by N. parisii at 40h	24	516	64	29469	1.83e-08	4.19e-06	2.26e-07	B0507.8,tsp-1,C04G6.5,fbxa-158,ins-11,C17H1.4,C17H1.7,C54D10.14,dct-3,C54D10.8,F08G2.5,oac-14,F22G12.1,F33H12.7,F42C5.3,F57B9.3,M01G12.9,T26F2.3,W08A12.4,Y37H2A.14,Y47H10A.5,ZC196.6,nhr-247,his-11	http://www.ncbi.nlm.nih.gov/pubmed/24945527
Microbes	UP by N. parisii at 30h	28	516	103	29469	2.65e-09	6.08e-06	3.27e-08	B0024.4,B0507.6,B0507.8,C04G6.5,fbxa-158,C17H1.4,C17H1.7,C31B8.4,C54D10.14,dct-3,C54D10.8,oac-14,F15B9.6,F22G12.1,F33H12.7,F42C5.3,skr-5,T08E11.1,T24E12.5,T26F2.3,zip-10,W08A12.4,Y37H2A.14,Y46G5A.20,Y47H10A.5,Y6E2A.5,Y75B8A.39,ZC196.6	http://www.ncbi.nlm.nih.gov/pubmed/24945527
Mutants	UP hpl-1 KO	57	516	607	29469	2.73e-08	6.27e-09	3.35e-08	B0024.4,pitr-4,B0348.2,C04E12.2,best-5,C17B7.10,C17B7.3,C17B7.4,C17H1.7,C17H12.8,C29F3.7,C32H11.1,C36C5.12,C42D4.13,C49C3.9,F13B6.2,F21C10.11,F22H10.2,F25A2.1,sri-36,F35E12.9,F35F10.13,fbxa-99,F39E9.1,F44G3.10,F53A9.7,F53C11.1,F54E2.1,dod-22,clec-67,F57B9.3,K03D3.2,K05B2.4,K10D11.2,K10D11.3,K11H12.3,K11H12.4,M01G12.9,cyp-33C8,T05F1.9,bath-46,T19D12.4,ttr-23,T24B8.5,T24C4.4,nhr-115,T27C5.8,T28A11.…	http://www.ncbi.nlm.nih.gov/pubmed/22083954
Mutants	UP lin-15b and lin-35 mutant	44	516	341	29469	3.65e-10	8.37e-06	4.45e-08	B0348.2,valv-1,B0507.6,B0507.8,tsp-1,fbxa-157,fbxa-158,C17H1.4,C17H1.7,C28G1.5,C31B8.4,C34H4.2,C38H2.2,math-24,C49A9.9,dct-3,C54D10.8,F15B9.6,F21C10.10,F40F12.7,F42C5.3,F44G3.10,skr-3,skr-5,F48G7.2,F57B9.3,F58F9.3,K03H1.10,spp-20,cul-6,K10G4.3,T08E11.1,math-39,T24E12.5,W08A12.4,Y26D4A.3,Y32B12C.1,Y34F4.4,Y46G5A.20,Y47H10A.5,Y6E2A.4,Y6E2A.5,pqn-92,ZC196.6	http://www.ncbi.nlm.nih.gov/pubmed/21343362
DAF/Insulin/food	down by daf-16 mutant (Delaney)	87	516	1454	29469	2.23e-07	5.11e-05	2.7e-07	B0507.6,C03G6.5,C04E12.2,vit-5,C07E3.3,fbxa-162,C08E8.4,C17H1.7,C29F9.3,C29F9.4,hil-1,C31B8.4,C34D10.2,C35C5.8,C35C5.9,C36A4.14,scl-5,C49C8.5,C50F7.5,C54D10.13,C54D10.14,dct-3,C54F6.5,D1086.2,fbxa-53,F08B12.4,F10C2.7,F10E9.12,glc-1,scrm-4,sulp-2,F15B9.6,F21C10.11,F21C10.4,F22B7.9,F22G12.1,F22H10.2,F32A5.8,F35F10.13,F36F2.2,F37C4.5,tag-196,F44G3.10,F46C5.1,F47B8.4,skr-5,F53A9.7,F55B11.4,F55C9.5,fa…	https://www.ncbi.nlm.nih.gov/pubmed/28209779
Mutants	UP by elt-2 RNAi L4	26	516	92	29469	5.03e-07	0.000115	6.07e-07	B0024.4,B0348.2,B0507.8,C08E8.4,ins-11,C17H1.4,C49C3.21,C54D10.14,dct-3,F15B9.6,F22G12.1,F22H10.2,F42C5.3,skr-3,F53B2.8,M02H5.8,bath-46,T08E11.1,cpr-3,T26F2.3,W08A12.4,Y37H2A.14,Y39H10B.3,Y75B8A.39,ZC196.6,ZK896.1	http://www.ncbi.nlm.nih.gov/pubmed/27070429
Chemicals/stress	UP by Tannic acid 300um	70	516	982	29469	6.95e-08	0.00159	8.34e-08	valv-1,C04G6.5,fbxa-158,clc-1,C14B1.3,C16D9.4,C17H12.8,C18E9.9,C18H9.6,C29F3.7,C29F9.3,C33H5.13,C34H4.2,C35C5.9,C39H7.4,C42D8.1,C49C3.9,C49C8.5,C52A10.1,F01D5.8,scrm-4,cth-1,F23H12.3,ifd-2,F40F12.7,pqm-1,tag-120,ttm-4,F44G3.2,F46G10.1,skr-5,syx-2,F53A9.1,F53A9.2,F53A9.6,F53A9.8,F53C11.1,F54E2.1,F55B11.4,clec-67,F59B1.8,H20E11.1,ttr-51,far-7,K03H1.5,cul-6,K10D11.5,sodh-1,M02H5.8,M03D4.3,clec-258,R…	http://www.ncbi.nlm.nih.gov/pubmed/22493606
Chemicals/stress	UP by mid cadmium 8H	44	516	368	29469	7.76e-08	0.00178	9.27e-07	C17H12.8,C18A11.1,C29F3.7,hil-1,oac-6,C32H11.1,C34C6.7,C34H4.2,C49C8.5,C50F7.5,C52A10.1,F08G2.5,oac-14,F09F7.6,F10E9.12,F18G5.6,F25A2.1,thn-1,lec-11,pqm-1,cyp-33C4,F53A9.2,F53B2.8,F53C11.1,F54E2.1,F56C3.9,clec-67,H20E11.1,far-7,K08D8.6,K10G4.3,T05H4.15,cpr-3,T12G3.1,T24E12.5,T27C5.8,tba-7,W09G12.7,hpo-6,Y43C5A.3,Y46D2A.2,Y47G6A.5,Y75B8A.39,ZK896.4	http://www.ncbi.nlm.nih.gov/geo/query/acc.cgi?acc=GSE42592
Chemicals/stress	down by UV and TiO2 (Choi)	101	516	1935	29469	8.03e-08	0.00184	9.54e-07	ikb-1,C04G6.5,C08F11.13,C15C7.5,C16B8.3,C18H9.6,C25H3.10,C29F3.7,C29F9.3,hil-1,C32F10.4,C34C6.7,C34D10.2,tag-244,C35C5.8,C35C5.9,C36B1.6,scl-5,C39H7.4,C42D8.1,C50F4.9,coel-1,D1086.2,ncr-1,tth-1,oac-14,F09F7.6,F10E9.12,glc-1,F13H6.5,nmgp-1,F18G5.6,F21C10.10,nhr-21,F22B7.9,cth-1,F22H10.3,snb-2,ifd-2,thn-1,nhr-180,moe-3,F35C11.4,F36F2.2,pqm-1,tag-196,ttm-4,F43G6.8,nhr-18,F46G10.1,skr-5,F53A9.6,F53A9…	https://www.ncbi.nlm.nih.gov/geo/query/acc.cgi?acc=GSE84441
DAF/Insulin/food	down by daf-2 mutant (Knutson)	50	516	494	29469	1.02e-06	0.00233	1.2e-05	clec-41,vit-5,C17H12.8,C18H9.6,C29F3.7,oac-6,C34H4.2,C49C3.9,C50F7.5,oac-14,cth-1,ifd-2,mth-1,F35E12.9,oac-20,F39E9.1,F39E9.22,F53A9.8,dod-22,clec-67,cdr-7,K03H1.10,K03H1.5,K05B2.4,K08D8.6,oac-57,K10D11.2,K10D11.5,K11H12.4,M02H5.8,M28.8,T19D12.4,T24B8.5,T24E12.5,T26F2.3,lec-10,W06G6.17,W09G12.7,Y17G7B.8,clec-4,Y39B6A.24,hpo-6,Y47H10A.5,cyp-32B1,Y69A2AL.2,ins-7,dod-19,ZK6.11,ZK896.4,ZK896.5	http://www.ncbi.nlm.nih.gov/pubmed/26976573
TF Targets	PHA-4 L1 Targets	139	516	3326	29469	1.07e-06	0.000245	1.26e-05	eat-6,valv-1,tsp-2,tsp-1,fbxa-105,ikb-1,C04G6.5,srh-2,nhr-63,nhr-50,C07E3.3,fbxa-158,C08E8.4,C08F11.13,C08G5.7,clc-1,egal-1,C14B1.3,C16B8.3,C18A11.1,C18E9.9,C29F9.4,C32F10.4,zip-5,C35B8.4,C39H7.4,C44H9.5,C45B11.2,C49A9.9,C50B8.4,C51E3.10,C52A10.1,C53C11.5,cebp-1,D1054.5,ncr-1,F08B12.4,tth-1,oac-14,F09F7.6,F13A7.11,F13B6.2,nmgp-1,F16B3.2,F20C5.4,F21C10.10,nhr-21,F22H10.3,F23H12.3,F32A5.8,F35C11.4,…	http://www.ncbi.nlm.nih.gov/pubmed/21177963
Microbes	UP by P. luminescens (Wong)	56	516	640	29469	2.14e-07	0.000492	2.51e-06	B0024.4,dod-20,nhr-50,fbxa-162,clc-1,C16B8.3,C16D9.9,C29F3.7,C29F9.3,C49C3.9,C50F7.5,C54F6.5,ugt-44,tth-1,F10C2.3,scrm-4,F19B2.5,nhr-21,gst-22,F37C4.5,pqm-1,tag-120,skr-3,F46G10.1,F49H6.3,F53A9.2,F53A9.8,F54E2.1,F55B11.4,F59B1.8,ttr-51,K08D8.6,lea-1,oac-57,sodh-1,M02H5.8,lec-8,R160.4,cpr-3,T12G3.1,T19D12.4,sptf-2,T24B8.5,T24C4.4,T28H10.3,itx-1,Y17G7B.8,Y18H1A.11,Y37H2A.14,Y39B6A.24,Y39B6A.5,Y46D2…	http://www.ncbi.nlm.nih.gov/pubmed/17875205
Chemicals/stress	Down treated by Quercetin 100um	71	516	1035	29469	2.86e-06	6.55e-05	3.33e-05	clec-41,valv-1,dod-20,tsp-2,tsp-1,fbxa-105,C04G6.5,C07E3.3,C08E8.4,clc-1,sox-4,C15C7.5,C18E9.9,C29F9.3,C33H5.13,C34H4.2,tag-244,C45B11.2,C49C3.9,C49C8.5,C50F4.9,C52A10.1,ncr-1,tth-1,nmgp-1,F19B2.5,F22H10.2,ifd-2,F35E12.8,F37C4.5,ttm-4,tag-343,F44G3.10,F49H6.3,F53C11.1,F54D1.6,F54E2.1,dod-22,clec-67,H14E04.1,cdr-7,cyp-35B1,K08D8.4,K08D8.6,K10D11.3,K10D11.5,K11H12.5,M02H5.8,trpa-2,M28.8,T04F8.7,T07…	http://www.ncbi.nlm.nih.gov/pubmed/22493606
Chemicals/stress	Down by H2S 24H	107	516	2186	29469	4.2e-07	0.000964	4.87e-06	B0024.4,B0348.2,dod-20,tsp-2,C04E12.2,C04G2.8,srh-2,best-5,C07E3.3,fbxa-158,C08E8.4,C08F11.13,C10C5.2,egal-1,C18H7.11,C29F3.7,oac-6,C31B8.4,C34D10.2,C34H4.2,C36C5.12,C37C3.10,C38H2.2,C42D8.1,C49C8.5,C50F7.5,C54D10.8,zmp-1,F09F7.5,F10C2.3,sulp-2,F19B2.5,ets-4,F22B8.4,cth-1,ifd-2,F32A5.8,F35E12.4,F35E12.8,F35E12.9,F35F10.13,oac-20,ttm-4,tag-343,F44G3.10,F44G3.2,F47B8.4,F53A9.6,F53B2.8,F53C11.1,F54E…	http://www.ncbi.nlm.nih.gov/pubmed/21980473
Mutants	UP by jmjd-1.2 expressed	110	516	2292	29469	4.28e-06	0.000982	4.93e-06	B0024.4,clec-41,B0507.6,magu-2,tsp-2,C03G6.5,C04E12.2,C06E4.8,C08F11.13,C10C5.2,C16D9.4,C17B7.10,C17B7.3,C17B7.4,C18H7.11,C29F9.4,C32F10.4,C34C6.7,C34D10.2,C36C5.12,C38H2.2,scl-5,C41G7.8,C44H9.5,C45B11.2,C49C3.9,C52A10.1,C53C11.5,cebp-1,ncr-1,oac-14,F10C2.7,F10E9.12,glc-1,scrm-4,F15A8.6,F15B9.6,F19B2.5,F20C5.4,F22B7.9,mth-1,F32A5.8,F33H12.7,F35C11.4,F35E12.8,F35F10.13,oac-20,tag-120,tag-196,F49H6…	http://www.ncbi.nlm.nih.gov/pubmed/27133168
Microbes	UP by N. parisii at 8h	28	516	123	29469	4.48e-07	0.0103	5.13e-06	B0507.6,B0507.8,C06E4.8,fbxa-158,C17H1.4,C17H1.7,C31B8.4,C54D10.14,dct-3,C54D10.8,F22G12.1,F42C5.3,F48G7.2,R07C12.1,T08E11.1,T24E12.5,T26F2.3,W08A12.4,Y2H9A.4,Y37H2A.14,Y39H10B.3,Y46G5A.20,Y47H10A.5,Y6E2A.4,Y6E2A.5,pqn-92,Y75B8A.39,ZC196.6	http://www.ncbi.nlm.nih.gov/pubmed/24945527
Mutants	UP by gei-8(ok1671) homozygous mutant	38	516	273	29469	4.84e-07	0.0111	5.52e-06	tsp-2,tsp-1,vit-5,srh-2,C17H12.8,C18E9.9,C29F3.7,oac-6,tag-244,C54F6.5,F09F7.6,scrm-4,F15B9.6,F22B7.9,F22H10.2,F35E12.10,F47B8.4,dod-22,K08D8.4,lea-1,K10D11.2,K11H12.4,M163.1,M60.4,cyp-33C8,swt-6,aakg-4,cpr-3,T12G3.1,T24B8.5,T24C4.4,T28H10.3,cutl-24,hpo-6,Y43C5A.3,Y6E2A.4,nhr-112,ZK669.3	http://www.ncbi.nlm.nih.gov/pubmed/23484030
Other	Cluster 11, decreasing expression postembryonic	64	516	854	29469	4.97e-07	0.0114	5.64e-06	B0024.4,B0507.6,B0507.8,tsp-2,tsp-1,srh-2,oac-3,fbxa-162,ins-11,C17H1.4,C17H1.7,C25H3.10,C31B8.4,C35C5.8,scl-5,C45B11.2,C49G7.12,C50F4.9,C50F7.5,coel-1,dct-3,C54D10.8,C54F6.5,cebp-1,D1086.2,F08F1.4,F08G2.5,oac-14,F09F7.6,F10C2.7,F21C10.10,F22B7.9,F22G12.1,F44G3.10,F47B8.4,F48G7.2,F53A9.2,fbxa-24,far-7,K03D3.2,R02C2.7,R03H10.6,nhr-271,T05H4.15,T08E11.1,ttr-23,T26F2.3,T26H5.9,W07B8.4,W08A12.4,Y17D7…	http://www.ncbi.nlm.nih.gov/pubmed/24036951
Mutants	UP by acs-3(ft5) mutant	38	516	275	29469	6.26e-06	0.0144	7.07e-07	B0024.4,tsp-2,tsp-1,oac-3,nhr-63,fbxa-157,C08E8.4,clc-1,C16D9.4,C17H1.7,C18A11.1,C18H9.6,C42D4.13,C50B8.4,ets-9,C54F6.5,oac-14,F13A7.11,F15B9.6,mth-1,pqm-1,syx-2,F53A9.8,F53B2.8,F59B1.8,zip-2,oac-57,nhr-201,nhr-203,nhr-98,T12G3.1,T24E12.5,T28H10.3,Y102A11A.2,Y37D8A.16,Y47H10A.5,Y48A6B.8,gpa-17	http://www.ncbi.nlm.nih.gov/pubmed/24651852
Mutants	UP by lin-35 mutant (Petrella)	56	516	657	29469	7.39e-07	0.0169	8.3e-06	B0348.2,valv-1,B0507.6,B0507.8,tsp-1,C06E4.8,fbxa-157,fbxa-158,C17H1.4,C17H1.7,C28G1.5,C31B8.4,C34H4.2,C38H2.2,fbxa-12,math-24,C49A9.9,dct-3,C54D10.8,F10C2.7,F15B9.6,F21C10.10,F22B8.4,F40F12.7,F42C5.3,F44G3.10,skr-3,skr-5,F48G7.2,F56C3.9,F57B9.3,F58F9.3,H14E04.1,K03H1.10,spp-20,cul-6,K10G4.3,T08E11.1,math-39,T24E12.5,T28A11.19,T28A11.5,W08A12.4,Y26D4A.3,Y32B12C.1,Y34F4.4,Y39B6A.24,Y46G5A.20,Y47H1…	http://www.ncbi.nlm.nih.gov/pubmed/21343362
DAF/Insulin/food	Down N2-Cel-RhebRNAi-fed	44	516	390	29469	7.71e-07	0.000177	8.62e-06	clec-41,C08E8.4,clc-1,C17H1.7,C17H12.8,oac-6,C49C3.9,C49C8.5,ugt-44,F15B9.6,F19B2.5,F25A2.1,F35E12.10,F35E12.8,F35E12.9,F36G9.7,F46G10.1,F47B8.4,F53A9.8,F53C11.1,F54E2.1,dod-22,clec-67,F58F9.3,spp-20,K08D8.4,K08D8.6,lea-1,K10D11.2,K10D11.3,M02H5.8,swt-6,T24B8.5,lec-10,Y17G7B.8,Y34F4.4,Y37H2A.14,Y39B6A.24,hpo-6,Y46D2A.2,Y46G5A.20,dod-19,ZK6.11,ZK896.5	http://www.ncbi.nlm.nih.gov/pubmed/19079239
DAF/Insulin/food	down by food under low salt (Burton)	58	516	708	29469	8.38e-07	0.00192	9.33e-06	B0024.4,clec-41,fbxa-105,clc-1,C10C5.2,C17H12.8,fbxa-82,C29F3.7,C29F9.3,C29F9.4,oac-6,C34H4.2,C49C3.9,C49C8.5,C49G7.12,ugt-44,oac-14,F13A7.11,F19B2.5,ifd-2,mth-1,F33H12.7,F35E12.10,F35E12.4,F35E12.8,F35E12.9,F37C4.5,F39E9.1,arrd-24,F53C11.1,F54E2.1,F57B9.3,F58F9.3,F59B1.8,K05B2.4,K08D8.4,K08D8.6,K10D11.5,K11H12.4,M28.8,R02D5.3,swt-6,bath-46,fars-1,cpr-3,T19D12.4,T24C4.4,T28A11.2,lec-10,arrd-7,lys…	https://www.ncbi.nlm.nih.gov/pubmed/28166192
Mutants	Down kgb-1 mutant vs. wt by fast	45	516	415	29469	1.21e-05	0.0278	1.34e-05	valv-1,C04E12.2,vit-5,C08F11.13,C17H12.8,C28G1.5,C34C6.7,C36B1.6,math-24,C54F6.5,F08B12.4,F09F7.6,scrm-4,F15B9.6,F20C5.4,gst-22,F22H10.2,thn-1,fbxa-99,tag-120,tag-196,F55B11.4,tag-234,F56D5.6,F58F9.3,ttr-51,spp-20,cyp-35B1,K08D8.1,K11H12.4,M02H5.8,lec-8,nhr-206,T04B2.5,cyp-34A4,cpr-3,far-6,W02A2.9,W09G12.7,ttm-5,nhr-112,fbxa-14,ZK1037.6,ZK669.3,ZK896.4	http://www.ncbi.nlm.nih.gov/pubmed/23352664
Microbes	UP by P. aeruginosa PA14 at 12h	26	516	104	29469	1.4e-05	0.00321	0.000154	valv-1,tsp-1,C08F11.13,clc-1,sox-4,ins-11,C17H12.8,C33H5.13,tag-244,C49C8.5,tth-1,scrm-4,F35E12.8,lec-11,pqm-1,skr-3,F47B8.4,dod-22,clec-67,cul-6,lec-8,cpr-3,ZK1055.7,ins-7,dod-19,ZK6.11	http://www.ncbi.nlm.nih.gov/pubmed/18927620
Chemicals/stress	UP by UV irradiation	51	516	549	29469	1.58e-06	0.00362	1.73e-05	clec-41,C17H12.8,C18H9.6,C25H3.10,C29F3.7,tag-244,C35C5.9,C49C8.5,C49G7.12,C50F7.5,C52A10.1,ugt-44,F08G2.5,F13A7.11,mth-1,F35E12.10,F35E12.8,F35E12.9,oac-20,lec-11,F44G3.10,F46C5.1,F53C11.1,F55B11.4,dod-22,clec-67,H20E11.1,cdr-7,K02C4.2,K08D8.4,K08D8.6,K11H12.4,nhr-201,R03H10.6,cyp-33C8,T05H4.15,cpr-3,T19D12.4,ttr-23,T24B8.5,cutl-24,clec-4,hpo-6,Y43C5A.3,Y54G11A.4,fbxa-14,ZK1055.7,ins-7,ZK418.7,d…	http://www.ncbi.nlm.nih.gov/pubmed/25419847
Microbes	UP by C. albicans (Pukkila-Worley)	27	516	119	29469	3e-05	0.00687	3.27e-05	best-5,C25H3.10,C31B8.4,C32F10.4,C34C6.7,C50F4.9,C50F7.5,coel-1,D1086.2,F10E9.12,F21C10.10,thn-1,F47B8.4,F53A9.2,F53A9.7,F53A9.8,fbxa-24,K01A2.10,far-7,K05B2.4,T07G12.5,T19C4.5,ttr-23,T22B7.3,T28H10.3,W02A2.9,hpo-6	http://www.ncbi.nlm.nih.gov/pubmed/21731485
Mutants	UP by rde-1 mutant	61	516	807	29469	3.53e-06	0.00809	3.84e-05	B0024.4,B0348.2,clec-41,valv-1,dod-20,tsp-1,fbxa-158,C08E8.4,clc-1,sox-4,C16D9.4,C17H1.7,C18H9.6,C28G1.5,C29F9.3,C31B8.4,C34H4.2,tag-244,C36C5.12,fbxa-12,C42D8.1,C49C3.9,C52A10.1,F09F7.5,cth-1,ifd-2,F37C4.5,lec-11,ttm-4,F44G3.2,skr-3,skr-5,F57B9.3,F59B1.8,H20E11.1,cul-6,lea-1,K10D11.5,clec-258,lec-8,swt-6,math-37,cpr-3,fbxa-59,T19D12.4,T24E12.5,zip-10,tba-7,Y37H2A.14,fbxa-150,Y39B6A.24,Y46D2A.2,Y…	http://www.ncbi.nlm.nih.gov/pubmed/23811144
Mutants	UP by hcf-1 mutant	49	516	514	29469	3.67e-06	0.00842	0.000397	best-5,egal-1,C18A11.1,hil-1,C34C6.7,C35C5.8,scl-5,C49G7.12,C50F7.5,C54F6.5,F09F7.6,scrm-4,F15A8.6,F15B9.6,F16B4.2,F21C10.10,F21C10.11,F21C10.4,nhr-21,F22B7.9,tag-196,nfm-1,syx-2,F54E2.1,tag-234,clec-67,far-7,lea-1,sodh-1,M60.4,aakg-4,T04A6.1,T05H4.15,T07G12.5,T12G3.1,T20D4.11,ttr-23,T28A11.19,T28A11.2,Y22D7AR.6,Y34F4.4,cutl-24,Y38C1AA.6,clec-4,Y45F10D.6,glt-5,cyp-32B1,nhr-112,ZC443.4	http://www.ncbi.nlm.nih.gov/pubmed/21909281
Mutants	UP by gas-1 mutant, L1 (McCormack)	73	516	1150	29469	5.61e-06	0.129	6.04e-05	B0024.4,valv-1,magu-2,C04G6.5,srh-2,nhr-50,C06E4.8,fbxa-157,C07E3.3,C08E8.4,C08F11.13,egal-1,C17H1.7,C18A11.1,C31B8.4,C32F10.4,C38H2.2,C39H7.4,C50B8.4,C50F4.9,C50F7.5,tth-1,oac-14,F09F7.6,nmgp-1,ttm-4,tag-343,F43G6.8,skr-3,F46G10.1,F47B8.4,skr-5,F53A9.6,F53A9.8,F54D1.6,fbxa-24,dod-22,F56D5.6,clec-67,H14E04.1,K03A11.5,fkh-9,K03D3.2,spp-20,K10D11.2,sodh-1,M163.1,M28.8,M60.4,R02D5.3,R07A4.2,nhr-206,…	http://www.ncbi.nlm.nih.gov/pubmed/25744875
Chemicals/stress	down by rotenone after 5days	45	516	433	29469	6.51e-06	0.149	6.98e-05	clec-41,B0457.6,tsp-2,C03G6.5,best-5,C07E3.3,C08E8.4,C34C6.7,C36B1.6,C50F7.5,F08G2.5,oac-14,F09F9.3,F10E9.12,sulp-2,F15B9.6,F21C10.10,F21C10.11,gst-22,F22H10.2,thn-1,oac-20,F40F8.5,dpf-6,F44G3.10,skr-5,arrd-24,F53A9.1,F53A9.2,F53F1.6,F55B11.4,ttr-51,cyp-35B1,lea-1,lec-8,T07G12.5,T19D12.4,T26H5.9,zip-10,W09G12.7,Y41G9A.10,ctl-3,Y69A2AL.2,ZK1037.6,ins-7	http://www.ncbi.nlm.nih.gov/pubmed/24199155
Chemicals/stress	UP by ultraviolet C radiation (UVC) and EtBr at 3h	33	516	209	29469	7.36e-06	0.0169	7.84e-05	B0024.4,clec-41,B0507.6,B0507.8,fbxa-105,C18A11.1,oac-6,C35C5.8,C49A9.9,C49C3.9,F09F7.5,F13A7.11,F20G2.5,F35E12.8,F35E12.9,F36F2.2,fbxa-99,cyp-33C4,ttr-51,K08D8.4,K08D8.6,K10D11.5,K10G4.3,nhr-201,nhr-98,swt-6,bath-47,W09G12.7,lys-3,Y53H1B.2,fbxa-14,dod-19,ZK6.11	http://www.ncbi.nlm.nih.gov/pubmed/23374645
Mutants	down by daf-12 mutant (Delaney)	79	516	1340	29469	8.65e-06	0.198	9.18e-05	B0507.6,B0507.8,dod-20,C03G6.5,C04E12.2,vit-5,fbxa-162,C17H1.7,hil-1,C31B8.4,C35C5.8,C35C5.9,C36A4.14,scl-5,C49C3.9,C49G7.12,C50F7.5,C54F6.5,D1086.2,fbxa-53,F08B12.4,F10E9.12,glc-1,F13B6.2,sulp-2,F21C10.4,F22B7.9,F22G12.1,F22H10.2,F33H12.7,F35E12.10,F35F10.13,F36F2.2,F37C4.5,tag-196,F42C5.3,F44G3.10,F46C5.1,F47D12.6,F55B11.4,F55C9.5,hrg-3,far-7,K03D3.2,poml-4,cyp-35B1,K11H12.5,trpa-2,M60.4,R02C2.…	https://www.ncbi.nlm.nih.gov/pubmed/28209779
Mutants	UP daf-14 mutant	51	516	579	29469	0.000158	0.0363	0.000167	valv-1,B0507.6,B0507.8,fbxa-105,C06E4.8,fbxa-158,fbxa-162,C08E8.4,clc-1,C17H1.7,C29F9.4,C31B8.4,C33H5.13,C37C3.10,math-24,dct-3,C54D10.8,fbxa-53,tth-1,sulp-2,F15B9.6,F20C5.4,F22B7.9,tag-120,F42C5.3,F44G3.10,F47B8.4,skr-5,syx-2,F53F1.6,F55C9.5,F56D5.6,hrg-3,K03D3.2,cyp-35B1,arrd-11,bath-46,fbxa-60,T28A11.4,T28H10.3,W08A12.4,Y116A8B.4,Y39B6A.5,Y43C5A.3,fbxc-23,Y6E2A.4,Y6E2A.5,pqn-92,fbxa-30,ZK1037.…	http://www.ncbi.nlm.nih.gov/pubmed/15380030
Chemicals/stress	UP by HF-HQ 0.2 3D	42	516	382	29469	0.000195	0.447	0.00205	B0348.2,C17H1.7,C25H3.10,C28G1.5,C32F10.4,C33H5.13,C34H4.2,C39H7.4,C50F4.9,D1054.5,F08G2.5,F10E9.12,F15B9.6,F18G5.6,gst-22,F22B7.9,F22H10.2,snb-2,lec-11,F44G3.10,skr-3,F47D12.6,F55B11.4,F58F9.3,K03H1.10,K10D11.5,sodh-1,T04A6.1,T04B2.5,T19D12.4,T24C4.4,jun-1,zip-10,Y116A8C.29,Y22D7AR.6,Y37D8A.16,fbxa-150,Y46G5A.20,Y47H10A.5,sid-2,ZK6.11,ZK669.3	http://www.ncbi.nlm.nih.gov/pubmed/22529848
Microbes	UP by hemolysin mutant of Vibrio cholerae E7496	27	516	128	29469	0.000216	0.494	0.000226	clc-1,C10C5.2,C17H12.8,C29F9.3,oac-6,C49G7.12,oac-14,snb-2,F35E12.4,lec-11,F44G3.10,F53B2.8,clec-67,K05B2.4,K08D8.6,K10D11.5,K11H12.4,swt-6,cpr-3,fbxa-60,T24B8.5,T24C4.4,T24E12.5,Y37H2A.14,fbxa-128,fbxa-14,ugt-18	http://www.ncbi.nlm.nih.gov/pubmed/22675448
Other	heme response genes	37	516	287	29469	2.48e-05	0.0569	0.000259	vit-5,C25H3.10,hil-1,C33H5.13,C34H4.2,F10C2.7,F15B9.6,gst-22,ets-4,F25A2.1,fbxa-99,F39E9.1,cyp-33C4,F44G3.10,F44G3.2,F49H6.13,F49H6.3,F53A9.2,F54E2.1,hrg-3,H20E11.1,cyp-35B1,K11H12.4,nhr-202,M28.8,swt-6,cpr-3,T19C4.5,ttr-23,T22B7.3,T24B8.5,Y105C5B.7,Y34F4.4,clec-4,Y46D2A.2,ugt-18,dod-19	http://www.ncbi.nlm.nih.gov/pubmed/20686661
Mutants	UP by eat-2 mutant	90	516	1720	29469	2.62e-05	0.0601	2.72e-05	B0310.3,B0507.8,B0524.5,tsp-2,tsp-1,ikb-1,C04G2.8,C05B5.5,C06E4.8,fbxa-157,best-5,C25H3.10,C31B8.4,C34C6.7,C34D10.2,C35C5.9,C36B1.6,C41G7.8,C43C3.4,math-24,C50F7.5,coel-1,C54D10.14,dct-3,tts-1,F13H6.5,F16B3.2,thn-1,nhr-180,F35E12.4,F37A8.5,F40F12.9,pqm-1,F47D12.6,F53A9.1,F53A9.7,F53A9.8,F53B2.8,F53F1.6,fbxa-24,tag-234,H14E04.1,K01A2.10,far-7,K03A11.5,M163.1,MTCE.7,R02C2.7,nhr-206,R07C12.1,T04C12.…	http://www.ncbi.nlm.nih.gov/pubmed/23935515
Chemicals/stress	down by nicotinic acid (NA)	52	516	612	29469	3.05e-05	0.0698	0.000315	valv-1,tsp-1,ikb-1,C08E8.4,C08F11.13,clc-1,C10C5.2,C17H12.8,C18A11.1,oac-6,C32F10.4,C34H4.2,C49G7.12,C50F7.5,coel-1,ugt-44,F08B12.4,tth-1,oac-14,tts-1,F18G5.6,F21C10.10,F21C10.11,gst-22,F33H12.7,F37C4.5,F46C5.1,F47B8.4,F53A9.8,F53B2.8,F53C11.1,F54E2.1,ttr-51,K03H1.10,K08D8.4,lea-1,M163.1,cyp-33C8,swt-6,T07G12.5,fbxa-60,T12G3.1,T24B8.5,T26H5.9,T28H10.3,W09G12.7,Y34F4.4,Y37H2A.14,hpo-6,Y46G5A.20,ug…	http://www.ncbi.nlm.nih.gov/pubmed/24077178
Development/Dauer/Aging	Strongly regulated genes by TGFbeta	70	516	1099	29469	3.47e-05	0.0796	0.000357	pitr-4,valv-1,B0507.6,B0507.8,C06E4.8,fbxa-158,fbxa-162,C08E8.4,C16B8.3,C17H1.7,C25H3.10,C29F3.7,C29F9.3,C29F9.4,oac-6,C31B8.4,tag-244,C50F7.5,dct-3,C54D10.8,fbxa-53,tth-1,oac-14,sulp-2,F15B9.6,gst-22,F22B7.9,moe-3,F35E12.8,F35E12.9,F36G9.7,F39E9.1,ttm-4,F42C5.3,F44G3.10,F46C5.1,F47B8.4,skr-5,F48G7.2,F52B11.5,F53A9.8,F53C11.1,F55C9.5,dod-22,hrg-3,cdr-7,K03D3.2,K03H1.5,K05B2.4,cyp-35B1,K08D8.4,K11…	http://www.ncbi.nlm.nih.gov/pubmed/15380030
DAF/Insulin/food	UP by Fasting	63	516	905	29469	4.61e-05	0.106	0.000471	B0507.8,tsp-2,tsp-1,ikb-1,srh-2,C06E4.8,C08F11.13,egal-1,C18A11.1,C28G1.5,hil-1,C34D10.2,C35C5.8,C36B1.6,math-24,coel-1,tth-1,oac-14,F09F7.6,glc-1,F21C10.10,thn-1,F35E12.4,F36G9.7,cyp-33C4,F46C5.1,F47B8.4,skr-5,F52B11.5,F53A9.1,F53F1.6,fbxa-24,tag-234,F56D5.6,hrg-3,nhr-195,K01A2.10,far-7,dhhc-10,K03H1.5,spp-20,poml-4,cyp-35B1,K10D11.2,K11H12.5,sodh-1,R02D5.3,nhr-206,R07C12.1,aakg-4,T05H4.15,cyp-1…	http://www.ncbi.nlm.nih.gov/pubmed/23352664
Chemicals/stress	UP by gamma ray at 6h	33	516	222	29469	4.8e-05	1.1	0.000489	clec-41,tsp-2,sox-4,C17H12.8,oac-6,C34H4.2,C49C3.9,ncr-1,F19B2.5,gst-22,mth-1,F53A9.1,F53A9.8,F53C11.1,dod-22,clec-67,fkh-9,K11H12.4,M02H5.8,swt-6,R160.4,cpr-3,T19D12.4,T24B8.5,T24C4.4,lec-10,clec-4,Y45F10D.6,Y46D2A.2,Y6E2A.4,dod-19,ZK6.11,ZK896.5	http://www.ncbi.nlm.nih.gov/pubmed/18627611
Microbes	Comman in 4 Pathogens(B. thuringiensis DB27,S. Aureus,S. Marcescens and X. nematophila)	26	516	120	29469	6.07e-05	1.39	0.000616	C25H3.10,C32F10.4,C35C5.8,C35C5.9,C36B1.6,C39H7.4,tts-1,glc-1,thn-1,F40F12.7,pqm-1,tag-196,rncs-1,zip-2,K03H1.10,sodh-1,M60.4,T04A6.1,T07G12.5,T20D4.11,T26H5.9,T28H10.3,W07B8.4,Y22D7AL.15,Y43C5A.3,cyp-32B1	http://www.ncbi.nlm.nih.gov/pubmed/23028509
Mutants	UP by npr-1 (ad609) mutant	26	516	121	29469	7.53e-06	0.173	0.000761	tsp-2,fbxa-105,best-5,oac-6,C34H4.2,C50F7.5,ugt-44,F10D2.8,fbxa-99,F44G3.10,skr-5,F53A9.7,F53A9.8,F53B2.8,F53F1.6,clec-67,K05B2.4,cyp-35B1,K10D11.2,M28.8,bath-46,cpr-3,VZK822L.2,Y17G7B.8,Y34F4.4,hpo-6	http://www.ncbi.nlm.nih.gov/pubmed/24586193
Mutants	Down nth-1 mutant	55	516	704	29469	9.61e-05	2.2	0.000967	B0024.4,B0310.3,pitr-4,clec-41,B0507.6,B0507.8,C17H1.7,C29F3.7,zip-5,scl-5,C54D10.8,D1086.2,F08G2.5,F09F9.3,F18G5.6,F22B7.9,F36F2.2,clec-232,F36G9.7,F39E9.1,F42C5.3,F44G3.2,F47B8.4,skr-5,F48G7.2,F49H6.13,F49H6.3,F53A9.1,F53A9.2,F53A9.8,H20E11.1,H20E11.2,cyp-35B1,M03D4.3,clec-258,M163.1,T04B2.5,T05H4.15,cyp-34A4,sptf-2,T24B8.5,T26F2.3,T27C5.8,W02A2.9,W04B5.1,W08A12.4,W09G12.7,arrd-8,Y46D2A.2,Y47H1…	http://www.ncbi.nlm.nih.gov/pubmed/20382984
Chemicals/stress	UP dpy-10 mutant	95	516	1934	29469	0.00013	0.298	0.013	clec-41,C04G2.8,fbxa-157,C07E3.3,clc-1,egal-1,C15C7.5,C16B8.3,C16D9.4,C17H12.8,C18A11.1,C18E9.9,C18H9.6,C29F3.7,oac-6,C32F10.4,C33H5.13,C34H4.2,C39H7.4,C42D8.1,C49C3.9,C49C8.5,C52A10.1,ugt-44,F01D5.8,ncr-1,F08B12.4,oac-14,F09F7.5,F09F7.6,F13B6.2,F19B2.5,gst-22,F22B7.9,cth-1,snb-2,ifd-2,F35C11.4,F35E12.10,F35E12.8,F35E12.9,oac-20,F40F12.7,tag-120,ttm-4,tag-343,F44G3.2,skr-3,F46G10.1,F47D12.6,F53A9…	http://www.ncbi.nlm.nih.gov/pubmed/20126308
Mutants	Down transgenic aex-3::his-SUMO-1	50	516	593	29469	2.48e-05	0.569	0.0248	B0507.8,C04G6.5,nhr-50,fbxa-157,C07E3.3,C16B8.3,C33H5.13,C36C5.12,C39H7.4,C42D4.13,math-24,C50F4.9,C50F7.5,F08B12.4,F09F7.6,F10E9.12,F21C10.10,ets-4,nhr-180,F40F12.7,pqm-1,nfm-1,F43G6.8,F46C5.1,F46G10.1,F53A9.1,F53A9.2,F53A9.6,F53A9.8,F54D1.6,tag-234,dod-22,clec-67,K03A11.5,fkh-9,M01H9.4,M163.1,M60.4,R02D5.3,T04A6.1,bath-47,T12G3.1,T19C4.5,T23F4.2,Y37D8A.16,cutl-24,Y47G6A.5,glt-5,Y71H2AM.14,his-25	http://www.ncbi.nlm.nih.gov/pubmed/21253676
Microbes	UP by B. thuringiensis (BT247), C. elegans strain MY18	28	516	155	29469	0.00271	0.062	0.0269	B0024.4,B0348.2,C17H12.8,C49C3.9,ugt-44,F01D5.7,F22H10.2,F22H10.3,F49H6.3,F53A9.1,F53A9.2,F53A9.6,F55C9.6,H20E11.1,K11H12.4,cyp-13A1,cpr-3,T19D12.4,T24B8.5,T24C4.4,lys-3,clec-4,Y39B6A.5,hpo-6,dod-19,ZK6.11,ZK896.4,ZK896.5	http://www.ncbi.nlm.nih.gov/pubmed/21931778
Development/Dauer/Aging	Day 8 cluster	46	516	509	29469	0.000574	1.32	0.00568	tsp-2,tsp-1,fbxa-105,C07E3.3,C17H12.8,C18H9.6,zip-5,C35C5.8,C49C8.5,F09F7.6,F10E9.12,F13A7.11,F15B9.6,F16H6.10,F19B2.5,F20G2.5,F25A2.1,thn-1,F35C11.4,F35E12.8,F44G3.2,F46C5.1,F53A9.2,F56C3.9,H20E11.2,spp-20,cul-6,K10G4.3,M02H5.8,clec-258,M28.8,R02D5.3,swt-6,T04A6.1,srg-32,ttr-23,T22F3.11,nhr-115,W06F12.2,Y116A8C.29,hpo-6,ttm-5,nhr-112,pqn-89,ugt-18,ZK1290.10	http://www.ncbi.nlm.nih.gov/pubmed/20555324
Mutants	UP glp-4 vs. glp-4;sek-1	23	516	94	29469	0.00071	16.3	0.00699	clec-41,C17H12.8,oac-6,C32H11.1,ugt-44,oac-14,gst-22,F25A2.1,oac-18,F35E12.8,oac-20,F39E9.1,F47B8.4,F53C11.1,F55B11.4,dod-22,clec-67,swt-6,ttr-23,T24B8.5,lec-10,dod-19,ZK6.11	http://www.ncbi.nlm.nih.gov/pubmed/17096597
Mutants	Down D2030.4 RNAi ETC complex I	80	516	1481	29469	0.00084	19.3	0.00823	B0024.4,tsp-2,tsp-1,ikb-1,nhr-63,C06E4.8,fbxa-162,C08E8.4,C08F11.13,C17H12.8,C18A11.1,C25H3.10,hil-1,C31B8.4,C32F10.4,C33H5.13,C34C6.7,C36B1.6,scl-5,C50F4.9,C50F7.5,coel-1,C54D10.8,D1086.2,tth-1,F09F7.6,F10E9.12,glc-1,F13A7.11,F16B4.2,F18G5.6,F21C10.10,F22B7.9,F35E12.4,F36F2.2,tag-196,F43G6.8,cyp-33C4,nhr-18,F47B8.4,F48G7.2,F53A9.8,dod-22,ttr-51,K01A2.10,K03D3.2,K11H12.5,trpa-2,M60.4,nhr-206,R160…	http://www.ncbi.nlm.nih.gov/pubmed/18178500
Mutants	UP by kin-1 mutant	46	516	521	29469	0.0142	3.25	0.138	B0024.4,B0310.3,tsp-1,best-5,C18A11.1,C25H3.10,hil-1,C32F10.4,zip-5,scl-5,C51E3.10,C54F6.5,D1086.2,F10E9.12,F16B4.2,F22B7.9,F35E12.8,F36F2.2,cyp-33C4,nhr-18,F47B8.4,fbxa-24,K01A2.10,far-7,K01F9.2,K11H12.4,nhr-202,M03D4.3,M163.1,M60.4,aakg-4,T04A6.1,bath-46,T24C4.4,T28A11.4,W02D7.11,W07B8.4,Y15E3A.5,Y22D7AL.15,Y34F4.4,Y37H2A.14,Y43C5A.3,Y45F10D.6,Y6E2A.4,ZC443.4,ugt-18	http://www.ncbi.nlm.nih.gov/geo/query/acc.cgi?acc=GSE40809
Other	Cluster 7, decreasing expression postembryonic	126	516	3172	29469	0.0147	33.7	0.143	eat-6,B0457.6,dod-20,ikb-1,C05B5.5,fbxa-157,clc-1,sox-4,C18A11.1,C18E9.9,C18H7.11,C34C12.9,C34D10.2,C35B8.4,C38H2.3,C39H7.4,C50B8.4,C51E3.10,C52A10.1,C54D10.13,D1007.19,EGAP1.1,zmp-1,F01D5.8,ncr-1,nhr-36,F08B12.4,tth-1,glc-1,F13H6.5,sulp-2,F15A8.6,F16B3.2,F16B4.2,F18G5.6,F21C10.11,F22H10.2,F22H10.3,F23H12.3,F33H12.7,F36F2.2,F40F8.5,pqm-1,tag-120,tag-196,nfm-1,cyp-33C4,skr-3,syx-2,F52B11.5,F53A9.6…	http://www.ncbi.nlm.nih.gov/pubmed/24036951
Microbes	UP by P. aeruginosa PA14 (McEwan)	20	516	66	29469	0.0244	5.6	0.236	B0024.4,C17H12.8,oac-6,C32H11.1,C37C3.10,F22H10.2,F49H6.13,clec-67,K05B2.4,cyp-35B1,K10D11.2,K10G4.3,T24B8.5,T24C4.4,T24E12.5,T28H10.3,clec-4,Y46G5A.20,nhr-247,ZK896.5	https://www.ncbi.nlm.nih.gov/pubmed/27927200
Chemicals/stress	UP by Cadmium (Swain)	34	516	273	29469	0.00305	70	0.0294	B0348.2,tsp-2,tsp-1,C08E8.4,C17H1.7,C25H3.10,hil-1,C35C5.8,F08G2.5,F09F7.6,F10E9.12,F15B9.6,F21C10.10,nhr-21,thn-1,F44G3.10,F46C5.1,F56C3.9,F57B9.3,far-7,fkh-9,poml-4,lea-1,K10G4.3,sodh-1,M02H5.8,M163.1,aakg-4,T05H4.15,ttr-23,sptf-2,Y39B6A.24,Y45F10D.6,Y6E2A.4	http://www.ncbi.nlm.nih.gov/geo/query/acc.cgi?acc=GSE29951
DAF/Insulin/food	Induced by daf-16 (Heimbucher)	42	516	441	29469	0.000372	8.52	0.356	C03G6.5,C07E3.3,fbxa-162,C08E8.4,sox-4,C34D10.2,C50F7.5,F08B12.4,tth-1,F09F7.6,scrm-4,F15A8.6,F15B9.6,F21C10.10,F22B7.9,F36F2.2,F53B2.8,F54D10.3,ttr-51,far-7,K02C4.2,K03A11.5,cyp-35B1,lea-1,M60.4,nhr-206,aakg-4,T04A6.1,T04C12.7,T05H4.15,T07G12.5,cyp-34A4,T20D4.11,ttr-23,T28A11.2,T28H10.3,Y39B6A.5,Y43C5A.3,Y45F10D.6,Y46G5A.20,ctl-3,ZK669.3	https://www.ncbi.nlm.nih.gov/pubmed/26154057
Mutants	UP by met-2 mutant (eemb)	129	516	3335	29469	0.000429	9.83	0.409	clec-41,B0457.6,valv-1,magu-2,fbxa-105,ikb-1,nhr-63,nhr-50,C07E3.3,C08F11.13,egal-1,C16D9.4,C18E9.9,C18H9.6,C29F3.7,C29F9.3,C29F9.4,C32F10.4,C34C6.7,zip-5,C35B8.4,C38H2.2,C39H7.4,C42D4.13,C42D8.1,C49A9.9,C49C3.9,C49C8.5,C50B8.4,C52A10.1,ets-9,twk-28,C53C11.5,cebp-1,zmp-1,ncr-1,oac-14,F10C2.3,glc-1,nmgp-1,F15A8.6,F19B2.5,F20C5.4,nhr-21,ets-4,F23H12.3,ifd-2,mth-1,nhr-180,F35C11.4,F35E12.10,F35E12.8…	https://www.ncbi.nlm.nih.gov/geo/query/acc.cgi?acc=GSE100726
Microbes	UP by N. parisii at 16h	20	516	68	29469	0.00458	105	0.0436	B0507.6,B0507.8,C17H1.4,C17H1.7,C31B8.4,C54D10.14,dct-3,C54D10.8,F22G12.1,F42C5.3,R07C12.1,T08E11.1,T24E12.5,T26F2.3,W08A12.4,Y2H9A.4,Y46G5A.20,Y6E2A.5,Y75B8A.39,ZC196.6	http://www.ncbi.nlm.nih.gov/pubmed/24945527
Mutants	UP wdr-5 mutant Day2	58	516	859	29469	7.17e-05	164	0.0679	fbxa-158,C08E8.4,C15C7.5,C18A11.1,C18E9.9,C25H3.10,C32F10.4,C34C6.7,C36B1.6,C36C5.12,scl-5,C50F4.9,C50F7.5,F08B12.4,F09F7.6,scrm-4,F15B9.6,F21C10.10,F22B7.9,thn-1,F35F10.13,F36F2.2,pqm-1,tag-196,F48G7.2,F53A9.7,F53A9.8,F53B2.8,fbxa-24,tag-234,F56C3.9,F58F9.3,H14E04.1,K01A2.10,K03H1.10,lea-1,K10D11.3,M02H5.8,M163.1,M60.4,R03H10.6,lec-8,aakg-4,T04A6.1,fbxa-60,T12G3.1,ttr-23,T22B7.3,T28A11.19,T28A11…	http://www.ncbi.nlm.nih.gov/pubmed/22012258
Tissue	WT-Pico Pan-neural Depleted Genes	72	516	1278	29469	0.00723	16.6	0.0682	B0024.4,clec-41,nhr-63,clc-1,C16B8.3,C17H12.8,C18E9.9,C18H9.6,C29F3.7,oac-6,C34C6.7,tag-244,C37C3.10,C45B11.2,C49C3.9,C50F7.5,ugt-44,tth-1,oac-14,ets-4,cth-1,F22H10.2,ifd-2,mth-1,F32A5.8,F35E12.10,F35E12.8,lec-11,pqm-1,nfm-1,F44G3.10,F44G3.2,F46G10.1,F53A9.2,F53C11.1,F53F1.6,F54E2.1,F56D5.6,clec-67,F57B9.3,H14E04.1,poml-4,K08D8.4,K08D8.6,gsto-3,K11H12.4,M02H5.8,M163.1,M60.4,lec-8,T09F5.12,cpr-3,T…	http://www.ncbi.nlm.nih.gov/pubmed/18284693
Mutants	UP by pgl-1 mutant (Knutson)	117	516	2882	29469	0.00764	17.5	0.0718	clec-41,B0457.6,B0507.6,ikb-1,vit-5,C04G2.8,nhr-50,C06E4.8,fbxa-158,C08E8.4,C10C5.2,egal-1,C14B1.3,C15C7.5,C17H12.8,C18A11.1,C18H9.6,C28G1.5,C29F3.7,C29F9.4,hil-1,C34C6.7,zip-5,C34D10.2,C34H4.2,C38H2.2,C45B11.2,C52A10.1,C53C11.5,C54D10.14,dct-3,C54D10.8,cebp-1,zmp-1,ugt-44,ncr-1,F08B12.4,tth-1,F08G2.5,F09F7.5,scrm-4,F13A7.11,nmgp-1,F15A8.6,F18G5.6,F19B2.5,F21C10.4,ets-4,cth-1,F22H10.2,F22H10.3,F2…	https://www.ncbi.nlm.nih.gov/pubmed/28258184
Mutants	UP by daf-2:rsks-1 mutant	49	516	620	29469	0.0082	188	0.0767	pitr-4,B0507.8,best-5,C08F11.13,C17B7.3,C17H1.7,hil-1,C34D10.2,C54D10.8,C54F6.5,F09F7.6,scrm-4,F15B9.6,thn-1,F36F2.2,F36G9.7,skr-5,H14E04.1,far-7,K02C4.2,K03A11.5,fkh-9,spp-20,poml-4,cyp-35B1,K10G4.3,sodh-1,M60.4,arrd-11,aakg-4,T04B2.5,cyp-34A4,fbxa-59,T12G3.1,T20D4.11,srg-32,ttr-23,T28A11.19,T28A11.2,W08A12.4,lys-3,Y34F4.4,Y43C5A.3,Y45F10D.6,Y46G5A.20,Y6E2A.4,Y6E2A.5,fbxa-14,sdz-35	http://www.ncbi.nlm.nih.gov/pubmed/26959186
Mutants	UP by crtc-1 and aak-2 mutant (Burkewitz)	52	516	698	29469	0.00833	191	0.0776	B0024.4,clec-41,C08F11.13,C16B8.3,C29F3.7,C29F9.3,C29F9.4,C32F10.4,C33H5.13,C34D10.2,C34H4.2,C49C3.9,C49C8.5,C50F7.5,ugt-44,tth-1,oac-14,tts-1,glc-1,ets-4,oac-20,F37C4.5,F40F12.7,tag-120,dpf-6,skr-3,F53A9.1,F53A9.6,F53A9.7,F53A9.8,F53B2.8,F53C11.1,F54E2.1,F55B11.4,K03H1.10,K08D8.6,lea-1,M163.1,M60.4,lec-8,cpr-3,fbxa-60,T12G3.1,T19D12.4,T28A11.2,clec-4,hpo-6,Y47H10A.5,pqn-92,sid-2,dod-19,ZK896.5	http://www.ncbi.nlm.nih.gov/pubmed/25723162

## Sheet: C4
Category	Term	Counts	ListSize	PopHit	Pop.Size	Pvalue	Bonferroni	FDR	OverlappedID	Refs
Mutants	UP by mir-58 & mir-80 mutant	400	760	1477	29469	0	0	0	acs-10,B0205.10,B0218.7,B0252.5,B0273.1,B0379.7,B0393.4,clec-117,rmd-3,BE10.1,catp-4,C02F5.5,C03C11.1,C04F12.7,msp-36,C04G2.5,C04G2.9,C05B5.2,C05C12.1,C05C12.5,basl-1,C06A1.3,C06A8.6,C08F11.10,C08F8.6,C09B9.2,C09B9.4,C09D4.3,C10B5.3,C10G11.8,C10G11.9,C14A4.13,C14A6.13,C14C10.1,C15C6.2,C15H11.1,C15H7.3,C16A11.7,C16C8.18,C16D2.1,C17D12.5,C17G10.3,C17H12.12,C17H12.3,C17H12.5,C18A3.7,C18E9.8,C18H7.4,…	http://www.ncbi.nlm.nih.gov/pubmed/26232411
Mutants	UP by tut-1 & elpc-1 mutant, mRNA	474	760	1957	29469	0	0	0	acs-10,AH6.3,B0205.10,B0207.9,B0218.7,B0238.12,B0252.5,B0273.1,B0280.11,B0379.2,B0379.7,B0393.4,clec-117,rmd-3,BE10.1,catp-4,C02F5.5,C03C11.1,C04F12.12,C04F12.7,msp-36,C04G2.5,C04G2.9,C05B5.2,C05C12.1,C05C12.5,basl-1,C06A1.3,C06A5.2,C06A8.6,irg-1,C08F11.10,C08F8.6,C09B9.2,C09B9.4,msp-55,C09D4.3,C10G11.8,C10G11.9,C10H11.7,C14A4.13,C14A6.13,C14A6.6,C14C10.1,C15C6.2,C15H11.1,C15H7.3,C16A11.7,C16C8.1…	http://www.ncbi.nlm.nih.gov/pubmed/26052047
Microbes	UP by B. thuringiensis (BT247), 24h	427	760	1288	29469	0	0	0	acs-10,AH6.3,B0207.9,B0218.7,B0252.5,B0273.1,B0280.11,B0379.2,B0379.7,B0393.4,clec-117,B0462.5,sqt-1,rmd-3,BE10.1,sqt-2,C01G10.14,catp-4,C02F5.5,C03C11.1,C04F12.12,C04F12.7,C04G2.3,msp-36,C04G2.5,C04G2.9,C05B5.2,C05C12.5,basl-1,C06A1.3,C08F11.10,C08F8.6,C09B9.2,C09B9.4,msp-55,C09D4.3,C10G11.8,C10G11.9,C10H11.7,C14A4.13,C14A6.13,C14A6.6,C14C10.1,C15C6.2,C15H11.1,C15H7.3,C17F3.3,C17G10.3,C17H12.12,…	http://www.ncbi.nlm.nih.gov/pubmed/27066825
TF Targets	alg-3/alg-4 26G-RNA Targets	398	760	1407	29469	0	0	0	acs-10,AH6.3,B0205.10,B0207.9,B0218.7,B0252.5,B0280.11,B0379.2,B0379.7,B0393.4,rmd-3,BE10.1,C01G10.14,catp-4,C02F5.5,C03C11.1,msp-36,C04G2.5,C04G2.9,C05C12.1,C05C12.5,basl-1,C06A1.3,C06A5.2,C06A8.6,C08F11.10,C08F8.6,C09B9.2,C09B9.4,msp-55,C09D4.3,C10G11.9,C14A4.13,C14A6.6,C15H7.3,C16A11.7,C16D2.1,C17D12.5,C17F3.1,C17G10.3,C17H12.3,C17H12.5,C18A3.7,C18E9.8,C18H7.4,C24A11.1,C24D10.1,C24D10.2,nspd-3…	http://www.ncbi.nlm.nih.gov/pubmed/24360276
Tissue	Male-enriched genes (Kim)	504	760	1750	29469	0	0	0	acs-10,AH6.3,B0205.10,B0207.9,B0218.7,B0252.5,B0273.1,B0280.11,B0379.2,B0379.7,B0393.4,clec-117,rmd-3,BE10.1,C01G10.14,catp-4,C02F5.5,C03C11.1,C04F12.12,C04F12.7,C04G2.3,msp-36,C04G2.5,C04G2.9,C05B5.11,C05B5.2,C05C12.1,C05C12.5,basl-1,C06A1.3,C06A8.6,C08F11.10,C09B9.2,msp-55,C09D4.3,C09G12.5,C10G11.8,C10G11.9,C10H11.7,C14A4.13,C14A6.13,C14A6.6,C14C10.1,C15C6.2,C15H11.1,C15H7.3,C16A11.7,C16C8.18,C…	https://www.ncbi.nlm.nih.gov/pubmed/27732864
Development/Dauer/Aging	L4 peak genes (highly express in L4)	432	760	744	29469	0	0	0	acs-10,AH6.3,B0205.10,B0207.9,B0218.7,B0252.5,B0273.1,B0280.11,B0379.2,B0379.7,B0393.4,clec-117,rmd-3,BE10.1,catp-4,C02F5.5,C03C11.1,C04F12.7,C04G2.5,C04G2.9,C05B5.2,C05C12.5,basl-1,C06A1.3,C06A8.6,C08F11.10,C08F8.6,C09B9.2,C09B9.4,C09D4.3,C09G12.5,C10G11.8,C10G11.9,C14A4.13,C14A6.6,C14C10.1,C15C6.2,C15H11.1,C15H7.3,C16A11.7,C16C8.18,C16C8.19,C16C8.9,C16D2.1,C17D12.5,C17F3.1,C17F3.3,C17G10.3,C17H…	http://www.ncbi.nlm.nih.gov/pubmed/24569038
Development/Dauer/Aging	expression rising during larval development	526	760	2033	29469	0	0	0	acs-10,AH6.3,B0205.10,B0207.9,B0218.7,B0252.5,B0273.1,B0280.11,fkh-6,B0379.2,B0379.7,B0393.4,clec-117,rmd-3,BE10.1,catp-4,C02F5.5,C03C11.1,C04F12.12,C04F12.7,msp-36,C04G2.5,C04G2.9,clec-147,C05B5.11,C05B5.2,C05C12.1,C05C12.5,basl-1,C06A1.3,C06A5.2,C06A8.6,C08F11.10,C08F8.6,C09B9.2,C09B9.4,C09D4.3,C09G12.5,C10G11.8,C10G11.9,C10H11.7,C14A4.13,C14A6.13,C14A6.6,C14C10.1,C15C6.2,C15H11.1,C15H7.3,C16A1…	http://www.ncbi.nlm.nih.gov/pubmed/24440504
DAF/Insulin/food	Down metr-1 strain fed Comamonas DA1877	388	760	1213	29469	0	0	0	acs-10,AH6.3,B0205.10,B0218.7,B0252.5,B0273.1,B0379.2,B0379.7,clec-117,rmd-3,C01G10.14,catp-4,C02F5.5,C03C11.1,C04F12.7,msp-36,C04G2.5,C04G2.9,C05C12.5,C06A1.3,C06A8.6,C08F11.10,C08F8.6,C09B9.2,C09B9.4,msp-55,C09D4.3,C10G11.8,C10G11.9,C10H11.7,C14C10.1,C15C6.2,C15H11.1,C15H7.3,C16A11.7,C16C8.18,C16D2.1,C17G10.3,C17H12.12,C17H12.3,C17H12.5,C18A3.7,C18H7.4,C24A11.1,C24D10.1,C24D10.2,nspd-3,nspd-6,C…	http://www.ncbi.nlm.nih.gov/pubmed/23540702
DAF/Insulin/food	Down pcca-1 strain fed Comamonas DA1877	380	760	989	29469	0	0	0	acs-10,AH6.3,B0205.10,B0218.7,B0252.5,B0273.1,B0379.2,B0379.7,clec-117,rmd-3,C01G10.14,catp-4,C02F5.5,C03C11.1,C04F12.7,msp-36,C04G2.5,C04G2.9,C05C12.1,C05C12.5,C06A1.3,C06A8.6,C08F11.10,C08F8.6,C09B9.2,C09B9.4,msp-55,C09D4.3,C10G11.8,C10G11.9,C10H11.7,C14C10.1,C15C6.2,C15H7.3,C16A11.7,C16C8.18,C16D2.1,C17G10.3,C17H12.12,C17H12.3,C17H12.5,C18A3.7,C18H7.4,C24A11.1,C24D10.2,nspd-3,nspd-6,C25D7.1,C2…	http://www.ncbi.nlm.nih.gov/pubmed/23540702
DAF/Insulin/food	UP nhr-114 RNAi	398	760	1405	29469	0	0	0	acs-10,AH6.3,B0205.10,B0207.9,B0218.7,B0244.5,B0252.5,B0273.1,B0280.11,B0379.2,B0379.7,B0393.4,clec-117,B0462.5,rmd-3,BE10.1,C01G10.14,catp-4,C03C11.1,C04F12.12,C04F12.7,C04G2.5,C05C12.1,C05C12.5,C06A1.3,C06A8.6,C08F11.10,C08F8.6,C09B9.2,C09B9.4,C09D4.3,C10G11.8,C10H11.7,C14A4.13,C14A6.13,C14A6.6,C14C10.1,C15C6.2,C15H11.1,C15H7.3,C16A11.7,C16C8.18,C16D2.1,C17F3.1,C17F3.3,C17G10.3,C17H12.12,C17H12…	http://www.ncbi.nlm.nih.gov/pubmed/23499532
DAF/Insulin/food	UP nhr-114 RNAi vs. glp-1 mutant	357	760	1051	29469	0	0	0	acs-10,AH6.3,B0205.10,B0207.9,B0218.7,B0252.5,B0379.2,B0379.7,B0393.4,clec-117,rmd-3,BE10.1,C01G10.14,catp-4,C02F5.5,C03C11.1,msp-36,C04G2.5,C04G2.9,C05C12.1,C05C12.5,basl-1,C06A1.3,C06A8.6,C08F11.10,C08F8.6,C09B9.2,C09B9.4,msp-55,C09D4.3,C10G11.8,C10H11.7,C14A4.13,C14A6.13,C14C10.1,C15C6.2,C15H11.1,C15H7.3,C16C8.18,C16D2.1,C17F3.1,C17G10.3,C17H12.12,C17H12.3,C17H12.5,C18A3.7,C18E9.8,C18H7.4,C24A…	http://www.ncbi.nlm.nih.gov/pubmed/23499532
Chemicals/stress	down by Cadmium under mtl-1 KO, mtl-2 (zs1) mutant	355	760	910	29469	0	0	0	acs-10,B0205.10,B0218.7,B0252.5,B0379.7,B0393.4,rmd-3,BE10.1,C01G10.14,catp-4,C02F5.5,C03C11.1,C04F12.7,msp-36,C04G2.5,C04G2.9,C05C12.1,C05C12.5,basl-1,C06A1.3,C06A8.6,C08F11.10,C08F8.6,C09B9.2,C09B9.4,msp-55,C09D4.3,C10G11.8,C10G11.9,C14C10.1,C15C6.2,C15H7.3,C16A11.7,C16C8.18,C16D2.1,C17H12.12,C17H12.3,C17H12.5,C18E9.8,C18H7.4,C24A11.1,C24D10.2,nspd-3,nspd-6,C25D7.1,C25G4.6,C27D6.3,C27D8.1,C28D4…	http://www.ncbi.nlm.nih.gov/geo/query/acc.cgi?acc=GSE29951
Chemicals/stress	down by 0.1mM paraquat	458	760	2118	29469	0	0	0	acs-10,AH6.3,B0205.10,B0207.9,B0218.7,B0252.5,B0273.1,B0379.2,B0379.7,B0393.4,clec-117,rmd-3,BE10.1,C01G10.14,catp-4,C02F5.5,C03C11.1,C04F12.7,msp-36,C04G2.5,C04G2.9,C05C12.1,C05C12.5,basl-1,C06A1.3,C06A5.2,C06A8.6,C08F11.10,C08F8.6,C09B9.2,C09B9.4,msp-55,C09D4.3,C10G11.8,C10G11.9,C10H11.7,C14A4.13,C14A6.6,C14C10.1,C15C6.2,C15H11.1,C15H7.3,C16A11.7,C16C8.18,C16D2.1,C17D12.5,C17F3.1,C17G10.3,C17H1…	http://www.ncbi.nlm.nih.gov/pubmed/24813612
Mutants	down by crh-1(tz2) mutant	352	760	1030	29469	0	4.29e-306	0	acs-10,AH6.3,B0205.10,B0207.9,B0218.7,B0238.12,B0244.5,B0379.2,B0379.7,clec-117,sqt-1,rmd-3,BE10.1,sqt-2,catp-4,C02F5.5,C03C11.1,C04F12.7,msp-36,C04G2.9,C05B5.11,C05C12.1,basl-1,C06A1.3,C06A5.2,C06A8.6,irg-1,C08F11.10,C08F8.6,C09B9.2,C09B9.4,msp-55,C09D4.3,C10G11.8,C10G11.9,C10H11.7,C14A4.13,C14C10.1,C15C6.2,C15H7.3,C16A11.7,C16C8.18,C17F3.1,C17F3.3,C17H12.12,C17H12.3,C17H12.5,C18A3.7,C18E9.8,C18…	http://www.ncbi.nlm.nih.gov/pubmed/17900898
Mutants	UP aak-2 null	349	760	1120	29469	4.27e-284	9.79e-281	6.53e-282	acs-10,AH6.3,B0205.10,B0207.9,B0218.7,B0252.5,B0273.1,B0379.7,rmd-3,BE10.1,catp-4,C02F5.5,C03C11.1,C04F12.7,C04G2.5,C04G2.9,C05C12.1,C05C12.5,basl-1,C06A1.3,C06A5.2,C06A8.6,C08F11.10,C08F8.6,C09B9.2,C09B9.4,C09D4.3,C10G11.8,C10G11.9,C10H11.7,C14A4.13,C14A6.6,C14C10.1,C15C6.2,C15H11.1,C15H7.3,C16A11.7,C16D2.1,C17D12.5,C17G10.3,C17H12.12,C17H12.3,C17H12.5,C18A3.7,C18E9.8,C18H7.4,C24A11.1,C24D10.1,C…	http://www.ncbi.nlm.nih.gov/pubmed/21331044
Mutants	UP D2030.4 RNAi ETC complex I	413	760	1847	29469	2.98e-283	6.84e-281	4.27e-281	acs-10,AH6.3,B0205.10,B0207.9,B0218.7,B0252.5,B0273.1,B0379.2,B0379.7,B0393.4,sqt-1,rmd-3,BE10.1,sqt-2,C01G10.14,catp-4,C02F5.5,C03C11.1,C04F12.7,msp-36,C04G2.5,C04G2.9,C05C12.5,basl-1,C06A1.3,C06A8.6,C08F11.10,C08F8.6,C09B9.2,C09B9.4,msp-55,C09D4.3,C10G11.8,C10G11.9,C10H11.7,C14C10.1,C15C6.2,C15C8.1,C15H7.3,C16A11.7,C16C8.18,C17D12.5,C17H12.12,C17H12.3,C17H12.5,C18E9.8,C18H7.4,C24A11.1,C24D10.1,…	http://www.ncbi.nlm.nih.gov/pubmed/18178500
Mutants	UP by csr-1 RNAi (Campbell)	308	760	781	29469	1.28e-280	2.93e-277	1.72e-278	acs-10,B0207.9,B0218.7,B0244.4,B0252.5,rmd-3,BE10.1,C01G10.14,C02F5.5,C03C11.1,C04F12.12,C04F12.7,msp-36,C04G2.5,C04G2.9,C05C12.5,basl-1,C06A1.3,C06A8.6,C08F11.10,C09B9.2,C09B9.4,msp-55,C09D4.3,C10G11.9,C10H11.7,C14A6.13,C14A6.6,C15H11.1,C15H7.3,C16C8.18,C16D2.1,C17D12.5,C17F3.1,C17H12.3,C17H12.5,C18A3.7,C18E9.8,C18H7.4,C24A11.1,C24D10.2,nspd-3,nspd-6,C25D7.1,C25G4.6,C26C6.6,C27D8.1,C31H1.1,C32D5…	http://www.ncbi.nlm.nih.gov/pubmed/25968310
Mutants	down by isp-1 mutant	403	760	1737	29469	2.23e-281	5.11e-278	2.84e-278	acs-10,AH6.3,B0205.10,B0207.9,B0218.7,B0252.5,B0273.1,B0379.2,B0379.7,rmd-3,BE10.1,C01G10.14,catp-4,C02F5.5,C03C11.1,C04F12.7,C04G2.5,C04G2.9,C05C12.1,C05C12.5,basl-1,C06A1.3,C06A5.2,C06A8.6,irg-1,C08F11.10,C08F8.6,C09B9.2,C09B9.4,C09D4.3,C10B5.3,C10G11.8,C10H11.7,C14A4.13,C14A6.6,C14C10.1,C15C6.2,C15H11.1,C15H7.3,C16A11.7,C16C8.18,C16D2.1,C17D12.5,C17F3.1,C17G10.3,C17H12.12,C17H12.3,C17H12.5,C18…	http://www.ncbi.nlm.nih.gov/pubmed/24813612
Mutants	UP by mir-58, mir-80, mir-81, mir-82 mutant	413	760	1931	29469	9.71e-276	2.23e-270	1.17e-271	acs-10,B0205.10,B0205.14,B0218.7,B0238.12,B0244.5,B0252.5,B0273.1,B0379.7,B0393.4,clec-117,rmd-3,BE10.1,catp-4,C02F5.5,C03C11.1,C04F12.7,msp-36,C04G2.5,C04G2.9,C05B5.2,C05C12.1,C05C12.5,basl-1,C06A1.3,C06A8.6,fbxa-166,C08F11.10,C08F8.6,C09B9.2,C09B9.4,C09D4.3,C10B5.3,C10G11.8,C10G11.9,C14A4.13,C14A6.13,C14C10.1,C15C6.2,C15H11.1,C15H7.3,C16A11.7,C16C8.18,C16D2.1,C17D12.5,C17G10.3,C17H12.12,C17H12.…	http://www.ncbi.nlm.nih.gov/pubmed/26232411
Mutants	UP by eat-2 mutant	395	760	1720	29469	2.24e-272	5.13e-268	2.56e-269	acs-10,AH6.3,B0205.10,B0207.9,nlp-34,B0218.7,B0252.5,B0273.1,B0280.11,B0379.2,B0379.7,B0393.4,clec-117,rmd-3,vamp-8,BE10.1,catp-4,C02F5.5,C03C11.1,C04F12.12,C04F12.7,C04G2.3,C04G2.5,C05B5.2,C05C12.1,C05C12.5,basl-1,C06A1.3,C06A5.2,C06A8.6,fbxa-166,C08F11.10,C08F8.6,C09B9.2,C09B9.4,C09D4.3,C10G11.8,C10G11.9,C10H11.7,C14A4.13,C14A6.13,C14A6.6,C14C10.1,C15C6.2,C15H11.1,C15H7.3,C16C8.18,C16D2.1,C17G1…	http://www.ncbi.nlm.nih.gov/pubmed/23935515
DAF/Insulin/food	UP by glucose (Ladage)	339	760	1103	29469	5.93e-272	1.36e-267	6.48e-269	acs-10,B0205.10,B0205.14,B0218.7,B0252.5,B0273.1,B0393.4,clec-117,sqt-1,rmd-3,BE10.1,catp-4,C03C11.1,msp-36,C04G2.5,C04G2.9,C05C12.5,basl-1,C06A1.3,fbxa-166,C08F11.10,C09B9.4,msp-55,C09D4.3,C10B5.3,C10G11.9,C14A4.13,C15C6.2,C16A11.7,C16C8.18,C16D2.1,C17D12.5,C17H12.3,C17H12.5,C18E9.8,C18H7.4,C24A11.1,nspd-3,nspd-6,C25A8.5,C25G4.6,C27D6.11,C27D8.1,C27D8.2,C30B5.6,C30G7.3,C31H1.1,C32D5.4,C32E8.4,C3…	https://www.ncbi.nlm.nih.gov/pubmed/27507791
Mutants	down by nuo-6 mutant	429	760	2265	29469	7.02e-265	1.61e-261	7.32e-264	acs-10,AH6.3,B0205.10,B0207.9,B0218.7,B0252.5,B0273.1,B0379.2,B0379.7,clec-117,rmd-3,BE10.1,C01G10.14,catp-4,C02F5.5,C03C11.1,C04F12.7,C04G2.5,C04G2.9,clec-147,C05C12.1,C05C12.5,basl-1,C06A1.3,C06A8.6,irg-1,C08F11.10,C08F8.6,C09B9.2,C09B9.4,C09D4.3,C10B5.3,C10G11.8,C10G11.9,C10H11.7,C14A4.13,C14A6.6,C14C10.1,C15C6.2,C15H11.1,C15H7.3,C16A11.7,C16C8.18,C16D2.1,C17D12.5,C17F3.1,C17G10.3,C17H12.12,C1…	http://www.ncbi.nlm.nih.gov/pubmed/24813612
DAF/Insulin/food	UP fed by Comamonas DA1877 vs. OP50 Gravid adult	340	760	1184	29469	1.42e-260	3.25e-257	1.41e-258	acs-10,B0205.10,B0207.9,B0218.7,B0252.5,B0273.1,B0379.2,B0379.7,clec-117,rmd-3,catp-4,C02F5.5,C03C11.1,C04F12.7,msp-36,C04G2.5,C04G2.9,C05C12.5,C06A1.3,C06A8.6,C08F11.10,C08F8.6,C09B9.2,C09B9.4,msp-55,C09D4.3,C10G11.8,C10H11.7,C14C10.1,C15C6.2,C15H7.3,C16A11.7,C16C8.18,C16D2.1,C17H12.12,C17H12.3,C17H12.5,C18H7.4,C24A11.1,C24D10.2,C25G4.6,C26C6.6,C27D6.3,C27D8.1,C27D8.2,nex-3,C28D4.5,C28D4.7,C31H1…	http://www.ncbi.nlm.nih.gov/pubmed/23540701
Mutants	Down glp-4 vs. wt L4	328	760	1116	29469	4.07e-254	9.34e-251	3.89e-252	acs-10,AH6.3,B0205.10,B0218.7,B0252.5,B0273.1,B0379.2,B0379.7,B0393.4,rmd-3,BE10.1,C01G10.14,catp-4,C02F5.5,C03C11.1,C04F12.7,msp-36,C04G2.5,C04G2.9,C05B5.2,C05C12.1,C05C12.5,C06A1.3,C06A5.2,C06A8.6,C08F11.10,C08F8.6,C09B9.2,msp-55,C09D4.3,C10G11.8,C10G11.9,C10H11.7,C14C10.1,C15C6.2,C15H7.3,C16A11.7,C16D2.1,C17F3.3,C17G10.3,C17H12.12,C17H12.3,C17H12.5,C18A3.7,C18E9.8,C18H7.4,C24A11.1,C24D10.1,C24…	http://www.ncbi.nlm.nih.gov/pubmed/17096596
Mutants	UP by wdr-23 mutant	418	760	2276	29469	4.26e-250	9.77e-249	3.91e-247	acs-10,B0205.10,nlp-34,B0218.7,B0238.12,B0252.5,B0280.11,B0379.2,B0379.7,B0393.4,clec-117,B0462.5,sqt-1,rmd-3,vamp-8,BE10.1,sqt-2,catp-4,C03C11.1,C04F12.12,C04F12.7,C04G2.3,msp-36,C04G2.5,C04G2.9,C05B5.2,C05C12.1,C05C12.5,basl-1,C06A1.3,C06A8.6,irg-1,tmd-2,C08F8.6,C09B9.2,C09B9.4,msp-55,C09D4.3,C10G11.8,C10G11.9,C10H11.7,C14A4.13,C14A6.13,C14C10.1,lite-1,C15C6.2,C15C8.1,C15H11.1,C15H7.3,C16A11.7,…	http://www.ncbi.nlm.nih.gov/pubmed/23555279
Mutants	UP by P-granule RNAi (Knutson)	415	760	2253	29469	2.9e-248	6.65e-245	2.56e-245	acs-10,AH6.3,B0205.10,B0218.7,B0252.5,B0273.1,B0280.11,B0379.2,B0393.4,B0462.5,rmd-3,BE10.1,C01G10.14,catp-4,C02F5.5,C03C11.1,C04F12.12,C04F12.7,C04G2.3,msp-36,C04G2.9,C05B5.2,C05C12.1,C05C12.5,basl-1,C06A1.3,C06A8.6,tmd-2,C08F11.10,C08F8.6,C09B9.2,C09B9.4,msp-55,C09D4.3,C10G11.8,C10G11.9,C10H11.7,C14A4.13,C14A6.13,C14A6.6,C14C10.1,C15C6.2,C15H11.1,C15H7.3,C16A11.7,C16C8.18,C16D2.1,C17F3.1,C17F3.…	https://www.ncbi.nlm.nih.gov/pubmed/28258184
Other	Cluster 9, increasing expression postembryonic	289	760	815	29469	2.43e-244	5.56e-243	2.06e-243	acs-10,AH6.3,B0205.10,B0218.7,B0280.11,B0379.2,B0379.7,B0393.4,rmd-3,BE10.1,C01G10.14,catp-4,msp-36,C04G2.5,C04G2.9,C06A8.6,C08F11.10,C09B9.2,msp-55,C09D4.3,C10G11.8,C10G11.9,C14A6.13,C14A6.6,C14C10.1,C15C6.2,C15H7.3,C16C8.18,C17F3.1,C17H12.3,C18A3.7,C18D11.6,C18E9.8,C18H7.4,C24D10.1,C24D10.2,nspd-3,nspd-6,C25A8.2,C25A8.5,C25D7.1,C25G4.6,C27D6.11,C27D6.3,C28D4.5,C28D4.7,C30G7.3,C31H1.1,C31H1.5,C3…	http://www.ncbi.nlm.nih.gov/pubmed/24036951
Chemicals/stress	UP by temperature shift (25to20)	289	760	821	29469	2.96e-245	6.8e-241	2.43e-242	acs-10,B0205.10,B0218.7,B0252.5,B0273.1,B0379.2,B0379.7,rmd-3,C01G10.14,catp-4,C02F5.5,C04F12.7,C04G2.3,msp-36,C04G2.9,C05B5.2,C05C12.1,C05C12.5,basl-1,C08F11.10,C08F8.6,C09B9.2,C09B9.4,msp-55,C09D4.3,C10G11.8,C10G11.9,C10H11.7,C14A6.13,C14C10.1,C15C6.2,C15H11.1,C16C8.18,C17F3.1,C17H12.12,C17H12.3,C18E9.8,C24D10.2,nspd-3,nspd-6,C25A8.5,C25D7.1,C25G4.6,C27D6.3,C27D8.1,nex-3,C28D4.5,C28D4.7,C30G7.3…	https://www.ncbi.nlm.nih.gov/pubmed/28428426
Chemicals/stress	Down by MWCNT 24H vs. 0H	334	760	1264	29469	1.41e-241	3.23e-239	1.12e-239	acs-10,AH6.3,B0205.10,B0207.9,B0218.7,B0379.2,B0379.7,sqt-1,rmd-3,C01G10.14,catp-4,C02F5.5,C03C11.1,C04F12.7,msp-36,C04G2.5,C04G2.9,C05C12.1,C05C12.5,C06A1.3,C06A8.6,C08F11.10,C08F8.6,C09B9.2,C09B9.4,msp-55,C09D4.3,C10G11.8,C10G11.9,C10H11.7,C14C10.1,C15C6.2,C15H7.3,C16C8.18,C16D2.1,C17D12.5,C17F3.1,C17H12.3,C24A11.1,C24D10.2,nspd-3,nspd-6,C25A8.5,C25D7.1,C25G4.6,C27D6.3,C27D8.1,C27D8.2,C28D4.5,C…	http://www.ncbi.nlm.nih.gov/geo/query/acc.cgi?acc=GSE24847
Mutants	UP by gld-2 RNAi (Nousch)	247	760	522	29469	2.46e-241	5.65e-239	1.88e-239	B0205.10,B0252.5,B0273.1,B0379.7,B0393.4,BE10.1,catp-4,C02F5.5,C03C11.1,C04F12.7,msp-36,C04G2.9,C05B5.2,C05C12.5,C08F8.6,C09B9.2,C09B9.4,msp-55,C09D4.3,C10G11.8,C10G11.9,C14C10.1,C15C6.2,C15H11.1,C15H7.3,C16C8.18,C17F3.1,C17H12.12,C17H12.3,C18E9.8,C18H7.4,C24A11.1,C24D10.2,nspd-3,nspd-6,C25D7.1,C25G4.6,C27D6.11,C27D6.3,C27D8.1,C27D8.2,C30G7.3,C32E12.1,C33F10.1,C33F10.11,C33F10.12,msp-40,C34D4.2,C…	http://www.ncbi.nlm.nih.gov/pubmed/25217583
TF Targets	Targets 26G-RNAs in wild type	460	760	3138	29469	1.36e-237	3.12e-235	1.01e-235	acs-10,AH6.3,B0205.10,B0207.9,B0218.7,B0252.5,B0273.1,B0280.11,B0379.2,B0379.7,B0393.4,rmd-3,BE10.1,C01G10.14,catp-4,C02F5.5,C03C11.1,C04F12.12,msp-36,C04G2.5,C04G2.9,C05B5.2,C05C12.1,C05C12.5,basl-1,C06A1.3,C06A5.2,C06A8.6,C08F11.10,C08F8.6,C09B9.2,C09B9.4,msp-55,C09D4.3,catp-8,C10G11.8,C10G11.9,C10H11.7,C14A4.13,C14A6.13,C14A6.6,C15H11.1,C15H7.3,C16A11.7,C16D2.1,C17D12.5,C17F3.1,C17F3.3,C17G10.…	http://www.ncbi.nlm.nih.gov/pubmed/20133686
Mutants	UP wdr-5 mutant Day1 Transgenerational	315	760	1100	29469	5.13e-237	1.18e-233	3.68e-236	acs-10,AH6.3,B0205.10,B0207.9,B0218.7,B0252.5,B0273.1,B0379.7,clec-117,rmd-3,BE10.1,catp-4,C02F5.5,C03C11.1,C04F12.7,C04G2.5,C04G2.9,C05C12.5,C06A1.3,C06A8.6,C08F11.10,C08F8.6,C09B9.2,C09B9.4,C09D4.3,C10B5.3,C10H11.7,C14A6.6,C14C10.1,C15C6.2,C15H11.1,C15H7.3,C16A11.7,C17D12.5,C17F3.1,C17G10.3,C17H12.12,C17H12.3,C18A3.7,C18E9.8,C24A11.1,C24D10.1,C24D10.2,C25A8.2,C25A8.5,C25G4.6,C26C6.6,C27D6.3,C27…	http://www.ncbi.nlm.nih.gov/pubmed/22012258
Chemicals/stress	UP Formaldehyde exposure 24H	274	760	737	29469	4.02e-237	9.21e-234	2.79e-235	B0205.10,B0379.2,B0379.7,sqt-1,rmd-3,sqt-2,C02F5.5,C04F12.7,msp-36,C04G2.9,C05C12.5,C06A8.6,C08F11.10,C09B9.2,msp-55,C09D4.3,C10G11.8,C10G11.9,C10H11.7,C14C10.1,C15C6.2,C15H7.3,C16C8.18,C17H12.12,C24A11.1,C24D10.2,nspd-3,nspd-6,C25G4.6,C27D6.3,C27D8.1,C28D4.5,C28D4.7,C31H1.5,C32E12.1,C32E8.4,C33C12.4,C33F10.1,C33F10.11,C33F10.12,msp-40,C34D4.3,C34F11.2,msp-50,msp-49,C34G6.3,col-175,msd-4,gipc-1,C…	http://www.ncbi.nlm.nih.gov/geo/query/acc.cgi?acc=GSE23013
Chemicals/stress	UP dpy-9 mutant	364	760	1736	29469	2.4e-229	5.5e-227	1.62e-229	acs-10,B0205.10,B0218.7,B0252.5,B0273.1,B0280.11,B0379.7,sqt-1,rmd-3,BE10.1,sqt-2,catp-4,C02F5.5,C03C11.1,C04F12.7,msp-36,C04G2.5,C04G2.9,C05C12.5,basl-1,C06A1.3,C06A8.6,C08F11.10,C09B9.2,C09B9.4,msp-55,C09D4.3,C10G11.8,C10G11.9,C10H11.7,C14C10.1,C15C6.2,C15H7.3,C16A11.7,C16C8.18,C16D2.1,C17H12.12,C17H12.3,C17H12.5,C18E9.8,C18H7.4,C24A11.1,C24D10.1,C24D10.2,nspd-3,nspd-6,C25A8.5,C25D7.1,C25G4.6,C…	http://www.ncbi.nlm.nih.gov/pubmed/20126308
Microbes	UP by B. thuringiensis at 12h (BT247, 1:10) (Yang)	337	760	1415	29469	1e-227	2.3e-224	6.58e-227	acs-10,AH6.3,B0205.10,B0207.9,B0218.7,B0244.4,B0252.5,B0280.11,fkh-6,B0379.2,B0379.7,clec-117,vamp-8,C01G10.14,catp-4,C02F5.5,C03C11.1,C04F12.7,C04G2.3,C04G2.5,C05B5.2,C05C12.5,C06A1.3,irg-1,C08F11.10,C08F8.6,C09B9.2,C09B9.4,C10G11.8,C10G11.9,C14A4.13,C14A6.13,C14A6.6,C14C10.1,C15C6.2,C15H11.1,C15H7.3,C16D2.1,C17G10.3,C17H12.12,C17H12.3,C18H7.4,C24D10.2,nspd-6,C25A8.5,C25D7.1,C25G4.6,C26C6.6,C27D…	http://www.ncbi.nlm.nih.gov/pubmed/25720978
Chemicals/stress	UP dpy-10 mutant	375	760	1934	29469	5.9e-226	1.35e-221	3.76e-223	acs-10,B0205.10,B0218.7,B0252.5,B0273.1,B0280.11,B0379.7,B0393.4,sqt-1,rmd-3,BE10.1,sqt-2,catp-4,C02F5.5,C03C11.1,C04F12.7,msp-36,C04G2.5,C04G2.9,C05C12.5,basl-1,C06A1.3,C06A8.6,C08F11.10,C09B9.2,C09B9.4,msp-55,C09D4.3,C10G11.8,C10G11.9,C10H11.7,C14A4.13,C14C10.1,C15C6.2,C15H7.3,C16A11.7,C16C8.18,C16D2.1,C17H12.12,C17H12.3,C17H12.5,C18E9.8,C18H7.4,C24A11.1,C24D10.1,C24D10.2,nspd-3,nspd-6,C25A8.5,…	http://www.ncbi.nlm.nih.gov/pubmed/20126308
Mutants	down by ceh-23 mutant	342	760	1577	29469	3.88e-217	8.91e-215	2.41e-216	B0207.9,B0218.7,B0280.11,B0379.2,B0379.7,clec-117,rmd-3,catp-4,C02F5.5,C03C11.1,C04F12.7,C04G2.3,msp-36,C04G2.5,C04G2.9,clec-147,C05B5.2,C05C12.5,basl-1,C06A8.6,C08F11.10,C08F8.6,C09B9.2,C09B9.4,msp-55,C09D4.3,C10G11.8,C10G11.9,C10H11.7,C14A6.13,C14C10.1,C15C6.2,C15H7.3,C16A11.7,C16C8.18,C16D2.1,C17F3.1,C17F3.3,C17H12.12,C17H12.3,C17H12.5,C18A3.7,C24D10.1,C24D10.2,nspd-3,nspd-6,C25A8.2,C25D7.1,C2…	http://www.ncbi.nlm.nih.gov/geo/query/acc.cgi?acc=GSE67754
Mutants	down by crh-1 mutant (Xiao)	320	760	1349	29469	5.8e-214	1.33e-210	3.5e-212	acs-10,AH6.3,B0218.7,B0252.5,B0273.1,B0280.11,B0379.2,B0379.7,clec-117,rmd-3,BE10.1,C01G10.14,C02F5.5,C03C11.1,C04F12.12,C04F12.7,C04G2.5,C04G2.9,C05C12.1,C05C12.5,basl-1,C06A5.2,C06A8.6,C08F11.10,C08F8.6,C09B9.4,C10G11.8,C10H11.7,C14A4.13,C14A6.13,C14A6.6,C14C10.1,C15C6.2,C15H11.1,C15H7.3,C16D2.1,C17F3.1,C17H12.12,C17H12.3,C17H12.5,C18A3.7,C18E9.8,C18H7.4,C24A11.1,C24D10.2,nspd-3,C25A8.2,C25A8.5…	http://www.ncbi.nlm.nih.gov/geo/query/acc.cgi?acc=GSE40809
Microbes	Down fed with L. rhamnosus CNCM I-3690 vs. OP50,3 days	251	760	756	29469	1.47e-198	3.38e-195	8.65e-201	acs-10,B0205.10,B0252.5,B0273.1,B0379.7,rmd-3,C02F5.5,C03C11.1,C04F12.7,msp-36,C04G2.9,C05C12.1,C05C12.5,C06A8.6,C08F11.10,C08F8.6,C09B9.2,C09D4.3,C10G11.8,C10H11.7,C14C10.1,C15C6.2,C15H7.3,C16A11.7,C16C8.18,C17D12.5,C17H12.12,C17H12.3,C24A11.1,C24D10.2,C25G4.6,C27D6.3,C27D8.1,C27D8.2,C28D4.5,C28D4.7,C31H1.5,C32E8.4,C33C12.4,C33F10.1,C33F10.11,msp-40,C34C12.7,C34D4.3,C34F11.2,msp-50,msp-49,col-17…	http://www.ncbi.nlm.nih.gov/pubmed/23300685
Kim Mountains	Male	312	760	1430	29469	2.15e-194	4.93e-191	1.23e-192	acs-10,AH6.3,B0207.9,B0218.7,B0238.12,B0273.1,B0379.7,rmd-3,C01G10.14,catp-4,C03C11.1,msp-36,C04G2.5,C04G2.9,C05C12.1,C05C12.5,C06A1.3,C06A5.2,C06A8.6,C08F11.10,C08F8.6,C09B9.2,C09B9.4,C09D4.3,C09G12.5,C10G11.9,C10H11.7,C14C10.1,C15C6.2,C15H11.1,C16A11.7,clec-135,C16C8.8,C16C8.9,C16D2.1,C17F3.3,C17H12.12,C17H12.3,C17H12.5,C18A3.7,C18E9.8,C18H7.4,C24A11.1,C24D10.1,C24D10.2,nspd-3,C25A8.2,C25A8.5,C…	http://www.ncbi.nlm.nih.gov/pubmed/11557892
Chemicals/stress	UP by BTF mix 24H	238	760	694	29469	2.42e-191	5.55e-188	1.35e-188	B0205.10,B0379.7,sqt-1,rmd-3,sqt-2,C02F5.5,C04F12.7,msp-36,C04G2.9,C05C12.5,msp-55,C09D4.3,C10G11.8,C10G11.9,C10H11.7,C14C10.1,C15C6.2,C15H7.3,C16C8.18,C24D10.2,nspd-3,nspd-6,C25G4.6,C26C6.6,C27D6.3,C27D8.1,C27D8.2,C28D4.5,C28D4.7,C31H1.5,C32E8.4,C33C12.4,C33F10.1,C33F10.11,C33F10.12,msp-40,C34D4.3,C34F11.2,msp-50,msp-49,C34G6.3,col-175,msd-4,gipc-1,C39H7.1,C41G7.6,C43E11.5,nkb-2,C43G2.3,C45B2.8,…	http://www.ncbi.nlm.nih.gov/geo/query/acc.cgi?acc=GSE23013
Mutants	down by mir-58 mutant	217	760	569	29469	1.53e-183	3.52e-179	8.37e-182	acs-10,B0205.10,B0218.7,B0252.5,fkh-6,B0393.4,rmd-3,BE10.1,catp-4,C04F12.7,msp-36,C04G2.5,C04G2.9,C06A8.6,C08F8.6,C09B9.2,C09B9.4,C09D4.3,C10G11.8,C10G11.9,C14C10.1,C15C6.2,C15H7.3,C16C8.18,C17H12.3,C17H12.5,C18E9.8,C18H7.4,C25A8.5,C25G4.6,C27D8.1,C30B5.6,C30G7.3,C31H1.1,C33F10.11,C33F10.12,msp-40,C34D4.2,msp-49,col-175,gipc-1,C35E7.10,gska-3,C36H8.1,C39H7.1,C43E11.5,nkb-2,C49C8.1,C50E10.1,col-13…	http://www.ncbi.nlm.nih.gov/pubmed/26232411
Tissue	Sperm enriched	216	760	568	29469	3.09e-182	7.08e-179	1.65e-179	acs-10,B0207.9,B0218.7,B0273.1,B0280.11,B0393.4,clec-117,C01G10.14,catp-4,C02F5.5,C03C11.1,C04F12.7,C04G2.5,C04G2.9,C05B5.2,C05C12.1,C05C12.5,basl-1,C06A1.3,C06A5.2,C06A8.6,C08F8.6,C09B9.2,msp-55,C09D4.3,C10G11.8,C10G11.9,C10H11.7,C14A4.13,C14C10.1,C15H7.3,C17F3.3,C17H12.12,C18E9.8,C24A11.1,C24D10.1,C25A8.5,C25D7.1,C27D8.1,C27D8.2,C28D4.5,C31H1.1,C32D5.4,msp-40,C34D4.2,msp-50,C34F11.5,msp-49,gipc…	http://www.ncbi.nlm.nih.gov/pubmed/11030340
Mutants	Down spr-5 mutant (sprf26 vs. sprf13)	182	760	347	29469	1.2e-180	2.74e-177	6.23e-180	B0280.11,B0379.2,sqt-1,rmd-3,C02F5.5,C03C11.1,C04G2.9,C06A8.6,C10G11.8,C10G11.9,C10H11.7,C14C10.1,C15C6.2,C18H7.4,C24D10.2,nspd-3,C25A8.2,C25D7.1,C25G4.6,C27D6.3,C27D8.2,C32E8.4,C33F10.1,C34D4.3,C34F11.2,msp-50,msp-49,C34G6.3,msd-4,gipc-1,C35E7.10,C35E7.9,gska-3,C39H7.1,C41G7.6,C47A4.5,C48E7.7,C50E10.1,col-138,D2062.6,D2062.7,E03H12.5,E03H12.7,F07A5.2,F08H9.2,F09C12.8,col-17,col-73,F11G11.4,nspd-…	http://www.ncbi.nlm.nih.gov/pubmed/19379696
Mutants	Down glp-1 (e2141ts) L3	320	760	1711	29469	1.73e-179	3.97e-175	8.82e-178	acs-10,AH6.3,B0205.10,B0218.7,B0252.5,B0273.1,B0379.2,B0379.7,B0393.4,rmd-3,BE10.1,catp-4,C02F5.5,C03C11.1,C04F12.7,C04G2.5,C04G2.9,C05C12.1,C05C12.5,basl-1,C06A1.3,C06A8.6,C08F11.10,C08F8.6,C09B9.2,C09B9.4,C09D4.3,C10H11.7,C14A4.13,C14C10.1,C15C6.2,C15H7.3,C16A11.7,C16C8.18,C16D2.1,C17D12.5,C17H12.3,C17H12.5,C18A3.7,C18E9.8,C18H7.4,C24A11.1,C24D10.1,C24D10.2,C25A8.5,C25G4.6,C27D6.3,C27D8.1,C27D8…	http://www.ncbi.nlm.nih.gov/pubmed/20555324
TF Targets	reduction in small RNA reads in rsd-2 late-generation	198	760	479	29469	2.01e-173	4.61e-170	1e-170	B0207.9,B0218.7,B0252.5,B0273.1,B0280.11,B0379.7,C03C11.1,msp-36,C04G2.9,clec-147,C05C12.1,C05C12.5,C06A5.2,C08F11.10,C09B9.4,C09D4.3,C10G11.9,C10H11.7,C14A4.13,C14A6.6,C15H11.1,C15H7.3,C16D2.1,C17D12.5,C17F3.1,C24D10.1,nspd-3,nspd-6,C25D7.1,C27D8.1,C27D8.2,C30G7.3,C31H1.5,C32D5.4,msp-40,C34D4.3,C34F11.2,C34G6.3,msd-4,C35E7.9,C36H8.1,acdh-5,C39H7.1,C45B11.8,C49C8.1,C50F4.10,C52E4.7,C54G4.3,D1081.…	http://www.ncbi.nlm.nih.gov/pubmed/25258416
Mutants	UP pmk-1 mutant	305	760	1579	29469	2.81e-172	6.45e-170	1.37e-170	AH6.3,B0205.10,B0207.9,B0273.1,B0379.2,B0379.7,clec-117,rmd-3,C01G10.14,C02F5.5,C03C11.1,C04F12.7,msp-36,C04G2.9,clec-147,C05C12.5,C06A1.3,C06A8.6,tmd-2,C09B9.4,msp-55,C09D4.3,C10B5.3,C14A6.13,C15C6.2,C15H7.3,C16A11.7,C17D12.5,nas-37,C17H12.3,C18A3.7,C18H7.4,C24A11.1,C24D10.2,nspd-3,C25G4.6,C27D8.1,C28C12.4,C28D4.7,C30G7.3,C32E8.4,C33F10.1,C33F10.11,C33F10.12,msp-40,C34D4.3,C34F11.2,msp-50,msp-49…	http://www.ncbi.nlm.nih.gov/pubmed/23117578
Mutants	UP by smgl-1 depletion	325	760	1892	29469	6.24e-171	1.43e-166	2.98e-168	acs-10,B0205.10,B0207.9,B0218.7,B0238.12,B0244.4,B0280.11,B0379.2,B0379.7,sqt-1,rmd-3,catp-4,C02F5.5,C03C11.1,C04E6.8,C04F12.7,C04G2.5,C04G2.9,C05C12.5,basl-1,C06A1.3,C06A8.6,irg-1,tmd-2,fbxa-166,C08F8.6,C09B9.2,C09B9.4,C09D4.3,C10G11.8,C10H11.7,C14A4.13,C14C10.1,C15C6.2,C15C8.1,C15H11.1,C16A11.7,C16C8.18,C17F3.3,C17G10.3,C17H12.12,C17H12.3,C17H12.5,C18E9.8,C24D10.1,C24D10.2,C25A8.5,C25F9.5,C25G4…	http://www.ncbi.nlm.nih.gov/pubmed/23828042
Mutants	UP wdr-5 mutant Day1	392	760	3087	29469	1.82e-166	4.16e-163	8.5e-166	acs-10,AH6.3,B0205.10,B0207.9,B0218.7,B0238.12,B0252.5,B0273.1,B0379.7,clec-117,rmd-3,BE10.1,catp-4,C02F5.5,C03C11.1,C04F12.7,C04G2.5,C04G2.9,C05C12.1,C05C12.5,C06A1.3,C06A8.6,irg-1,C08F11.10,C08F8.6,C09B9.2,C09B9.4,C09D4.3,C10B5.3,catp-8,C10H11.7,C14A4.13,C14A6.6,C14C10.1,C15C6.2,C15H11.1,C15H7.3,C16A11.7,C16C8.18,C16C8.19,C16D2.1,C17D12.5,C17F3.1,C17G10.3,C17H12.12,C17H12.3,C17H12.5,C18A3.7,C18…	http://www.ncbi.nlm.nih.gov/pubmed/22012258
Mutants	UP by age-1(mg44) mutant	230	760	784	29469	4.3e-166	9.86e-163	1.97e-163	AH6.3,B0218.7,B0238.12,B0273.1,B0280.11,B0379.2,clec-117,sqt-2,catp-4,C04F12.7,msp-36,C04G2.9,C06A1.3,C06A5.2,C06A8.6,irg-1,C08F8.6,C09B9.2,msp-55,C09D4.3,C10G11.8,C10G11.9,C10H11.7,C14A4.13,C14C10.1,C15C6.2,C16A11.7,C17F3.1,C18A3.7,C18E9.8,C24A11.1,C24D10.1,C24D10.2,nspd-3,C25A8.5,C25D7.1,C25G4.6,C27D6.3,C27D8.1,C28D4.5,C32E8.4,C33C12.4,msp-40,msp-50,msp-49,C34G6.3,col-175,msd-4,gipc-1,C35E7.9,g…	http://www.ncbi.nlm.nih.gov/pubmed/21408062
Mutants	down by jmjd-1.2 neuron expressed	346	760	2358	29469	7.09e-162	1.63e-157	3.19e-160	acs-10,B0218.7,B0273.1,B0280.11,B0379.7,clec-117,rmd-3,BE10.1,catp-4,C02F5.5,C03C11.1,C04F12.12,C04F12.7,msp-36,C04G2.5,C04G2.9,C05B5.2,C05C12.1,C05C12.5,basl-1,C06A1.3,C06A8.6,irg-1,C08F11.10,C08F8.6,C09B9.4,C09D4.3,C10G11.8,C10G11.9,C10H11.7,C14A4.13,C14A6.6,C14C10.1,C15C6.2,C15H11.1,C15H7.3,C16C8.18,C16D2.1,C17D12.5,C17F3.1,C17H12.3,C18E9.8,C18H7.4,C24A11.1,C24D10.1,C25A8.2,C25A8.5,C25G4.6,C27…	http://www.ncbi.nlm.nih.gov/pubmed/27133168
Mutants	down by jmjd-3.1 expressed	415	760	3741	29469	2.73e-158	6.26e-155	1.2e-155	acs-10,B0205.10,B0207.9,B0218.7,B0252.5,B0273.1,B0280.11,B0379.2,B0379.7,clec-117,rmd-3,BE10.1,C02F5.5,C03C11.1,C04F12.12,C04F12.7,msp-36,C04G2.5,C04G2.9,C05B5.2,C05C12.1,C05C12.5,basl-1,C06A1.3,C06A5.2,C06A8.6,C08F11.10,C08F8.6,C09B9.2,C09B9.4,msp-55,C09D4.3,C10G11.8,C10G11.9,C10H11.7,C14A4.13,C14A6.13,C14A6.6,C14C10.1,C15C6.2,C15H11.1,C15H7.3,C16A11.7,C16C8.18,C16D2.1,C17D12.5,C17F3.1,C17H12.12…	http://www.ncbi.nlm.nih.gov/pubmed/27133168
Chemicals/stress	UP osm-8 mutant	222	760	874	29469	4.27e-144	9.8e-142	1.85e-142	acs-10,B0205.10,B0280.11,sqt-1,rmd-3,sqt-2,catp-4,C02F5.5,C03C11.1,C04F12.7,msp-36,C04G2.9,C05C12.5,C06A8.6,C08F11.10,msp-55,C09D4.3,C10G11.8,C10G11.9,C14C10.1,C15C6.2,C17H12.12,C17H12.3,C17H12.5,C24D10.2,nspd-3,nspd-6,C25D7.1,C25G4.6,C27D6.3,C27D8.1,C27D8.2,C28D4.5,C31H1.5,C32E8.4,C33F10.1,C33F10.11,C33F10.12,msp-40,C34D4.3,msp-50,msp-49,col-175,msd-4,gipc-1,C35E7.10,gska-3,C36H8.1,C39H7.1,C41G7…	http://www.ncbi.nlm.nih.gov/pubmed/20126308
Microbes	down by MC-BA (M. aeruginosa)	260	760	1328	29469	1.63e-142	3.74e-140	6.92e-142	B0205.10,B0207.9,B0218.7,B0379.2,B0379.7,sqt-1,rmd-3,sqt-2,C02F5.5,C04F12.7,C04G2.5,C04G2.9,C05B5.2,C05C12.5,basl-1,C06A5.2,C06A8.6,C08F8.6,C09B9.2,C09D4.3,C10G11.8,C10G11.9,C14C10.1,C15C6.2,C15H7.3,C16A11.7,C16C8.18,C16D2.1,C17D12.5,C17H12.12,C18H7.4,C24A11.1,nspd-3,nspd-6,C25A8.5,C27D6.3,C27D8.1,C27D8.2,C28C12.4,C28D4.5,C28D4.7,C31H1.5,C32D5.4,C33C12.4,C33F10.1,C33F10.11,C34D4.2,C34D4.3,C34F11.…	http://www.ncbi.nlm.nih.gov/pubmed/25994267
Chemicals/stress	UP by nicotinic acid (NA)	177	760	479	29469	6.25e-142	1.43e-138	2.61e-139	acs-10,B0280.11,sqt-1,rmd-3,sqt-2,catp-4,C02F5.5,C03C11.1,C04F12.7,C04G2.9,C05B5.2,C06A1.3,C06A8.6,C08F8.6,C09B9.2,C09B9.4,C09D4.3,C10G11.8,C14C10.1,C15C6.2,C17F3.1,C17H12.12,C17H12.5,C18E9.8,C24D10.1,C25A8.5,C25G4.6,C27D6.3,C32E12.1,C34F11.5,col-175,msd-4,gipc-1,gska-3,C36H8.1,acdh-5,C39H7.1,C41G7.6,nkb-2,col-138,C55C3.3,D2062.7,E03H12.5,E03H12.7,F07A5.2,F08H9.2,F09C12.8,col-17,col-73,F13A7.1,F1…	http://www.ncbi.nlm.nih.gov/pubmed/24077178
Other	Changed in mutation-accumulation (MA) lines	204	760	730	29469	2.61e-139	5.98e-135	1.07e-136	acs-10,B0218.7,B0273.1,B0379.2,rmd-3,C03C11.1,C04F12.7,msp-36,C04G2.9,C05B5.2,C05C12.1,C06A1.3,C06A8.6,C08F11.10,C08F8.6,C10G11.9,C14A6.6,C14C10.1,C15C6.2,C15H7.3,C17H12.3,C18H7.4,C24D10.2,nspd-3,C25A8.2,C25D7.1,C25G4.6,C27D6.3,C27D8.1,C27D8.2,C28D4.5,C31H1.1,C32E12.1,C32E8.4,C33F10.1,C33F10.12,msp-50,msp-49,C34G6.3,gipc-1,C35E7.9,acdh-5,C38C3.3,C39H7.1,C41G7.6,C43E11.5,nkb-2,C43G2.3,C45G9.9,C47A…	http://www.ncbi.nlm.nih.gov/pubmed/15852004
Mutants	UP spr-5 mutant (sprf13 vs. N2)	274	760	1609	29469	1.61e-138	3.7e-133	6.48e-135	B0205.10,B0273.1,B0280.11,B0379.2,sqt-1,rmd-3,sqt-2,catp-4,C02F5.5,C03C11.1,C04G2.5,C04G2.9,C06A1.3,C06A8.6,C08F11.10,C09B9.4,C09D4.3,C09G12.5,C10G11.8,C10G11.9,C10H11.7,C14C10.1,C15C6.2,C16A11.7,C16C8.18,C17F3.1,C17H12.12,C17H12.3,C17H12.5,C18A3.7,C18H7.4,C24D10.1,C24D10.2,nspd-3,C25A8.2,C25G4.6,C27D6.3,C27D8.1,C27D8.2,C28D4.5,C28D4.7,C32D5.4,C32E12.1,C32E8.4,C33C12.4,C33F10.1,C33F10.11,C33F10.1…	http://www.ncbi.nlm.nih.gov/pubmed/19379696
Mutants	UP by cdk-8 mutant	223	760	957	29469	5.18e-136	1.19e-131	2.05e-133	AH6.3,B0205.10,B0207.9,nlp-34,B0252.5,B0379.7,catp-4,C02F5.5,C03C11.1,C04F12.7,msp-36,C05B5.2,C05C12.1,basl-1,C08F11.10,C08F8.6,C09D4.3,C10G11.8,C10G11.9,C10H11.7,C14C10.1,C15H7.3,C16D2.1,C17D12.5,C17F3.3,C17H12.12,C17H12.3,C17H12.5,C18A3.7,C18E9.8,C24D10.2,nspd-6,C25D7.1,C25G4.6,C27D6.11,C27D6.3,C27D8.1,C27D8.2,C28D4.5,C28D4.7,C30G7.3,C31H1.5,C32E12.1,C32E8.4,C33F10.1,C33F10.11,C33F10.12,msp-40,…	http://www.ncbi.nlm.nih.gov/pubmed/26715664
Mutants	UP eri-1 mutant	188	760	639	29469	5.49e-131	1.26e-126	2.13e-128	acs-10,AH6.3,B0205.10,B0252.5,rmd-3,BE10.1,C01G10.14,C03C11.1,C04G2.5,C05C12.1,C05C12.5,C06A1.3,C06A5.2,C08F11.10,C08F8.6,C10G11.9,C15H7.3,C16C8.18,C16D2.1,C17D12.5,C17G10.3,C17H12.3,C18H7.4,C24A11.1,C24D10.1,C24D10.2,nspd-3,nspd-6,C25A8.5,C25D7.1,C25G4.6,C26C6.6,C27D6.3,C27D8.1,C32D5.4,C32E12.1,C33F10.12,C34D4.2,C34G6.3,C35E7.10,C35E7.9,gska-3,C36H8.1,acdh-5,C39H7.1,C43E11.5,nkb-2,C47A4.3,C47A4.…	http://www.ncbi.nlm.nih.gov/pubmed/17919598
Mutants	down by nhr-62 mutant under eat-2 mutant	190	760	669	29469	1.96e-129	4.5e-126	7.49e-128	AH6.3,B0218.7,B0252.5,B0273.1,B0379.7,BE10.1,C02F5.5,C03C11.1,C04F12.7,C04G2.5,C05B5.2,C05C12.1,C05C12.5,C06A1.3,C06A8.6,C08F8.6,C09D4.3,C10G11.8,C14A4.13,C15H11.1,C16C8.18,C17H12.12,C17H12.5,C18E9.8,C18H7.4,C24D10.1,C27D6.3,nex-3,C28D4.5,C28D4.7,C31H1.1,C31H1.5,C32E12.1,C34D4.2,msp-50,C34F11.5,C35E7.9,gska-3,C39H7.1,C41G7.6,nkb-2,C43G2.3,C45B2.8,C47A4.3,C49C8.1,C50E10.1,C50F4.10,C50F4.8,C52E4.7,…	http://www.ncbi.nlm.nih.gov/pubmed/23935515
Chemicals/stress	Down by 0.5mgl CPF	150	760	381	29469	8.96e-122	2.06e-117	3.37e-121	B0205.10,B0280.11,rmd-3,catp-4,C04G2.9,C05C12.5,C09D4.3,C10G11.8,C10G11.9,C15C6.2,C17D12.5,C18A3.7,nspd-3,C25D7.1,C25G4.6,C27D6.3,clec-230,C32E8.4,C33C12.4,C33F10.1,C33F10.12,C34D4.2,C34F11.2,msp-50,msp-49,C34G6.3,col-175,msd-4,gipc-1,C36H8.1,C39H7.1,C41G7.6,C45B2.8,C47A4.5,C48E7.7,C50D2.3,col-138,D2062.6,his-70,E03H12.5,E03H12.7,nspd-5,mpst-4,F13A7.1,irld-4,F25H5.8,nspd-9,F32A11.3,F32B4.2,F32B5.…	http://www.ncbi.nlm.nih.gov/pubmed/20808445
Chemicals/stress	down by temperature shift, 25to20 (Isik)	154	760	411	29469	1.22e-120	2.8e-117	4.52e-120	B0218.7,B0379.7,rmd-3,C02F5.5,C04F12.7,msp-36,C04G2.5,C04G2.9,C05B5.2,fbxa-166,C08F8.6,C09B9.2,msp-55,C09D4.3,C10G11.9,C15C6.2,C17F3.1,C17H12.12,C17H12.3,nspd-3,nspd-6,C25D7.1,C27D6.3,C27D8.1,C32E8.4,C33C12.4,C33F10.1,msp-40,C34D4.3,C34F11.2,msp-50,msp-49,C34G6.3,msd-4,gipc-1,C36H8.1,C39H7.1,C45G9.9,C47E12.11,C48E7.7,clec-197,C55C3.3,D1086.17,E03H12.5,F07A5.2,F08H9.2,F11D11.3,F11G11.4,nspd-5,F13A…	https://www.ncbi.nlm.nih.gov/pubmed/27905558
Mutants	UP by ercc-1 mutant	251	760	1483	29469	1.57e-120	3.61e-117	5.73e-120	B0379.2,B0379.7,rmd-3,C01G10.14,C04F12.7,msp-36,C04G2.9,clec-147,C05B5.11,C08F8.6,C09B9.4,msp-55,C09D4.3,C09G12.5,C10B5.3,C10G11.9,C14C10.1,C15C6.2,C15H7.3,clec-135,C16C8.19,C16C8.9,C17F3.1,C17H12.3,C18E9.8,C24A11.1,C24D10.2,nspd-3,nspd-6,C25D7.1,C25G4.6,C28C12.3,C28C12.4,C28D4.7,C31H1.5,C32E12.1,C33C12.4,C33F10.1,C33F10.11,C33F10.12,msp-40,cyp-36A1,C34D4.3,msp-50,msp-49,msd-4,gipc-1,gska-3,C38C3…	http://www.ncbi.nlm.nih.gov/pubmed/24013725
Chemicals/stress	Down by H2S 24H	295	760	2186	29469	4.27e-120	9.8e-118	1.53e-118	acs-10,AH6.3,B0205.10,nlp-34,B0218.7,B0252.5,B0280.11,B0379.2,B0379.7,B0393.4,clec-117,sqt-1,sqt-2,catp-4,C03C11.1,C04G2.9,C05C12.1,basl-1,C06A1.3,C06A8.6,irg-1,tmd-2,fbxa-166,C08F8.6,C09B9.2,C09B9.4,C09D4.3,C10G11.8,C10G11.9,C14A4.13,C14A6.6,C15C6.2,C15C8.1,C15H7.3,C16C8.18,C17F3.3,C17G10.3,C17H12.12,C17H12.3,C17H12.5,C18E9.8,C18H7.4,C24D10.1,C25A8.5,C25G4.6,C27D6.11,C27D8.1,C27D8.2,C28D4.5,wrt-…	http://www.ncbi.nlm.nih.gov/pubmed/21980473
Other	Down Clino Rotation	133	760	283	29469	2.32e-118	5.31e-115	8.17e-118	rmd-3,C02F5.5,C04F12.7,msp-36,C04G2.9,C06A8.6,msp-55,C09D4.3,C10G11.8,C14C10.1,C15C6.2,C17H12.3,nspd-3,nspd-6,C25G4.6,C27D8.2,C28D4.5,C31H1.5,C33F10.1,C33F10.11,msp-40,C34D4.3,msp-50,msp-49,col-175,msd-4,C35E7.10,gska-3,C36H8.1,C38C3.3,C39H7.1,C45G9.9,C48E7.7,C50E10.1,C54G4.3,ssp-9,F07A5.2,F08H9.2,nspd-5,mpst-4,F21H7.5,F26A3.5,msp-3,F27C1.1,F32A11.3,sss-1,msp-77,F32H2.7,F35H8.4,F36A2.10,F36H12.3,…	http://www.ncbi.nlm.nih.gov/geo/query/acc.cgi?acc=GSE36358
Mutants	UP nth-1;xbp-1 mutant	207	760	973	29469	9.03e-116	2.07e-112	3.14e-113	B0205.10,B0252.5,B0273.1,B0379.2,rmd-3,C01G10.14,C02F5.5,C04F12.7,C05C12.5,C06A8.6,C08F11.10,C08F8.6,C09B9.2,C09D4.3,C10G11.8,C14C10.1,lite-1,C15C6.2,C15C8.1,C15H7.3,C16C8.18,nas-37,C17G10.3,C17H12.3,C17H12.5,C24A11.1,C24D10.2,nspd-3,nspd-6,C25D7.1,C25G4.6,C26C6.6,C27D6.3,C27D8.1,C28D4.5,C28D4.7,C31H1.5,C33C12.4,C33D9.3,C33F10.1,C33F10.11,C34C12.7,C34D4.3,C34F11.2,C34G6.3,msd-4,gipc-1,C35E7.9,gsk…	http://www.ncbi.nlm.nih.gov/pubmed/20382984
Mutants	Targets 26G-RNAs in alg-3; alg-4 double mutant	212	760	1079	29469	9.18e-112	2.11e-107	3.14e-110	acs-10,AH6.3,B0205.10,B0218.7,B0252.5,BE10.1,catp-4,C02F5.5,C03C11.1,msp-36,C04G2.9,C05C12.1,C05C12.5,C06A5.2,C09B9.4,C09D4.3,C14A4.13,C16A11.7,C17F3.1,C17G10.3,C17H12.3,C18A3.7,C18E9.8,C18H7.4,C24A11.1,C24D10.1,C24D10.2,nspd-3,C25G4.6,C30G7.3,C31H1.1,C31H1.5,C32E8.4,msp-40,C34D4.2,C34D4.3,msp-50,msp-49,C34G6.3,gipc-1,C35E7.10,C35E7.9,gska-3,C39H7.1,nkb-2,C43G2.3,C45B11.8,C47A4.3,C47A4.5,C50D2.3,…	http://www.ncbi.nlm.nih.gov/pubmed/20133686
Kim Mountains	Germline	229	760	1319	29469	1.05e-110	2.42e-107	3.55e-109	acs-10,B0205.10,B0207.9,B0218.7,B0273.1,B0379.7,B0393.4,clec-117,C01G10.14,catp-4,C02F5.5,C03C11.1,msp-36,C04G2.5,C04G2.9,C05B5.2,C05C12.1,C05C12.5,basl-1,C06A1.3,C06A5.2,C06A8.6,C08F8.6,C09B9.2,C09D4.3,C10G11.8,C10G11.9,C10H11.7,C14C10.1,C15H7.3,C16A11.7,C17F3.3,C17H12.12,C17H12.3,C18E9.8,C18H7.4,C24A11.1,C24D10.1,nspd-3,C25A8.5,C25D7.1,C25G4.6,C27D8.1,C27D8.2,C28D4.7,C31H1.1,C32D5.4,C32E8.4,C34…	http://www.ncbi.nlm.nih.gov/pubmed/11557892
Mutants	Down vhl-1 mutant vs. wildtype	225	760	1271	29469	3.82e-109	8.76e-108	1.27e-107	acs-10,B0205.10,B0207.9,B0252.5,B0379.2,rmd-3,C01G10.14,C04F12.7,msp-36,C04G2.5,C04G2.9,clec-147,C05B5.2,C05C12.5,C06A1.3,C06A8.6,fbxa-166,C08F8.6,C09B9.2,msp-55,C10G11.8,C10G11.9,C10H11.7,C14C10.1,C15C6.2,C15H11.1,C17D12.5,C17F3.3,C18A3.7,C24D10.2,nspd-3,nspd-6,C25G4.6,C26C6.6,C27D6.3,C28D4.5,C32E8.4,C33F10.12,msp-40,C34D4.2,C34D4.3,msp-50,C34F11.5,C34G6.3,msd-4,gipc-1,C35E7.9,gska-3,C38C3.3,scl…	http://www.ncbi.nlm.nih.gov/pubmed/15361934
Other	down by hermaphrodite young Adult	297	760	2439	29469	7.92e-110	1.82e-105	2.6e-107	B0205.14,B0207.9,B0238.12,B0252.5,B0379.2,clec-117,rmd-3,C01G10.14,C02F5.5,C03C11.1,C04F12.12,C04F12.7,C04G2.5,clec-147,C05B5.2,C05C12.1,C06A1.3,C06A5.2,C08F11.10,C10G11.8,C10G11.9,C10H11.7,C14A4.13,C14A6.6,C14C10.1,clec-135,C16C8.18,C16C8.19,C16D2.1,C18D11.6,C24A11.1,C24D10.2,nspd-6,C25A8.5,C25D7.1,C25G4.6,C26C6.6,C27D6.3,C28C12.3,C28D4.5,C31H1.5,C32D5.4,C33C12.4,C33F10.1,C33F10.12,msp-40,C34D4.…	http://www.ncbi.nlm.nih.gov/pubmed/26641248
Mutants	UP by osm-9 (King)	170	760	638	29469	3.42e-108	7.83e-105	1.1e-105	B0218.7,B0252.5,B0379.2,B0379.7,BE10.1,C04G2.5,C05C12.5,C06A8.6,msp-55,C09D4.3,C10H11.7,C14A6.13,C14A6.6,C16A11.7,C17F3.1,C17F3.3,C17H12.12,nspd-3,C26C6.6,C28D4.7,C30G7.3,C32D5.4,C32E12.1,C33F10.11,msp-40,C34D4.3,C34F11.5,C34G6.3,gska-3,acdh-5,C38C3.3,nkb-2,C45B11.8,C46H11.2,C47E12.11,C50E10.1,C50F2.5,C53D6.10,D1086.17,E03H12.5,F07A5.2,F08G5.6,F09C12.8,F13A7.1,F13E9.5,F21H7.5,F22B5.5,F25H5.8,F26B…	https://www.ncbi.nlm.nih.gov/pubmed/27111894
Chemicals/stress	Down by progesterone 10e-07	149	760	450	29469	1.04e-106	2.39e-103	3.32e-106	B0379.7,rmd-3,BE10.1,C04F12.7,msp-36,C04G2.5,C04G2.9,C05B5.2,C05C12.5,C06A1.3,msp-55,C10G11.8,C10G11.9,C14C10.1,C15C6.2,C16D2.1,C17F3.3,nas-37,C17H12.12,C25A8.2,C25G4.6,C27D6.3,msp-40,msp-50,col-175,msd-4,gipc-1,gska-3,C38C3.3,C39H7.1,C43E11.5,C45G9.9,C47A4.3,C47A4.5,C48E7.7,C50F4.10,col-138,C54G4.3,E03H12.5,F07A5.2,F08H9.2,nspd-5,mpst-4,F15G9.1,mpz-3,msp-3,F32A11.3,F32B4.2,F32B5.4,sss-1,msp-77,F…	http://www.ncbi.nlm.nih.gov/pubmed/11795393
Mutants	down by daf-9 mutant	174	760	701	29469	1.49e-104	3.42e-103	4.68e-104	B0280.11,B0379.2,sqt-1,BE10.1,sqt-2,basl-1,C06A1.3,C06A8.6,C09B9.4,C09D4.3,C10H11.7,C14C10.1,C15H11.1,C15H7.3,C16C8.18,C17F3.3,nas-37,C17H12.5,C18E9.8,C18H7.4,C24A11.1,C24D10.1,C25A8.5,C27D6.11,C27D6.3,C28C12.4,C28D4.5,C30G7.3,C31H1.1,C32D5.4,C32E12.1,C34D4.2,C34F11.5,col-175,C35E7.10,gska-3,C36H8.1,C38C3.3,C43E11.5,C45G9.9,C50E10.1,C50F2.5,C50F4.8,col-138,C52E4.7,C53D6.10,C54G4.3,D1081.5,F07A5.2…	http://www.ncbi.nlm.nih.gov/geo/query/acc.cgi?acc=GSE41661
Mutants	Down nduf-6 RNAi, ETC complex I	172	760	685	29469	5.44e-105	1.25e-100	1.69e-102	B0379.7,rmd-3,catp-4,C02F5.5,C04F12.7,msp-36,C04G2.9,C06A8.6,C08F11.10,msp-55,C09D4.3,C10G11.9,C15C6.2,C17H12.3,nspd-3,nspd-6,C25G4.6,C27D6.3,C27D8.2,C28D4.5,clec-230,C31H1.5,C33F10.1,msp-40,C34D4.3,msp-50,msp-49,col-175,msd-4,gipc-1,C35E7.10,gska-3,C39H7.1,C43G2.3,C45B2.8,C45G9.9,C48E7.7,D1081.5,D2062.6,ssp-9,irld-3,F07A5.2,F08G5.6,F08H9.2,F09C12.8,nspd-5,F15G9.1,F17C8.7,F17E9.5,F22B5.5,F26A3.5,…	http://www.ncbi.nlm.nih.gov/pubmed/18178500
Mutants	down by gas-1 mutant (Marni)	138	760	380	29469	1.22e-103	2.8e-101	3.74e-103	C04F12.7,msp-36,C04G2.9,C06A8.6,msp-55,C09G12.5,C10G11.8,C10G11.9,C16C8.19,C16C8.9,nspd-3,nspd-6,C27D6.3,C28C12.3,C33F10.1,msp-40,C34D4.3,msp-50,msp-49,msd-4,gipc-1,C36H8.1,scl-8,C39H7.1,C48E7.7,C49C3.11,clec-197,tag-329,D2062.6,ssp-9,F07A5.2,F09C6.10,nspd-5,F17C8.7,F17E9.5,try-8,F25E5.7,nspd-9,clec-217,msp-3,F32B6.4,sss-1,msp-77,clec-207,msp-19,F43C11.2,gipc-2,msd-2,spe-11,F53B6.4,msp-45,F58A6.9…	https://www.ncbi.nlm.nih.gov/geo/query/acc.cgi?acc=GSE66680
Chemicals/stress	UP by Quercetin 200um	177	760	751	29469	1.4e-103	3.22e-100	4.23e-102	acs-10,B0205.10,B0252.5,B0280.11,B0379.7,sqt-1,sqt-2,C04F12.7,msp-36,C09B9.4,msp-55,C10G11.8,C10G11.9,C10H11.7,C14A4.13,C14C10.1,C15C6.2,C15H7.3,nas-37,nspd-3,nspd-6,C25D7.1,C25G4.6,C28C12.4,C32D5.4,C33F10.1,C33F10.11,msp-40,C34C12.7,C34D4.3,msp-50,C34F11.5,msp-49,msd-4,gipc-1,C35E7.10,C38C3.3,C41G7.6,C46H11.2,C50E10.1,C50F4.10,C54G4.3,his-70,nlp-9,E03H12.5,irld-3,F07A5.2,F08H9.2,F10D11.3,col-17,…	http://www.ncbi.nlm.nih.gov/pubmed/22493606
Mutants	down by zip-2 RNAi on OP50	112	760	217	29469	1.26e-101	2.89e-98	3.75e-101	AH6.3,B0205.10,B0393.4,C04F12.7,C04G2.5,C05C12.1,basl-1,C06A8.6,irg-1,C10G11.9,C14C10.1,C15C6.2,C24D10.2,C25G4.6,C27D6.3,C28D4.5,C33F10.1,C33F10.11,C34D4.3,C34F11.5,gipc-1,C35E7.9,gska-3,C36H8.1,C39H7.1,C41G7.6,C43E11.5,C45G9.9,C50E10.1,C50F2.5,D1081.5,E03H12.7,F07A5.2,mpst-4,F17C8.7,F17E9.5,F21H7.5,F26B1.8,F27C1.1,F32A11.3,F32B5.4,F32B6.4,sss-1,F32H2.7,F35H8.4,clec-207,F38H4.4,F40H6.1,F42A9.7,gi…	http://www.ncbi.nlm.nih.gov/pubmed/20133860
Development/Dauer/Aging	down by 4 days vs. 3 days, aging	130	760	340	29469	7.38e-101	1.69e-97	2.17e-99	acs-10,AH6.3,B0273.1,rmd-3,C05C12.5,C06A5.2,C08F11.10,C10G11.8,C10H11.7,C15H7.3,C16A11.7,C16D2.1,C24A11.1,nspd-3,C25D7.1,C25G4.6,C27D6.3,C32E8.4,C34D4.3,C34F11.2,msp-50,msp-49,gipc-1,gska-3,C38C3.3,C47A4.3,C47A4.5,C48E7.7,C50D2.3,C50F4.10,col-138,C52E4.7,D1081.5,ssp-9,irld-3,F08H9.2,F10D11.3,mpst-4,F13A7.1,mpz-3,F27C1.1,F29B9.7,F32B5.4,sss-1,gst-38,F36A2.10,F36A2.11,F36D1.4,F36D3.4,F37A8.1,F38H4.…	http://www.ncbi.nlm.nih.gov/pubmed/12372248
TF Targets	alg-3/alg-4 positively regulated proteins (sperm)	90	760	122	29469	7.2e-100	1.65e-95	2.09e-98	acs-10,rmd-3,C02F5.5,msp-36,C04G2.9,C08F8.6,msp-55,nspd-3,nspd-6,C25G4.6,C27D8.2,msp-40,msp-50,msp-49,msd-4,C39H7.1,C41G7.6,C55C3.3,ssp-9,F09C12.8,nspd-5,F13A7.1,F17E9.5,msp-3,msp-77,F32H2.7,msp-19,F40F9.3,msd-2,F47B3.7,clec-79,msp-45,F58A6.9,F58E6.5,gln-2,msp-142,K07A1.4,msp-81,ssq-1,msp-10,msp-56,nspd-2,ssp-10,msp-38,M28.9,M70.3,msp-33,ssp-33,rmd-6,msp-57,msp-53,gsp-4,T03F6.6,T05A7.6,T08B6.4,ms…	http://www.ncbi.nlm.nih.gov/pubmed/24360276
Mutants	Down tom-1 mutant	110	760	216	29469	1.31e-98	3e-95	3.75e-97	C04F12.7,msp-36,C04G2.9,C06A8.6,msp-55,C10G11.9,C15C6.2,nspd-3,nspd-6,C31H1.5,C33F10.1,C33F10.11,msp-40,C34D4.3,msp-50,msp-49,col-175,msd-4,gska-3,C39H7.1,C48E7.7,C50E10.1,col-138,C54G4.3,D2062.6,ssp-9,F07A5.2,nspd-5,F17C8.7,F17E9.5,F21H7.5,F25H5.8,F26A3.5,msp-3,F27C1.1,F32B6.4,sss-1,msp-77,msp-19,gipc-2,msd-2,spe-11,F52H3.6,F53B6.4,col-38,F54F7.3,msp-45,F58A6.9,nspa-4,K01D12.15,msp-142,msp-63,K0…	http://www.ncbi.nlm.nih.gov/pubmed/16103915
Mutants	UP by tut-1 mutant, L4, ribosome	140	760	430	29469	8.33e-99	1.91e-95	2.36e-96	B0379.7,rmd-3,C04F12.12,msp-36,C04G2.9,basl-1,C06A8.6,C10B5.3,C10G11.8,C15C6.2,C16C8.18,C17F3.1,C17H12.12,C24A11.1,nspd-3,C25G4.6,C26C6.6,C28D4.5,C30G7.3,C31H1.5,C32E12.1,msp-40,msp-49,C34G6.3,gipc-1,C39H7.1,C45B11.8,C53D6.10,D1081.5,F08H9.2,F11G11.4,F13A7.1,F15G9.1,F17E9.5,F21H7.2,F21H7.5,nspd-9,F26A3.5,F27C1.1,F28H1.5,F29B9.7,F32B4.2,F32B6.4,sss-1,F36A2.10,F36D3.4,F41G3.5,gipc-2,msd-2,ttr-12,F4…	http://www.ncbi.nlm.nih.gov/pubmed/26052047
TF Targets	Genes with Antisense Small RNAs Enriched by FLAG::csr-1 IP	417	760	5545	29469	1.54e-95	3.53e-93	4.31e-95	acs-10,AH6.3,B0207.9,B0218.7,B0252.5,B0273.1,B0280.11,B0379.2,B0379.7,B0393.4,rmd-3,BE10.1,C01G10.14,catp-4,C02F5.5,C03C11.1,C04F12.7,msp-36,C04G2.5,C04G2.9,C05B5.2,C05C12.1,C05C12.5,basl-1,C06A8.6,C08F11.10,C08F8.6,C09B9.2,C09B9.4,msp-55,C09D4.3,catp-8,C10G11.8,C10G11.9,C10H11.7,C14A4.13,C14A6.6,C14C10.1,C15C6.2,C15H7.3,C16A11.7,C16C8.18,C16D2.1,C17D12.5,C17F3.1,C17F3.3,C17G10.3,C17H12.12,C17H12…	http://www.ncbi.nlm.nih.gov/pubmed/24360276
Microbes	UP E. faecalis 24h, RNASeq	315	760	3101	29469	1.78e-95	4.08e-92	4.92e-95	acs-10,B0205.10,B0218.7,B0238.12,B0244.5,B0252.5,B0280.11,B0379.7,B0393.4,BE10.1,catp-4,C04F12.7,msp-36,C04G2.9,C05B5.2,C05C12.1,C05C12.5,basl-1,C06A5.2,C06A8.6,C08F11.10,C08F8.6,C09B9.4,C09D4.3,C10G11.8,C14C10.1,C15C6.2,C16A11.7,clec-135,C16C8.18,C16C8.8,C17D12.5,C17G10.3,C17H12.12,C17H12.3,C17H12.5,C18E9.8,C18H7.4,C24D10.2,nspd-3,C25A8.5,C25G4.6,C27D6.11,C27D8.1,C27D8.2,C28C12.4,C28D4.5,wrt-8,C…	http://www.ncbi.nlm.nih.gov/pubmed/21602919
Development/Dauer/Aging	Down overexpressed SIR-2.1	185	760	970	29469	5.88e-92	1.35e-87	1.61e-89	B0218.7,B0379.2,B0379.7,sqt-1,sqt-2,C01G10.14,C04F12.7,msp-36,C04G2.5,C04G2.9,C05B5.2,C08F11.10,C08F8.6,msp-55,C10G11.8,C10G11.9,C14C10.1,C15C6.2,C17F3.3,C17H12.12,C18E9.8,C24D10.2,nspd-6,C25D7.1,C27D8.2,C28D4.7,C31H1.5,C34D4.2,C34F11.2,msp-50,msp-49,C34G6.3,col-175,msd-4,gipc-1,gska-3,C39H7.1,C43E11.5,nkb-2,C43G2.3,C45G9.9,C48E7.7,clec-197,tag-329,col-138,C54G4.3,ssp-9,E03H12.5,E03H12.7,F07A5.2,…	http://www.ncbi.nlm.nih.gov/pubmed/16256736
Chemicals/stress	UP by Quercetin 100um	151	760	585	29469	1.83e-90	4.2e-87	4.95e-90	B0205.10,B0252.5,B0280.11,B0379.7,sqt-1,C04F12.7,msp-36,C09B9.4,msp-55,C10G11.8,C10G11.9,C10H11.7,C14C10.1,C15C6.2,C15H7.3,nas-37,nspd-3,nspd-6,C25D7.1,C25G4.6,C28C12.4,C32D5.4,C33F10.1,C33F10.11,msp-40,C34C12.7,C34D4.3,msp-50,msp-49,msd-4,gipc-1,C41G7.6,C46H11.2,C50E10.1,C54G4.3,his-70,E03H12.5,irld-3,F07A5.2,F08H9.2,col-73,nspd-5,F13A7.1,F14D7.7,F17E9.5,F21H7.2,F22B5.5,msp-3,F27C1.1,dpy-5,F32B6…	http://www.ncbi.nlm.nih.gov/pubmed/22493606
Other	Cluster 8, increasing expression postembryonic	149	760	577	29469	5.21e-89	1.19e-85	1.39e-88	B0207.9,clec-117,C02F5.5,C04F12.7,C05B5.11,C05B5.2,C05C12.1,C05C12.5,basl-1,C06A1.3,C06A5.2,C08F8.6,C09B9.4,C09G12.5,C10H11.7,C15H11.1,C16A11.7,C16C8.19,C16C8.9,C17F3.3,C17G10.3,C17H12.5,C27D8.1,C27D8.2,C30B5.6,C32E12.1,C32E8.4,msp-40,C34F11.5,C34G6.3,C35E7.9,gska-3,acdh-5,C38C3.3,C46E10.1,C47A4.3,C47A4.5,C49C3.11,clec-197,C49C8.1,C50F2.5,C50F4.10,C53D6.10,D2062.6,F08H9.2,F09C12.8,F10G7.12,irld-4…	http://www.ncbi.nlm.nih.gov/pubmed/24036951
Mutants	UP unc-120 mutant muscle	125	760	364	29469	1.96e-88	4.5e-86	5.17e-88	B0205.10,B0207.9,B0252.5,B0393.4,BE10.1,C01G10.14,catp-4,C02F5.5,C05C12.1,C08F11.10,C08F8.6,C10B5.3,C10G11.9,C15H11.1,C15H7.3,C17F3.3,C17H12.3,C25A8.2,C25D7.1,C27D8.1,C28D4.5,C30G7.3,C33F10.1,C33F10.11,C34D4.2,C34G6.3,C36H8.1,C38C3.3,C41G7.6,C54F6.15,C55C3.3,E03H12.5,F08H9.2,ttr-34,mpst-4,F14F7.4,F15G9.1,F23B2.7,F27C1.1,F29B9.7,F30A10.12,F32A11.3,F32B4.2,F32B6.4,sss-1,F33D11.2,F36H12.5,gipc-2,F44…	http://www.ncbi.nlm.nih.gov/pubmed/22219512
Mutants	Down alg-1 mutant (gk214)	132	760	424	29469	3.76e-88	8.62e-86	9.79e-88	B0393.4,rmd-3,C04F12.7,msp-36,C04G2.9,msp-55,C09D4.3,C10G11.9,C15C6.2,nspd-3,nspd-6,C25G4.6,C27D6.3,C33F10.1,C33F10.12,msp-40,C34D4.2,msp-50,msp-49,msd-4,clec-5,gipc-1,C35E7.10,C39H7.1,C43E11.5,C45E5.4,C48E7.7,C50D2.3,C50F2.5,his-70,ssp-9,irld-3,F07A5.2,nspd-5,mpst-4,F17C8.7,msp-3,F32A11.3,F32B6.4,msp-77,msp-19,gipc-2,msd-2,clec-79,F53B6.4,sst-20,msp-45,F58A6.9,F58D5.7,F58G1.3,nspa-4,K01D12.15,an…	http://www.ncbi.nlm.nih.gov/pubmed/20062054
Mutants	UP by cgh-1 RNAi	116	760	299	29469	7.82e-89	1.79e-84	2.01e-87	B0218.7,B0252.5,rmd-3,BE10.1,C04G2.9,C05C12.5,C08F11.10,C08F8.6,C09B9.4,C10G11.8,C14A6.13,C15C6.2,C16A11.7,C17H12.3,C25G4.6,C27D6.11,C27D8.1,C28D4.7,C30G7.3,C33F10.12,gipc-1,gska-3,C36H8.1,C39H7.1,C47A4.3,C50E10.1,F08H9.2,F11G11.4,mpst-4,F13A7.1,F17E9.5,mpz-3,F27C8.5,F32A11.3,F32B4.2,F32B6.4,sss-1,F32H2.7,F36A2.10,F36A2.14,F36D3.4,F40F9.3,gipc-2,F44G3.7,F47B3.7,sss-2,F47D12.7,spe-11,F52F12.5,F52H…	http://www.ncbi.nlm.nih.gov/pubmed/22693456
Chemicals/stress	UP by Tannic acid 200um	133	760	441	29469	6.18e-89	1.42e-83	1.58e-85	B0280.11,B0379.7,catp-4,msp-36,C04G2.9,C06A1.3,msp-55,C15C6.2,C18A3.7,C18H7.4,C25G4.6,C27D8.2,C28C12.3,C28C12.4,C31H1.5,C33F10.1,C33F10.11,C33F10.12,msp-40,C34D4.2,msp-50,C34F11.5,msp-49,msd-4,gipc-1,C35E7.10,C38C3.3,C39H7.1,C41G7.6,C45E5.4,C47A4.5,D2062.6,D2062.7,E03H12.5,F08H9.2,F10D11.3,nspd-5,F17E9.5,F19C7.2,F21F8.11,F21H7.2,F21H7.5,F22B5.5,msp-3,F27C1.1,F32B5.1,F32B5.4,msp-77,F32H2.7,gst-38,…	http://www.ncbi.nlm.nih.gov/pubmed/22493606
Mutants	UP rrf-3 mutant	146	760	566	29469	1.03e-86	2.35e-83	2.59e-85	AH6.3,B0218.7,B0252.5,B0379.2,rmd-3,BE10.1,C05C12.1,C05C12.5,C06A1.3,C06A5.2,C10G11.9,C15H7.3,C16C8.18,C16D2.1,C17D12.5,C17G10.3,C17H12.3,C18H7.4,C24A11.1,C24D10.1,C24D10.2,nspd-3,nspd-6,C25A8.5,C25G4.6,C26C6.6,C27D8.1,C32D5.4,C32E12.1,C33F10.12,C34D4.2,C34G6.3,C35E7.10,C35E7.9,C36H8.1,C39H7.1,C43E11.5,nkb-2,C47A4.5,C49C8.1,C50F2.5,D1081.5,his-70,E03H12.7,F09C12.8,F10D11.3,F11D11.3,F11G11.4,nspd-…	http://www.ncbi.nlm.nih.gov/pubmed/17919598
Other	Down of 22G-RNAs for loci targeted by alg-3; alg-4 dependent 26G-RNAs	127	760	394	29469	3.37e-86	7.73e-85	8.4e-86	acs-10,B0205.10,B0218.7,B0252.5,B0393.4,catp-4,C04G2.5,C05C12.5,C06A5.2,C06A8.6,C08F11.10,C09B9.4,C09D4.3,C10G11.9,C14A4.13,C15H7.3,C17F3.1,C17G10.3,C17H12.3,C24A11.1,C24D10.2,nspd-3,C25G4.6,C26C6.6,C27D8.1,C30G7.3,C31H1.1,C33F10.12,C34D4.2,C34F11.2,C34G6.3,C35E7.10,C35E7.9,gska-3,C49C8.1,D2062.7,ssp-9,E03H12.7,F07A5.2,F09C12.8,F10D11.3,nspd-5,F13E9.5,F17E9.5,F21H7.5,F27C8.5,F32A11.3,F36A2.12,F36…	http://www.ncbi.nlm.nih.gov/pubmed/20133686
Mutants	Two fold or less 26G-RNAs in the alg-3; alg-4 double mutant	127	760	397	29469	9.96e-87	2.28e-82	2.46e-85	acs-10,B0205.10,B0218.7,B0252.5,B0393.4,catp-4,C04G2.5,C05C12.5,C06A5.2,C06A8.6,C08F11.10,C09B9.4,C09D4.3,C10G11.9,C14A4.13,C15H7.3,C17F3.1,C17G10.3,C17H12.3,C24A11.1,C24D10.2,nspd-3,C25G4.6,C26C6.6,C27D8.1,C30G7.3,C31H1.1,C33F10.12,C34D4.2,C34F11.2,C34G6.3,C35E7.10,C35E7.9,gska-3,C49C8.1,D2062.7,ssp-9,E03H12.7,F07A5.2,F09C12.8,F10D11.3,nspd-5,F13E9.5,F17E9.5,F21H7.5,F27C8.5,F32A11.3,F36A2.12,F36…	http://www.ncbi.nlm.nih.gov/pubmed/20133686
Mutants	UP mev-1 RNAi, ETC complex I	160	760	727	29469	1.38e-85	3.16e-83	3.36e-84	B0205.10,B0218.7,B0244.4,B0273.1,B0379.2,sqt-1,BE10.1,C02F5.5,C04G2.5,C05C12.5,basl-1,C06A1.3,C08F11.10,C09B9.4,C09D4.3,C15C6.2,C15H7.3,C16C8.18,C17H12.3,C18E9.8,C24D10.1,C25G4.6,C27D6.3,C27D8.2,C31H1.5,C32D5.4,C32E12.1,C33C12.4,C33F10.1,C33F10.11,C33F10.12,C35E7.10,C36H8.1,C43E11.5,nkb-2,C43G2.3,C45G9.9,C50E10.1,C50F2.5,C52E4.7,C53D6.10,D1081.5,his-70,E03H12.7,irld-3,F07A5.2,F08G5.6,F09C12.8,nsp…	http://www.ncbi.nlm.nih.gov/pubmed/18178500
Chemicals/stress	UP by HuminFeed 0.2 3D	199	760	1269	29469	3.13e-83	7.18e-80	7.56e-84	B0252.5,B0273.1,B0379.7,rmd-3,sqt-2,C02F5.5,C03C11.1,C04F12.7,msp-36,C04G2.5,C06A8.6,C09B9.2,C09D4.3,C10B5.3,C10G11.9,C10H11.7,C15C6.2,C17H12.3,C17H12.5,C24A11.1,C24D10.2,nspd-3,C25G4.6,C26C6.6,C27D6.3,C28D4.5,C31H1.5,C32E8.4,C33C12.4,C33F10.1,C33F10.11,msp-40,C34D4.3,C34F11.2,msp-50,msp-49,msd-4,clec-5,gipc-1,C35E7.10,C35E7.9,gska-3,C36H8.1,C39H7.1,C43E11.5,C43G2.3,C47A4.5,C47E12.11,C48E7.7,C50D…	http://www.ncbi.nlm.nih.gov/pubmed/22529848
Chemicals/stress	Down BY HuminFeed 2.0 3D	228	760	1730	29469	4.11e-84	9.42e-81	9.82e-83	B0218.7,B0252.5,B0273.1,B0379.7,rmd-3,C01G10.14,catp-4,C02F5.5,C04F12.7,msp-36,C04G2.9,C05C12.5,C06A8.6,C08F11.10,C09B9.2,msp-55,C09D4.3,wht-2,catp-8,C10G11.9,C10H11.7,C14C10.1,C15C6.2,C15H7.3,C16A11.7,C16C8.18,C16D2.1,C17H12.12,C17H12.5,C24A11.1,C24D10.2,nspd-3,C25G4.6,C27D6.3,C27D8.2,C28D4.5,C28D4.7,C31H1.5,C32E8.4,C33C12.4,C33F10.1,C33F10.11,msp-40,C34D4.3,C34F11.2,msp-50,msp-49,C34G6.3,col-17…	http://www.ncbi.nlm.nih.gov/pubmed/22529848
Mutants	UP by daf-2;rsks-1 mutant	184	760	1071	29469	4.01e-83	9.19e-80	9.48e-82	B0205.10,B0238.12,B0379.2,B0379.7,rmd-3,catp-4,C02F5.5,msp-36,C04G2.9,basl-1,C08F8.6,C09B9.2,C09B9.4,msp-55,C10G11.8,C10G11.9,C14C10.1,C15C6.2,C17F3.1,C17H12.3,C18E9.8,nspd-3,C25F9.5,C25G4.6,C27D6.11,C27D6.3,C27D8.1,C31H1.1,C33F10.1,C33F10.11,C33F10.12,msp-40,msp-50,msp-49,msd-4,gipc-1,C35E7.9,C36H8.1,acdh-5,C38C3.3,C39H7.1,C41G7.6,C45G9.9,C48E7.7,C50E10.1,C54F6.15,D2062.1,flp-20,irld-3,F07A5.2,F…	http://www.ncbi.nlm.nih.gov/pubmed/24332851
Other	down at 6 generation (Amendola)	75	760	97	29469	5.12e-83	1.17e-78	1.2e-80	B0218.7,catp-4,msp-36,C04G2.9,C10G11.8,C17H12.12,C18E9.8,C27D8.2,msp-40,msp-50,msd-4,gipc-1,gska-3,C36H8.1,C39H7.1,C41G7.6,C55C3.3,F07A5.2,F17E9.5,F21H7.5,msp-3,F27C1.1,F32A11.3,F32B6.4,sss-1,F32H2.7,gipc-2,sss-2,F47D12.7,F49C12.15,F53B6.4,msp-45,F58A6.9,F58D2.2,K04H4.5,msp-142,K06A5.2,nspd-2,ssp-10,msp-38,M28.9,msp-33,acs-18,R09E10.6,R10E9.2,gsp-4,T08B6.4,T10E9.4,msp-78,T16A9.5,kel-10,T22B3.2,T2…	https://www.ncbi.nlm.nih.gov/pubmed/28207814
Mutants	Down alg-3, alg-4 double mutant dependent 26G-RNA targets	116	760	330	29469	5.23e-83	1.2e-78	1.21e-80	acs-10,B0205.10,B0218.7,B0252.5,catp-4,C05C12.5,C06A5.2,C06A8.6,C08F11.10,C09B9.4,C09D4.3,C10G11.9,C14A4.13,C15H7.3,C17F3.1,C17G10.3,C17H12.3,C24A11.1,C24D10.2,nspd-3,C25G4.6,C26C6.6,C27D8.1,C30G7.3,C31H1.1,C33F10.12,C34D4.2,C34F11.2,C34G6.3,C35E7.10,C35E7.9,gska-3,C49C8.1,D2062.7,ssp-9,E03H12.7,F07A5.2,F09C12.8,nspd-5,F13E9.5,F17E9.5,F21H7.5,F27C8.5,F32A11.3,F36A2.14,F36H12.3,F36H12.4,F36H12.5,F…	http://www.ncbi.nlm.nih.gov/pubmed/20133686
Mutants	UTR5 enriched and down in alg-3, alg-4 double mutant dependent 26G-RNA targets	88	760	157	29469	3.96e-81	9.07e-78	9.07e-81	acs-10,B0205.10,B0218.7,B0252.5,catp-4,C05C12.5,C06A5.2,C08F11.10,C09B9.4,C10G11.9,C14A4.13,C15H7.3,C17G10.3,C24A11.1,C24D10.2,C25G4.6,C27D8.1,C30G7.3,C31H1.1,C34D4.2,C34F11.2,C34G6.3,C35E7.10,C35E7.9,gska-3,C49C8.1,D2062.7,E03H12.7,F07A5.2,F09C12.8,F13E9.5,F17E9.5,F21H7.5,F27C8.5,F36A2.14,F36H12.3,F36H12.4,F36H12.5,F40G12.10,F40H6.1,F44D12.6,ssp-35,F55D12.6,F56A11.6,F56D6.13,F56F3.4,F58D5.7,F58E…	http://www.ncbi.nlm.nih.gov/pubmed/20133686
Mutants	Down glp-4 vs. wt Adult	279	760	2761	29469	9.14e-81	2.1e-76	2.08e-78	acs-10,AH6.3,B0205.10,B0218.7,B0252.5,B0273.1,B0280.11,B0379.2,B0379.7,rmd-3,vamp-8,BE10.1,C01G10.14,catp-4,C02F5.5,C03C11.1,msp-36,C04G2.5,C04G2.9,C05B5.2,C05C12.1,C05C12.5,C06A1.3,C06A8.6,C08F11.10,C08F8.6,C09B9.2,C09B9.4,msp-55,C09D4.3,wht-2,C10G11.8,C10G11.9,C10H11.7,C14C10.1,C15C6.2,C15H7.3,C16A11.7,C17F3.3,C17G10.3,C17H12.12,C17H12.3,C17H12.5,C18H7.4,C24D10.2,nspd-3,nspd-6,C25A8.5,C25D7.1,C…	http://www.ncbi.nlm.nih.gov/pubmed/17096596
Chemicals/stress	UP by Tannic acid 300um	172	760	982	29469	1.19e-76	2.73e-74	2.68e-75	B0280.11,fkh-6,B0379.7,clec-117,catp-4,C03C11.1,msp-36,C04G2.9,C06A1.3,msp-55,C10B5.3,C14A6.6,C15C6.2,C17H12.12,C18A3.7,C18H7.4,C25A8.5,C25F9.5,C25G4.6,C27D8.2,C28C12.3,C28C12.4,C31H1.5,C33F10.1,C33F10.11,C33F10.12,msp-40,C34D4.2,msp-50,C34F11.5,msp-49,msd-4,gipc-1,C35E7.10,C38C3.3,C39H7.1,C41G7.6,C45E5.4,C46E10.1,math-22,C46H11.2,C47A4.5,C49C8.1,C50F4.8,C55C3.3,D2062.6,D2062.7,E03H12.5,F01D5.5,i…	http://www.ncbi.nlm.nih.gov/pubmed/22493606
Chemicals/stress	UP by UV (Choi)	163	760	868	29469	2.65e-76	6.09e-74	5.91e-76	B0205.10,B0379.7,sqt-1,rmd-3,sqt-2,C02F5.5,C04F12.7,msp-36,C04G2.9,irg-1,C09B9.2,msp-55,catp-8,C10G11.8,C10G11.9,C14C10.1,C15C6.2,nspd-3,nspd-6,C25G4.6,C27D6.3,C32E8.4,C33F10.1,C33F10.11,msp-40,C34D4.3,C34F11.2,msp-50,msp-49,col-175,msd-4,gipc-1,C36H8.1,C39H7.1,C41G7.6,C45B2.8,C45G9.9,C48E7.7,C50E10.1,col-138,D2062.6,ssp-9,E03H12.5,F07A5.2,F08G5.6,F08H9.2,col-73,nspd-5,F17C8.7,F17E9.5,nspd-9,msp-…	https://www.ncbi.nlm.nih.gov/geo/query/acc.cgi?acc=GSE84441
Microbes	UP by B. thuringiensis at 12h (BT247, 1:2) (Yang)	175	760	1058	29469	3.54e-74	8.11e-72	7.8e-74	acs-10,AH6.3,B0207.9,fkh-6,B0379.2,B0379.7,clec-117,B0462.5,vamp-8,C01G10.14,C02F5.5,C04F12.7,C04G2.3,C04G2.5,C05B5.2,C05C12.5,irg-1,C08F11.10,C08F8.6,C14C10.1,C15C6.2,C15H11.1,C16D2.1,C17H12.12,C18D11.6,nspd-6,C25A8.5,C26C6.6,C28D4.5,C30G7.3,C31H1.5,C32D5.4,C32E8.4,C33F10.1,C33F10.11,C35E7.9,gska-3,C36H8.1,C38C3.3,C41G7.6,nkb-2,C45B11.8,C47A4.5,C48E7.7,C50D2.3,C50E10.1,C50F4.10,C52E4.7,C54F6.15,…	http://www.ncbi.nlm.nih.gov/pubmed/25720978
Chemicals/stress	UP by UV and TiO2 (Choi)	140	760	647	29469	3.44e-72	7.9e-69	7.52e-71	B0379.7,rmd-3,C02F5.5,C04F12.7,msp-36,C04G2.9,irg-1,C08F11.10,msp-55,C10G11.9,C14C10.1,C15C6.2,nspd-3,nspd-6,C25G4.6,C27D6.3,C32E8.4,C33F10.1,C33F10.11,msp-40,C34D4.3,C34F11.2,msp-50,msp-49,col-175,msd-4,gipc-1,C36H8.1,C39H7.1,C45G9.9,C48E7.7,C50E10.1,col-138,D2062.6,ssp-9,E03H12.5,F07A5.2,F08G5.6,F08H9.2,col-73,nspd-5,F17C8.7,F17E9.5,msp-3,F27C1.1,dpy-5,F32B4.2,F32B5.4,F32B6.4,sss-1,msp-77,msp-1…	https://www.ncbi.nlm.nih.gov/geo/query/acc.cgi?acc=GSE84441
Other	UP by hermaphrodite early embryo	117	760	429	29469	1.51e-68	3.47e-65	3.27e-67	acs-10,B0205.10,B0379.7,catp-4,C04G2.9,C06A5.2,C08F8.6,C09B9.2,msp-55,C10G11.9,C14A6.13,C14A6.6,C15H7.3,C16C8.18,C17G10.3,C18H7.4,nspd-6,C25A8.5,C25G4.6,C27D6.3,C27D8.1,C33F10.12,C34F11.5,msp-49,msd-4,gipc-1,C36H8.1,C39H7.1,C41G7.6,C46E10.1,C54G4.3,C55C3.3,nlp-9,F07A5.2,F11G11.4,nspd-5,F21H7.2,F32B4.2,F32B5.1,F32H2.7,F36H1.3,F36H12.3,F36H12.4,F38H4.4,gipc-2,F44G3.7,F46A9.1,clec-79,F47D12.7,F49C12…	http://www.ncbi.nlm.nih.gov/pubmed/26641248
Chemicals/stress	UP by Tannic acid 100um	113	760	414	29469	1.34e-65	3.07e-63	2.87e-65	B0280.11,B0379.7,clec-117,catp-4,msp-36,C06A1.3,msp-55,C15C6.2,C17H12.12,C18A3.7,C18H7.4,C25F9.5,C25G4.6,C27D8.2,C28C12.3,C28C12.4,C31H1.5,C33F10.1,C33F10.11,msp-40,msp-50,C34F11.5,msp-49,C35E7.10,C38C3.3,C39H7.1,C46E10.1,D2062.7,E03H12.5,irld-3,F08H9.2,F10D11.3,nspd-5,F17E9.5,F19C7.2,F21F8.11,F21H7.2,F21H7.5,F22B5.5,msp-3,F32B5.4,F36H12.5,msd-2,sss-2,clec-79,F53B6.4,ssp-35,F56A11.6,F58A6.9,F58D2…	http://www.ncbi.nlm.nih.gov/pubmed/22493606
Chemicals/stress	Down liquid vs plate	127	760	585	29469	6.4e-64	1.47e-59	1.36e-61	B0218.7,B0252.5,clec-117,BE10.1,C02F5.5,msp-36,C04G2.9,C10G11.8,C10G11.9,C10H11.7,C15C6.2,C16C8.18,C24A11.1,C25G4.6,C27D6.3,C30G7.3,C32D5.4,C33F10.11,C34F11.2,C35E7.9,C36H8.1,C38C3.3,C45E5.4,C47A4.3,col-138,C55C3.3,D2062.1,D2062.6,D2062.7,E03H12.5,E03H12.7,F01D5.5,F08H9.2,col-73,F17E9.5,F21H7.2,F22B5.5,dpy-13,F32A11.3,F32B4.2,F36A2.12,F36A2.14,F40H6.1,F44F4.10,F44G4.5,scrm-6,ttr-12,hpo-26,F46F5.6…	http://www.ncbi.nlm.nih.gov/geo/query/acc.cgi?acc=GSE21526
DAF/Insulin/food	down by allantoin	99	760	314	29469	5.86e-63	1.34e-58	1.23e-60	C04F12.7,C05C12.5,C08F11.10,msp-55,C14C10.1,C15C6.2,nspd-3,nspd-6,C27D6.3,C28C12.4,C33F10.1,msp-40,C34D4.3,msp-50,clec-5,C45B2.8,C45E5.4,C47A4.5,C48E7.7,C50E10.1,E03H12.7,egl-21,irld-3,F07A5.2,mpst-4,F13A7.1,flp-16,F17C8.7,F17E9.5,F21F8.11,F32A11.3,F32B5.4,sss-1,msp-77,msp-19,F37E3.3,gipc-2,hpo-26,F47B3.7,spe-11,F49F1.5,lec-2,F53B6.4,F56D6.13,msp-45,F58A6.9,F59A7.2,mpz-4,nspa-4,K01D12.15,flp-11,m…	http://www.ncbi.nlm.nih.gov/pubmed/26676933
Mutants	UP by pgl-1 mutant (Knutson)	258	760	2882	29469	7.77e-61	1.78e-56	1.62e-58	acs-10,B0205.10,B0218.7,B0252.5,B0273.1,B0379.7,rmd-3,catp-4,C02F5.5,C04F12.7,C04G2.3,msp-36,C04G2.9,C05B5.2,C05C12.1,basl-1,C08F11.10,C09B9.2,C09B9.4,msp-55,C10G11.8,C10G11.9,C14C10.1,lite-1,C15C6.2,C15H7.3,C16A11.7,C16C8.18,C17F3.1,C17H12.12,C17H12.3,C17H12.5,C24D10.1,nspd-3,nspd-6,C25F9.5,C25G4.6,C27D8.1,C27D8.2,nex-3,C30G7.3,C33D9.3,C33F10.1,C33F10.11,C33F10.12,msp-40,cyp-36A1,C34C6.3,C34D4.2…	https://www.ncbi.nlm.nih.gov/pubmed/28258184
Microbes	UP on X. nematophila	134	760	745	29469	1.36e-56	3.11e-53	2.8e-55	nlp-34,B0379.7,rmd-3,vamp-8,C04G2.3,msp-36,C04G2.9,irg-1,C08F8.6,C09B9.2,msp-55,C10G11.8,C10G11.9,C15C6.2,C17F3.1,nas-37,C17H12.3,C24A11.1,C24D10.2,nspd-3,nspd-6,C25G4.6,C27D8.1,msp-40,C34C12.7,msp-50,msp-49,msd-4,gipc-1,C35E7.9,C36H8.1,C38C3.3,C39H7.1,C43E11.5,C45G9.9,C48E7.7,C50F2.5,C50F4.8,D1086.17,E03H12.5,F07A5.2,F08H9.2,nspd-5,F13A7.1,F21H7.5,msp-3,F27C1.1,F32A11.3,F32B5.4,sss-1,F32H2.7,F36…	http://www.ncbi.nlm.nih.gov/pubmed/23028509
DAF/Insulin/food	UP by rapamycin	141	760	862	29469	5.38e-56	1.23e-51	1.1e-53	acs-10,B0205.10,B0393.4,sqt-1,BE10.1,sqt-2,catp-4,C04E6.8,C04G2.5,basl-1,C09B9.4,C09G12.5,C15H7.3,C16C8.18,C16C8.19,C16C8.8,C16C8.9,C17H12.3,C18E9.8,C18H7.4,C24D10.1,C25G4.6,C28C12.3,C31H1.1,C33F10.12,cyp-36A1,C34C12.7,C34D4.2,C34G6.3,gipc-1,C35E7.10,C38C3.3,scl-8,C47A4.5,C49C3.11,clec-197,col-138,C52E4.7,his-70,ssp-9,F01D5.5,irld-3,F09C6.10,col-17,col-73,F14D7.10,F14D7.7,F14F7.4,F21F8.11,F21H7.2…	http://www.ncbi.nlm.nih.gov/pubmed/26676933
Mutants	UP rde-1(ne300) mutant	70	760	143	29469	1.32e-54	3.03e-52	2.68e-53	C04F12.7,msp-36,C04G2.9,msp-55,C10G11.9,nspd-3,nspd-6,C33F10.1,msp-40,C34D4.3,msp-50,msp-49,msd-4,C39H7.1,C48E7.7,ssp-9,nspd-5,F17E9.5,msp-3,F27C1.1,msp-77,msp-19,gipc-2,msd-2,F53B6.4,msp-45,F58A6.9,nspa-4,K01D12.15,msp-142,msp-63,K06A5.2,msp-81,msp-10,msp-56,nspd-2,ssp-10,msp-38,msp-33,msp-57,msp-53,gsp-4,T08B2.12,msp-79,msp-78,T16A9.5,nspd-4,T23G11.1,ssp-16,T27A3.4,ssp-11,W09D6.4,Y38C1AA.7,Y38H…	http://www.ncbi.nlm.nih.gov/pubmed/17526642
Microbes	UP by B. thuringiensis (BT247), 12h	163	760	1240	29469	1.99e-53	4.57e-50	4e-51	acs-10,AH6.3,B0205.10,B0252.5,B0280.11,B0379.2,B0393.4,B0462.5,BE10.1,C04G2.3,C04G2.5,C05B5.2,C08F8.6,C09B9.4,C09D4.3,C10G11.9,C14A4.13,C15H7.3,C16C8.18,C17F3.3,C17H12.12,C17H12.3,C18E9.8,C25A8.5,C25D7.1,C28C12.4,C28D4.5,C30B5.6,C31H1.1,C31H1.5,C32D5.4,C34D4.2,C34F11.5,gska-3,C36H8.1,C38C3.3,C43E11.5,C47E12.11,C49C8.1,C50F2.5,C52E4.7,C55C3.3,D1081.5,D2062.1,his-70,F07A5.2,F08G5.6,F09C12.8,F10G7.1…	http://www.ncbi.nlm.nih.gov/pubmed/27066825
Mutants	UP spr-5 mutant (sprf13 vs. sprf1)	66	760	129	29469	3.74e-54	8.58e-50	7.46e-52	sqt-1,C02F5.5,C04G2.9,C10G11.9,C15C6.2,nspd-3,C25G4.6,C32E8.4,C33F10.1,C34G6.3,msd-4,gipc-1,C39H7.1,C47A4.5,col-138,D2062.6,D2062.7,F08H9.2,nspd-5,nspd-9,F27C1.1,dpy-13,F32A11.3,sss-1,gst-38,gipc-2,F46F5.6,ssp-35,F56B3.6,F58D2.2,K01D12.15,msp-10,nspd-2,K08C9.2,K08F4.5,R07E5.15,R10E9.2,gsp-4,T03F6.6,T16A9.5,T21G5.4,nspd-4,T23F11.2,T23G11.1,ssp-16,T27A3.4,nspd-10,ssq-2,T28H11.7,W03D8.9,Y37D8A.5,Y38…	http://www.ncbi.nlm.nih.gov/pubmed/19379696
TF Targets	alg-3/alg-4 positively regulated targets	78	760	213	29469	7.91e-52	1.81e-47	1.56e-49	acs-10,rmd-3,msp-36,C04G2.9,C06A8.6,C09B9.4,msp-55,C09D4.3,C14A6.6,C18E9.8,msp-40,msp-50,msp-49,C39H7.1,C50F4.10,C55C3.3,D2062.7,F17E9.5,nspd-9,msp-3,F32A11.3,F32B6.4,msp-77,msp-19,F37E3.3,F44G3.7,F46A9.1,F47B3.7,clec-79,F49C12.15,F53B6.4,elo-7,msp-45,F58A6.9,nspa-4,msp-142,msp-81,ssq-1,msp-10,msp-56,ssp-10,msp-38,M28.9,M70.3,msp-33,R07E5.15,msp-53,T10E9.4,msp-78,kel-10,T21G5.4,T22B3.2,T23F11.2,n…	http://www.ncbi.nlm.nih.gov/pubmed/24360276
Chemicals/stress	UP by Quercetin 50um	100	760	416	29469	3.87e-51	8.88e-48	7.59e-50	B0205.10,B0280.11,B0379.7,C04F12.7,msp-36,msp-55,C10G11.9,C14C10.1,nspd-3,nspd-6,C25G4.6,C28C12.4,msp-40,C34C12.7,C34D4.3,msd-4,C54G4.3,his-70,E03H12.5,irld-3,F07A5.2,col-17,col-73,nspd-5,F14D7.7,F17E9.5,F21H7.2,F22B5.5,msp-3,F27C1.1,dpy-13,F32B5.1,F32B6.4,sss-1,msp-77,F36A2.11,F36D1.4,F40F12.3,F42A9.7,msd-2,F46F5.6,F47B3.7,sss-2,col-38,ssp-35,F58A6.9,F58D2.2,H12D21.5,H36L18.2,K01D12.15,msp-142,K…	http://www.ncbi.nlm.nih.gov/pubmed/22493606
Mutants	UP cgh-1 mutant	85	760	282	29469	7.35e-50	1.69e-45	1.43e-48	rmd-3,C02F5.5,C04G2.9,C10G11.8,C14C10.1,C15C6.2,C16A11.7,C16C8.18,C17H12.3,C24A11.1,C25G4.6,C27D6.11,C27D8.1,C33F10.11,C33F10.12,C34D4.3,gipc-1,gska-3,C39H7.1,nkb-2,C53B7.2,D2062.7,F08H9.2,F11G11.4,mpst-4,F17E9.5,mpz-3,F29B9.7,F32B5.4,F32B6.4,sss-1,F36A2.14,F40F9.3,F40H6.1,gipc-2,F53B6.4,ssp-35,F55H12.5,F59A6.2,K04H4.5,acdh-8,K05F1.9,ssq-1,K08C9.2,R08A2.1,R10E9.2,ant-1.4,gsp-4,T08G11.2,T10E9.4,T1…	http://www.ncbi.nlm.nih.gov/pubmed/22693456
DAF/Insulin/food	UP by Resveratrol Treatment in daf-16 mutant	146	760	1043	29469	1.9e-48	4.36e-46	3.66e-47	B0218.7,B0252.5,rmd-3,sqt-2,C01G10.14,C04F12.7,msp-36,C04G2.5,C04G2.9,C05B5.2,C06A8.6,C08F11.10,C10B5.3,C14C10.1,C17H12.12,C17H12.5,nspd-6,C25D7.1,C25G4.6,C26C6.6,C28D4.7,C31H1.5,C34C12.7,C34D4.3,msp-50,msp-49,col-175,msd-4,gipc-1,gska-3,C38C3.3,C39H7.1,nkb-2,C43G2.3,C47A4.3,C47A4.5,C48E7.7,C50E10.1,C50F4.10,col-138,C52E4.7,C53B7.2,D2062.6,F07A5.2,F08H9.2,col-17,col-73,nspd-5,mpst-4,irld-4,F14D7.…	http://www.ncbi.nlm.nih.gov/pubmed/16256736
Chemicals/stress	UP DEHP exposure	191	760	1899	29469	8.65e-47	1.98e-42	1.65e-44	AH6.3,B0218.7,sqt-1,C01G10.14,catp-4,C03C11.1,msp-36,clec-147,C05B5.11,C05C12.1,C05C12.5,C06A1.3,C06A5.2,C09B9.2,msp-55,C09D4.3,C10H11.7,C15C6.2,C15H7.3,C16C8.18,C16C8.8,nspd-3,nspd-6,C25A8.2,C25A8.5,C25D7.1,C27H5.6,C28C12.4,C28D4.5,C28D4.7,C33F10.1,msp-40,C34D4.3,C34F11.2,msp-50,C34F11.5,msp-49,C34G6.3,msd-4,gipc-1,C35E7.10,gska-3,acdh-5,C39H7.1,C45B2.8,C47A4.3,C48E7.7,C49C3.11,C52E4.7,ssp-9,F01…	http://www.ncbi.nlm.nih.gov/geo/query/acc.cgi?acc=GSE15016
TF Targets	fog-2 associated	118	760	720	29469	5.18e-44	1.19e-40	9.82e-43	acs-10,B0205.10,B0218.7,C04F12.7,C04G2.5,C06A8.6,C09B9.4,C09D4.3,C10G11.8,C10G11.9,C14C10.1,C15C6.2,C15H11.1,C17H12.3,C18E9.8,C25A8.5,C25G4.6,C27D6.3,C27D8.1,C28D4.7,C33F10.11,C33F10.12,C34D4.2,C34F11.5,C34G6.3,gipc-1,C35E7.10,C35E7.9,gska-3,C38C3.3,C39H7.1,C45G9.9,C47A4.5,C48E7.7,C50E10.1,E03H12.5,irld-3,F07A5.2,F17E9.5,F26A3.5,F27C8.5,F32A11.3,F36A2.10,F36A2.14,F36D1.4,F36H12.4,F40G12.10,F42G4.…	http://www.ncbi.nlm.nih.gov/pubmed/26564160
Mutants	UP by cpf-1 RNAi	77	760	263	29469	1.38e-41	3.17e-39	2.6e-40	nlp-34,sqt-1,rmd-3,C04G2.9,C05C12.5,msp-55,C10G11.9,C15C6.2,C18D11.6,C25G4.6,C33F10.1,msp-40,C34D4.3,msp-50,col-175,msd-4,gipc-1,C39H7.1,C50E10.1,col-138,C55C3.3,ssp-9,F08H9.2,col-17,col-73,nspd-5,F17E9.5,F21H7.5,F25H5.8,F26B1.8,msp-3,dpy-5,dpy-13,F32A11.3,F32B5.4,gipc-2,sss-2,lec-2,F53B6.4,col-38,F58D5.7,gln-2,msp-142,K05F1.9,msp-81,ssq-1,nspd-2,msp-38,cpg-7,R10E9.2,msp-57,ant-1.4,rol-6,T08B2.12…	http://www.ncbi.nlm.nih.gov/pubmed/27124504
Mutants	down by tdp-1(ok803) mutant	123	760	821	29469	3.91e-41	8.96e-40	7.24e-41	B0205.10,B0393.4,catp-4,C04G2.9,C05B5.2,basl-1,C09B9.4,msp-55,C10G11.9,C15C6.2,C17F3.1,C18E9.8,C18H7.4,C25G4.6,msp-50,msp-49,C36H8.1,C39H7.1,C45G9.9,C47A4.5,C48E7.7,C50E10.1,C55C3.3,ssp-9,E03H12.7,F08H9.2,F13A7.1,F17E9.5,F21H7.5,msp-3,F32A11.3,F32B5.4,msp-77,F32H2.7,F36D3.4,msp-19,F46F5.6,F49H6.5,F52H3.6,F56A11.6,msp-45,F58A6.9,F58D2.2,F58G1.3,msp-71,nspa-4,H38K22.7,K01D12.15,ant-1.3,K04H4.5,msp-…	http://www.ncbi.nlm.nih.gov/pubmed/25391662
Chemicals/stress	down by Acrylamide	65	760	169	29469	3.92e-43	8.98e-39	7.24e-41	clec-117,msp-36,C06A8.6,msp-55,C25D7.1,C27D8.1,msp-40,C34D4.3,msp-50,msp-49,gska-3,C39H7.1,C43E11.5,C50F4.10,F13A7.1,F21H7.5,msp-3,F32A11.3,msp-77,gst-38,msp-19,F40G12.10,F42C5.5,msd-2,spe-11,F52H3.6,col-38,F54H5.3,msp-45,F58A6.9,F58E6.5,F58G1.3,gln-2,msp-142,msp-63,msp-81,ssq-1,msp-10,msp-56,ssp-10,msp-33,msp-57,msp-53,gsp-4,msp-79,msp-78,ssp-36,ssp-16,ssq-4,ssp-11,W02B12.12,gsp-3,Y38H8A.3,Y38H8…	http://www.ncbi.nlm.nih.gov/pubmed/23566034
Other	UP Space Flight	173	760	1676	29469	4.55e-41	1.04e-37	8.34e-41	B0218.7,B0238.12,rmd-3,C02F5.5,C04F12.7,msp-36,C04G2.9,C05B5.2,msp-55,C09D4.3,C10G11.8,C10G11.9,C14A4.13,C14C10.1,C15C6.2,C17H12.12,C17H12.3,nspd-3,nspd-6,C25G4.6,C27D6.3,C27D8.2,C28D4.5,C31H1.5,C32D5.4,C33F10.1,C33F10.11,C33F10.12,msp-40,C34D4.3,msp-50,msp-49,col-175,msd-4,gipc-1,C36H8.1,C38C3.3,C39H7.1,C43E11.5,C43G2.3,C47D12.5,C48E7.7,C50E10.1,C50F2.5,C54G4.3,D2062.7,F01D5.5,F07A5.2,F08H9.2,ns…	http://www.ncbi.nlm.nih.gov/pubmed/22768380
Mutants	UP by aak-2 overexpressed	104	760	562	29469	5.08e-41	1.17e-37	9.25e-43	sqt-1,sqt-2,C04F12.7,msp-36,C04G2.9,msp-55,C10G11.8,C10G11.9,C14C10.1,nspd-3,nspd-6,C27D6.3,clec-230,C31H1.5,C33F10.1,msp-40,msp-50,msp-49,col-175,msd-4,gipc-1,C39H7.1,C48E7.7,col-138,D2062.6,ssp-9,F07A5.2,col-17,col-73,nspd-5,F17E9.5,F26A3.5,msp-3,dpy-5,dpy-13,sss-1,msp-77,F36A2.10,msp-19,gipc-2,msd-2,F47B3.7,col-38,msp-45,F58A6.9,F58H10.1,F59E11.5,K01D12.15,msp-142,msp-63,K05F1.9,K06A5.2,msp-81…	http://www.ncbi.nlm.nih.gov/pubmed/26959186
Mutants	UP by rsks-1 mutant	121	760	804	29469	2.19e-41	5.02e-38	3.96e-40	C04F12.7,msp-36,clec-147,C05B5.11,msp-55,C09G12.5,C10G11.9,clec-135,C16C8.19,C16C8.8,C16C8.9,nspd-3,nspd-6,C28C12.3,msp-40,msp-50,msd-4,clec-5,gipc-1,C35E7.9,scl-8,C39H7.1,C49C3.11,clec-197,tag-329,F07A5.2,F07G6.8,F08G5.6,F08G5.6,F09C6.10,far-4,flp-16,F17E9.5,F23B2.7,F23D12.3,try-8,F25E5.7,clec-217,msp-3,F32A11.3,F32A11.3,sss-1,msp-77,gst-38,F36A2.10,msp-19,F43C11.2,gipc-2,gipc-2,msd-2,scl-9,F52H…	http://www.ncbi.nlm.nih.gov/pubmed/26959186
Mutants	UP Y56A3A.19 RNAi ETC complex I	125	760	886	29469	4.1e-40	9.4e-37	7.34e-39	sqt-1,sqt-2,C04G2.9,C05C12.5,C06A8.6,irg-1,C09B9.4,C10G11.9,C10H11.7,lite-1,C15C6.2,C15C8.1,C25G4.6,C27D6.3,C27D8.1,C28C12.4,C33F10.1,C33F10.11,C33F10.12,msp-40,C34D4.3,msp-50,col-175,gipc-1,C36H8.1,C39H7.1,C41G7.6,nkb-2,C45G9.9,C48E7.7,col-138,C52E4.7,his-70,E03H12.5,egl-21,F07A5.2,F08H9.2,F09C6.10,col-73,flp-16,F17C8.7,nlp-7,F21H7.5,F25E5.7,dpy-5,F31E8.5,F32A11.3,F32B6.4,sss-1,F32H2.7,F37E3.3,F…	http://www.ncbi.nlm.nih.gov/pubmed/18178500
Mutants	down by ahr-1 (ia03) mutant	80	760	316	29469	1.67e-39	3.82e-36	2.96e-37	AH6.3,B0273.1,C01G10.14,C02F5.5,C03C11.1,C05B5.2,C15C6.2,C16C8.18,C17F3.3,C17G10.3,nspd-3,nspd-6,C32E12.1,C33C12.4,C33F10.11,C34G6.3,C35E7.9,C41G7.6,C47A4.5,C50E10.1,D1081.5,D2062.6,E03H12.5,nspd-5,nspd-9,msp-3,F30A10.12,F35H8.4,F36A2.12,F36H12.3,F36H12.4,F37A8.1,F40F12.3,F40F9.3,F43E2.6,F44D12.6,F53F4.18,F54H5.3,F56F3.4,msp-71,K01D12.15,K05F1.9,nspd-2,K08F4.5,msp-53,R148.7,T09F5.10,ssp-36,T22B3.…	http://www.ncbi.nlm.nih.gov/pubmed/24463456
DAF/Insulin/food	UP by daf-12(rh273) mutant	48	760	82	29469	4.06e-37	9.3e-37	7.16e-37	C02F5.5,C05C12.5,nspd-3,C27D6.3,C33F10.1,msp-50,msp-49,msd-4,gipc-1,C47A4.5,C48E7.7,F11G11.4,nspd-5,sss-1,F35H8.4,F36D1.4,sss-2,msp-45,F58A6.9,K03H1.12,msp-142,msp-63,msp-10,msp-56,nspd-2,msp-38,T08B2.12,msp-78,T13F2.9,T23B3.5,nspd-4,ssp-16,T27A3.4,nspd-10,ssq-2,ssp-11,W03C9.8,Y106G6A.4,Y37D8A.5,Y59E9AL.3,Y67A6A.1,Y75B8A.23,htas-1,msp-76,msp-59,msp-51,ZK484.5,nspd-1	http://www.ncbi.nlm.nih.gov/pubmed/15489294
Microbes	UP P.luminescens 24h, RNASeq	225	760	3017	29469	1.37e-34	3.13e-31	2.39e-34	acs-10,B0205.10,B0238.12,B0244.5,B0252.5,B0280.11,B0393.4,sqt-1,BE10.1,sqt-2,catp-4,C02F5.5,C04G2.9,C05B5.2,C05C12.1,C06A5.2,irg-1,C08F11.10,C08F8.6,C09B9.4,C09D4.3,C10G11.8,C14A4.13,C14C10.1,C15C6.2,C16C8.18,C17G10.3,C17H12.12,C17H12.3,C17H12.5,C18E9.8,C25A8.5,C25F9.5,C27D6.11,C27D8.1,C27H5.6,C28C12.4,C28D4.5,wrt-8,C30B5.6,C33D9.3,C33F10.1,C33F10.11,cyp-36A1,C34C6.3,C34D4.2,gipc-1,C36H8.1,acdh-5…	http://www.ncbi.nlm.nih.gov/pubmed/21602919
Mutants	UP by aak-2 overexpressed and rsks-1 mutant	119	760	910	29469	7.89e-34	1.81e-30	1.37e-31	sqt-1,sqt-2,C04F12.7,msp-36,C04G2.9,irg-1,msp-55,C10G11.8,C10G11.9,C14C10.1,C15C6.2,C17D12.5,nspd-3,nspd-6,C27D6.3,C27D8.1,clec-230,C31H1.5,C33F10.1,msp-40,C34D4.3,msp-50,msp-49,col-175,msd-4,clec-5,gipc-1,C35E7.9,C39H7.1,C48E7.7,col-138,ssp-9,F07A5.2,F09B9.4,col-17,col-73,nspd-5,F17E9.5,F26A3.5,msp-3,dpy-5,dpy-13,F32B5.1,sss-1,msp-77,F36A2.10,msp-19,gipc-2,msd-2,F47B3.7,spe-11,F53B6.4,col-38,ssp…	http://www.ncbi.nlm.nih.gov/pubmed/26959186
DAF/Insulin/food	down by daf-16 mutant under daf-2;rsks-1 mutant	111	760	791	29469	1.8e-32	4.12e-32	3.1e-33	B0238.12,B0379.7,msp-36,C04G2.9,C08F8.6,C09B9.4,msp-55,C10G11.8,C10G11.9,C14C10.1,C17F3.1,C17H12.3,nspd-3,C27D6.11,C33F10.1,msp-40,msp-50,msp-49,gipc-1,C36H8.1,C41G7.6,C45G9.9,C48E7.7,C50E10.1,C54F6.15,D2062.1,D2062.7,F08H9.2,F13A7.1,F17E9.5,F21H7.2,msp-3,F27C8.5,F32B5.4,sss-1,msp-77,F32H2.7,F33D11.7,msp-19,F40H6.1,gipc-2,msd-2,F46A9.1,F47B3.7,sss-2,F47D12.7,F49E12.10,F54F7.3,msp-45,F58A6.9,F58D5…	http://www.ncbi.nlm.nih.gov/pubmed/24332851
Tissue	Depleted in the PVD OLL	122	760	974	29469	4.28e-33	9.82e-30	7.33e-33	catp-4,msp-36,C06A8.6,C09B9.2,msp-55,C14A6.13,C16A11.7,C17H12.5,C24D10.1,C24D10.2,nspd-3,nspd-6,C25G4.6,msp-40,msp-50,msp-49,gipc-1,C36H8.1,acdh-5,cwp-1,C43G2.3,C50E10.1,tag-329,col-138,ssp-9,F10D11.3,nspd-5,nspd-9,msp-3,F32B5.4,sss-1,msp-77,F35H8.4,F36D1.4,F36H12.4,msp-19,F40H6.1,F42A9.3,F42C5.5,gipc-2,msd-2,ttr-12,F47B3.7,F53B6.4,F55H12.5,F56B3.6,F56B6.6,F58A6.5,msp-45,F58A6.9,F58D5.7,F58E6.5,H…	http://www.ncbi.nlm.nih.gov/pubmed/20537990
Mutants	Down tax-6 null	120	760	943	29469	5.35e-33	1.23e-28	9.08e-32	AH6.3,B0205.10,B0273.1,B0393.4,sqt-2,C04G2.5,C05C12.1,C06A5.2,C08F8.6,C09B9.2,C09B9.4,C09D4.3,C14A6.6,C15H7.3,C16C8.18,nas-37,C18E9.8,C18H7.4,C24D10.1,C25D7.1,C27D8.1,C31H1.1,C32E12.1,C33F10.12,C34D4.2,clec-5,C35E7.10,C35E7.9,nkb-2,C49C8.1,C50D2.3,C53D6.10,C55C3.3,D2062.6,D2062.7,his-70,irld-3,F07E5.7,F09C6.10,F11G11.4,irld-4,F14F7.4,F27C8.5,F31E8.5,F36A2.11,F36A2.14,F36H1.3,F37A8.1,F40E3.5,F40F9…	http://www.ncbi.nlm.nih.gov/pubmed/21331044
Mutants	UP by aak-2 overexpressed and daf-2:rsks-1 mutant	123	760	1027	29469	2.05e-30	4.7e-29	3.46e-29	B0238.12,sqt-1,rmd-3,sqt-2,C04F12.7,msp-36,C04G2.9,msp-55,C10G11.8,C10G11.9,C17D12.5,nspd-3,nspd-6,C25G4.6,clec-230,C33F10.1,msp-40,msp-50,msp-49,col-175,msd-4,gipc-1,C35E7.9,C36H8.1,C39H7.1,C46H11.2,C48E7.7,col-138,ssp-9,F07A5.2,F11D11.3,col-17,col-73,nspd-5,flp-16,F15G9.1,F17E9.5,msp-3,F27C1.1,dpy-5,dpy-13,F32A11.3,F32B5.1,sss-1,msp-77,F36A2.10,msp-19,gipc-2,msd-2,F47B3.7,F52H3.6,F53B6.4,col-38…	http://www.ncbi.nlm.nih.gov/pubmed/26959186
Chemicals/stress	Changed exposure to 200 nM NaCl	72	760	316	29469	1.36e-29	3.11e-26	2.27e-28	rmd-3,C04F12.7,msp-36,C04G2.9,msp-55,C15C6.2,nspd-3,nspd-6,C33F10.1,msp-40,C34D4.3,msp-50,msp-49,msd-4,clec-5,gipc-1,C39H7.1,D2062.6,nspd-5,msp-3,F27C1.1,msp-77,msp-19,gipc-2,msd-2,F53B6.4,ssp-35,msp-45,F58A6.9,msp-142,acdh-8,msp-63,K06A5.2,msp-81,ssq-1,msp-10,msp-56,nspd-2,ssp-10,msp-38,hrg-1,msp-33,R09E10.6,msp-57,msp-53,gsp-4,T08B2.12,msp-79,msp-78,T13F2.9,T16A9.5,nspd-4,T27E7.1,ssq-4,ssq-2,ss…	http://www.ncbi.nlm.nih.gov/pubmed/20126308
Mutants	UP rde-4(ne299) mutant	48	760	113	29469	1.72e-28	3.93e-25	2.85e-27	C04F12.7,msp-36,msp-55,nspd-3,nspd-6,C33F10.1,msp-40,msp-50,msp-49,msd-4,C48E7.7,ssp-9,nspd-5,msp-3,F27C1.1,msp-77,msp-19,msd-2,msp-45,F58A6.9,nspa-4,K01D12.15,msp-142,msp-63,msp-81,msp-10,msp-56,nspd-2,msp-38,msp-33,msp-57,msp-53,T08B2.12,msp-79,msp-78,nspd-4,ssp-16,ssp-11,nspd-7,cyc-2.2,msp-64,msp-76,msp-65,msp-59,msp-113,msp-51,nspd-1,msp-152	http://www.ncbi.nlm.nih.gov/pubmed/17526642
Microbes	UP by B. animalis sbsp. Lactis CECT 8145	50	760	134	29469	4.69e-28	1.08e-23	7.74e-27	msp-36,msp-55,nspd-3,nspd-6,msp-40,msp-50,msp-49,msd-4,C48E7.7,ssp-9,nspd-5,msp-3,msp-77,msp-19,msd-2,msp-45,F58A6.9,nspa-4,msp-142,msp-63,K06A5.2,msp-81,msp-10,msp-56,nspd-2,ssp-10,msp-38,hrg-1,msp-33,R09E10.6,rmd-6,msp-57,msp-53,T08B2.12,msp-79,msp-78,nspd-4,ssp-11,Y38C1AA.7,Y59E9AL.2,Y59E9AL.3,msp-64,msp-76,ZK1307.3,ZK1307.4,msp-65,msp-59,msp-113,msp-51,msp-152	http://www.ncbi.nlm.nih.gov/pubmed/27054371
Mutants	Deregulated L4 oga-1(ok430)	136	760	1358	29469	1.28e-26	2.93e-23	2.09e-25	B0207.9,B0218.7,B0280.11,clec-117,C02F5.5,C03C11.1,C04G2.5,C05C12.5,C08F11.10,C10G11.9,C10H11.7,C15C6.2,C16A11.7,C16D2.1,C18A3.7,C24D10.2,C25F9.5,C27D6.3,C28C12.4,C32E8.4,C33C12.4,C33F10.1,C34D4.3,C34F11.2,C35E7.10,C41G7.6,C43G2.3,C47A4.3,C47A4.5,C50E10.1,C52E4.7,C53B7.2,C55C3.3,D2062.1,D2062.6,D2062.7,E03H12.7,F01D5.5,F08G5.6,F09B9.4,F10D11.3,F11G11.4,F15G9.1,F17E9.5,F19C7.2,nspd-9,pcca-1,F28H1.…	http://www.ncbi.nlm.nih.gov/pubmed/20368426
Chemicals/stress	down by aqueous garlic extract	47	760	128	29469	4.47e-25	1.02e-20	7.27e-25	B0205.10,BE10.1,C04G2.9,basl-1,C09B9.2,C09B9.4,C09D4.3,C15C6.2,C15H7.3,C17D12.5,C27D6.3,C33F10.1,C33F10.11,C34D4.3,gipc-1,C39H7.1,C43E11.5,C50E10.1,C53D6.10,D1081.5,F17C8.7,pcca-1,spe-11,F52H3.6,F53B6.4,F58E6.5,ant-1.3,K01H12.4,gln-2,acdh-8,K06A5.2,K09C6.7,hrg-1,T06G6.6,T27E7.1,W09D6.4,snf-5,hsp-16.41,hsp-16.2,Y57G11A.2,Y59E9AL.3,ZK1248.5,ZK265.3,ZK512.8,ZK858.2,ZK938.1,ZK945.7	http://www.ncbi.nlm.nih.gov/pubmed/25940980
Microbes	UP E. faecalis 24h, TillingArray	245	760	4051	29469	1.46e-24	3.36e-20	2.35e-23	acs-10,B0205.10,B0205.14,B0379.7,rmd-3,vamp-8,BE10.1,C04F12.7,msp-36,C05B5.2,C06A5.2,irg-1,C09B9.4,msp-55,C09G12.5,C10G11.8,C10G11.9,C14A4.13,C14A6.6,lite-1,C15C6.2,C15C8.1,C15H7.3,C16C8.8,C16C8.9,C17F3.1,C17F3.3,nas-37,C17G10.3,C18H7.4,C24D10.1,nspd-3,C25F9.5,nex-3,C28C12.4,C28D4.5,C32E12.1,C32E8.4,C33C12.4,C33D9.3,C33F10.11,msp-40,C34C12.7,C34C6.3,C34D4.3,C34F11.2,msp-50,C34F11.5,msd-4,clec-5,C…	http://www.ncbi.nlm.nih.gov/pubmed/21602919
Microbes	UP Harposporium 24h, RNASeq	165	760	2062	29469	1.47e-24	3.37e-21	2.35e-23	AH6.3,B0205.14,B0244.4,B0379.2,vamp-8,C02F5.5,C04G2.5,C06A8.6,irg-1,tmd-2,C09G12.5,C15H7.3,clec-135,C16C8.8,C16C8.9,C16D2.1,C17F3.1,C18A3.7,C24D10.2,nspd-3,C26C6.6,C28D4.7,C32D5.4,C33F10.1,msp-40,C34F11.2,C35E7.9,cwp-1,C41G7.6,C45E5.4,math-22,C49C3.11,C50E10.1,tag-329,C52E4.7,D2062.6,F01D5.5,F07A5.2,F07C6.2,F07G6.8,F09C6.10,F10D11.3,F11D11.3,col-17,F13E9.12,F13E9.5,F22B5.5,F25H5.8,nspd-9,msp-3,F2…	http://www.ncbi.nlm.nih.gov/pubmed/21602919
Chemicals/stress	UP by benzene exposure	43	760	104	29469	3.23e-24	7.41e-21	5.15e-23	msp-36,msp-55,nspd-3,nspd-6,msp-40,msp-50,msp-49,col-138,nspd-5,msp-3,sss-1,msp-77,msp-19,col-38,msp-45,msp-142,msp-63,msp-81,msp-10,msp-56,nspd-2,ssp-10,msp-38,msp-33,msp-57,msp-53,ttr-14,msp-79,msp-78,nspd-4,ssp-16,ssq-2,ssp-11,cyc-2.2,ssq-3,msp-64,msp-76,msp-65,msp-59,msp-113,msp-51,nspd-1,msp-152	http://www.ncbi.nlm.nih.gov/pubmed/24846693
TF Targets	alg-3/alg-4 negatively regulated targets	55	760	204	29469	7.04e-24	1.61e-19	1.11e-22	AH6.3,BE10.1,C06A5.2,C14A4.13,C17D12.5,C24D10.2,C25A8.2,C34G6.3,C35E7.9,C47A4.5,C49C8.1,C53D6.10,his-70,irld-3,F10D11.3,F11G11.4,F14F7.4,mpz-3,F32B4.2,F36D1.4,F36H1.3,F36H12.4,F40E3.5,F44F4.10,F52F12.5,F53C3.1,F59A6.2,K01D12.15,K03H1.12,K08F4.5,K10H10.7,R02D5.10,R02D5.7,irld-14,W03C9.8,W03D8.3,W03G1.2,dlc-6,Y38F1A.1,Y43F8C.9,Y46G5A.22,Y57A10B.7,Y57G11B.3,Y66D12A.3,Y67A6A.1,Y73F8A.15,ZC250.5,ZC376…	http://www.ncbi.nlm.nih.gov/pubmed/24360276
Other	Environemental genes	96	760	758	29469	6.02e-23	1.38e-19	9.45e-22	acs-10,sqt-1,catp-4,C02F5.5,C04F12.7,C04G2.9,C05C12.1,tmd-2,C08F8.6,C09B9.2,C09D4.3,C10G11.8,C14C10.1,C17G10.3,C18H7.4,C24A11.1,nspd-3,C27D6.3,C27D8.1,nex-3,C31H1.1,cyp-36A1,C34D4.2,col-175,C36H8.1,nkb-2,C50F4.10,D1086.17,nlp-9,F01D5.5,irld-3,F07A5.2,F08G5.6,F13A7.1,F14F7.4,F21H7.2,F27C8.5,F31E8.5,F36A2.14,msp-19,F40F9.3,F40G12.10,F46A9.1,spe-11,F49C12.15,sst-20,F56D5.2,F56F3.4,elo-7,F58D2.2,F58D…	http://www.ncbi.nlm.nih.gov/pubmed/22669615
Microbes	UP by B. licheniformis 141	133	760	1484	29469	1.83e-22	4.19e-18	2.85e-20	B0379.2,sqt-1,sqt-2,C04F12.7,C04G2.3,msp-36,C04G2.9,C05C12.1,msp-55,C10G11.8,C10G11.9,C14C10.1,C15C6.2,C17F3.1,C24A11.1,C24D10.2,nspd-3,nspd-6,C25A8.2,msp-40,C34D4.3,msp-50,msp-49,C34G6.3,msd-4,gipc-1,C35E7.9,C36H8.1,C48E7.7,C50E10.1,C50F2.5,E03H12.5,F01D5.5,F08G5.6,F08H9.2,ttr-34,F09C12.8,F11D11.3,col-73,F11G11.4,nspd-5,F14D7.10,F15G9.1,F21H7.5,F25H5.8,F27C1.1,dpy-5,dpy-13,F32B5.4,gst-38,F36A2.1…	http://www.ncbi.nlm.nih.gov/pubmed/26541069
Mutants	UP rrf-3 and eri-1 mutant	36	760	72	29469	2.04e-20	4.67e-18	3.15e-20	B0205.10,C05C12.1,C24D10.1,nspd-3,C25A8.5,C25G4.6,C35E7.9,C39H7.1,C47A4.5,C49C8.1,C54G4.3,E03H12.7,irld-3,F09C12.8,nspd-5,irld-4,F31E8.5,F53C3.1,F56A11.6,F56F3.4,F58D2.2,F58D5.7,F59A6.2,K01D12.15,irld-14,T16G12.7,T21G5.4,T22B3.2,ssp-16,W01B6.2,dlc-6,Y38H8A.4,ssp-34,ZK1010.5,ZK354.6,ZK484.7	http://www.ncbi.nlm.nih.gov/pubmed/17919598
Chemicals/stress	UP by Tyrosol	50	760	194	29469	2.59e-19	5.94e-16	3.99e-19	msp-36,msp-55,nspd-3,nspd-6,msp-40,msp-50,msp-49,msd-4,C39H7.1,C48E7.7,ssp-9,nspd-5,msp-3,F27C1.1,sss-1,msp-77,msp-19,msd-2,msp-45,F58A6.9,nspa-4,msp-142,msp-63,K06A5.2,msp-81,msp-10,msp-56,nspd-2,msp-38,msp-33,msp-57,msp-53,T08B2.12,msp-79,msp-78,T13F2.9,nspd-4,ssp-16,ssp-11,gsp-3,Y106G6G.4,ssq-3,msp-64,msp-76,msp-65,msp-59,msp-113,msp-51,msp-152,clec-60	http://www.ncbi.nlm.nih.gov/pubmed/25804201
Mutants	UP by npr-1 mutant (ur89)	58	760	280	29469	2.82e-19	6.48e-15	4.32e-18	C04F12.12,C05B5.11,C09G12.5,clec-135,C16C8.19,C16C8.9,C28C12.3,cwp-1,C49C3.11,clec-197,C50F2.5,tag-329,F07G6.8,try-8,F25E5.7,clec-217,F30A10.11,clec-207,F43C11.2,F43E2.6,F46A8.3,F46A8.8,clec-79,scl-9,F54D12.9,F55B11.5,F57G9.6,F58A6.9,msp-71,F59B2.12,fipr-18,K12H6.4,K12H6.9,M7.10,M7.9,clec-158,R53.8,ins-31,T16G12.10,T22G5.1,clec-219,Y110A2AL.7,Y116F11B.17,Y1A5A.1,hpo-2,pqn-84,Y47G6A.26,fipr-17,Y51…	http://www.ncbi.nlm.nih.gov/pubmed/27066825
Chemicals/stress	UP by AgNPs	67	760	394	29469	4.14e-19	9.5e-16	6.29e-19	msp-36,msp-55,C09G12.5,nspd-3,C28D4.7,C33F10.1,msp-40,C34D4.3,msp-50,msp-49,gipc-1,C39H7.1,C48E7.7,C49C3.11,nspd-5,msp-3,msp-77,msp-19,F40E3.5,gipc-2,msd-2,sss-2,F52H3.6,msp-45,F58A6.9,F59A7.2,nspa-4,K01D12.15,K03D3.5,msp-63,msp-81,msp-10,msp-56,nspd-2,msp-38,K12H6.9,M162.5,msp-33,msp-57,msp-53,gsp-4,T08B2.12,msp-79,msp-78,nspd-4,srd-27,pqn-75,gsp-3,W09D6.4,Y41C4A.6,nspd-7,hsp-16.41,hsp-16.2,Y47D…	http://www.ncbi.nlm.nih.gov/pubmed/19544910
Mutants	UP by lem-2(tm1582) mutant and emr-1 RNAi	178	760	2598	29469	4.35e-19	9.97e-16	6.56e-18	AH6.3,B0252.5,B0273.1,sqt-1,sqt-2,C01G10.14,C02F5.5,C04F12.12,C04G2.5,C05C12.1,C06A5.2,irg-1,fbxa-166,C09D4.3,C14A6.13,C15H7.3,C16D2.1,C17G10.3,C18A3.7,C24D10.2,nspd-3,C25A8.2,C25F9.5,C27D6.3,C28D4.7,wrt-8,C31H1.1,C32D5.4,C34C6.3,C34G6.3,C35E7.9,acdh-5,C43E11.5,nkb-2,C45B2.8,C45G9.13,C45G9.9,C46H11.2,C47A4.3,C47E12.11,C50F2.5,col-138,C53D6.10,C54G4.3,D1086.17,D2062.6,D2062.7,egl-21,F01D5.5,irld-3…	http://www.ncbi.nlm.nih.gov/pubmed/24490688
Chemicals/stress	down by rotenone after 10days	22	760	23	29469	8.03e-17	1.84e-12	1.2e-14	C04G2.9,C10G11.8,C33F10.1,msd-4,C36H8.1,F27C1.1,F58E6.5,ent-3,gln-2,M70.3,R09E10.6,T03F6.6,T10E9.4,ssp-16,T27A3.5,ssq-2,W03F11.4,Y113G7C.1,ZK1010.5,ZK484.5,tag-76,ZK945.7	http://www.ncbi.nlm.nih.gov/pubmed/24199155
Chemicals/stress	Down by MWCNT 4H vs. 0H	73	760	532	29469	5.6e-16	1.28e-11	8.34e-15	B0205.10,C03C11.1,C09D4.3,C15C6.2,C24D10.2,C27D6.3,C27D8.1,C33F10.12,C34D4.3,C34G6.3,col-175,C35E7.9,C39H7.1,C41G7.6,nkb-2,C45E5.4,col-138,D2062.6,E03H12.5,mpst-4,F21F8.11,F26A3.5,dpy-5,F32B5.4,F36H12.3,F36H12.4,F40F9.3,F40H6.1,ttr-12,hpo-26,F47B3.7,col-38,F56A11.6,F58E6.5,F58G1.3,K01D12.15,bcat-1,K08F4.5,K11G9.5,hrg-1,rmd-6,ttr-14,T05A7.6,T05F1.8,snb-6,T16A9.5,T23B3.5,nep-22,ssp-16,T27A3.5,T27E7…	http://www.ncbi.nlm.nih.gov/geo/query/acc.cgi?acc=GSE24847
Tissue	negative Enriched Intestinal genes	101	760	1048	29469	6.3e-15	1.44e-10	9.31e-14	sqt-1,sqt-2,catp-4,clec-147,C05C12.1,C09D4.3,C10G11.9,C10H11.7,C18H7.4,C27D8.1,C28C12.4,C30G7.3,C31H1.5,C33F10.12,C34F11.2,col-175,C36H8.1,acdh-5,C41G7.6,nkb-2,C43G2.3,C45G9.9,tag-329,C55C3.3,D2062.1,E03H12.5,F08H9.2,F09B9.4,F09C12.8,col-17,col-73,irld-4,F14F7.4,F17E9.5,F21H7.5,F25H5.8,F27C1.1,dpy-5,pcca-1,F32B5.1,sss-1,F32H2.7,F34D6.9,F36A2.10,F38H4.4,scrm-6,sss-2,F53B6.4,F58A6.5,mpz-4,msp-142,K…	http://www.ncbi.nlm.nih.gov/pubmed/22467213
Mutants	down by jmjd-1.2 expressed	140	760	1888	29469	9.67e-15	2.22e-10	1.42e-12	rmd-3,C04F12.7,msp-36,C04G2.5,C04G2.9,C05C12.1,C05C12.5,C06A8.6,C09B9.4,C10G11.8,C10G11.9,C14A4.13,C14C10.1,C15C6.2,C15H7.3,C16C8.18,C24A11.1,C25A8.5,C25G4.6,C27D6.11,C27D8.1,C27D8.2,clec-230,C31H1.1,C32E8.4,C33F10.12,C34D4.2,C34D4.3,msp-49,C34G6.3,clec-5,C35E7.10,gska-3,C45G9.9,C46H11.2,C47A4.5,C50E10.1,D1081.5,E03H12.7,F07A5.2,F10D11.3,F10G7.12,F13A7.1,F14F7.4,mpz-3,F21H7.5,msp-3,F27C8.5,pcca-1…	http://www.ncbi.nlm.nih.gov/pubmed/27133168
Mutants	down by ahr-1 (ju145) mutant	68	760	486	29469	2.33e-13	5.33e-11	3.4e-13	AH6.3,B0207.9,B0280.11,C01G10.14,C04G2.5,C09D4.3,C17F3.3,C17G10.3,C18A3.7,C18E9.8,C18H7.4,C24D10.1,C25A8.2,C28D4.7,C31H1.1,C32E12.1,C34F11.2,C34G6.3,C35E7.9,C41G7.6,C50D2.3,C53D6.10,D1081.5,E03H12.5,F07A5.2,F13E9.5,irld-4,nspd-9,F28H1.5,F30A10.12,F35H8.4,F36A2.12,F36H12.3,F36H12.5,F37A8.1,F38H4.6,F40G12.10,F43E2.6,F44G3.7,F54H5.3,F56D5.2,F56F3.4,F59B2.12,H12D21.5,H34I24.1,H38K22.6,K01D12.15,K05F1…	http://www.ncbi.nlm.nih.gov/pubmed/24463456
Other	Down Hyper Gravity	47	760	212	29469	3.82e-13	8.77e-11	5.55e-13	B0218.7,B0238.12,sqt-1,rmd-3,sqt-2,C06A8.6,C10G11.8,C14C10.1,C17H12.12,nspd-3,nspd-6,C31H1.5,col-175,gska-3,C39H7.1,D2062.7,ssp-9,F01D5.5,F07A5.2,F14F7.4,nspd-9,dpy-5,F38E9.6,F38H4.6,gipc-2,spe-11,F49H6.5,col-38,F54H5.2,K01D12.15,K10D11.6,rmd-6,rol-6,T16A9.5,T23G11.1,ssp-16,ssp-11,W02B12.12,gsp-3,Y106G6D.3,Y113G7C.1,Y53F4B.11,Y69E1A.2,msp-64,ZK1307.3,ZK1307.4,ZK418.2	http://www.ncbi.nlm.nih.gov/geo/query/acc.cgi?acc=GSE36358
Chemicals/stress	UP by hypoxia at 3h, neurons	34	760	92	29469	4.69e-13	1.08e-09	6.77e-13	sqt-1,C10G11.9,col-175,gipc-1,C50E10.1,F01D5.5,F07A5.2,dpy-5,dpy-13,F32A11.3,gipc-2,sss-2,col-38,ssp-35,K01D12.15,gln-2,K06A5.2,cpg-7,R02D5.7,R10E9.2,rol-6,ttr-14,T23F11.2,T23G11.1,T27A3.4,ssq-4,T28H11.7,gsp-3,Y106G6H.13,Y47G6A.15,Y94H6A.10,cyc-2.2,ZC477.7,ZK484.5	https://www.ncbi.nlm.nih.gov/pubmed/28495447
Microbes	Down S. marcescens 24h, cDNAArray	42	760	167	29469	2.29e-13	5.25e-10	3.28e-13	sqt-1,rmd-3,msp-36,msp-55,C10G11.9,nas-37,nspd-3,msp-40,msp-50,msp-49,msd-4,ssp-9,E03H12.5,nspd-5,msp-3,msp-77,F36A2.10,msp-19,lec-2,msp-142,msp-63,msp-81,ssq-1,msp-10,msp-56,ssp-10,msp-38,R10E9.2,msp-53,T05A8.3,msp-79,ssp-16,ssq-4,ssq-2,gsp-3,Y38C1AA.7,msp-64,msp-76,msp-65,ZK484.5,nspd-1,pmt-1	http://www.ncbi.nlm.nih.gov/pubmed/21602919
Mutants	Down spr-5 mutant sprf26 vs. sprf1)	34	760	108	29469	1.9e-10	4.35e-09	2.7e-10	sqt-1,rmd-3,C04G2.9,nspd-3,C25A8.2,C27D6.3,C33F10.1,C34D4.3,C34G6.3,msd-4,C47A4.5,C48E7.7,C50E10.1,col-138,F08H9.2,nspd-5,F27C1.1,F36H12.5,F52H3.6,ssp-35,nspd-2,K08C9.2,R09E10.6,R10E9.2,gsp-4,T13F2.9,T23B3.5,T28H11.7,Y38E10A.17,Y45F10B.3,Y69E1A.2,ZC477.7,ZK265.3,ZK938.1	http://www.ncbi.nlm.nih.gov/pubmed/19379696
Mutants	down by lin-22 mutant (sp5)	52	760	307	29469	2.15e-10	4.92e-08	3.04e-10	acs-10,B0205.10,fkh-6,B0393.4,catp-4,C04G2.9,C06A8.6,col-175,clec-5,gipc-1,C35E7.10,C39H7.1,col-138,his-70,F08G5.6,F19C7.2,F26A3.5,F27C8.5,msp-77,F36A2.14,msp-19,F40G12.10,F42G4.2,col-38,F58D5.7,ant-1.3,msp-81,K08C9.2,K08E3.10,acs-18,R09E10.6,msp-53,ant-1.4,T02E1.7,T10E9.4,fbxa-71,wago-10,T27A3.4,W01B6.2,W03F11.4,Y113G7C.1,Y1A5A.1,Y38C1AA.7,Y43F8A.2,Y47G6A.15,Y55B1AR.4,Y57G11A.2,Y59E9AL.6,Y69A2AR…	https://www.ncbi.nlm.nih.gov/geo/query/acc.cgi?acc=GSE101645
Mutants	UP lin-35(n745)	62	760	466	29469	1.4e-09	3.22e-06	1.98e-08	sqt-2,C04F12.7,msp-36,C04G2.9,msp-55,C18E9.8,msp-40,msp-49,gipc-1,C48E7.7,ssp-9,col-73,F17E9.5,msp-3,msp-77,F36D3.4,msp-19,F38E9.6,F40E3.5,F47B8.5,F53B6.4,col-38,msp-45,H36L18.2,K03D3.5,msp-142,msp-63,msp-81,ssq-1,msp-10,nspd-2,K08C9.2,clec-158,rmd-6,msp-57,msp-53,T05F1.8,msp-79,msp-78,T16A9.5,T16G12.7,T21G5.4,T22G5.1,nspd-4,ssq-4,ssq-2,ssp-11,Y69E1A.2,cyc-2.2,ssp-34,ssq-3,ZC477.7,msp-64,msp-76,Z…	http://www.ncbi.nlm.nih.gov/pubmed/17096596
Mutants	UP by lem-2(tm1582) mutant	44	760	218	29469	1.54e-09	3.54e-06	2.16e-08	sqt-1,C01G10.14,C02F5.5,C04F12.12,C08F8.6,C34D4.2,C47E12.11,C50E10.1,C54G4.3,D2062.6,D2062.7,nspd-5,F20D6.6,dpy-13,F36H12.5,scrm-6,ttr-12,F52F12.5,ssp-35,F56D6.13,F58A6.9,msp-33,rol-6,T06G6.6,kin-5,nspd-4,ssp-16,Y38E10A.17,nspd-7,clec-73,Y47G6A.15,Y49E10.10,Y71G12B.3,ZC477.7,ZC581.10,try-7,ZK1053.2,ZK1098.9,ssp-31,ZK1248.5,msp-64,rol-8,ZK616.61,ZK688.12	http://www.ncbi.nlm.nih.gov/pubmed/24490688
Mutants	down by isp-1 mutant (Cristina)	32	760	102	29469	7.62e-10	1.75e-06	1.06e-07	C02F5.5,C15C6.2,C16A11.7,C17H12.5,C24A11.1,C28D4.5,C33F10.1,C34F11.2,C39H7.1,F01D5.5,irld-3,F08H9.2,F13E9.12,irld-4,F21H7.5,F26A3.5,sss-2,F55D12.6,F56B3.6,K06A5.2,R07E5.15,T02E1.7,T23F11.2,T27E7.1,W03D8.9,Y37D8A.5,Y37E11B.10,Y69E1A.2,ssp-34,clec-96,ZK512.8,ZK938.1	http://www.ncbi.nlm.nih.gov/pubmed/19360127
Chemicals/stress	Down by high cadmium 8H	47	760	265	29469	9.39e-11	2.15e-05	1.3e-07	B0379.7,BE10.1,C08F8.6,C15H7.3,C16A11.7,C26C6.6,C27D8.1,C32E12.1,gipc-1,gska-3,C36H8.1,C39H7.1,C52E4.7,E03H12.7,F09C12.8,F31E8.5,F32A11.3,F32B6.4,F36A2.11,F49F1.5,F56B3.6,msp-45,F58D2.2,F58G1.3,mpz-4,K01D12.15,K04H4.5,K05F1.9,nspd-2,K08C9.2,T16A9.5,T23F11.2,nep-22,W02B12.12,W03D8.3,Y106G6G.1,Y38C1AA.7,Y38H8A.3,nspd-7,Y57G11A.2,Y69E1A.8,Y71G12B.22,ZK1307.3,ZK1307.4,ZK484.7,ZK512.8,ZK938.1	http://www.ncbi.nlm.nih.gov/geo/query/acc.cgi?acc=GSE42592
Mutants	UP by clk-1 mutant	86	760	949	29469	1.28e-07	0.000293	1.76e-06	B0207.9,B0238.12,fkh-6,C02F5.5,C06A1.3,C10G11.8,C10G11.9,C14C10.1,lite-1,C15C6.2,C16A11.7,C16C8.18,nspd-3,C25A8.2,C27D6.3,C27D8.1,wrt-8,C33F10.1,msp-50,gipc-1,C35E7.10,C39H7.1,C47D12.5,C48E7.7,C53B7.2,C55C3.3,irld-3,F08H9.2,col-17,F13E9.12,F17E9.5,F27C1.1,dpy-13,F32B5.1,F38E9.6,F43C9.2,gipc-2,F44G4.5,F46A9.1,sss-2,clec-79,F47D12.7,lec-2,F56B3.6,F58A6.5,msp-45,F58A6.9,H36L18.2,msp-142,acdh-8,msp-6…	http://www.ncbi.nlm.nih.gov/pubmed/19360127
Chemicals/stress	Down by 1 mgl DZN	33	760	121	29469	1.65e-09	0.000379	2.25e-06	rmd-3,C17F3.1,nspd-3,C27D6.3,msp-50,msd-4,gipc-1,C48E7.7,D2062.6,F07A5.2,nspd-5,F27C1.1,sss-1,sss-2,spe-11,nspd-2,K09C6.7,R09E10.6,ttr-14,T08B2.12,T13F2.9,nspd-10,T28H11.7,W03G1.2,W09D6.4,Y106G6A.4,nspd-7,hsp-16.41,Y73F8A.15,ZC477.7,ssp-31,nspd-1,clec-60	http://www.ncbi.nlm.nih.gov/pubmed/20808445
Development/Dauer/Aging	maturity genes	20	760	31	29469	5.56e-09	0.00127	7.54e-08	C25D7.1,col-138,ssp-9,F10D11.3,F36D3.4,msp-19,sss-2,K01H12.4,K05F1.9,ssq-1,ssp-10,K08F4.5,T04F3.3,Y37D8A.8,Y57A10B.7,ssp-31,htas-1,msp-113,nspd-1,ZK938.1	http://www.ncbi.nlm.nih.gov/pubmed/12372248
Chemicals/stress	down by single-walled carbon nanotubes (SWCNTs)	123	760	1867	29469	1.48e-05	0.0034	0.0002	acs-10,B0205.10,fkh-6,B0379.7,sqt-1,rmd-3,catp-4,C04G2.9,basl-1,C09D4.3,wht-2,catp-8,C10G11.8,C10G11.9,C15C6.2,C17G10.3,C17H12.12,C25A8.5,C27D6.3,C27D8.2,C31H1.5,cyp-36A1,C34C12.7,col-175,gipc-1,gska-3,C36H8.1,C39H7.1,C41G7.6,nkb-2,C45G9.9,C46H11.2,C50F4.10,C50F4.8,col-138,ssp-9,E03H12.5,F07A5.2,F08G5.6,F17C8.7,F17E9.5,F21H7.2,F21H7.5,F26A3.5,F32A11.3,sss-1,F32H2.7,F36H12.3,zig-2,gipc-2,F46A9.1,F…	http://www.ncbi.nlm.nih.gov/pubmed/23623425
Microbes	Down S. marcescens 24h, RNASeq	91	760	1130	29469	1.81e-05	0.00415	0.000243	nlp-34,B0273.1,C06A1.3,C10G11.8,C10H11.7,C16D2.1,C17F3.1,C18D11.6,C24A11.1,C25A8.2,C27D6.3,C27H5.6,C31H1.5,C32D5.4,msp-50,msp-49,msd-4,cwp-1,C45B2.8,C47D12.5,C50E10.1,col-138,C52E4.7,C54F6.15,C55C3.3,F02E11.2,F07G6.8,F08F3.10,F11G11.4,nspd-5,F13E9.12,F13E9.5,F14D7.7,mpz-3,F21H7.2,F23D12.3,F25H5.8,F30A10.11,msp-77,F34D6.9,F36A2.10,F36A2.14,F36D1.4,F38E9.6,F40E3.5,F42A9.3,F44F4.10,F49E12.10,F52H3.6…	http://www.ncbi.nlm.nih.gov/pubmed/21602919
Mutants	down by flcn-1 mutant	47	760	317	29469	2.08e-05	0.0477	2.77e-05	B0205.14,B0379.2,C24D10.2,C34F11.2,C53D6.10,F28H1.5,F29B9.7,F30A10.12,F33D11.7,F36A2.12,F36D1.4,F38H4.6,F40H6.1,F42A9.3,msd-2,F49E12.10,F52F12.8,F56B3.6,F58A6.5,F59A7.2,H08J19.1,nspa-4,H36L18.2,H38K22.6,msp-142,K07A1.6,K09C6.7,K09G1.2,K10H10.7,snb-6,T22C1.9,T27C10.8,Y105C5B.18,dlc-6,Y37D8A.8,Y38F2AR.10,Y41C4A.18,Y46G5A.14,Y47D3A.13,Y47G6A.26,Y51B9A.5,Y73F8A.14,ssp-31,htas-1,ZK1307.3,ZK512.10,ZK84…	http://www.ncbi.nlm.nih.gov/pubmed/23566034
Chemicals/stress	Down by BPA	123	760	1879	29469	2.52e-05	0.00578	0.000334	B0205.10,B0238.12,B0244.4,B0379.7,clec-117,C04E6.8,C05B5.11,C05C12.1,C06A1.3,irg-1,C08F11.10,C09B9.4,C09D4.3,C10G11.8,C14A6.6,C14C10.1,C15H7.3,C16C8.18,C17F3.1,C27D6.3,C28C12.4,C32E8.4,C33C12.4,C34D4.2,C35E7.10,acdh-5,cwp-1,C45E5.4,C50E10.1,C50F4.10,col-138,C52E4.7,C54G4.3,C55C3.3,ssp-9,E03H12.7,F07G6.8,F08G5.6,F11G11.4,nspd-5,irld-4,F14D7.10,F14D7.7,F14F7.4,F14H12.8,F17E9.5,F19G12.4,F21H7.2,nspd…	http://www.ncbi.nlm.nih.gov/geo/query/acc.cgi?acc=GSE15016
Other	UP by alpha-synuclein	27	760	85	29469	3.93e-06	0.00901	0.000518	C05C12.5,C15C6.2,C33F10.1,C33F10.11,gipc-1,C48E7.7,C50E10.1,D2062.6,D2062.7,F17C8.7,sss-1,sss-2,ssp-35,R07E5.15,R10E9.2,ant-1.4,T08B2.12,T13F2.9,T23F11.2,T23G11.1,ssp-16,T27E7.1,T28H11.7,W03D8.9,Y38C1AA.7,ZC477.7,ZK484.5	http://www.ncbi.nlm.nih.gov/pubmed/16626960
Mutants	down by plep-1 mutant (young adult hermaphrodites)	54	760	432	29469	4.76e-06	0.109	6.24e-05	acs-10,B0205.10,B0218.7,C03C11.1,basl-1,C06A1.3,C09D4.3,C16C8.18,C17H12.5,C18H7.4,C27D6.11,C34D4.2,C36H8.1,acdh-5,C39H7.1,his-70,F08G5.6,F08H9.2,F17C8.7,F17E9.5,mpz-3,F27C8.5,F32H2.7,F58A6.5,F58G1.3,ant-1.3,acdh-8,K07A1.5,ssp-10,msp-33,R07E5.15,T05F1.5,msp-78,kel-10,T21G5.4,T23F11.2,T23G11.1,T25B9.6,W02B12.12,gsp-3,Y106G6G.1,Y37E11B.10,Y38H8A.4,Y40H4A.2,dpy-4,Y44A6D.5,Y46G5A.22,Y48B6A.5,Y69E1A.8,…	http://www.ncbi.nlm.nih.gov/geo/query/acc.cgi?acc=GSE68351
Chemicals/stress	Changed by Chlorpyrifos 16C	64	760	606	29469	5.52e-06	0.126	7.19e-05	B0238.12,B0379.2,rmd-3,C03C11.1,C05C12.5,C08F11.10,C24D10.1,C25D7.1,C25G4.6,C28C12.4,clec-230,msp-49,col-175,C41G7.6,C45B2.8,C48E7.7,C49C8.1,his-70,E03H12.7,F07A5.2,F08G5.6,F08H9.2,F13A7.1,F19C7.2,nspd-9,sss-1,F36D1.4,F36H12.5,F43E2.6,gipc-2,F49F1.5,F54H5.2,F56D5.2,F58A6.9,msp-63,msp-56,R02D5.7,msp-78,T16A9.5,nspd-4,T23G11.1,ssq-4,ssp-11,pqn-75,W06D4.2,Y106G6D.3,Y116A8C.23,Y41C4A.18,clec-73,Y67A6…	http://www.ncbi.nlm.nih.gov/pubmed/21931806
Microbes	UP S. marcescens 24h, TillingArray	151	760	2649	29469	0.000165	0.0378	0.00214	B0205.14,B0238.12,B0280.11,clec-117,sqt-1,rmd-3,BE10.1,sqt-2,C02F5.5,C04G2.5,basl-1,C09B9.2,C09D4.3,C09G12.5,C15C6.2,C15C8.1,clec-135,C16C8.9,C17D12.5,C17H12.12,C27D6.3,C28C12.4,clec-230,C32E8.4,C33C12.4,msp-40,cyp-36A1,C34C6.3,C34D4.3,msp-50,C35E7.9,scl-8,C41G7.6,C43G2.3,C45G9.9,C47E12.11,C49C3.11,C50D2.3,egl-21,F01D5.5,F07C6.2,F08G5.6,F08H9.2,col-17,col-73,F11G11.4,F14D7.10,F14D7.7,F17E9.5,F19C…	http://www.ncbi.nlm.nih.gov/pubmed/21602919
Chemicals/stress	down by rotenone after 1day	37	760	196	29469	0.000171	0.0392	0.0022	C04G2.9,C10G11.8,C33F10.1,col-175,msd-4,gipc-1,C36H8.1,col-138,F17E9.5,F27C1.1,F32H2.7,col-38,F58E6.5,ent-3,gln-2,M70.3,R09E10.6,T10E9.4,T22B3.2,T25B9.6,ssp-16,T27A3.5,ssq-2,W03F11.4,Y113G7C.1,clec-123,Y38C1AA.7,Y46H3A.5,Y47G6A.15,Y57G11A.2,Y69E1A.2,cyc-2.2,ZK1010.5,ZK265.3,ZK484.5,tag-76,ZK945.7	http://www.ncbi.nlm.nih.gov/pubmed/24199155
Mutants	down by mex-5 RNAi	50	760	382	29469	0.000225	0.0515	0.000288	msp-36,msp-55,nspd-3,nspd-6,C28C12.4,msp-40,gipc-1,ssp-9,col-73,nspd-5,F17E9.5,F32A11.3,msp-19,col-38,msp-45,H36L18.2,K01D12.15,ant-1.3,flp-11,msp-142,K07A1.6,msp-81,msp-10,msp-56,nspd-2,ssp-10,msp-33,R09E10.6,msp-57,ttr-14,msp-79,T16A9.5,ssp-16,T27A3.4,nspd-10,ssq-2,ssp-11,Y38C1AA.7,dpy-4,nspd-7,Y47D3A.13,Y59E9AL.6,Y69E1A.1,msp-64,msp-76,nlp-11,msp-65,msp-59,ZK484.5,nspd-1	http://www.ncbi.nlm.nih.gov/pubmed/26096734
Mutants	Down gas-1 mutant	31	760	131	29469	0.000365	0.0837	0.00465	B0205.10,rmd-3,C04F12.7,C24D10.2,C27D6.3,C34G6.3,clec-5,gipc-1,C45G9.9,C47A4.5,F08G5.6,F32B5.4,spe-11,F55B11.5,K01D12.15,K04H4.5,acdh-8,K05F1.9,K06A5.2,ssq-1,K09C6.7,ssp-33,rmd-6,T05A7.6,snb-6,Y45F10B.3,snf-5,Y69A2AR.25,Y71G12B.27,htas-1,cyn-2	http://www.ncbi.nlm.nih.gov/pubmed/18178500

## Sheet: C5
Category	Term	Counts	ListSize	PopHit	Pop.Size	Pvalue	Bonferroni	FDR	OverlappedID	Refs
Chemicals/stress	UP by 1-methylnicotinamide (MNA)	90	185	714	29469	1.95e-77	4.47e-76	4.47e-76	col-149,clec-52,col-145,col-10,B0280.7,B0310.6,C02E7.6,C02E7.7,abu-8,C05E7.2,C06E8.5,col-39,ins-12,col-125,col-107,C42D4.3,col-180,C45B2.2,col-14,col-161,E01G4.6,dct-5,col-130,col-91,F10D11.6,ugt-41,col-12,col-81,ram-2,F41F3.3,col-139,F48G7.5,col-133,F53B1.4,F53F1.4,cut-2,col-154,col-159,col-104,H10E21.4,ugt-13,K01D12.9,K02E11.10,col-49,K10H10.4,col-129,col-77,R12E2.14,R12E2.15,R12E2.7,R74.2,grd-…	http://www.ncbi.nlm.nih.gov/pubmed/24077178
Mutants	UP by rhy-1 mutant (Albores)	98	185	1076	29469	5.86e-74	1.34e-69	6.72e-71	col-149,clec-52,col-145,col-10,B0280.7,abu-8,C04G6.2,C05E7.2,doxa-1,C06E8.5,col-39,gpx-5,C15A11.4,col-7,col-62,col-125,col-107,acs-19,C42D4.3,col-180,col-14,col-161,E01G4.6,dct-5,F08F3.4,col-130,col-91,ifb-1,F10D11.6,ugt-41,col-12,col-13,pes-8,col-60,F35H10.10,ram-2,F41F3.3,F48G7.5,col-133,cut-2,col-154,col-159,col-160,col-104,H10E21.4,K01D12.9,K02E11.10,tyr-2,col-49,K10H10.4,col-77,R12E2.7,grd-1…	http://www.biorxiv.org/content/early/2017/03/02/112920.1
Chemicals/stress	UP by nicotinic acid (NA)	76	185	479	29469	3.73e-70	8.56e-67	2.85e-66	col-149,col-145,col-10,C02E7.6,C02E7.7,C05E7.2,C06E8.5,col-39,col-125,col-107,C39B5.5,C42D4.3,col-180,col-14,col-161,E01G4.6,dct-5,col-130,col-91,col-12,col-13,col-60,nlp-24,col-81,ram-2,F41F3.3,col-139,col-133,F53B1.4,F53F1.4,col-159,col-104,H10E21.4,K01D12.9,K02E11.10,col-49,K10H10.4,col-129,col-77,grd-14,phat-4,T06E4.12,col-147,col-146,col-167,col-169,col-170,T10E9.3,col-157,col-142,grd-6,T19C…	http://www.ncbi.nlm.nih.gov/pubmed/24077178
Development/Dauer/Aging	expression oscillatory during larval development	125	185	2682	29469	1.32e-67	3.02e-64	7.55e-66	col-149,B0034.7,B0222.5,col-145,col-10,B0280.7,B0310.6,ttr-18,nspb-10,C02E7.6,C02E7.7,abu-8,C04G6.2,C05E7.2,doxa-1,C06E8.5,col-39,gpx-5,ins-12,col-125,col-107,acs-19,C42D4.3,col-180,C44C10.3,C45B2.2,C45B2.3,col-14,col-161,dct-5,F08F3.4,col-130,col-91,F10D11.6,F11E6.4,F15B9.8,col-12,col-13,F20D6.5,F28H7.8,nlp-24,F35H10.10,ram-2,F41F3.3,grl-4,decr-1.1,F48G7.5,col-133,F53B1.4,F53F1.4,cut-2,col-154,c…	http://www.ncbi.nlm.nih.gov/pubmed/24440504
Mutants	UP by ced-4(n1162) mutant	73	185	467	29469	5.62e-66	1.29e-61	2.58e-63	clec-52,col-145,B0280.7,B0310.6,nspb-10,C02E7.6,C02E7.7,abu-8,C04G6.2,C05E7.2,C06E8.5,col-107,C42D4.3,col-180,col-14,col-161,E01G4.6,dct-5,col-130,col-91,F10D11.6,F15B9.8,pes-8,col-60,F35H10.10,ram-2,F41F3.3,F53B1.4,F53F1.4,cut-2,col-104,H10E21.4,dpy-14,K01D12.9,tyr-2,col-49,K10H10.4,col-77,R12E2.14,R12E2.15,R12E2.7,grd-14,tbb-6,pqn-63,T06E4.8,T06E4.9,T10E9.3,grd-6,T19C3.2,W01A8.6,pqn-74,col-88,c…	http://www.ncbi.nlm.nih.gov/pubmed/24813612
DAF/Insulin/food	UP by glucose (Ladage)	93	185	1103	29469	1.44e-64	3.3e-61	5.49e-63	col-149,clec-52,col-145,col-10,ttr-18,C02E7.6,C04G6.2,C05E7.2,col-7,col-62,col-125,col-107,C39B5.5,C42D4.3,col-180,col-161,E01G4.6,dct-5,F10D11.6,F15B9.8,col-12,col-13,pes-8,col-60,nlp-24,col-81,ram-2,col-139,grl-4,decr-1.1,col-133,F53B1.4,cut-2,col-154,col-155,col-159,col-160,ttr-31,col-104,H10E21.4,dpy-14,K02E11.10,tyr-2,col-49,K10H10.4,col-129,col-77,R12E2.14,R12E2.15,R12E2.7,R74.2,grd-14,T06E…	https://www.ncbi.nlm.nih.gov/pubmed/27507791
Mutants	down by aak-2 mutant (Burkewitz)	81	185	763	29469	7.96e-62	1.82e-57	2.61e-59	B0222.5,col-145,C02E7.7,abu-8,C05E7.2,doxa-1,C06E8.5,col-39,col-7,col-62,col-125,col-107,C42D4.3,col-180,col-161,dct-5,col-130,col-91,F10D11.6,ugt-41,col-12,col-13,col-60,F28H7.8,col-81,ram-2,col-139,grl-4,F48G7.5,col-133,F53F1.4,col-154,col-155,col-159,col-160,ttr-31,H10E21.4,K01D12.9,tyr-2,K10H10.4,col-129,col-77,R07E3.4,R07E5.4,lips-17,R12E2.14,R12E2.15,R12E2.7,grd-14,T01D1.3,pqn-63,T06E4.12,T…	http://www.ncbi.nlm.nih.gov/pubmed/25723162
Chemicals/stress	UP by Glucose-Fed	42	185	63	29469	2.07e-60	4.74e-58	5.92e-59	col-145,C02E7.6,col-7,col-125,col-107,C42D4.3,col-161,E01G4.6,dct-5,col-12,col-60,col-133,cut-2,col-104,H10E21.4,K02E11.10,col-49,K10H10.4,col-77,R12E2.14,R12E2.15,R12E2.7,col-146,col-169,col-157,grd-6,T19C3.2,T21C9.9,col-88,col-120,col-162,col-109,Y47D7A.13,Y47D7A.15,col-137,rol-1,grl-16,dao-4,col-97,ZK180.5,col-63,wrt-4	http://www.ncbi.nlm.nih.gov/pubmed/25762526
Mutants	UP by skn-1 under daf-2 mutant	67	185	425	29469	5.24e-59	1.2e-54	1.34e-55	col-145,col-10,abu-8,C04G6.2,C05E7.2,doxa-1,C06E8.5,gpx-5,C15A11.4,col-7,col-125,C42D4.3,col-180,col-161,dct-5,col-130,col-91,F10D11.6,col-12,col-13,pes-8,col-60,F28H7.8,F35H10.10,col-81,ram-2,grl-4,F48G7.5,col-133,cut-2,col-155,H10E21.4,K02E11.10,tyr-2,col-49,K10H10.4,lips-17,grd-14,pqn-63,T06E4.12,col-146,col-168,col-167,col-169,col-170,T10E9.3,col-141,grd-6,T21C9.9,toh-1,W01A8.6,pqn-72,pqn-74,…	http://www.ncbi.nlm.nih.gov/pubmed/25517099
Mutants	down by ife-1 mutant non-polysome	81	185	900	29469	5.19e-56	1.19e-51	1.19e-52	col-149,col-145,ttr-18,nspb-10,C02E7.6,C02E7.7,abu-8,C05E7.2,col-39,col-7,col-62,col-125,col-107,col-180,col-14,col-161,E01G4.6,dct-5,col-130,col-91,F10D11.6,F15B9.8,F15E11.1,col-12,col-13,col-60,ttm-2,F35H10.10,col-81,ram-2,F41F3.3,col-139,decr-1.1,F53B1.4,cut-2,col-104,H10E21.4,ugt-13,K01D12.9,ttr-2,tyr-2,col-49,col-129,col-77,R12E2.14,R12E2.15,R12E2.7,grd-14,col-147,col-146,col-168,col-167,col…	http://www.ncbi.nlm.nih.gov/pubmed/26542024
Chemicals/stress	UP dpy-9 mutant	99	185	1736	29469	3.2e-54	7.33e-52	6.67e-53	col-149,clec-52,col-145,col-10,B0280.7,ttr-18,C02E7.6,C02E7.7,abu-8,C05E7.2,C06E8.5,col-39,gpx-5,C15A11.4,col-125,col-107,C42D4.3,col-180,C45B2.2,col-14,col-161,E01G4.6,dct-5,col-130,col-91,ifb-1,F10D11.6,F15B9.8,col-12,col-13,pes-8,F20D6.5,col-60,F28H7.8,F35H10.10,col-81,ram-2,F41F3.3,col-139,grl-4,F48G7.5,col-133,F53B1.4,F53F1.4,cut-2,col-154,col-155,ttr-31,col-104,H10E21.4,K01D12.9,tyr-2,col-4…	http://www.ncbi.nlm.nih.gov/pubmed/20126308
Microbes	down by S. enterica SL2048 under fer-1 mutant	81	185	927	29469	5.58e-55	1.28e-50	1.07e-51	clec-52,col-145,col-10,B0280.7,B0310.6,nspb-10,C02E7.6,C02E7.7,abu-8,C04G6.2,C05E7.2,C06E8.5,col-125,col-107,col-14,col-161,E01G4.6,dct-5,col-130,col-91,F10D11.6,F15B9.8,pes-8,col-60,F28H7.8,F48G7.5,F53B1.4,col-155,col-104,H10E21.4,K01D12.9,K02E11.10,tyr-2,col-49,K10H10.4,col-77,lips-17,R12E2.14,R12E2.15,R12E2.7,R74.2,grd-14,T01D1.3,phat-4,pqn-63,T06E4.12,T06E4.8,T06E4.9,col-168,col-170,T10E9.3,c…	http://www.ncbi.nlm.nih.gov/pubmed/25340560
Chemicals/stress	down by vitamin C under wrn-1 mutant	46	185	139	29469	1.14e-49	2.62e-46	2.01e-47	clec-52,col-10,C02E7.6,C02E7.7,C06E8.5,col-39,col-125,col-107,col-180,col-161,dct-5,col-130,col-91,col-12,col-13,ram-2,F41F3.3,grl-4,F48G7.5,col-133,F53F1.4,cut-2,col-155,col-159,col-160,ugt-13,K02E11.10,tyr-2,K10H10.4,col-77,R12E2.14,R12E2.15,grd-14,col-146,col-167,col-170,grd-6,T21C9.9,col-94,col-92,col-162,Y47D7A.13,grl-16,ZK180.5,ZK180.6,wrt-4	http://www.ncbi.nlm.nih.gov/pubmed/25346348
Mutants	UP by daf-12 mutant (Delaney)	81	185	1071	29469	5.57e-50	1.28e-45	9.12e-48	col-145,B0280.7,B0310.6,C02E7.6,C02E7.7,abu-8,C04G6.2,C05E7.2,C06E8.5,col-39,C15A11.4,col-125,col-107,C42D4.3,col-180,col-14,col-161,dct-5,F08F3.4,col-130,F10D11.6,F15B9.8,col-12,col-13,pes-8,F20D6.5,ram-2,F41F3.3,F48G7.5,col-133,F53B1.4,F53F1.4,cut-2,col-155,col-104,H10E21.4,K01D12.9,K02E11.10,nas-3,K10H10.4,col-77,R12E2.14,R12E2.15,R12E2.7,R74.2,grd-14,phat-4,pqn-63,T06E4.12,T06E4.14,col-146,T0…	https://www.ncbi.nlm.nih.gov/pubmed/28209779
Mutants	down by crtc-1 mutant	65	185	532	29469	3.2e-49	7.34e-46	4.89e-47	C02E7.6,C02E7.7,C04G6.2,C05E7.2,col-125,col-107,col-180,col-14,col-161,col-130,col-91,F10D11.6,ugt-41,col-12,col-60,F28H7.8,ram-2,F41F3.3,F48G7.5,col-133,F53F1.4,cut-2,col-154,col-104,H10E21.4,K01D12.9,K02E11.10,col-49,col-77,R07E3.4,R07E5.4,R12E2.14,R12E2.15,R12E2.7,grd-14,T01D1.3,pqn-63,T06E4.12,T06E4.14,T06E4.8,T06E4.9,col-170,T10E9.3,col-157,grd-6,T21C9.9,toh-1,pqn-74,col-88,col-120,col-162,l…	http://www.ncbi.nlm.nih.gov/pubmed/25723162
Mutants	UP by aak-2 overexpressed and rsks-1 mutant	76	185	910	29469	1.16e-47	2.66e-45	1.66e-45	col-149,col-145,col-10,ttr-18,C02E7.6,C02E7.7,col-39,gpx-5,col-125,col-107,C42D4.3,col-180,C45B2.2,col-14,col-161,E01G4.6,col-130,col-91,F11E6.4,F15B9.8,F15E11.1,col-12,col-13,col-81,ram-2,F41F3.3,col-139,decr-1.1,col-133,F53B1.4,F53F1.4,cut-2,col-154,col-155,col-121,col-159,col-160,ttr-31,col-104,H10E21.4,dpy-14,col-49,col-129,col-77,R07E5.4,R12E2.14,R12E2.15,R12E2.7,grd-14,T01G5.1,tbb-6,col-147…	http://www.ncbi.nlm.nih.gov/pubmed/26959186
Chemicals/stress	UP osm-8 mutant	75	185	874	29469	1.36e-47	3.11e-45	1.83e-45	col-149,clec-52,col-145,col-10,ttr-18,C02E7.6,C02E7.7,C05E7.2,col-39,col-107,C42D4.3,col-180,C45B2.2,col-14,col-161,E01G4.6,dct-5,col-130,col-91,F10D11.6,F15B9.8,pes-8,col-60,F35H10.10,col-81,ram-2,F41F3.3,col-139,grl-4,decr-1.1,F53B1.4,F53F1.4,cut-2,ttr-31,col-104,H10E21.4,dpy-14,tyr-2,col-49,col-77,R07E3.4,R07E5.4,lips-17,R12E2.14,R12E2.15,R12E2.7,grd-14,col-147,col-146,col-168,col-167,T10E9.3,…	http://www.ncbi.nlm.nih.gov/pubmed/20126308
Mutants	UP by aak-2 overexpressed and daf-2 mutant	69	185	666	29469	1.47e-47	3.36e-44	1.87e-45	col-145,col-10,C02E7.6,C02E7.7,abu-8,col-39,col-125,col-107,C42D4.3,col-180,C45B2.2,col-14,col-161,E01G4.6,col-130,col-91,F15B9.8,col-12,col-13,col-81,ram-2,F41F3.3,col-139,decr-1.1,col-133,F53B1.4,F53F1.4,cut-2,col-154,col-155,col-121,col-159,col-160,ttr-31,col-104,H10E21.4,dpy-14,col-49,col-129,col-77,R12E2.14,R12E2.15,R12E2.7,T01G5.1,phat-4,col-147,col-168,col-167,col-169,col-170,col-157,col-1…	http://www.ncbi.nlm.nih.gov/pubmed/26959186
Chemicals/stress	UP dpy-10 mutant	97	185	1934	29469	2.48e-47	5.68e-46	2.99e-45	col-149,clec-52,B0222.5,col-145,col-10,B0280.7,ttr-18,C02E7.6,C02E7.7,abu-8,C05E7.2,C06E8.5,col-39,gpx-5,C15A11.4,col-125,col-107,C42D4.3,col-180,C45B2.2,col-14,col-161,E01G4.6,dct-5,col-130,col-91,ifb-1,F10D11.6,F15B9.8,col-12,col-13,pes-8,F20D6.5,col-60,F28H7.8,F35H10.10,col-81,ram-2,F41F3.3,col-139,grl-4,decr-1.1,col-133,F53B1.4,F53F1.4,cut-2,col-154,col-155,ttr-31,col-104,H10E21.4,K01D12.9,ty…	http://www.ncbi.nlm.nih.gov/pubmed/20126308
Mutants	down by eat-2 mutant (Calvert)	40	185	90	29469	6.53e-48	1.5e-43	7.49e-46	col-145,col-10,C02E7.7,col-39,col-125,col-107,C42D4.3,C45B2.2,col-14,col-161,col-91,col-12,col-13,ram-2,F41F3.3,col-139,grl-4,F53F1.4,ttr-31,col-104,H10E21.4,col-49,col-77,R12E2.14,R12E2.15,R12E2.7,col-147,col-146,col-168,col-167,col-169,col-170,col-94,col-92,col-162,col-109,Y47D7A.13,col-71,col-97,ZK180.5	http://www.ncbi.nlm.nih.gov/pubmed/26676933
DAF/Insulin/food	Down fed by Comamonas DA1877 vs. OP50 Young adult	55	185	315	29469	2.06e-47	4.73e-43	2.24e-44	col-145,B0280.7,C02E7.6,C02E7.7,abu-8,C05E7.2,C06E8.5,col-107,col-180,col-14,E01G4.6,dct-5,col-130,col-91,F10D11.6,F15B9.8,pes-8,col-60,F35H10.10,ram-2,F41F3.3,F53B1.4,F53F1.4,cut-2,col-104,H10E21.4,K01D12.9,col-49,K10H10.4,col-77,R12E2.14,R12E2.15,R12E2.7,phat-4,T10E9.3,grd-6,T19C3.2,pqn-74,col-88,col-120,col-109,Y47D7A.13,grl-5,col-71,Y51H7C.13,col-48,rol-1,grl-16,dao-4,col-97,abu-14,ZK180.5,ZK…	http://www.ncbi.nlm.nih.gov/pubmed/23540701
Mutants	UP by aak-2 overexpressed and daf-2:rsks-1 mutant	78	185	1027	29469	2.15e-46	4.92e-44	2.24e-44	col-145,col-10,C02E7.6,C02E7.7,abu-8,C06E8.5,col-39,col-7,col-62,col-125,col-107,C42D4.3,col-180,C45B2.2,col-14,col-161,E01G4.6,col-130,col-91,F10D11.6,F15B9.8,col-12,col-13,col-81,ram-2,F41F3.3,col-139,decr-1.1,col-133,F53B1.4,F53F1.4,cut-2,col-154,col-155,col-121,col-159,col-160,ttr-31,col-104,H10E21.4,ugt-13,dpy-14,K01D12.9,col-49,col-129,col-77,lips-17,R12E2.14,R12E2.15,R12E2.7,T01G5.1,tbb-6,…	http://www.ncbi.nlm.nih.gov/pubmed/26959186
Mutants	UP miR-243 mutant	92	185	1786	29469	2.01e-45	4.6e-41	2e-43	col-149,col-145,col-10,B0280.7,C02E7.6,C02E7.7,C04G6.2,C05E7.2,C06E8.5,col-39,col-125,col-107,C42D4.3,col-180,C45B2.2,col-14,E01G4.6,dct-5,col-130,col-91,F10D11.6,F11E6.4,F15B9.8,col-13,pes-8,col-60,chw-1,F28H7.8,F35H10.10,F41F3.3,grl-4,col-133,F53B1.4,F53F1.4,cut-2,col-154,col-155,ttr-31,col-104,H10E21.4,ugt-13,K01D12.9,tyr-2,col-49,K10H10.4,col-77,R07E3.4,R07E5.4,R12E2.14,R12E2.15,R12E2.7,grd-1…	http://www.ncbi.nlm.nih.gov/pubmed/20386745
Microbes	UP infected by PA14 octr-1 mutant vs. N2	76	185	1028	29469	1e-43	2.29e-40	9.56e-43	clec-52,col-145,col-10,B0280.7,C02E7.6,C02E7.7,abu-8,C05E7.2,C06E8.5,col-107,C42D4.3,col-180,col-14,col-161,E01G4.6,dct-5,col-130,col-91,F10D11.6,F15B9.8,pes-8,col-60,F35H10.10,ram-2,F41F3.3,grl-4,F53B1.4,F53F1.4,cut-2,col-104,H10E21.4,K01D12.9,tyr-2,col-49,K10H10.4,col-77,R07E5.4,lips-17,R12E2.14,R12E2.15,R12E2.7,grd-14,T01D1.3,col-168,col-167,col-169,col-170,T10E9.3,grd-6,T19C3.2,T21C9.9,ptr-16…	http://www.ncbi.nlm.nih.gov/pubmed/21474712
Mutants	UP D2030.4 RNAi ETC complex I	92	185	1847	29469	3.75e-44	8.61e-41	3.44e-41	col-149,B0222.5,col-145,col-10,B0280.7,B0310.6,ttr-18,nspb-10,abu-8,C05E7.2,C06A1.2,C06E8.5,col-39,col-7,col-62,col-107,C42D4.3,col-180,C45B2.2,col-14,col-161,E01G4.6,dct-5,col-130,col-91,F10D11.6,F15E11.1,pes-8,col-60,F35H10.10,col-81,ram-2,col-139,grl-4,decr-1.1,F48G7.5,F53F1.4,ttr-31,col-104,H10E21.4,ugt-13,K01D12.9,tyr-2,col-49,col-129,col-77,R07E5.4,lips-17,R12E2.7,grd-14,pqn-63,col-147,col-…	http://www.ncbi.nlm.nih.gov/pubmed/18178500
Mutants	UP by gas-1 mutant (Marni)	70	185	822	29469	1.15e-42	2.63e-39	1.01e-40	col-149,col-145,col-10,B0280.7,ttr-18,C02E7.6,C02E7.7,abu-8,C05E7.2,col-39,C15A11.4,col-125,col-107,C42D4.3,col-180,C45B2.2,col-14,col-161,F08F3.4,col-130,col-91,ifb-1,F10D11.6,F15B9.8,col-12,col-13,pes-8,F35H10.10,ram-2,F41F3.3,decr-1.1,F53B1.4,F53F1.4,cut-2,col-121,col-159,ttr-31,col-104,H10E21.4,dpy-14,K01D12.9,col-129,col-77,R12E2.14,R12E2.15,R12E2.7,phat-4,col-147,col-146,col-168,col-167,col…	https://www.ncbi.nlm.nih.gov/geo/query/acc.cgi?acc=GSE66680
Mutants	UP by aak-2 overexpressed	62	185	562	29469	3.03e-42	6.95e-40	2.57e-41	col-145,col-10,C02E7.6,C02E7.7,abu-8,col-39,col-125,col-107,C42D4.3,col-180,C45B2.2,col-14,col-161,E01G4.6,col-130,F15B9.8,col-81,ram-2,F41F3.3,col-139,F53B1.4,F53F1.4,cut-2,col-154,col-155,col-121,ttr-31,H10E21.4,dpy-14,col-49,col-129,col-77,R12E2.14,R12E2.15,R12E2.7,T01G5.1,phat-4,col-147,col-168,col-167,col-169,col-170,col-157,T12A2.1,col-141,grd-6,T19C3.2,hsp-12.1,col-94,col-92,col-162,col-10…	http://www.ncbi.nlm.nih.gov/pubmed/26959186
Mutants	down by crtc-1 and aak-2 mutant (Burkewitz)	71	185	873	29469	3.32e-43	7.62e-40	2.72e-41	col-10,C02E7.6,C02E7.7,C04G6.2,C05E7.2,col-125,col-107,col-180,col-14,col-161,col-130,F10D11.6,ugt-41,col-12,col-13,col-60,F28H7.8,ram-2,F41F3.3,col-133,F53B1.4,F53F1.4,cut-2,col-154,col-155,col-159,col-104,H10E21.4,K01D12.9,K02E11.10,col-49,col-77,R07E3.4,R07E5.4,R12E2.14,R12E2.15,R12E2.7,grd-14,T01D1.3,pqn-63,T06E4.12,T06E4.14,T06E4.8,T06E4.9,col-168,col-167,col-170,T10E9.3,col-157,grd-6,T19C3.…	http://www.ncbi.nlm.nih.gov/pubmed/25723162
DAF/Insulin/food	UP daf-2 (e1370) vs. wildtype	117	185	3720	29469	1.01e-41	2.33e-39	8.02e-42	col-149,clec-52,col-145,col-10,B0280.7,ttr-18,C02E7.6,C02E7.7,abu-8,C05E7.2,C06A1.2,doxa-1,C06E8.5,col-39,gpx-5,C15A11.4,col-125,col-107,C42D4.3,col-180,C44C10.3,col-14,dct-5,col-130,col-91,ifb-1,F10D11.6,ugt-41,F11E6.4,F15B9.8,col-12,pes-8,F20D6.5,chw-1,F28H7.8,F35H10.10,ram-2,col-139,grl-4,F53B1.4,col-155,col-121,col-160,ttr-31,col-104,arrd-10,H10E21.4,ugt-13,dpy-14,K01D12.9,ttr-2,tyr-2,K10H10.…	http://www.ncbi.nlm.nih.gov/pubmed/22482728
Microbes	down by MC-BA (M. aeruginosa)	80	185	1328	29469	1.99e-41	4.55e-38	1.52e-39	col-149,col-145,B0280.7,nspb-10,C02E7.6,abu-8,C04G6.2,C05E7.2,col-39,col-7,col-62,col-107,C42D4.3,col-180,C45B2.2,col-14,col-161,E01G4.6,dct-5,col-130,col-91,F10D11.6,F15B9.8,col-60,ram-2,F41F3.3,col-139,decr-1.1,F48G7.5,F53B1.4,cut-2,col-104,H10E21.4,K01D12.9,tyr-2,col-49,K10H10.4,col-77,R12E2.14,R12E2.15,R12E2.7,grd-14,pqn-63,col-147,T06E4.8,T06E4.9,col-168,col-167,col-169,col-170,T10E9.3,col-1…	http://www.ncbi.nlm.nih.gov/pubmed/25994267
Other	Cluster 6, cycling expression postembryonic	46	185	218	29469	1.14e-39	2.62e-36	8.46e-39	B0280.7,nspb-10,C02E7.6,C02E7.7,C05E7.2,col-14,col-161,col-130,col-91,F15B9.8,col-12,col-13,col-81,F41F3.3,col-133,F53B1.4,cut-2,col-104,H10E21.4,K01D12.9,K02E11.10,col-77,R12E2.15,R12E2.7,grd-14,pqn-63,T06E4.12,T06E4.14,T06E4.8,T06E4.9,col-157,grd-6,T19C3.2,T21C9.9,ptr-16,W01A8.6,col-162,col-109,Y47D3B.6,Y47D7A.13,grl-5,grl-16,col-97,ZK180.5,ZK180.6,wrt-4	http://www.ncbi.nlm.nih.gov/pubmed/24036951
Chemicals/stress	down by arsenite at 48h	42	185	158	29469	3.47e-40	7.95e-37	2.48e-37	col-10,abu-8,C05E7.2,col-39,col-125,col-107,C45B2.2,col-14,col-130,F10D11.6,ram-2,F41F3.3,F53B1.4,F53F1.4,cut-2,col-104,H10E21.4,col-77,R12E2.7,R74.2,grd-14,phat-4,T06E4.14,col-147,col-168,col-167,col-169,grd-6,T19C3.2,T21C9.9,pqn-74,grd-13,Y47D3B.6,Y47D7A.13,grl-5,col-48,grl-16,col-97,abu-14,ZK180.5,ZK180.6,ZK84.1	http://www.ncbi.nlm.nih.gov/pubmed/23534459
Mutants	UP by dpy-21 mutant (Delaney)	72	185	1027	29469	1.32e-38	3.03e-35	9.19e-38	col-145,B0280.7,B0310.6,C02E7.6,C02E7.7,abu-8,C04G6.2,C05E7.2,col-39,C15A11.4,col-125,col-107,C42D4.3,col-180,col-14,col-161,dct-5,col-130,F10D11.6,F15B9.8,col-12,col-13,pes-8,ram-2,F41F3.3,F48G7.5,col-133,F53B1.4,F53F1.4,cut-2,col-155,col-104,H10E21.4,K01D12.9,K02E11.10,nas-3,K10H10.4,col-77,R12E2.14,R12E2.15,R12E2.7,R74.2,grd-14,phat-4,pqn-63,T06E4.12,T06E4.14,col-146,T06E4.8,T06E4.9,col-157,gr…	https://www.ncbi.nlm.nih.gov/pubmed/28209779
DAF/Insulin/food	UP by daf-16 mutant (Delaney)	78	185	1352	29469	2.02e-37	4.62e-35	1.36e-35	col-145,B0280.7,B0310.6,C02E7.6,C02E7.7,abu-8,C04G6.2,C05E7.2,C06E8.5,C15A11.4,col-125,C42D4.3,col-180,C45B2.3,col-14,col-161,dct-5,F08F3.4,col-130,F10D11.6,F15B9.8,col-12,col-13,pes-8,F20D6.5,ram-2,F41F3.3,F48G7.5,col-133,F53B1.4,F53F1.4,cut-2,col-155,col-104,H10E21.4,K01D12.9,K02E11.10,nas-3,K10H10.4,col-77,R12E2.14,R12E2.15,R12E2.7,R74.2,grd-14,phat-4,pqn-63,T06E4.12,T06E4.14,col-146,T06E4.8,T…	https://www.ncbi.nlm.nih.gov/pubmed/28209779
Mutants	Down L3 hpl-2 mutant	60	185	610	29469	3.07e-38	7.03e-35	2.01e-35	clec-52,B0222.5,col-145,B0310.6,nspb-10,C02E7.7,abu-8,C05E7.2,doxa-1,C06E8.5,col-39,gpx-5,C42D4.3,col-180,col-161,dct-5,col-130,col-91,col-13,pes-8,F28H7.8,col-81,ram-2,grl-4,F48G7.5,col-133,F53F1.4,cut-2,col-159,col-104,H10E21.4,K01D12.9,tyr-2,K10H10.4,col-77,lips-17,R12E2.14,R12E2.15,R12E2.7,grd-14,T01G5.1,pqn-63,T06E4.12,T06E4.14,col-147,T06E4.8,T06E4.9,T10E9.3,grd-6,T21C9.9,toh-1,W01A8.6,pqn-…	http://www.ncbi.nlm.nih.gov/pubmed/22185090
Microbes	down by B. thuringiensis (BT247), 12h	76	185	1262	29469	3.29e-38	7.55e-35	2.1e-35	col-149,clec-52,col-145,nspb-10,C02E7.6,C02E7.7,abu-8,C04G6.2,C05E7.2,doxa-1,gpx-5,col-7,col-62,col-125,C39B5.5,C42D4.3,col-180,C45B2.2,col-161,dct-5,F08F3.4,col-130,F10D11.6,ugt-41,col-12,col-13,F20D6.5,col-60,col-81,ram-2,col-139,grl-4,sir-2.3,F48G7.5,col-133,F53F1.4,cut-2,col-154,col-159,ttr-31,col-104,arrd-10,dpy-14,nas-3,tyr-2,col-129,col-77,R07E3.4,R07E5.4,grd-14,T01G5.1,phat-4,pqn-63,T06E4…	http://www.ncbi.nlm.nih.gov/pubmed/27066825
Mutants	down by mir-58, mir-80, mir-81, mir-82 mutant	67	185	869	29469	4.47e-37	1.02e-33	2.77e-35	col-149,col-145,col-10,nspb-10,C02E7.6,C02E7.7,abu-8,C05E7.2,doxa-1,col-39,gpx-5,ins-12,col-125,C42D4.3,col-180,C45B2.2,C45B2.3,col-161,dct-5,F08F3.4,col-91,col-12,col-13,ram-2,grl-4,F48G7.5,col-133,cut-2,col-154,col-155,col-159,col-160,ttr-31,H10E21.4,ugt-13,K01D12.9,K02E11.10,R07E3.4,R07E5.4,lips-17,R12E2.15,grd-14,T01D1.3,T01G5.1,phat-4,pqn-63,T06E4.12,T06E4.14,col-147,col-146,T06E4.8,T06E4.9,…	http://www.ncbi.nlm.nih.gov/pubmed/26232411
Mutants	down by ife-1 mutant polysome	69	185	953	29469	5.26e-38	1.21e-33	3.17e-35	col-149,col-145,B0280.7,B0310.6,ttr-18,nspb-10,C02E7.6,C02E7.7,abu-8,C05E7.2,C06A1.2,C06E8.5,col-39,gpx-5,col-107,col-180,C45B2.2,col-14,col-161,dct-5,col-130,col-91,ifb-1,F15B9.8,F15E11.1,ram-2,decr-1.1,F48G7.5,F53B1.4,F53F1.4,cut-2,ttr-31,col-104,H10E21.4,tyr-2,K10H10.4,col-77,R07E5.4,R12E2.14,R12E2.15,R12E2.7,grd-14,T01D1.3,phat-4,pqn-63,col-147,T06E4.9,col-169,col-170,T10E9.3,col-141,grd-6,hs…	http://www.ncbi.nlm.nih.gov/pubmed/26542024
Development/Dauer/Aging	down by Dauer vs. Dauer recovery 12 h (McElwee)	73	185	1166	29469	5.19e-37	1.19e-33	3.02e-35	col-149,clec-52,col-145,col-10,C02E7.6,C02E7.7,doxa-1,col-39,col-125,col-107,col-180,C45B2.2,col-14,F08F3.4,col-130,col-91,ifb-1,F10D11.6,F15B9.8,F15E11.1,col-12,col-13,chw-1,F35H10.10,col-81,ram-2,F41F3.3,col-139,col-133,F53B1.4,F53F1.4,cut-2,col-154,col-155,col-159,col-160,col-104,K01D12.9,nas-3,col-49,col-129,col-77,R12E2.14,R12E2.15,R12E2.7,R74.2,grd-14,T01D1.3,srh-46,col-146,T06E4.8,T06E4.9,…	http://www.ncbi.nlm.nih.gov/pubmed/15308663
Mutants	down by crh-1(tz2) mutant	70	185	1030	29469	5.26e-37	1.21e-32	3.02e-35	col-149,C02E7.7,C05E7.2,C06E8.5,col-39,col-62,col-125,C42D4.3,C45B2.2,col-14,col-161,E01G4.6,dct-5,col-130,col-91,ugt-41,col-13,col-60,nlp-24,col-81,F41F3.3,col-139,col-133,cut-2,col-154,col-155,col-159,col-160,col-104,H10E21.4,ugt-13,tyr-2,col-49,K10H10.4,col-129,col-77,R12E2.15,R12E2.7,grd-14,tbb-6,col-146,col-167,col-169,col-170,T10E9.3,col-142,col-141,grd-6,toh-1,pqn-74,col-92,W05B2.7,col-88,…	http://www.ncbi.nlm.nih.gov/pubmed/17900898
Mutants	UP by wrn-1 mutant	59	185	614	29469	1.09e-35	2.49e-32	6.08e-35	col-149,col-10,C02E7.6,C02E7.7,C04G6.2,C06E8.5,col-39,col-125,col-107,C42D4.3,col-180,col-161,dct-5,col-130,col-91,col-12,col-13,F20D6.5,ram-2,F41F3.3,grl-4,F48G7.5,col-133,F53F1.4,cut-2,col-154,col-155,col-159,col-160,ugt-13,K01D12.9,K02E11.10,nas-3,tyr-2,K10H10.4,col-77,lips-17,R12E2.14,R12E2.15,grd-14,col-147,col-146,col-168,col-167,col-170,col-157,col-142,col-141,grd-6,T21C9.9,col-94,col-92,g…	http://www.ncbi.nlm.nih.gov/pubmed/25346348
Chemicals/stress	Down by MWCNT 4H vs. 0H	56	185	532	29469	4.66e-36	1.07e-31	2.55e-33	B0310.6,nspb-10,C02E7.6,C02E7.7,abu-8,C05E7.2,col-39,C42D4.3,col-180,C45B2.2,col-161,dct-5,col-130,ifb-1,F10D11.6,ugt-41,col-60,ram-2,F41F3.3,grl-4,F53F1.4,ttr-31,col-104,H10E21.4,ugt-13,K01D12.9,col-49,col-77,R07E3.4,R07E5.4,R12E2.14,R12E2.15,R12E2.7,grd-14,T01D1.3,phat-4,pqn-63,grd-6,ugt-9,toh-1,pqn-74,col-88,col-120,col-162,col-109,Y47D3B.6,Y47D7A.13,col-71,col-137,Y51H7C.13,col-48,rol-1,Y58A7…	http://www.ncbi.nlm.nih.gov/geo/query/acc.cgi?acc=GSE24847
Other	UP in sleep vs. wake	52	185	432	29469	3.43e-34	7.87e-32	1.83e-32	B0310.6,nspb-10,C02E7.6,C02E7.7,abu-8,C05E7.2,C06E8.5,gpx-5,ins-12,C42D4.3,col-161,dct-5,col-130,col-13,col-60,F28H7.8,nlp-24,grl-4,F48G7.5,col-133,F53F1.4,col-155,H10E21.4,tyr-2,K10H10.4,lips-17,R12E2.7,grd-14,phat-4,pqn-63,T06E4.12,T06E4.8,T06E4.9,T10E9.3,col-141,grd-6,T21C9.9,toh-1,W01A8.6,pqn-74,W05B2.7,col-88,col-120,grsp-1,Y47D3B.6,Y47D7A.13,Y48G1BR.1,col-137,grl-16,abu-14,ZK180.5,ZK84.1	http://www.ncbi.nlm.nih.gov/pubmed/25409030
Mutants	down by lin-45 mutant (Burton)	74	185	1294	29469	4.77e-34	1.09e-30	2.49e-32	B0034.7,B0280.7,C02E7.6,C02E7.7,C05E7.2,C06E8.5,C15A11.4,col-125,C40A11.10,col-180,col-14,C53A5.2,dct-5,col-130,F10D11.6,F15B9.8,col-12,pes-8,F35H10.10,ram-2,F41F3.3,F48G7.5,F53B1.4,cut-2,col-121,col-104,H10E21.4,dpy-14,K01D12.9,K10H10.4,col-77,R07E5.4,R12E2.14,R12E2.15,R12E2.7,R74.2,grd-14,T01D1.3,T01G5.1,pqn-63,T06E4.12,T06E4.14,T06E4.8,T06E4.9,T10E9.3,col-157,grd-6,T19C3.2,T21C9.9,ptr-16,hsp-1…	https://www.ncbi.nlm.nih.gov/pubmed/28166192
Chemicals/stress	UP Formaldehyde exposure 24H	61	185	737	29469	1.03e-34	2.37e-30	5.27e-33	col-145,col-10,ttr-18,nspb-10,col-39,col-7,col-62,col-125,col-107,col-180,C45B2.2,col-161,E01G4.6,dct-5,col-91,ugt-41,col-12,col-13,col-60,col-81,ram-2,col-139,grl-4,decr-1.1,col-133,col-154,col-155,col-159,col-160,ttr-31,col-104,ugt-13,tyr-2,col-49,col-129,col-77,R12E2.7,grd-14,phat-4,col-147,col-146,col-168,col-167,col-169,col-170,T10E9.3,col-157,col-142,col-141,col-94,col-92,col-120,col-162,co…	http://www.ncbi.nlm.nih.gov/geo/query/acc.cgi?acc=GSE23013
Mutants	Activated by glp-1 mutant (Germ cell absence)	73	185	1303	29469	1.14e-32	2.62e-31	5.7e-32	col-149,col-145,col-10,ttr-18,C05E7.2,col-39,col-62,col-125,col-107,C39B5.5,C42D4.3,col-180,C45B2.2,col-14,E01G4.6,col-130,col-91,F10D11.6,ugt-41,col-12,col-13,ttm-2,F28H7.8,col-81,ram-2,col-139,decr-1.1,col-133,F53F1.4,col-155,col-159,col-104,K02E11.10,nas-3,tyr-2,col-49,col-129,col-77,R07E3.4,R07E5.4,grd-14,tbb-6,col-147,col-167,col-169,T10E9.3,col-157,col-142,toh-1,W01F3.1,pqn-74,col-94,col-92…	http://www.ncbi.nlm.nih.gov/pubmed/26196144
Mutants	Down Nep-1 mutant larval	41	185	206	29469	3.02e-33	6.93e-30	1.47e-30	col-145,B0280.7,C02E7.6,C05E7.2,col-180,col-14,col-161,dct-5,col-130,col-91,F10D11.6,F15E11.1,ram-2,F53F1.4,cut-2,col-104,H10E21.4,K01D12.9,col-77,R07E5.4,R12E2.14,R12E2.15,R12E2.7,grd-14,T01D1.3,pqn-63,grd-6,ptr-16,W01A8.6,col-162,col-109,lact-8,Y47D3B.6,Y47D7A.13,grl-5,col-48,grl-16,col-97,abu-14,ZK180.5,ZK180.6	http://www.ncbi.nlm.nih.gov/geo/query/acc.cgi?acc=GSE32339
Mutants	UP unc-62 RNAi	35	185	115	29469	6.11e-34	1.4e-28	2.92e-30	col-145,C02E7.6,C02E7.7,col-39,col-125,col-107,col-180,col-14,col-161,E01G4.6,col-12,col-81,ram-2,F41F3.3,col-139,col-133,F53F1.4,cut-2,col-159,col-104,col-49,col-129,col-77,R12E2.14,R12E2.15,R12E2.7,col-147,col-146,col-142,col-88,Y47D7A.13,col-48,rol-1,col-97,col-63	http://www.ncbi.nlm.nih.gov/pubmed/23468654
DAF/Insulin/food	down by dafachronic acid (daf-12 activated)	60	185	757	29469	9.89e-33	2.27e-28	4.63e-31	B0222.5,col-145,B0310.6,nspb-10,C02E7.6,C02E7.7,abu-8,C06E8.5,col-39,gpx-5,col-107,col-180,C45B2.2,C45B2.3,col-14,col-161,dct-5,col-130,col-91,F10D11.6,col-12,col-13,F28H7.8,ram-2,decr-1.1,F48G7.5,F53F1.4,col-121,col-159,col-104,H10E21.4,ugt-13,tyr-2,K10H10.4,col-77,R07E5.4,lips-17,R12E2.14,R12E2.15,R12E2.7,grd-14,phat-4,pqn-63,T06E4.8,T06E4.9,grd-6,toh-1,pqn-74,col-88,Y37E11B.7,col-109,Y47D3B.6,…	http://www.ncbi.nlm.nih.gov/pubmed/25774872
Mutants	UP by hyl-2 mutant	50	185	454	29469	3.24e-31	7.43e-29	1.49e-28	col-149,col-145,col-10,col-7,col-62,col-125,C42D4.3,col-180,C45B2.2,col-161,E01G4.6,col-91,col-12,col-13,col-60,col-81,ram-2,col-139,col-133,cut-2,col-159,col-104,K02E11.10,col-49,col-129,col-77,tbb-6,T06E4.12,col-147,col-146,col-167,col-157,col-142,pqn-74,col-92,W05B2.7,col-88,col-120,col-162,col-109,Y47D7A.13,Y47D7A.15,col-71,col-137,rol-1,grl-16,col-97,ZK180.5,ZK180.6,col-63	https://www.ncbi.nlm.nih.gov/pubmed/27507791
Mutants	UP tax-6 null	64	185	986	29469	7.11e-31	1.63e-26	3.2e-28	clec-52,B0222.5,col-145,nspb-10,abu-8,C05E7.2,C06E8.5,col-39,col-62,col-107,C42D4.3,col-180,col-161,dct-5,col-91,F10D11.6,col-12,col-13,col-60,F28H7.8,col-81,col-139,grl-4,decr-1.1,F48G7.5,col-133,col-159,col-160,H10E21.4,ugt-13,K01D12.9,tyr-2,K08H2.7,K10H10.4,col-129,R07E5.4,lips-17,R12E2.14,R12E2.15,R12E2.7,grd-14,pqn-63,col-147,col-146,T06E4.8,T06E4.9,T10E9.3,col-142,col-141,grd-6,toh-1,pqn-72…	http://www.ncbi.nlm.nih.gov/pubmed/21331044
DAF/Insulin/food	UP by Resveratrol Treatment in daf-16 mutant	65	185	1043	29469	1.42e-29	3.26e-26	6.27e-29	clec-52,B0310.6,C02E7.6,C02E7.7,col-7,col-62,col-107,col-161,col-130,col-91,F10D11.6,ugt-41,F15B9.8,col-12,col-13,pes-8,col-60,chw-1,col-81,ram-2,F41F3.3,col-139,col-133,F53B1.4,F53F1.4,cut-2,col-154,col-155,col-104,K01D12.9,col-49,col-129,col-77,R07E5.4,R12E2.14,R12E2.15,R12E2.7,R74.2,grd-14,T01D1.3,pqn-63,T06E4.8,T06E4.9,T10E9.3,col-157,grd-6,T21C9.9,toh-1,pqn-74,col-88,col-120,col-109,Y47D3B.6…	http://www.ncbi.nlm.nih.gov/pubmed/16256736
Mutants	Down xbp-1 mutant on daf-2(e1370)	39	185	199	29469	1.61e-29	3.7e-26	6.97e-29	col-149,B0280.7,C02E7.6,C02E7.7,col-107,C42D4.3,col-14,E01G4.6,col-130,F15B9.8,col-60,F48G7.5,F53B1.4,col-104,H10E21.4,K01D12.9,col-49,K10H10.4,R12E2.14,R12E2.15,R12E2.7,col-167,col-170,grd-6,T21C9.9,col-88,col-120,col-162,col-109,Y47D7A.13,grl-5,col-71,col-137,Y51H7C.13,grl-16,dao-4,col-97,ZK180.5,ZK180.6	http://www.ncbi.nlm.nih.gov/pubmed/20460307
DAF/Insulin/food	UP by TGFbeta, adults	84	185	2162	29469	1.04e-28	2.38e-26	4.37e-28	B0222.5,col-145,ttr-18,C02E7.6,C02E7.7,C05E7.2,C06A1.2,C06E8.5,col-39,C15A11.4,col-125,col-107,C42D4.3,col-180,C45B2.2,col-14,dct-5,col-130,col-91,ifb-1,F10D11.6,ugt-41,F15E11.1,col-13,pes-8,chw-1,F35H10.10,F41F3.3,col-139,grl-4,decr-1.1,F48G7.5,F53F1.4,cut-2,col-155,col-159,col-160,ttr-31,col-104,arrd-10,H10E21.4,ugt-13,K01D12.9,tyr-2,K10H10.4,col-77,R07E5.4,lips-17,R12E2.14,R12E2.15,R12E2.7,grd…	http://www.ncbi.nlm.nih.gov/pubmed/17900898
Mutants	UP by hlh-25 mutant	50	185	487	29469	1.05e-28	2.4e-25	4.37e-28	col-149,col-145,nspb-10,C02E7.6,C02E7.7,abu-8,col-39,gpx-5,col-7,col-125,acs-19,C42D4.3,col-180,E01G4.6,col-130,col-91,F15E11.1,col-12,ram-2,F41F3.3,grl-4,F53F1.4,col-104,H10E21.4,col-49,col-77,R12E2.14,R12E2.15,R12E2.7,grd-14,phat-4,col-147,col-167,col-169,col-157,col-142,grd-6,pqn-74,col-88,col-109,Y47D3B.6,Y47D7A.13,col-48,rol-1,grl-16,col-97,abu-14,ZK180.5,ZK180.6,ZK84.1	http://www.ncbi.nlm.nih.gov/pubmed/26438299
Mutants	UP spr-5 mutant (sprf13 vs. N2)	75	185	1609	29469	1.4e-28	3.22e-25	5.75e-27	col-149,B0222.5,col-10,nspb-10,C02E7.6,C02E7.7,abu-8,C05E7.2,col-39,col-125,C42D4.3,C45B2.2,col-14,E01G4.6,dct-5,col-130,col-91,F10D11.6,ugt-41,F15E11.1,col-12,col-13,pes-8,col-60,col-81,col-139,decr-1.1,col-133,F53B1.4,F53F1.4,col-154,col-155,col-159,col-160,col-104,H10E21.4,K01D12.9,nas-3,col-49,col-129,R07E5.4,R12E2.7,R74.2,grd-14,tbb-6,phat-4,col-146,T06E4.8,T06E4.9,T10E9.3,col-157,col-142,T1…	http://www.ncbi.nlm.nih.gov/pubmed/19379696
Mutants	down by daf-9 mutant	56	185	701	29469	1.75e-28	4.02e-25	7.06e-28	nspb-10,C04G6.2,C42D4.3,col-14,E01G4.6,col-130,F10D11.6,F15B9.8,pes-8,col-60,F35H10.10,F41F3.3,F48G7.5,F53B1.4,col-104,H10E21.4,K01D12.9,K02E11.10,col-49,K10H10.4,col-77,R12E2.14,R12E2.15,R74.2,grd-14,pqn-63,T06E4.12,T06E4.14,T06E4.8,T06E4.9,col-167,col-169,T10E9.3,grd-6,T19C3.2,ptr-16,col-88,col-120,col-162,col-109,lact-8,Y47D3B.6,Y47D7A.15,grl-5,col-71,Y51H7C.13,rol-1,grl-16,Y71G12B.25,dao-4,co…	http://www.ncbi.nlm.nih.gov/geo/query/acc.cgi?acc=GSE41661
DAF/Insulin/food	UP Food vs. Starve 15H	55	185	664	29469	1.83e-28	4.19e-25	7.22e-28	B0222.5,nspb-10,C02E7.6,C02E7.7,abu-8,doxa-1,gpx-5,col-180,C45B2.2,col-14,col-161,F08F3.4,col-130,col-91,F10D11.6,F15B9.8,col-12,col-13,nlp-24,grl-4,F53F1.4,cut-2,col-155,col-159,col-160,col-104,H10E21.4,ugt-13,K01D12.9,tyr-2,K10H10.4,R07E5.4,lips-17,R12E2.14,R12E2.15,R12E2.7,grd-14,T01G5.1,phat-4,col-146,T06E4.8,T06E4.9,col-167,T10E9.3,grd-6,toh-1,W01F3.1,col-94,col-109,clec-174,Y47D3B.6,Y58A7A.…	http://www.ncbi.nlm.nih.gov/pubmed/19251593
Mutants	Down crh-1 null	50	185	532	29469	8.04e-28	1.84e-23	3.13e-26	B0280.7,C02E7.6,C02E7.7,C04G6.2,col-14,E01G4.6,col-130,F10D11.6,F15B9.8,F15E11.1,pes-8,F20D6.5,col-60,F41F3.3,F53B1.4,F53F1.4,cut-2,col-104,arrd-10,H10E21.4,K01D12.9,col-49,col-129,col-77,R12E2.14,R12E2.15,T01D1.3,T19C3.2,ptr-16,rnr-1,W01A8.6,col-88,col-120,col-109,lact-8,Y47D7A.15,grl-5,col-71,Y51H7C.13,col-48,rol-1,Y58A7A.1,grl-16,dao-4,col-97,abu-14,ZK180.6,col-63,wrt-4,ZK84.1	http://www.ncbi.nlm.nih.gov/pubmed/21331044
Mutants	down by mir-58 & mir-80 mutant	48	185	476	29469	1.92e-26	4.39e-24	7.32e-26	col-149,col-145,nspb-10,C02E7.7,abu-8,C05E7.2,doxa-1,C06E8.5,col-39,ins-12,C42D4.3,col-180,C45B2.2,col-161,dct-5,F08F3.4,col-91,col-12,col-13,grl-4,F48G7.5,col-133,cut-2,col-154,col-155,col-159,col-160,ugt-13,K01D12.9,K10H10.4,lips-17,grd-14,T01D1.3,T01G5.1,T06E4.12,T06E4.14,col-147,col-146,T06E4.8,T06E4.9,col-168,col-170,col-157,pqn-74,col-92,ins-33,col-162,Y47D7A.13	http://www.ncbi.nlm.nih.gov/pubmed/26232411
Mutants	UP by set-4 mutant (Delaney)	38	185	226	29469	1.14e-25	2.6e-22	4.27e-25	col-145,B0280.7,B0310.6,C02E7.6,C02E7.7,col-14,col-161,dct-5,F41F3.3,col-133,cut-2,col-104,K01D12.9,K02E11.10,nas-3,col-77,R12E2.14,R12E2.15,R12E2.7,R74.2,grd-14,phat-4,T06E4.12,T06E4.14,col-157,grd-6,T21C9.9,col-162,col-109,Y47D3B.6,Y47D7A.13,grl-16,dao-4,col-97,abu-14,ZK180.5,ZK180.6,wrt-4	https://www.ncbi.nlm.nih.gov/pubmed/28209779
Chemicals/stress	down by UV irradiation on xpa-1 mutant	53	185	676	29469	1.64e-25	3.76e-23	6.06e-25	B0280.7,B0310.6,nspb-10,C02E7.6,C02E7.7,abu-8,C05E7.2,C06E8.5,col-107,col-180,col-14,E01G4.6,F08F3.4,col-130,col-91,F10D11.6,F15B9.8,ram-2,F41F3.3,F53B1.4,F53F1.4,cut-2,col-104,arrd-10,H10E21.4,K01D12.9,col-77,R12E2.14,R12E2.15,R12E2.7,grd-14,T01D1.3,phat-4,pqn-63,T06E4.9,T10E9.3,grd-6,T19C3.2,ptr-16,W01A8.6,pqn-74,W06A11.1,col-109,Y47D3B.6,Y47D7A.13,grl-5,col-48,grl-16,col-97,abu-14,ZK180.5,ZK18…	http://www.ncbi.nlm.nih.gov/pubmed/25419847
Mutants	UP spr-5 mutant (sprf1 vs. N2)	62	185	1085	29469	4.59e-26	1.05e-21	1.67e-23	col-149,C02E7.6,col-39,C40A11.10,C42D4.3,C45B2.2,col-14,E01G4.6,col-130,F10D11.6,ugt-41,F15B9.8,F15E11.1,col-12,col-13,pes-8,col-60,col-81,col-139,grl-4,col-133,F53B1.4,F53F1.4,col-154,col-155,col-121,col-159,col-160,col-104,H10E21.4,K01D12.9,nas-3,col-49,col-129,R07E5.4,R12E2.14,R12E2.7,R74.2,grd-14,phat-4,col-146,T06E4.9,T10E9.3,col-157,T19C3.2,T21C9.9,col-94,col-92,col-88,col-120,col-109,Y47D7…	http://www.ncbi.nlm.nih.gov/pubmed/19379696
Kim Mountains	Cell structural,muscle	42	185	332	29469	5.68e-26	1.3e-23	2.03e-23	col-149,col-145,col-10,col-39,col-125,col-107,col-180,col-14,col-130,col-91,col-12,col-13,col-60,col-81,ram-2,col-139,col-133,col-154,col-155,col-121,col-159,col-160,col-104,col-49,col-129,col-77,tbb-6,col-147,col-146,col-157,col-142,col-141,mup-2,col-94,col-92,col-88,col-120,col-109,col-71,rol-1,col-97,col-63	http://www.ncbi.nlm.nih.gov/pubmed/11557892
Development/Dauer/Aging	Down overexpressed SIR-2.1	59	185	970	29469	2.16e-25	4.94e-24	7.61e-24	col-149,col-145,col-10,C02E7.6,C02E7.7,abu-8,col-39,col-7,col-62,col-125,col-107,C42D4.3,col-180,C45B2.2,C45B2.3,col-161,dct-5,col-130,col-91,F15B9.8,col-12,col-13,col-60,nlp-24,col-81,ram-2,F41F3.3,col-139,F48G7.5,col-133,col-154,col-155,col-159,col-160,col-104,col-49,col-129,col-77,grd-14,col-146,col-157,col-142,col-141,T20D4.4,T20D4.5,T21C9.9,pqn-74,col-88,col-120,col-109,Y47D7A.13,col-71,Y51H…	http://www.ncbi.nlm.nih.gov/pubmed/16256736
Chemicals/stress	UP by BTF mix 24H	52	185	694	29469	1.08e-23	2.48e-21	3.76e-22	col-145,ttr-18,nspb-10,col-39,col-7,col-62,col-125,C45B2.2,col-161,dct-5,col-91,ugt-41,col-12,col-13,col-60,col-81,col-139,grl-4,decr-1.1,col-133,col-159,col-160,ttr-31,col-104,ugt-13,tyr-2,col-49,col-129,col-77,R07E3.4,grd-14,phat-4,col-147,col-146,col-168,col-167,col-169,col-170,col-157,col-142,col-141,ugt-9,col-94,col-92,col-120,col-162,col-109,Y47D7A.13,col-71,col-137,Y51H7C.13,col-97	http://www.ncbi.nlm.nih.gov/geo/query/acc.cgi?acc=GSE23013
Mutants	down by lin-22 mutant (oh4271)	40	185	319	29469	8.81e-24	2.02e-19	3.01e-22	col-10,nspb-10,col-39,col-125,acs-19,col-180,col-161,E01G4.6,col-130,col-91,col-12,col-13,nlp-24,decr-1.1,col-133,col-155,col-159,col-160,ugt-13,col-49,K10H10.4,pqn-63,T06E4.12,T06E4.14,col-146,T06E4.8,T06E4.9,col-168,col-169,col-170,col-94,col-92,col-162,grsp-1,clec-174,Y47D3B.6,col-71,Y51H7C.13,rol-1,bli-6	https://www.ncbi.nlm.nih.gov/geo/query/acc.cgi?acc=GSE101645
Microbes	down by B. thuringiensis at 12h (BT247, 1:2) (Yang)	58	185	1044	29469	1.64e-21	3.75e-18	5.52e-21	col-149,clec-52,col-10,C02E7.6,gpx-5,col-62,col-125,C39B5.5,C40A11.10,F08F3.4,F10D11.6,F11E6.4,F15E11.1,col-12,F20D6.5,chw-1,F28H7.8,nlp-24,F35H10.10,col-81,col-139,grl-4,col-133,F53F1.4,col-155,col-159,col-160,ttr-31,arrd-10,K02E11.10,nas-3,col-129,R07E5.4,lips-17,R74.2,grd-14,phat-4,col-147,T10E9.3,col-142,col-141,T20D4.4,T20D4.5,hsp-12.1,mup-2,W01F3.1,pqn-74,col-94,col-92,grd-13,W06A11.1,gln-3…	http://www.ncbi.nlm.nih.gov/pubmed/25720978
Microbes	UP P.luminescens 24h, RNASeq	87	185	3017	29469	1.56e-20	3.59e-18	5.2e-20	col-149,clec-52,col-145,B0280.7,nspb-10,C02E7.6,C02E7.7,abu-8,doxa-1,col-125,C42D4.3,col-180,C44C10.3,col-14,col-161,E01G4.6,dct-5,F08F3.4,col-130,F10D11.6,ugt-41,F15B9.8,col-12,F28H7.8,F35H10.10,col-81,ram-2,F41F3.3,sir-2.3,F48G7.5,col-133,F53B1.4,F53F1.4,cut-2,col-154,col-159,col-104,H10E21.4,ugt-13,K02E11.10,nas-3,tyr-2,col-49,K10H10.4,col-129,col-77,R07E5.4,lips-17,R12E2.14,R74.2,grd-14,tbb-6…	http://www.ncbi.nlm.nih.gov/pubmed/21602919
Chemicals/stress	Down by H2S 24H	76	185	2186	29469	1.81e-20	4.16e-17	5.94e-20	col-149,B0222.5,col-145,col-10,B0310.6,col-39,col-7,col-125,C39B5.5,C42D4.3,col-180,col-14,col-161,E01G4.6,col-130,col-91,F10D11.6,ugt-41,F15B9.8,col-12,F20D6.5,col-60,col-81,ram-2,F41F3.3,decr-1.1,F53B1.4,cut-2,col-159,col-104,arrd-10,H10E21.4,K02E11.10,tyr-2,col-49,col-129,col-77,R12E2.14,R12E2.15,R12E2.7,grd-14,T01G5.1,tbb-6,pqn-63,col-147,col-146,col-168,col-167,col-169,col-170,T10E9.3,col-15…	http://www.ncbi.nlm.nih.gov/pubmed/21980473
Chemicals/stress	down by UV irradiation	48	185	658	29469	6.47e-21	1.48e-16	2.09e-18	B0280.7,B0310.6,C02E7.6,C02E7.7,C04G6.2,C15A11.4,col-107,C42D4.3,col-180,col-14,F10D11.6,F15B9.8,chw-1,F35H10.10,ram-2,F41F3.3,col-133,F53B1.4,F53F1.4,cut-2,col-104,arrd-10,H10E21.4,K01D12.9,col-77,R12E2.14,R12E2.15,R12E2.7,grd-14,T01D1.3,phat-4,T19C3.2,ptr-16,hsp-12.1,pqn-74,ins-33,col-109,Y47D3B.6,Y47D7A.13,grl-5,col-48,Y58A7A.1,grl-16,col-97,abu-14,ZK180.5,ZK180.6,wrt-4	http://www.ncbi.nlm.nih.gov/pubmed/25419847
Mutants	UP by met-2 mutant (eemb)	90	185	3335	29469	7.92e-22	1.82e-16	2.52e-18	B0034.7,col-10,B0280.7,C02E7.6,C02E7.7,abu-8,C05E7.2,C06A1.2,doxa-1,C06E8.5,gpx-5,C15A11.4,col-125,col-107,C42D4.3,C45B2.2,col-14,F08F3.4,col-130,ifb-1,F10D11.6,ugt-41,F11E6.4,F15B9.8,pes-8,chw-1,F28H7.8,nlp-24,F35H10.10,ram-2,F41F3.3,grl-4,F53B1.4,F53F1.4,cut-2,col-121,ttr-31,col-104,arrd-10,H10E21.4,dpy-14,K01D12.9,ttr-2,tyr-2,K10H10.4,col-77,R07E3.4,R07E5.4,R12E2.14,R12E2.15,R12E2.7,R74.2,grd-…	https://www.ncbi.nlm.nih.gov/geo/query/acc.cgi?acc=GSE100726
Mutants	down by pmk-1 (km25) (Bond)	52	185	849	29469	2.2e-19	5.05e-18	6.92e-19	B0280.7,B0310.6,C04G6.2,C42D4.3,col-14,E01G4.6,col-91,F10D11.6,F15B9.8,pes-8,chw-1,F35H10.10,ram-2,F48G7.5,F53B1.4,F53F1.4,cut-2,col-104,H10E21.4,K01D12.9,col-49,R07E5.4,R12E2.14,R12E2.15,R12E2.7,T01D1.3,pqn-63,T06E4.8,T06E4.9,T10E9.3,T19C3.2,T21C9.9,ptr-16,toh-1,pqn-74,col-109,lact-8,Y47D3B.6,Y47D7A.13,grl-5,col-71,Y51H7C.13,col-48,rol-1,grl-16,dao-4,col-97,abu-14,ZK180.5,ZK180.6,wrt-4,ZK84.1	http://www.ncbi.nlm.nih.gov/pubmed/25474640
Mutants	UP by gas-1 mutant, L1 (McCormack)	58	185	1150	29469	2.93e-19	6.72e-17	9.08e-19	col-145,col-10,B0280.7,ttr-18,C02E7.6,C02E7.7,abu-8,C05E7.2,col-39,C15A11.4,col-107,C42D4.3,col-14,F08F3.4,col-130,col-91,ifb-1,F10D11.6,F15B9.8,pes-8,F35H10.10,ram-2,F41F3.3,F53B1.4,F53F1.4,cut-2,col-121,col-104,H10E21.4,dpy-14,K01D12.9,K10H10.4,col-77,R12E2.14,R12E2.15,R12E2.7,phat-4,col-168,col-167,col-169,col-170,T10E9.3,hsp-12.1,mup-2,pqn-74,gln-3,col-109,Y41D4B.6,clec-174,Y47D3B.6,Y47D7A.13…	http://www.ncbi.nlm.nih.gov/pubmed/25744875
Other	Cluster 3, cycling expression postembryonic	28	185	114	29469	3.37e-21	7.73e-17	1.03e-18	abu-8,C06E8.5,col-39,col-125,col-107,C42D4.3,F10D11.6,ram-2,decr-1.1,F48G7.5,col-154,col-155,col-159,col-160,tyr-2,K10H10.4,lips-17,R12E2.14,col-146,T20D4.5,toh-1,pqn-72,pqn-74,col-94,col-92,col-48,abu-14,ZK84.1	http://www.ncbi.nlm.nih.gov/pubmed/24036951
Microbes	UP P.luminescens 24h, TillingArray	94	185	3782	29469	6.27e-20	1.44e-15	1.89e-17	col-149,B0034.7,clec-52,col-10,B0310.6,C02E7.6,C02E7.7,abu-8,C05E7.2,doxa-1,C06E8.5,col-39,col-62,col-125,col-107,C42D4.3,col-180,C45B2.2,col-14,col-161,E01G4.6,dct-5,F08F3.4,col-130,col-91,F10D11.6,ugt-41,F15B9.8,col-12,col-13,chw-1,F28H7.8,nlp-24,F35H10.10,ram-2,F41F3.3,grl-4,decr-1.1,sir-2.3,F48G7.5,F53B1.4,F53F1.4,cut-2,col-121,ttr-31,col-104,arrd-10,H10E21.4,ugt-13,K01D12.9,K02E11.10,nas-3,K…	http://www.ncbi.nlm.nih.gov/pubmed/21602919
TF Targets	RNA bound by lin-28	57	185	1165	29469	6.58e-19	1.51e-14	1.96e-16	C02E7.6,C02E7.7,abu-8,C05E7.2,col-39,C15A11.4,col-125,col-107,C42D4.3,col-14,col-161,dct-5,col-130,col-91,F10D11.6,col-12,col-13,F28H7.8,F35H10.10,ram-2,F41F3.3,F53B1.4,cut-2,col-159,col-104,H10E21.4,K01D12.9,K02E11.10,K10H10.4,col-77,R07E3.4,R07E5.4,lips-17,R12E2.14,R12E2.15,R12E2.7,grd-14,pqn-63,T06E4.12,T06E4.14,col-167,T21C9.9,toh-1,W01A8.6,W06A11.1,col-162,col-109,lact-8,grsp-1,Y47D3B.6,Y47D…	http://www.ncbi.nlm.nih.gov/pubmed/25805859
Mutants	UP by vhl-1 mutant (Albores)	40	185	427	29469	8.49e-19	1.95e-15	2.49e-17	col-149,clec-52,col-145,col-39,col-7,col-62,col-125,col-107,acs-19,C42D4.3,col-14,col-161,E01G4.6,col-130,col-13,pes-8,col-60,ram-2,col-133,cut-2,col-159,col-104,tyr-2,col-77,grd-14,col-147,col-168,col-167,col-157,col-92,col-162,col-109,Y47D3B.6,Y47D7A.15,grl-5,grl-16,bli-6,col-97,abu-14,ZK180.5	http://www.biorxiv.org/content/early/2017/03/02/112920.1
Mutants	UP aak-2 null	56	185	1120	29469	9.6e-19	2.2e-14	2.79e-16	col-145,nspb-10,C02E7.7,abu-8,C04G6.2,C05E7.2,col-39,col-62,col-107,C42D4.3,col-180,col-161,dct-5,col-130,col-91,F10D11.6,col-12,col-13,col-60,col-81,col-139,grl-4,col-133,F53F1.4,col-155,col-159,col-160,H10E21.4,K01D12.9,tyr-2,col-129,R07E5.4,R12E2.14,R12E2.15,R12E2.7,grd-14,pqn-63,col-147,col-146,T06E4.9,T10E9.3,grd-6,T21C9.9,toh-1,pqn-74,W05B2.7,col-88,col-120,Y47D3B.6,Y47D7A.13,Y47D7A.15,col-…	http://www.ncbi.nlm.nih.gov/pubmed/21331044
Mutants	UP by bcat-1 RNAi	82	185	2951	29469	7.39e-19	1.69e-13	2.12e-15	col-149,col-145,col-10,C02E7.6,C02E7.7,abu-8,C05E7.2,col-39,col-125,col-107,C40A11.10,C42D4.3,col-180,C45B2.2,col-14,col-161,E01G4.6,F08F3.4,col-130,col-91,F10D11.6,F15B9.8,col-12,col-13,col-60,nlp-24,ram-2,F41F3.3,col-133,F53B1.4,F53F1.4,cut-2,col-154,col-155,col-121,col-104,H10E21.4,ugt-13,dpy-14,K02E11.10,col-49,col-77,R12E2.15,R12E2.7,R74.2,tbb-6,phat-4,T06E4.12,col-147,col-146,col-168,col-16…	http://www.ncbi.nlm.nih.gov/pubmed/26620638
DAF/Insulin/food	UP by rapamycin	49	185	862	29469	9.92e-18	2.27e-12	2.81e-14	col-149,col-145,B0280.7,C02E7.6,C02E7.7,C05E7.2,E01G4.6,col-130,col-91,ifb-1,F10D11.6,F11E6.4,F15B9.8,pes-8,chw-1,F28H7.8,F35H10.10,ram-2,F41F3.3,F53B1.4,F53F1.4,cut-2,ttr-31,col-104,arrd-10,H10E21.4,col-49,col-77,R12E2.14,R12E2.15,grd-14,phat-4,T10E9.3,ugt-9,ins-33,col-120,Y47D7A.13,grl-5,col-71,Y51H7C.13,col-48,rol-1,grl-16,dao-4,col-97,abu-14,ZK180.5,ZK180.6,col-63	http://www.ncbi.nlm.nih.gov/pubmed/26676933
Mutants	down by nhr-62 mutant under eat-2 mutant	44	185	669	29469	6.77e-15	1.55e-11	1.89e-13	col-149,clec-52,col-145,ttr-18,C02E7.7,abu-8,C05E7.2,C06E8.5,gpx-5,C39B5.5,C42D4.3,col-180,C45B2.2,col-161,dct-5,col-91,ifb-1,ugt-41,col-12,col-13,col-60,ram-2,decr-1.1,ttr-31,tyr-2,K10H10.4,R12E2.7,grd-14,phat-4,col-147,col-168,col-167,col-169,col-170,grd-6,T20D4.4,T21C9.9,pqn-72,pqn-74,W05B2.7,col-120,lact-8,Y47D7A.13,col-137	http://www.ncbi.nlm.nih.gov/pubmed/23935515
Mutants	Down lin-14 mutant	34	185	310	29469	8.29e-16	1.9e-11	2.29e-13	B0280.7,B0310.6,nspb-10,C02E7.6,C02E7.7,abu-8,C06E8.5,col-14,F10D11.6,F15B9.8,F41F3.3,grl-4,F53B1.4,F53F1.4,cut-2,col-104,arrd-10,K01D12.9,tyr-2,K10H10.4,col-77,R12E2.14,R12E2.15,R12E2.7,R74.2,grd-14,T01D1.3,T06E4.8,pqn-74,lact-8,Y47D3B.6,col-97,abu-14,ZK180.5	http://www.ncbi.nlm.nih.gov/pubmed/16314527
Mutants	Down spr-5 mutant (sprf26 vs. sprf13)	35	185	347	29469	1.67e-15	3.82e-12	4.55e-14	col-149,nspb-10,abu-8,col-14,E01G4.6,col-130,col-91,col-12,col-13,col-60,col-81,col-139,col-129,col-77,grd-14,phat-4,col-147,col-146,T06E4.9,T19C3.2,pqn-74,col-88,ins-33,col-109,Y47D3B.6,Y47D7A.15,grl-5,col-71,Y51H7C.13,col-48,grl-16,col-97,ZK180.5,ZK180.6,ZK84.1	http://www.ncbi.nlm.nih.gov/pubmed/19379696
Mutants	UP hpl-1 KO	42	185	607	29469	2.74e-14	6.28e-12	7.39e-14	col-145,B0280.7,C02E7.7,C05E7.2,C06E8.5,C42D4.3,E01G4.6,dct-5,col-130,col-13,col-60,F48G7.5,col-133,col-104,H10E21.4,col-49,K10H10.4,R12E2.7,grd-14,pqn-63,col-146,T06E4.8,col-167,col-170,T10E9.3,grd-6,T21C9.9,col-88,ins-33,col-120,col-162,lact-8,Y47D7A.13,grl-5,col-71,col-137,grl-16,dao-4,col-97,ZK180.5,ZK180.6,ZK84.1	http://www.ncbi.nlm.nih.gov/pubmed/22083954
DAF/Insulin/food	Down pcca-1 strain fed Comamonas DA1877	50	185	989	29469	4.41e-15	1.01e-10	1.18e-12	col-149,B0222.5,col-145,ttr-18,col-39,col-7,col-62,col-180,C44C10.3,C45B2.2,col-161,F08F3.4,ifb-1,F10D11.6,ugt-41,F20D6.5,F35H10.10,col-81,ram-2,F41F3.3,col-139,grl-4,decr-1.1,ttr-31,arrd-10,col-129,col-77,R07E3.4,lips-17,grd-14,T01G5.1,col-147,col-168,col-167,col-169,col-170,col-142,col-141,ugt-9,T20D4.4,T20D4.5,W01F3.1,ins-33,gln-3,col-162,Y47D7A.13,col-137,Y58A7A.1,hex-5,col-97	http://www.ncbi.nlm.nih.gov/pubmed/23540702
Mutants	UP gld-1 mutant, total RNA	39	185	496	29469	4.5e-15	1.03e-10	1.19e-13	col-149,col-145,ttr-18,col-125,col-107,col-180,col-161,col-130,col-91,ugt-41,col-81,ram-2,F41F3.3,col-139,col-133,col-159,col-104,tyr-2,col-129,col-77,R07E3.4,tbb-6,T06E4.12,T06E4.14,col-147,col-142,mup-2,toh-1,col-120,Y47D7A.13,Y47D7A.15,col-71,Y51H7C.13,Y58A7A.1,grl-16,Y71G12B.25,Y71H2AM.13,ZK180.5,col-63	http://www.ncbi.nlm.nih.gov/pubmed/22693456
Microbes	down by B. thuringiensis at 12h (BT247, 1:10) (Yang)	54	185	1208	29469	4.69e-16	1.07e-10	1.22e-13	col-149,clec-52,col-10,C06A1.2,doxa-1,C10E2.4,gpx-5,col-62,C39B5.5,C40A11.10,F08F3.4,F10D11.6,F11E6.4,col-13,F20D6.5,chw-1,F28H7.8,nlp-24,F35H10.10,col-81,col-139,grl-4,col-133,F53F1.4,col-155,col-159,col-160,ttr-31,arrd-10,nas-3,col-129,R07E5.4,lips-17,R74.2,grd-14,phat-4,col-147,T10E9.3,col-142,col-141,T20D4.4,T20D4.5,hsp-12.1,mup-2,W01F3.1,col-94,col-92,ins-33,gln-3,lact-8,clec-174,Y58A7A.1,he…	http://www.ncbi.nlm.nih.gov/pubmed/25720978
Mutants	UP crh-1 null	40	185	547	29469	1.1e-13	2.53e-10	2.84e-12	col-149,B0222.5,col-145,nspb-10,abu-8,C06E8.5,col-39,C42D4.3,col-180,C44C10.3,C45B2.2,dct-5,col-91,col-12,col-13,F28H7.8,grl-4,decr-1.1,F48G7.5,col-133,col-155,col-159,col-160,ugt-13,tyr-2,K08H2.7,K10H10.4,col-147,col-146,col-168,col-167,col-142,col-141,grd-6,T20D4.4,toh-1,W05B2.7,Y37E11B.7,Y47D7A.13,col-137	http://www.ncbi.nlm.nih.gov/pubmed/21331044
Mutants	UP by emr-1(gk119) mutant	41	185	605	29469	3.47e-14	7.95e-11	8.83e-13	col-149,B0280.7,C05E7.2,doxa-1,C42D4.3,C45B2.2,dct-5,F10D11.6,F15B9.8,col-12,col-13,pes-8,F20D6.5,col-60,ram-2,grl-4,F48G7.5,col-133,col-154,col-155,col-104,H10E21.4,col-49,K10H10.4,col-77,R07E3.4,R07E5.4,R74.2,grd-14,col-147,col-146,T10E9.3,grd-6,W01A8.6,col-94,col-92,col-120,Y47D7A.15,col-71,col-137,dao-4	http://www.ncbi.nlm.nih.gov/pubmed/24490688
Mutants	UP Y56A3A.19 RNAi ETC complex I	47	185	886	29469	4.66e-13	1.07e-09	1.17e-11	col-149,clec-52,B0222.5,col-145,B0280.7,C05E7.2,C06A1.2,C06E8.5,col-39,col-107,C39B5.5,col-180,C45B2.2,col-161,E01G4.6,dct-5,col-130,col-91,F15E11.1,col-60,F35H10.10,ram-2,decr-1.1,ttr-31,col-49,R12E2.7,grd-14,col-147,T06E4.8,col-169,col-170,T10E9.3,grd-6,toh-1,W01A8.6,ins-33,col-162,Y47D7A.13,col-71,Y51H7C.13,col-48,rol-1,col-97,ZK180.5,ZK180.6,wrt-4,ZK84.1	http://www.ncbi.nlm.nih.gov/pubmed/18178500
Mutants	Down unc-37 mutant A-class neurons	38	185	501	29469	1.04e-12	2.39e-10	2.6e-11	col-145,nspb-10,C02E7.6,C02E7.7,C05E7.2,C06E8.5,col-39,col-107,C42D4.3,col-180,col-91,F10D11.6,col-12,col-13,pes-8,ram-2,col-133,col-154,col-155,col-121,col-159,col-160,R12E2.14,col-147,col-146,col-157,col-141,toh-1,W01A8.6,col-94,col-92,col-120,col-109,lact-8,clec-174,Y47D7A.13,grl-16,ZK180.5	http://www.ncbi.nlm.nih.gov/pubmed/17289921
Mutants	UP gld-1 mutant, polysomal	33	185	330	29469	1.38e-12	3.18e-09	3.41e-11	col-149,col-145,col-39,col-125,col-107,col-180,col-161,col-130,col-91,col-81,ram-2,F41F3.3,col-139,col-133,col-104,K02E11.10,col-129,col-77,tbb-6,T06E4.12,col-142,col-120,col-162,Y47D7A.13,Y47D7A.15,col-71,Y51H7C.13,rol-1,grl-16,abu-14,ZK180.5,ZK180.6,col-63	http://www.ncbi.nlm.nih.gov/pubmed/22693456
Tissue	Depleted in the PVD OLL	48	185	974	29469	2.57e-12	5.9e-10	6.27e-11	C02E7.6,C02E7.7,C05E7.2,col-62,col-107,C42D4.3,col-180,C45B2.2,col-14,col-161,dct-5,col-130,col-91,F10D11.6,col-12,col-13,col-60,col-81,ram-2,col-139,decr-1.1,F48G7.5,col-133,col-121,col-159,col-160,col-104,H10E21.4,tyr-2,K10H10.4,col-129,col-77,R07E5.4,lips-17,R12E2.15,R12E2.7,grd-14,col-147,col-146,grd-6,T21C9.9,col-88,col-120,Y37E11B.7,col-109,Y47D7A.15,col-137,col-97	http://www.ncbi.nlm.nih.gov/pubmed/20537990
Microbes	Down infected by B. thuringiensis DB27	33	185	340	29469	3.59e-12	8.22e-10	8.66e-12	col-39,col-7,col-125,col-91,ugt-41,col-13,nlp-24,ram-2,grl-4,decr-1.1,F53F1.4,col-154,col-159,col-160,ttr-31,nas-3,col-77,R07E5.4,T01D1.3,T01G5.1,phat-4,col-141,ugt-9,mup-2,col-94,col-92,grd-13,col-109,rol-1,Y58A7A.1,bli-6,ZK180.5,ZK84.1	http://www.ncbi.nlm.nih.gov/pubmed/23028509
Development/Dauer/Aging	Strongly regulated genes by TGFbeta	50	185	1099	29469	5.22e-12	1.2e-09	1.25e-10	col-149,col-145,col-10,C02E7.6,C02E7.7,C06E8.5,col-125,col-107,C42D4.3,C45B2.2,col-161,dct-5,F08F3.4,col-91,F10D11.6,F11E6.4,col-12,col-13,ttm-2,ram-2,F41F3.3,grl-4,F53F1.4,cut-2,col-155,col-159,ugt-13,K01D12.9,tyr-2,K10H10.4,col-77,R07E5.4,R12E2.14,R12E2.15,R12E2.7,R74.2,grd-14,tbb-6,col-157,grd-6,ptr-16,mup-2,toh-1,col-94,col-92,ins-33,ZK180.5,ZK180.6,wrt-4,ZK84.1	http://www.ncbi.nlm.nih.gov/pubmed/15380030
Mutants	down by dpy-21(e428) mutant, L3 (Lau)	34	185	379	29469	6.18e-13	1.42e-08	1.46e-10	col-145,nspb-10,C02E7.6,C02E7.7,C04G6.2,col-125,C39B5.5,col-180,col-161,F10D11.6,F20D6.5,col-133,col-155,H10E21.4,K01D12.9,col-77,R07E5.4,R12E2.14,R12E2.15,R12E2.7,T01G5.1,col-157,grd-6,T19C3.2,W06A11.1,col-120,col-162,lact-8,Y47D7A.13,Y47D7A.15,col-71,grl-16,ZK180.5,ZK180.6	https://www.ncbi.nlm.nih.gov/pubmed/27777629
Mutants	UP by cpf-1 RNAi	30	185	263	29469	1.41e-11	3.23e-08	3.3e-11	col-145,C39B5.5,C42D4.3,col-180,col-161,col-91,col-12,col-13,col-60,col-81,col-139,col-133,col-159,col-104,col-49,col-129,col-77,T06E4.12,col-146,col-157,col-142,col-92,col-162,col-109,Y47D7A.13,col-71,Y51H7C.13,col-48,rol-1,bli-6	http://www.ncbi.nlm.nih.gov/pubmed/27124504
Chemicals/stress	Down by MWCNT 24H vs. 0H	52	185	1264	29469	3.52e-11	8.07e-10	8.15e-11	col-149,col-145,B0310.6,ttr-18,nspb-10,col-39,col-7,col-62,col-180,C45B2.2,col-161,E01G4.6,dct-5,col-91,ugt-41,col-12,col-13,col-60,col-81,col-139,decr-1.1,col-133,col-159,col-160,ttr-31,col-104,ugt-13,col-49,col-129,col-77,R07E3.4,grd-14,phat-4,col-142,col-141,grd-6,ugt-9,toh-1,col-88,col-120,col-162,Y47D7A.13,col-71,col-137,Y51H7C.13,rol-1,Y58A7A.1,dao-4,col-97,ZK180.5,ZK180.6,col-63	http://www.ncbi.nlm.nih.gov/geo/query/acc.cgi?acc=GSE24847
Mutants	down by mir-58 mutant	38	185	569	29469	9.74e-12	2.23e-07	2.23e-09	nspb-10,C39B5.5,col-180,col-14,col-161,E01G4.6,col-130,col-91,col-12,col-13,pes-8,col-60,col-81,col-139,col-133,col-159,col-104,col-49,col-129,col-77,col-147,col-146,col-170,col-92,col-88,col-120,col-162,col-109,Y47D7A.15,col-71,col-137,Y51H7C.13,col-48,rol-1,dao-4,col-97,col-63,ZK84.1	http://www.ncbi.nlm.nih.gov/pubmed/26232411
Mutants	down consistently by in let-7(n2853), lin-41(xe11) and lin-41(xe11); let-7(n2853)	20	185	69	29469	1.97e-10	4.51e-08	4.47e-09	C04G6.2,col-14,E01G4.6,col-60,col-81,col-139,col-104,col-49,col-129,T10E9.3,col-88,col-120,col-109,col-71,col-137,col-48,rol-1,dao-4,col-97,col-63	https://www.ncbi.nlm.nih.gov/pubmed/28111013
Mutants	Down tdp-1 mutant	65	185	2281	29469	1.17e-10	2.69e-06	2.64e-09	col-149,col-145,col-10,ttr-18,C02E7.6,C02E7.7,abu-8,C05E7.2,gpx-5,col-125,col-107,acs-19,col-180,C45B2.2,col-161,E01G4.6,dct-5,col-91,ifb-1,F10D11.6,ugt-41,F15B9.8,F15E11.1,F35H10.10,ram-2,grl-4,F48G7.5,F53B1.4,col-154,ttr-31,col-104,H10E21.4,K01D12.9,tyr-2,R12E2.14,R12E2.15,R12E2.7,grd-14,T01D1.3,phat-4,col-147,col-167,T10E9.3,col-157,grd-6,T19C3.2,ugt-9,mup-2,rnr-1,pqn-74,ins-33,col-120,col-109…	http://www.ncbi.nlm.nih.gov/pubmed/22232551
Chemicals/stress	UP by hypoxia at 3h, neurons	21	185	92	29469	1.78e-10	4.08e-06	3.96e-08	col-107,col-14,col-130,col-91,col-12,col-13,col-60,col-154,col-104,K01D12.9,col-77,R12E2.15,col-168,col-167,col-88,col-162,Y47D7A.13,col-71,Y51H7C.13,grl-16,col-97	https://www.ncbi.nlm.nih.gov/pubmed/28495447
Chemicals/stress	Down by 0.5mgl CPF	32	185	381	29469	2.26e-09	5.19e-07	4.99e-08	clec-52,abu-8,C45B2.2,E01G4.6,ifb-1,F15E11.1,col-12,pes-8,col-60,col-81,col-139,col-104,col-49,col-129,col-77,R12E2.7,T06E4.8,T19C3.2,col-88,col-120,col-109,Y47D3B.6,Y47D7A.15,col-71,Y51H7C.13,col-48,rol-1,dao-4,col-97,col-63,wrt-4,ZK84.1	http://www.ncbi.nlm.nih.gov/pubmed/20808445
Chemicals/stress	UP by D-glucosamine	49	185	1217	29469	4.26e-10	9.78e-07	9.28e-09	B0280.7,C02E7.6,C02E7.7,abu-8,C15A11.4,col-14,C53A5.2,ifb-1,F10D11.6,F15B9.8,pes-8,chw-1,F35H10.10,ram-2,F53B1.4,col-121,col-104,arrd-10,H10E21.4,dpy-14,K01D12.9,ttr-2,nas-3,R12E2.14,R12E2.15,R12E2.7,R74.2,phat-4,T12A2.1,T19C3.2,T21C9.9,ptr-16,W01F3.1,pqn-74,col-109,Y41D4B.6,Y47D3B.6,Y47D7A.13,grl-5,Y48G1BR.1,col-48,grl-16,Y71G12B.25,col-97,abu-14,ZK180.5,ZK180.6,wrt-4,ZK84.1	http://www.ncbi.nlm.nih.gov/pubmed/24714520
Mutants	down by ham-3 RNAi	36	185	546	29469	4.29e-10	9.84e-07	9.28e-09	C02E7.6,C02E7.7,C05E7.2,col-125,col-180,F08F3.4,col-91,F15B9.8,ram-2,decr-1.1,F53F1.4,cut-2,col-154,col-155,K01D12.9,ttr-2,R12E2.14,R12E2.15,R12E2.7,col-146,col-168,col-169,col-170,T10E9.3,col-157,grd-6,W01A8.6,W05B2.7,col-162,lact-8,grsp-1,Y47D7A.13,grl-16,col-97,wrt-4,ZK84.1	http://www.ncbi.nlm.nih.gov/pubmed/26739451
Mutants	UP by smgl-1 depletion	59	185	1892	29469	5.65e-09	1.3e-06	1.21e-07	B0222.5,B0280.7,nspb-10,abu-8,doxa-1,C06E8.5,col-62,C42D4.3,C45B2.2,E01G4.6,F08F3.4,col-130,F10D11.6,ugt-41,col-12,col-13,F20D6.5,sir-2.3,F53F1.4,cut-2,ttr-31,arrd-10,ugt-13,K02E11.10,nas-3,col-49,R07E3.4,R12E2.15,R74.2,grd-14,tbb-6,phat-4,pqn-63,T06E4.12,T06E4.14,col-146,T06E4.8,T06E4.9,grd-6,ugt-9,T20D4.4,T20D4.5,pqn-74,grd-13,grsp-1,clec-174,Y47D3B.6,col-71,Y51H7C.13,col-48,rol-1,grl-16,dao-4,…	http://www.ncbi.nlm.nih.gov/pubmed/23828042
Mutants	down lin-35 mutant(n745, NULL) L1	40	185	745	29469	1.03e-09	2.36e-05	2.19e-07	col-145,nspb-10,C05E7.2,C06E8.5,col-39,gpx-5,col-62,dct-5,col-91,F15E11.1,col-12,col-13,pes-8,F20D6.5,col-60,F28H7.8,col-81,ram-2,col-139,grl-4,decr-1.1,F48G7.5,F53B1.4,col-159,col-160,K01D12.9,tyr-2,K10H10.4,col-129,col-77,T01G5.1,col-146,col-142,col-141,hsp-12.1,W01A8.6,pqn-72,gln-3,Y37E11B.7,grl-5	http://www.ncbi.nlm.nih.gov/pubmed/17368442
Mutants	UP by cep-1	21	185	100	29469	1.1e-08	2.51e-06	2.3e-08	C02E7.6,C02E7.7,C06E8.5,col-107,ugt-41,F15B9.8,col-60,ugt-13,K02E11.10,col-49,R12E2.7,T10E9.3,grd-6,T19C3.2,col-162,Y37E11B.7,grl-5,col-137,col-97,abu-14,ZK180.6	http://www.ncbi.nlm.nih.gov/pubmed/24586177
Tissue	WT-Pico Pan-neural Depleted Genes	49	185	1278	29469	3.49e-08	8.01e-06	7.28e-08	col-149,col-145,ttr-18,C02E7.6,abu-8,C05E7.2,col-180,C45B2.2,col-161,ifb-1,F10D11.6,col-12,col-13,F35H10.10,ram-2,F41F3.3,col-139,grl-4,decr-1.1,F53F1.4,cut-2,col-159,col-160,ttr-31,ugt-13,ttr-2,phat-4,col-147,col-168,col-167,col-157,col-142,hsp-12.1,mup-2,grd-13,ins-33,gln-3,Y37E11B.7,col-109,clec-174,Y47D3B.6,Y47D7A.15,grl-5,grl-16,Y71H2AM.13,abu-14,ZK180.5,ZK180.6,ZK84.1	http://www.ncbi.nlm.nih.gov/pubmed/18284693
Mutants	UP let-418 RNAi	38	185	679	29469	4.74e-09	0.000109	9.79e-08	abu-8,C05E7.2,C06E8.5,col-39,C42D4.3,col-180,col-14,col-161,dct-5,col-130,col-91,F10D11.6,col-12,col-13,col-81,ram-2,col-104,col-49,col-77,lips-17,pqn-63,T12A2.1,grd-6,T21C9.9,toh-1,W01A8.6,pqn-72,pqn-74,col-120,col-162,col-109,Y47D3B.6,Y47D7A.13,col-48,grl-16,col-97,abu-14,ZK180.5	http://www.ncbi.nlm.nih.gov/pubmed/21060680
Development/Dauer/Aging	Age-related	45	185	1066	29469	9.7e-09	2.22e-05	1.99e-06	col-149,clec-52,col-145,col-10,ttr-18,col-39,col-7,col-62,col-125,col-107,col-180,col-14,col-161,col-130,col-91,ifb-1,ugt-41,F15E11.1,col-12,col-13,col-60,ttm-2,col-81,col-139,col-133,col-154,col-155,col-159,col-160,ttr-2,col-129,col-77,R07E3.4,tbb-6,col-146,col-168,col-157,col-142,col-141,col-94,col-92,col-88,col-120,col-97,col-63	http://www.ncbi.nlm.nih.gov/pubmed/18662544
Chemicals/stress	down by UV and TiO2 (Choi)	58	185	1935	29469	1.16e-07	0.000266	2.36e-07	clec-52,ttr-18,C02E7.6,C02E7.7,abu-8,C05E7.2,gpx-5,F08F3.4,col-130,F10D11.6,F15B9.8,F15E11.1,ttm-2,F35H10.10,ram-2,F41F3.3,grl-4,F53B1.4,cut-2,col-121,ttr-31,col-104,arrd-10,H10E21.4,dpy-14,K01D12.9,tyr-2,K10H10.4,R07E5.4,R12E2.14,R12E2.15,R12E2.7,T01D1.3,phat-4,col-169,col-170,ptr-16,hsp-12.1,toh-1,W01F3.1,pqn-74,gln-3,Y37E11B.7,col-109,Y41D4B.6,clec-174,Y47D3B.6,Y47D7A.13,grl-5,col-48,Y58A7A.1,…	https://www.ncbi.nlm.nih.gov/geo/query/acc.cgi?acc=GSE84441
Tissue	Larval A-class enriched	31	185	398	29469	1.34e-07	0.000306	2.69e-06	C02E7.6,C02E7.7,C05E7.2,C42D4.3,col-180,col-14,col-161,col-130,F10D11.6,ram-2,F41F3.3,cut-2,col-104,H10E21.4,col-77,R12E2.14,R12E2.15,R12E2.7,grd-14,tbb-6,pqn-63,grd-6,col-109,Y47D3B.6,Y47D7A.13,col-48,grl-16,col-97,abu-14,ZK180.5,ZK180.6	http://www.ncbi.nlm.nih.gov/pubmed/17612406
Chemicals/stress	Down by pRJ-Fr.5	28	185	295	29469	1.54e-07	0.000354	3.08e-06	B0280.7,C02E7.6,C04G6.2,C45B2.2,col-14,E01G4.6,col-130,pes-8,col-133,F53B1.4,col-155,col-104,K02E11.10,nas-3,col-49,R74.2,T19C3.2,ptr-16,col-109,Y47D7A.15,grl-5,col-137,Y51H7C.13,Y71G12B.25,dao-4,col-97,ZK180.6,wrt-4	http://www.ncbi.nlm.nih.gov/pubmed/21858156
DAF/Insulin/food	UP Food vs. Starve 24H	40	185	819	29469	3.15e-07	7.22e-05	6.22e-07	B0310.6,nspb-10,C02E7.6,C02E7.7,abu-8,col-14,F10D11.6,ugt-41,F15B9.8,nlp-24,F53B1.4,F53F1.4,cut-2,col-104,H10E21.4,ugt-13,K01D12.9,R07E5.4,lips-17,R12E2.14,R12E2.15,R12E2.7,T06E4.8,col-157,grd-6,T19C3.2,ugt-9,pqn-74,ins-33,col-109,clec-174,Y47D3B.6,grl-5,col-48,Y58A7A.1,col-97,abu-14,ZK180.5,ZK180.6,ZK84.1	http://www.ncbi.nlm.nih.gov/pubmed/19251593
DAF/Insulin/food	down by starved (Mueller)	51	185	1504	29469	6.96e-08	0.0016	1.36e-05	col-149,B0280.7,B0310.6,C02E7.6,C02E7.7,C42D4.3,col-180,C45B2.2,col-14,F08F3.4,F10D11.6,F11E6.4,F15B9.8,F15E11.1,chw-1,F35H10.10,F41F3.3,col-133,F53B1.4,F53F1.4,cut-2,col-154,col-155,col-104,arrd-10,H10E21.4,K01D12.9,R07E5.4,R12E2.14,R12E2.15,R12E2.7,grd-14,phat-4,T19C3.2,ptr-16,hsp-12.1,rnr-1,W01F3.1,ins-33,col-109,Y47D3B.6,Y47D7A.13,grl-5,col-48,Y58A7A.1,grl-16,col-97,abu-14,ZK180.5,ZK180.6,wrt…	http://www.ncbi.nlm.nih.gov/pubmed/25419847
Mutants	UP by egl-9;vhl-1 mutant (Albores)	33	185	505	29469	8.03e-08	0.000184	1.56e-06	col-149,clec-52,col-145,col-39,col-7,col-62,col-125,C42D4.3,col-180,col-161,col-130,col-91,col-12,col-13,pes-8,ram-2,col-133,col-159,col-160,tyr-2,col-147,col-146,col-168,col-167,col-170,rnr-1,pqn-72,pqn-74,col-92,col-162,Y47D7A.13,Y47D7A.15,ZK180.5	http://www.biorxiv.org/content/early/2017/03/02/112920.1
Mutants	UP by nipi-3 mutant (McEwan)	27	185	281	29469	8.14e-08	0.00187	1.57e-05	col-145,C02E7.6,C02E7.7,col-39,col-7,C42D4.3,col-161,E01G4.6,col-130,col-91,pes-8,F41F3.3,col-104,tyr-2,col-77,R12E2.14,R12E2.15,R12E2.7,tbb-6,grd-6,W05B2.7,col-88,col-120,col-109,Y47D7A.13,col-48,ZK180.5	https://www.ncbi.nlm.nih.gov/pubmed/27927200
Other	SL2-Enriched total	87	185	4707	29469	1.58e-06	3.63e-05	3.02e-06	col-149,clec-52,B0222.5,col-145,col-10,ttr-18,nspb-10,C02E7.6,C02E7.7,doxa-1,C06E8.5,col-39,col-7,col-62,col-125,col-107,acs-19,C42D4.3,col-180,C45B2.2,col-14,col-161,E01G4.6,F08F3.4,col-130,col-91,ifb-1,F10D11.6,F15B9.8,F15E11.1,col-12,col-13,F20D6.5,col-60,chw-1,ttm-2,F28H7.8,F35H10.10,col-81,ram-2,col-139,F48G7.5,col-133,F53B1.4,F53F1.4,cut-2,col-154,col-155,col-121,col-159,col-160,ttr-31,ttr-…	http://www.ncbi.nlm.nih.gov/pubmed/12075352
DAF/Insulin/food	Down metr-1 strain fed Comamonas DA1877	46	185	1213	29469	2.02e-07	0.000464	3.83e-06	col-149,B0222.5,ttr-18,col-39,col-7,col-62,C42D4.3,col-180,C44C10.3,C45B2.2,col-161,F08F3.4,col-91,ifb-1,F11E6.4,F15E11.1,F20D6.5,col-81,ram-2,F41F3.3,col-139,decr-1.1,ttr-31,col-129,col-77,lips-17,grd-14,col-147,col-168,col-167,col-169,col-170,col-142,col-141,ugt-9,T20D4.4,T20D4.5,mup-2,W01F3.1,ins-33,gln-3,col-162,Y47D7A.13,Y51H7C.13,col-48,hex-5	http://www.ncbi.nlm.nih.gov/pubmed/23540702
Mutants	down by tdp-1(ok803) mutant	39	185	821	29469	3.33e-06	0.000764	6.26e-06	C02E7.6,C02E7.7,abu-8,col-39,C15A11.4,col-7,col-62,col-130,col-91,col-81,col-139,grl-4,col-133,col-159,tyr-2,col-129,phat-4,pqn-63,T06E4.12,T06E4.14,T06E4.8,T06E4.9,grd-6,toh-1,pqn-74,col-94,col-92,W05B2.7,Y47D3B.6,Y47D7A.13,Y47D7A.15,Y48G1BR.1,col-71,col-137,Y51H7C.13,grl-16,abu-14,ZK180.5,ZK84.1	http://www.ncbi.nlm.nih.gov/pubmed/25391662
Mutants	down by elo-5 mutant under C13ISO	45	185	1176	29469	4.66e-07	0.00107	8.69e-06	col-149,clec-52,B0280.7,C02E7.6,C02E7.7,C04G6.2,col-180,col-161,E01G4.6,dct-5,col-130,col-91,F10D11.6,F11E6.4,F15B9.8,pes-8,chw-1,ttm-2,F35H10.10,F41F3.3,F53B1.4,ttr-31,H10E21.4,col-77,R07E5.4,lips-17,R12E2.14,R12E2.15,R12E2.7,grd-14,T12A2.1,T19C3.2,ptr-16,rnr-1,W01A8.6,pqn-72,ins-33,col-162,Y47D7A.13,grl-5,Y58A7A.1,grl-16,ZK180.5,ZK180.6,wrt-4	http://www.ncbi.nlm.nih.gov/geo/query/acc.cgi?acc=GSE64973
DAF/Insulin/food	UP by rapamycin under eat-2 mutant	25	185	238	29469	5.1e-07	0.0117	9.44e-06	col-10,col-107,F11E6.4,col-12,col-13,col-139,grl-4,col-133,col-154,col-155,col-159,col-160,ttr-31,R07E5.4,col-147,col-146,col-168,col-167,col-169,col-170,col-142,col-94,col-92,clec-174,Y58A7A.1	http://www.ncbi.nlm.nih.gov/pubmed/26676933
Mutants	Down daf-8 mutant	34	185	583	29469	5.42e-07	0.0124	9.94e-06	C02E7.6,C02E7.7,col-107,C42D4.3,C45B2.2,col-14,col-161,F08F3.4,col-91,F10D11.6,col-12,col-13,F20D6.5,ram-2,F41F3.3,F53B1.4,F53F1.4,cut-2,col-155,col-104,arrd-10,K01D12.9,R12E2.14,R12E2.15,R12E2.7,R74.2,grd-14,T01D1.3,Y47D7A.13,Y71G12B.25,col-97,ZK180.5,ZK180.6,ZK84.1	http://www.ncbi.nlm.nih.gov/pubmed/15380030
Mutants	down by oga-1 (ok1207) mutant	32	185	500	29469	7.6e-07	0.00174	1.38e-05	B0280.7,C04G6.2,E01G4.6,F10D11.6,F15B9.8,pes-8,F53B1.4,cut-2,H10E21.4,R07E5.4,R12E2.14,R12E2.15,pqn-63,T19C3.2,ptr-16,W01A8.6,col-109,lact-8,Y47D3B.6,Y47D7A.13,grl-5,Y51H7C.13,col-48,rol-1,grl-16,dao-4,col-97,abu-14,ZK180.5,ZK180.6,wrt-4,ZK84.1	http://www.ncbi.nlm.nih.gov/pubmed/25474640
Mutants	UP spr-5 mutant vs. N2 (all)	30	185	419	29469	8.49e-08	0.00195	0.000153	col-149,col-39,C42D4.3,C45B2.2,ugt-41,F15E11.1,col-13,col-60,col-81,col-133,F53F1.4,col-154,col-155,col-159,col-160,col-104,nas-3,col-49,col-129,R07E5.4,grd-14,col-157,T21C9.9,col-94,col-92,col-88,col-120,col-71,rol-1,col-63	http://www.ncbi.nlm.nih.gov/pubmed/19379696
Chemicals/stress	Changed by nitric oxide (NO) treatment under hsf-1 (SY441) mutant	19	185	99	29469	1.59e-05	0.00366	0.000286	C04G6.2,col-14,F15B9.8,F41F3.3,F53B1.4,col-104,K02E11.10,col-49,T19C3.2,Y37E11B.7,col-109,grl-5,col-48,rol-1,dao-4,col-97,ZK180.6,col-63,wrt-4	http://www.ncbi.nlm.nih.gov/pubmed/23415229
Chemicals/stress	UP by temperature shift (25to20)	38	185	821	29469	3.12e-05	0.00716	5.55e-05	col-149,clec-52,col-10,ttr-18,col-39,col-7,col-62,col-125,C40A11.10,C42D4.3,col-180,C45B2.2,col-91,ifb-1,F15E11.1,col-12,col-13,pes-8,ttm-2,col-81,ram-2,col-139,col-159,dpy-14,nas-3,col-129,R07E5.4,phat-4,col-147,col-146,col-168,col-142,mup-2,col-94,col-92,grd-13,Y47D7A.13,Y58A7A.1	https://www.ncbi.nlm.nih.gov/pubmed/28428426
Development/Dauer/Aging	Down dauer vs. dauer-exit	30	185	440	29469	3.3e-05	0.000756	5.82e-05	col-145,col-107,C45B2.2,col-14,col-91,F15B9.8,chw-1,F35H10.10,F41F3.3,F53B1.4,F53F1.4,cut-2,K02E11.10,col-77,R12E2.14,R12E2.15,R12E2.7,R74.2,col-169,col-157,T19C3.2,rnr-1,Y47D7A.13,grl-5,grl-16,Y71G12B.25,col-97,ZK180.5,wrt-4,ZK84.1	http://www.ncbi.nlm.nih.gov/pubmed/22712530
Microbes	down by B. thuringiensis at 6h (BT247, 1:2) (Yang)	38	185	841	29469	7.02e-06	0.161	0.00123	col-149,clec-52,col-145,C02E7.6,C02E7.7,C05E7.2,C10E2.4,col-125,C39B5.5,F15E11.1,nlp-24,col-81,ram-2,col-139,grl-4,F48G7.5,F53F1.4,nas-3,col-129,R07E5.4,R74.2,grd-14,srh-46,phat-4,pqn-63,col-147,T06E4.9,col-167,T10E9.3,pqn-74,col-92,grd-13,col-88,gln-3,Y47D7A.13,Y51H7C.13,bli-6,ZK180.5	http://www.ncbi.nlm.nih.gov/pubmed/25720978
Mutants	Down daf-14 mutant	37	185	791	29469	8.36e-06	0.192	0.00145	col-145,C02E7.6,C02E7.7,C06E8.5,col-107,C42D4.3,C45B2.2,col-161,dct-5,F08F3.4,col-91,col-12,col-13,F41F3.3,grl-4,F53F1.4,cut-2,col-155,arrd-10,ugt-13,K01D12.9,K10H10.4,lips-17,R12E2.14,R12E2.15,R12E2.7,R74.2,grd-6,mup-2,toh-1,col-94,col-92,W05B2.7,Y47D7A.13,col-97,ZK180.5,ZK180.6	http://www.ncbi.nlm.nih.gov/pubmed/15380030
Mutants	Down spr-5 mutant sprf26 vs. sprf1)	19	185	108	29469	8.41e-06	0.0193	0.00145	col-149,nspb-10,abu-8,E01G4.6,col-130,col-12,col-60,cut-2,col-129,R12E2.14,col-146,col-88,col-109,Y47D7A.15,Y51H7C.13,grl-16,col-97,ZK180.5,ZK180.6	http://www.ncbi.nlm.nih.gov/pubmed/19379696
Mutants	UP by sek-1 mutant (Wu)	37	185	793	29469	9.08e-06	0.0208	0.00155	col-10,C02E7.6,C02E7.7,col-125,col-107,C42D4.3,col-14,col-130,ifb-1,F10D11.6,F15B9.8,chw-1,F28H7.8,F35H10.10,ram-2,F41F3.3,F53B1.4,F53F1.4,cut-2,col-154,col-121,arrd-10,H10E21.4,dpy-14,R07E5.4,R12E2.7,R74.2,tbb-6,col-167,col-109,Y47D7A.13,Y48G1BR.1,col-48,grl-16,col-97,ZK180.5,ZK84.1	https://www.ncbi.nlm.nih.gov/geo/query/acc.cgi?acc=GSE92902
TF Targets	putative Wnt targets from seam cells and VPCs	24	185	237	29469	9.31e-06	0.213	0.00158	C02E7.6,C02E7.7,C04G6.2,col-7,col-62,col-161,col-12,col-13,decr-1.1,col-154,col-155,ttr-31,col-49,col-77,R12E2.7,grd-14,tbb-6,col-147,col-157,col-162,Y37E11B.7,col-71,rol-1,dao-4	http://www.ncbi.nlm.nih.gov/pubmed/26048561
Mutants	Down transgenic aex-3::his-SUMO-1	33	185	593	29469	1.02e-05	0.233	0.00171	col-14,dct-5,col-91,F10D11.6,F15B9.8,col-60,F41F3.3,decr-1.1,F53B1.4,F53F1.4,H10E21.4,K01D12.9,tyr-2,col-49,R12E2.14,R12E2.15,R12E2.7,grd-14,T10E9.3,grd-6,T19C3.2,T21C9.9,col-120,col-109,Y47D7A.13,grl-5,col-71,col-48,grl-16,dao-4,col-97,ZK180.5,wrt-4	http://www.ncbi.nlm.nih.gov/pubmed/21253676
Chemicals/stress	down by single-walled carbon nanotubes (SWCNTs)	53	185	1867	29469	0.000213	0.0488	3.56e-05	B0222.5,abu-8,C05E7.2,doxa-1,C06E8.5,col-39,gpx-5,C15A11.4,col-7,col-62,E01G4.6,F10D11.6,ugt-41,pes-8,col-60,chw-1,ttm-2,F28H7.8,F35H10.10,col-81,F53B1.4,H10E21.4,ugt-13,tyr-2,col-129,lips-17,T01G5.1,pqn-63,T06E4.9,T10E9.3,col-142,col-141,grd-6,toh-1,W01A8.6,pqn-72,pqn-74,col-109,clec-174,Y47D3B.6,Y47D7A.13,col-71,Y51H7C.13,col-48,rol-1,Y58A7A.1,grl-16,col-97,abu-14,ZK180.5,ZK180.6,col-63,wrt-4	http://www.ncbi.nlm.nih.gov/pubmed/23623425
Microbes	down by B. thuringiensis (BT247), proteomics	19	185	117	29469	0.000382	0.0877	0.000635	col-125,col-14,E01G4.6,F08F3.4,F15E11.1,col-12,col-133,F53B1.4,col-154,col-104,col-49,col-167,T19C3.2,col-109,grl-5,col-71,bli-6,col-97,col-63	http://www.ncbi.nlm.nih.gov/pubmed/25452134
Chemicals/stress	Down by H2S 12H	21	185	167	29469	0.00051	1.17	0.000842	col-7,C42D4.3,col-180,E01G4.6,F10D11.6,col-104,col-77,pqn-63,col-170,T10E9.3,grd-6,T20D4.4,T20D4.5,col-88,Y47D7A.13,Y47D7A.15,rol-1,grl-16,abu-14,ZK180.5,wrt-4	http://www.ncbi.nlm.nih.gov/pubmed/21980473
Microbes	Down infected by S. Aureus 8H	22	185	198	29469	7.56e-05	1.73	0.0124	ttr-18,col-39,gpx-5,ugt-41,nlp-24,ram-2,grl-4,col-133,F53F1.4,col-159,ugt-13,R07E3.4,R07E5.4,grd-14,col-142,T20D4.4,T20D4.5,col-94,gln-3,lact-8,col-137,col-63	http://www.ncbi.nlm.nih.gov/pubmed/20617181
Microbes	down by B. thuringiensis (BT247), C. elegans strain MY15	29	185	452	29469	8.76e-05	2.01	0.0142	clec-52,C02E7.6,C02E7.7,col-107,E01G4.6,ifb-1,F10D11.6,F15E11.1,col-13,col-60,F41F3.3,F53F1.4,col-104,dpy-14,K01D12.9,col-49,col-77,R12E2.14,R12E2.15,T21C9.9,Y47D7A.13,Y47D7A.15,grl-5,col-71,rol-1,grl-16,ZK180.5,ZK180.6,col-63	http://www.ncbi.nlm.nih.gov/pubmed/21931778
Chemicals/stress	UP by Cadmium under mtl-1 KO, mtl-2 (zs1) mutant	33	185	639	29469	9.33e-05	0.214	0.00151	clec-52,B0280.7,abu-8,C06E8.5,gpx-5,F10D11.6,F15B9.8,F15E11.1,F41F3.3,grl-4,decr-1.1,F53F1.4,H10E21.4,tyr-2,R12E2.14,R12E2.15,R12E2.7,grd-14,phat-4,pqn-63,T06E4.8,T06E4.9,T10E9.3,grd-6,toh-1,W01A8.6,pqn-74,clec-174,Y47D3B.6,grl-16,abu-14,ZK180.5,ZK180.6	http://www.ncbi.nlm.nih.gov/geo/query/acc.cgi?acc=GSE29951
Mutants	UP by daf-2 mutant (Rizki)	45	185	1357	29469	0.000117	2.68	0.0188	clec-52,ttr-18,C06A1.2,C15A11.4,col-125,col-107,col-14,col-161,col-130,col-91,ugt-41,pes-8,F20D6.5,col-60,chw-1,ttm-2,F28H7.8,nlp-24,F35H10.10,grl-4,decr-1.1,col-155,col-160,ugt-13,ttr-2,tyr-2,col-77,R07E3.4,lips-17,grd-14,col-169,col-142,col-141,toh-1,W01F3.1,col-94,col-92,grd-13,col-88,ins-33,Y37E11B.7,col-71,Y58A7A.1,Y71H2AM.13,ZK180.5	http://www.ncbi.nlm.nih.gov/pubmed/21909281
Mutants	down by ets-4 RNAi (Habacher)	36	185	828	29469	0.000323	0.74	0.00514	clec-52,C02E7.6,C04G6.2,acs-19,col-14,E01G4.6,F08F3.4,col-130,col-91,F10D11.6,F15B9.8,col-60,F41F3.3,F48G7.5,F53B1.4,col-104,H10E21.4,dpy-14,K01D12.9,K02E11.10,col-49,col-77,grd-6,T19C3.2,col-120,col-162,col-109,col-71,col-48,rol-1,grl-16,dao-4,col-97,ZK180.6,col-63,wrt-4	https://www.ncbi.nlm.nih.gov/pubmed/27746047
Development/Dauer/Aging	down in day 12 vs. day 2 (Pu)	49	185	1691	29469	0.00415	0.951	0.00656	clec-52,C05E7.2,doxa-1,gpx-5,col-62,col-125,col-107,ifb-1,col-12,nlp-24,F35H10.10,F41F3.3,grl-4,F53B1.4,ttr-31,arrd-10,nas-3,tyr-2,K08H2.7,col-77,R07E3.4,R07E5.4,lips-17,R74.2,grd-14,phat-4,T10E9.3,col-141,T20D4.4,T20D4.5,ptr-16,hsp-12.1,W01A8.6,pqn-72,W05B2.7,grd-13,ins-33,gln-3,col-109,clec-174,Y47D7A.13,col-71,col-137,rol-1,grl-16,bli-6,ZK180.6,col-63,ZK84.1	http://www.ncbi.nlm.nih.gov/pubmed/25838541
Chemicals/stress	down by UV (Choi)	52	185	1928	29469	0.000495	11.4	0.00778	clec-52,C02E7.6,C02E7.7,abu-8,gpx-5,F08F3.4,col-130,F10D11.6,F15B9.8,F15E11.1,chw-1,ttm-2,F35H10.10,ram-2,F41F3.3,grl-4,F53B1.4,cut-2,col-121,ttr-31,col-104,arrd-10,H10E21.4,dpy-14,K01D12.9,tyr-2,K10H10.4,R07E5.4,R12E2.14,R12E2.15,R12E2.7,phat-4,ptr-16,hsp-12.1,toh-1,W01F3.1,pqn-74,gln-3,Y37E11B.7,col-109,Y41D4B.6,clec-174,Y47D3B.6,Y47D7A.13,grl-5,col-48,grl-16,hex-5,Y71H2AM.13,abu-14,ZK180.5,wrt…	https://www.ncbi.nlm.nih.gov/geo/query/acc.cgi?acc=GSE84441
Microbes	UP by B. licheniformis 141	46	185	1484	29469	5.51e-05	12.6	8.59e-05	col-149,clec-52,C02E7.6,C15A11.4,col-62,col-107,C39B5.5,C40A11.10,C42D4.3,col-14,E01G4.6,F08F3.4,col-130,col-91,F15B9.8,col-12,col-13,col-60,nlp-24,col-81,ram-2,F41F3.3,col-139,col-133,cut-2,col-104,dpy-14,col-129,col-77,R12E2.14,R12E2.15,phat-4,col-147,col-146,col-168,col-167,col-169,col-142,col-88,col-120,col-162,clec-174,col-71,col-137,grl-16,col-97	http://www.ncbi.nlm.nih.gov/pubmed/26541069
Mutants	UP by lem-2(tm1582) mutant and emr-1 RNAi	60	185	2598	29469	0.000563	0.129	0.00872	col-149,C02E7.6,abu-8,C04G6.2,C06A1.2,col-39,col-7,col-62,col-107,C42D4.3,C45B2.2,C45B2.3,col-14,col-161,dct-5,col-91,F15B9.11,F15B9.8,F15E11.1,col-12,pes-8,col-60,chw-1,nlp-24,F41F3.3,grl-4,decr-1.1,col-133,F53F1.4,col-104,K02E11.10,tyr-2,col-49,K10H10.4,R07E3.4,R07E5.4,R12E2.14,R12E2.15,R12E2.7,grd-14,tbb-6,phat-4,col-146,col-168,col-170,T19C3.2,ptr-16,hsp-12.1,W01A8.6,W01F3.1,W06A11.1,ins-33,c…	http://www.ncbi.nlm.nih.gov/pubmed/24490688
Mutants	UP by daf-2 RNAi (Roitenberg)	35	185	788	29469	0.000593	0.136	0.00913	B0222.5,ttr-18,C06E8.5,gpx-5,col-62,ins-12,F10D11.6,F28H7.8,nlp-24,col-81,col-139,grl-4,decr-1.1,F53B1.4,col-155,col-159,col-160,ugt-13,col-129,R07E3.4,R07E5.4,grd-14,tbb-6,col-142,T20D4.4,T20D4.5,mup-2,pqn-72,W01F3.1,col-94,col-92,gln-3,Y37E11B.7,col-137,ZK84.1	https://www.ncbi.nlm.nih.gov/geo/query/acc.cgi?acc=GSE100045
Mutants	UP by jmjd-3.1 expressed	72	185	3737	29469	0.000713	16.4	0.109	clec-52,col-145,col-10,B0280.7,abu-8,doxa-1,C06E8.5,col-39,gpx-5,col-125,col-107,acs-19,C42D4.3,col-180,C44C10.3,dct-5,col-91,ifb-1,F10D11.6,ugt-41,pes-8,F28H7.8,F35H10.10,ram-2,grl-4,F48G7.5,F53F1.4,cut-2,col-154,col-155,H10E21.4,ugt-13,nas-3,ddb-1,R07E5.4,lips-17,R74.2,T01H3.3,tbb-6,pqn-63,T06E4.12,T06E4.14,T06E4.8,T06E4.9,col-168,col-167,col-169,col-170,T10E9.3,col-157,grd-6,ugt-9,T20D4.5,T21C…	http://www.ncbi.nlm.nih.gov/pubmed/27133168
Chemicals/stress	Down liquid vs plate	31	185	585	29469	0.000762	1.75	0.116	col-39,col-107,C39B5.5,C40A11.10,col-14,col-161,col-130,col-91,col-133,col-104,ugt-13,K02E11.10,col-49,col-129,col-77,R12E2.15,R12E2.7,T06E4.12,col-147,col-168,col-167,col-169,col-142,ugt-9,col-88,col-162,col-109,Y47D3B.6,col-71,col-48,col-63	http://www.ncbi.nlm.nih.gov/geo/query/acc.cgi?acc=GSE21526
Microbes	Down D. coniospora 12h, RNASeq	56	185	2280	29469	0.00089	20.4	0.134	col-149,C05E7.2,doxa-1,gpx-5,C15A11.4,ins-12,C44C10.3,E01G4.6,ifb-1,ugt-41,F11E6.4,pes-8,col-60,chw-1,nlp-24,F35H10.10,col-81,ram-2,col-139,sir-2.3,F53B1.4,F53F1.4,col-159,col-160,arrd-10,ugt-13,K02E11.10,nas-3,col-49,K10H10.4,col-129,R07E3.4,R07E5.4,T01D1.3,phat-4,col-169,T10E9.3,T19C3.2,T20D4.5,ptr-16,mup-2,W01A8.6,W01F3.1,W05B2.7,grd-13,ins-33,Y41D4B.6,lact-8,grl-5,col-137,Y51H7C.13,rol-1,Y58A…	http://www.ncbi.nlm.nih.gov/pubmed/21602919
Chemicals/stress	UP by artifically aged silver nanomatierls	17	185	94	29469	0.000902	2.07	0.135	B0280.7,abu-8,C42D4.3,C45B2.2,col-14,F15B9.8,ttr-31,H10E21.4,R07E5.4,R12E2.15,col-168,col-167,col-170,col-109,col-48,col-97,abu-14	http://www.ncbi.nlm.nih.gov/geo/query/acc.cgi?acc=GSE70509
Mutants	down by pos-1 RNAi	23	185	256	29469	0.000948	21.7	0.141	col-10,ttr-18,C02E7.6,C02E7.7,abu-8,col-125,ram-2,F41F3.3,grl-4,F53F1.4,cut-2,K02E11.10,R12E2.14,R12E2.15,R12E2.7,phat-4,col-168,pqn-74,Y47D7A.13,grl-5,abu-14,ZK180.5,ZK84.1	http://www.ncbi.nlm.nih.gov/pubmed/26096734
Mutants	UP by mex-5 RNAi	37	185	928	29469	0.0148	34	0.0219	col-10,C02E7.6,C02E7.7,abu-8,C42D4.3,C45B2.2,col-14,C53A5.2,F10D11.6,F11E6.4,F15B9.8,chw-1,ram-2,F41F3.3,F53B1.4,F53F1.4,cut-2,col-121,dpy-14,ttr-2,K10H10.4,R12E2.14,R12E2.15,R12E2.7,R74.2,phat-4,col-169,T12A2.1,T19C3.2,hsp-12.1,mup-2,W06A11.1,gln-3,grsp-1,col-48,Y71H2AM.13,ZK180.5	http://www.ncbi.nlm.nih.gov/pubmed/26096734
Development/Dauer/Aging	Dauer specific	48	185	1677	29469	0.00176	0.0403	0.258	col-149,B0222.5,col-145,col-10,B0310.6,ttr-18,C02E7.6,C02E7.7,col-125,C45B2.2,col-14,col-161,F08F3.4,col-91,F10D11.6,F15B9.8,F35H10.10,ram-2,F48G7.5,F53B1.4,F53F1.4,col-154,col-155,col-104,arrd-10,ugt-13,ttr-2,nas-3,col-77,R12E2.14,R12E2.15,R12E2.7,R74.2,grd-14,T01D1.3,T06E4.8,col-168,col-157,T12A2.1,ugt-9,T21C9.9,ptr-16,hsp-12.1,lact-8,col-97,abu-14,ZK180.6,wrt-4	http://www.ncbi.nlm.nih.gov/pubmed/12620986
Chemicals/stress	down by D-glucosamine	13	185	35	29469	0.00192	4.4	0.281	col-39,col-161,col-91,col-81,col-139,col-133,col-159,col-49,col-129,col-88,Y47D7A.15,rol-1,col-63	http://www.ncbi.nlm.nih.gov/pubmed/24714520
Microbes	down by B. thuringiensis (BT247), C. elegans strain MY18	22	185	234	29469	0.0248	0.568	0.36	C02E7.6,C02E7.7,acs-19,E01G4.6,F15E11.1,col-12,col-60,F41F3.3,F53F1.4,cut-2,col-155,K01D12.9,R12E2.15,col-157,Y47D7A.13,Y47D7A.15,grl-5,Y51H7C.13,rol-1,grl-16,col-97,col-63	http://www.ncbi.nlm.nih.gov/pubmed/21931778
Tissue	Detected in the L1 mRNA-tagging derived muscle dataset	38	185	1007	29469	0.00273	6.25	0.393	col-145,col-10,ttr-18,C02E7.6,C02E7.7,col-39,col-125,col-107,col-180,col-161,col-130,F15B9.8,F15E11.1,col-12,ram-2,F41F3.3,col-139,col-133,F53F1.4,cut-2,col-154,col-155,col-159,col-160,col-129,col-77,R12E2.15,T01G5.1,col-146,col-168,col-142,col-94,col-88,Y47D7A.13,col-71,col-97,ZK180.5,ZK84.1	http://www.ncbi.nlm.nih.gov/pubmed/17848203
DAF/Insulin/food	UP by daf-2 mutant (Kumar)	35	185	840	29469	0.0418	9.59	0.0599	clec-52,gpx-5,C15A11.4,col-7,col-62,C39B5.5,ugt-41,col-13,col-60,col-81,col-139,decr-1.1,col-133,col-159,col-160,ugt-13,ttr-2,col-129,R07E3.4,col-147,col-146,col-142,col-141,col-94,col-92,col-88,gln-3,col-120,Y37E11B.7,grsp-1,clec-174,Y47D7A.15,col-137,rol-1,Y71H2AM.13	http://www.ncbi.nlm.nih.gov/pubmed/26539642
Mutants	UP by tbx-2(bx59) mutant, embryos	38	185	1029	29469	0.00551	126	0.0785	clec-52,col-145,B0310.6,ttr-18,abu-8,C05E7.2,col-39,gpx-5,C42D4.3,C45B2.2,col-14,F08F3.4,F11E6.4,col-12,col-13,ttm-2,grl-4,F53F1.4,col-159,col-160,ttr-31,ttr-2,tyr-2,R07E3.4,R07E5.4,R12E2.7,grd-14,tbb-6,col-147,col-168,toh-1,col-109,clec-174,col-48,Y58A7A.1,Y71H2AM.13,col-97,ZK84.1	http://www.ncbi.nlm.nih.gov/pubmed/23595631

## Sheet: C6
Category	Term	Counts	ListSize	PopHit	Pop.Size	Pvalue	Bonferroni	FDR	OverlappedID	Refs
Mutants	down by oga-1 (ok1207) mutant	75	143	500	29469	9.15e-78	2.1e-73	2.1e-73	mlt-10,C14A4.9,C14F11.6,dpy-8,osr-1,C38C6.3,ptr-4,C49F8.3,C50D2.1,dpy-3,F01G10.9,spp-13,mlt-9,F09F9.2,col-128,atf-8,F18C5.5,F22F4.1,pqn-32,clec-180,F33D4.6,grl-27,F43C1.5,dpy-7,F49E10.2,noah-2,F56D2.3,F56D3.1,abu-13,F57H12.6,F58E6.13,lips-9,bli-2,H03E18.1,glf-1,H42K12.3,pgp-1,dao-2,R07E3.6,R11G11.6,R57.2,grl-7,T03G6.1,nas-15,qua-1,dpy-2,dpy-10,dpy-9,bus-8,T23F6.1,T26C5.2,mlt-11,lpr-6,lpr-5,lpr-4,…	http://www.ncbi.nlm.nih.gov/pubmed/25474640
Mutants	UP alg-1 mutant (gk214)	77	143	585	29469	5.1e-77	1.17e-72	5.84e-74	C01F1.5,mlt-10,C14A4.9,C14F11.6,dpy-8,osr-1,C34F6.1,C38C6.3,sym-1,ptr-4,C49F8.3,C50D2.1,D1054.9,dpy-3,F01G10.9,spp-13,mlt-9,F09F9.2,col-128,atf-8,F18C5.5,F21A3.2,F22F4.1,sqt-3,pqn-32,clec-180,F33D4.6,dpy-7,F49E10.2,noah-2,F56D2.3,F56D3.1,abu-13,F58E6.13,lips-9,H03E18.1,glf-1,H42K12.3,ins-35,dao-2,R07E3.6,R11G11.6,grl-7,T03G6.1,nas-15,qua-1,dpy-2,dpy-10,dpy-9,bus-8,T26C5.2,mlt-11,lpr-6,lpr-5,lpr-4…	http://www.ncbi.nlm.nih.gov/pubmed/20062054
DAF/Insulin/food	Down fed by Comamonas DA1877 vs. OP50 Young adult	65	143	315	29469	1.37e-72	3.13e-70	1.04e-69	ugt-26,C14A4.9,C14F11.6,C31C9.2,dpy-8,C34F6.1,C38C6.3,sym-1,ptr-4,C49F8.3,dpy-3,spp-13,mlt-9,F09F9.2,F18C5.5,F22F4.1,sqt-3,pqn-32,clec-180,F33D4.6,grl-27,dpy-7,mxl-3,F49E10.2,noah-2,F56D2.3,F56D3.1,abu-13,F57H12.6,F58E6.13,bli-2,H03E18.1,glf-1,H42K12.3,pgp-1,dao-2,R08E5.3,R11G11.6,grl-7,T03G6.1,qua-1,dpy-2,dpy-10,bus-8,T23F6.1,T26C5.2,mlt-11,lpr-6,lpr-5,lpr-4,lpr-3,Y102A11A.5,Y11D7A.5,Y11D7A.9,Y3…	http://www.ncbi.nlm.nih.gov/pubmed/23540701
Development/Dauer/Aging	Down dauer vs. dauer-exit	68	143	440	29469	5.35e-70	1.23e-64	3.06e-66	mlt-10,C14A4.9,C14F11.6,C31C9.2,dpy-8,C38C6.3,sym-1,ptr-4,C49F8.3,C50D2.1,D1054.9,dpy-3,F01G10.9,mlt-9,F09F9.2,col-128,atf-8,F22F4.1,sqt-3,pqn-32,F30A10.2,clec-180,F33D4.6,dpy-7,noah-2,F56D3.1,abu-13,F57H12.6,lips-9,cri-3,clec-229,H03E18.1,glf-1,H42K12.3,dao-2,R07E3.6,R57.2,grl-7,T03G6.1,qua-1,dpy-2,dpy-10,dpy-9,T26C5.2,mlt-11,lpr-6,lpr-5,lpr-4,lpr-3,pck-1,rhy-1,W09G12.10,Y102A11A.5,Y11D7A.5,Y11D…	http://www.ncbi.nlm.nih.gov/pubmed/22712530
Microbes	down by S. enterica SL2048 under fer-1 mutant	81	143	927	29469	9.6e-67	2.2e-62	4.4e-64	C01F1.5,mlt-10,ugt-26,C14A4.9,C14F11.6,dpy-8,osr-1,C34F6.1,C38C6.3,ptr-4,C49F8.3,C50D2.1,D1054.9,dpy-3,F01G10.9,spp-13,mlt-9,F09F9.2,col-128,F18C5.5,F22F4.1,pqn-32,F30A10.2,clec-180,F33D4.6,grl-27,tatn-1,dpy-7,F49E10.2,F56D3.1,F57G8.5,F57H12.6,F58E6.13,lips-9,bli-2,clec-229,H03E18.1,glf-1,H42K12.3,dao-2,R07E3.6,R08E5.1,R08E5.3,R11G11.6,R57.2,grl-7,T03G6.1,nas-15,qua-1,T11B7.2,dpy-2,dpy-9,bus-8,T2…	http://www.ncbi.nlm.nih.gov/pubmed/25340560
Mutants	down by pmk-1 (km25) (Bond)	79	143	849	29469	1.51e-65	3.45e-62	5.75e-64	C01F1.5,mlt-10,C14A4.9,C14F11.6,dpy-8,osr-1,C34F6.1,C38C6.3,sym-1,ptr-4,C49F8.3,C50D2.1,dpy-3,F01G10.9,spp-13,mlt-9,F09F9.2,col-128,atf-8,F18C5.5,F22F4.1,sqt-3,pqn-32,clec-180,F33D4.6,grl-27,dpy-7,F49E10.2,noah-2,F56D2.3,F56D3.1,abu-13,F57H12.6,F58E6.13,lips-9,bli-2,H03E18.1,glf-1,H42K12.3,dao-2,R07E3.6,R11G11.6,R57.2,grl-7,T03G6.1,nas-15,qua-1,dpy-2,dpy-10,dpy-9,bus-8,T23F6.1,T26C5.2,mlt-11,lpr-…	http://www.ncbi.nlm.nih.gov/pubmed/25474640
Mutants	down by elo-5 mutant under C13ISO	84	143	1176	29469	5.53e-63	1.27e-58	1.81e-59	C01F1.5,nhr-76,mlt-10,dhs-16,ugt-26,C14A4.9,C14F11.6,C31C9.2,dpy-8,osr-1,C34F6.1,cyp-25A2,C38C6.3,sym-1,ptr-4,C49F8.3,C50D2.1,D1054.9,dpy-3,F01G10.9,spp-13,mlt-9,cpt-5,F09F9.2,col-128,atf-8,F18C5.5,F22F4.1,pqn-32,clec-180,F33D4.6,dpy-7,F49E10.2,F49E12.9,noah-2,F56D2.3,F56D3.1,abu-13,F57G8.5,lips-9,H03E18.1,glf-1,H42K12.3,K01A2.4,ins-35,K05F6.10,dao-2,R07E3.6,R11G11.6,grl-7,T03G6.1,nas-15,qua-1,dp…	http://www.ncbi.nlm.nih.gov/geo/query/acc.cgi?acc=GSE64973
Mutants	Down nhr-23 RNAi	55	143	252	29469	2.74e-59	6.28e-57	7.85e-58	C01F1.5,mlt-10,dhs-16,C14A4.9,C14F11.6,dpy-8,osr-1,C34F6.1,sym-1,ptr-4,dpy-3,F01G10.9,spp-13,mlt-9,F09F9.2,col-128,atf-8,F18C5.5,F22F4.1,sqt-3,clec-180,F33D4.6,nspb-4,dpy-7,noah-2,F56D2.3,abu-13,F57H12.6,lips-9,H03E18.1,glf-1,H42K12.3,dao-2,R07E3.6,R57.2,grl-7,qua-1,dpy-2,dpy-10,dpy-9,bus-8,T26C5.2,mlt-11,lpr-6,lpr-5,lpr-4,lpr-3,Y11D7A.5,Y11D7A.9,Y37A1B.7,grl-15,ZK1025.3,wrt-1,wrt-10,lon-3	http://www.ncbi.nlm.nih.gov/pubmed/21910973
Mutants	UP by aak-2 mutant (Burkewitz)	62	143	492	29469	4.03e-55	9.24e-52	1.03e-51	mlt-10,C14A4.9,C14F11.6,dpy-8,C34F6.1,C38C6.3,sym-1,ptr-4,C50D2.1,D1054.9,dpy-3,spp-13,mlt-9,F09F9.2,F22F4.1,sqt-3,pqn-32,clec-180,F33D4.6,dpy-7,F49E10.2,noah-2,F56D2.3,F56D3.1,abu-13,F57H12.6,F58E6.13,lips-9,bli-2,H03E18.1,glf-1,H42K12.3,pgp-1,dao-2,R07E3.6,R08E5.3,grl-7,T03G6.1,qua-1,dpy-2,dpy-10,dpy-9,bus-8,T26C5.2,mlt-11,lpr-6,lpr-5,lpr-4,lpr-3,Y102A11A.5,Y11D7A.5,Y43D4A.5,grl-15,hhat-1,ZC123…	http://www.ncbi.nlm.nih.gov/pubmed/25723162
DAF/Insulin/food	down by daf-2 mutant (Mueller)	57	143	373	29469	7.45e-55	1.71e-49	1.71e-51	C01F1.5,mlt-10,C14A4.9,dpy-8,osr-1,C34F6.1,C38C6.3,C50D2.1,D1054.9,dpy-3,spp-13,mlt-9,F09F9.2,col-128,atf-8,F18C5.5,F22F4.1,sqt-3,pqn-32,clec-180,F33D4.6,mxl-3,F49E10.2,F56D2.3,F56D3.1,abu-13,lips-9,H03E18.1,glf-1,H42K12.3,R07E3.6,R11G11.6,grl-7,T03G6.1,nas-15,qua-1,dpy-2,bus-8,T26C5.2,lpr-5,lpr-4,Y102A11A.5,Y11D7A.5,Y11D7A.9,Y37A1B.7,Y64H9A.2,Y75B7AR.1,grl-15,ZC123.1,nstp-3,ZC434.3,ZK1025.3,bah-…	http://www.ncbi.nlm.nih.gov/pubmed/25419847
Mutants	UP by gas-1 mutant (Marni)	70	143	822	29469	3.23e-54	7.41e-49	6.74e-51	dhs-16,C14A4.9,C14F11.6,dpy-8,sym-1,ptr-4,C49F8.3,C50D2.1,dpy-3,spp-13,mlt-9,F09F9.2,col-128,atf-8,F17A9.4,F18C5.5,F22F4.1,sqt-3,pqn-32,aqp-1,clec-180,F33D4.6,hsp-12.3,dpy-7,noah-2,F56D2.3,F56D3.1,abu-13,F57H12.6,F58E6.13,H03E18.1,glf-1,H42K12.3,K01A2.4,ins-35,pgp-1,dao-2,R07E3.6,grl-7,T03G6.1,qua-1,dpy-2,dpy-10,dpy-9,bus-8,T26C5.2,mlt-11,lpr-6,lpr-5,lpr-4,lpr-3,pck-1,Y102A11A.5,Y11D7A.9,Y37A1B.7…	https://www.ncbi.nlm.nih.gov/geo/query/acc.cgi?acc=GSE66680
Mutants	UP by aak-2 overexpressed	63	143	562	29469	4.2e-54	9.64e-50	8.03e-52	dhs-16,C14A4.9,C14F11.6,dpy-8,C34F6.1,sym-1,ptr-4,C49F8.3,dpy-3,mlt-9,F09F9.2,atf-8,F18C5.5,F22F4.1,sqt-3,pqn-32,clec-180,F33D4.6,dpy-7,noah-2,F56D2.3,abu-13,F57H12.6,F58E6.13,bli-2,H03E18.1,glf-1,H42K12.3,K01A2.4,ins-35,dao-2,R07E3.6,R11G11.6,R57.2,grl-7,T03G6.1,qua-1,T11B7.2,dpy-2,dpy-10,dpy-9,bus-8,T26C5.2,mlt-11,lpr-6,lpr-5,lpr-4,lpr-3,Y102A11A.5,Y11D7A.5,Y11D7A.9,Y37A1B.7,Y64H9A.2,Y75B7AR.1,…	http://www.ncbi.nlm.nih.gov/pubmed/26959186
DAF/Insulin/food	down by starved (Mueller)	83	143	1504	29469	1.05e-51	2.42e-48	1.86e-49	C01F1.5,mlt-10,dhs-16,ugt-26,C14A4.9,C14F11.6,C31C9.2,dpy-8,osr-1,C34F6.1,C38C6.3,sym-1,ptr-4,C49F8.3,C50D2.1,D1054.9,dpy-3,F01G10.9,spp-13,mlt-9,F09F9.2,col-128,atf-8,F18C5.5,F22F4.1,sqt-3,pqn-32,clec-180,F33D4.6,tatn-1,dpy-7,F49E10.2,noah-2,F56D2.3,F56D3.1,abu-13,F57H12.6,F58E6.13,lips-9,cri-3,H03E18.1,glf-1,H42K12.3,dao-2,R07E3.6,R08E5.3,R11G11.6,R57.2,grl-7,T03G6.1,nas-15,qua-1,T11B7.2,dpy-2,…	http://www.ncbi.nlm.nih.gov/pubmed/25419847
Mutants	down by daf-12 mutant	47	143	195	29469	8.13e-51	1.86e-46	1.33e-48	C14F11.6,dpy-8,C34F6.1,C38C6.3,sym-1,ptr-4,D1054.9,dpy-3,spp-13,mlt-9,F09F9.2,col-128,F22F4.1,pqn-32,clec-180,F33D4.6,dpy-7,F49E10.2,noah-2,abu-13,F57H12.6,F58E6.13,lips-9,bli-2,H03E18.1,H42K12.3,dao-2,R07E3.6,R57.2,grl-7,T03G6.1,qua-1,dpy-10,lpr-6,lpr-5,lpr-4,lpr-3,Y102A11A.5,Y11D7A.9,Y37A1B.7,Y75B7AR.1,grl-15,hhat-1,cuti-1,ZK1025.3,wrt-10,ZK154.1	http://www.ncbi.nlm.nih.gov/geo/query/acc.cgi?acc=GSE41661
DAF/Insulin/food	UP by daf-16 mutant (Delaney)	79	143	1352	29469	1.11e-49	2.55e-46	1.7e-47	mlt-10,C14A4.9,dpy-8,osr-1,C34F6.1,C38C6.3,C49F8.3,C50D2.1,D1054.9,E04D5.4,dpy-3,F01G10.9,spp-13,mlt-9,cpt-5,F09F9.2,ugt-37,atf-8,F18C5.5,F22F4.1,sqt-3,pqn-32,F30A10.2,F33D4.6,tatn-1,dpy-7,F49E10.2,noah-2,F56D2.3,F56D3.1,abu-13,F57G8.5,lips-9,H03E18.1,glf-1,H42K12.3,K05F6.10,pgp-1,dao-2,R07E3.6,R11G11.6,grl-7,T03G6.1,nas-15,qua-1,T11B7.2,dpy-2,dpy-10,dpy-9,bus-8,T23F6.1,T26C5.2,mlt-11,lpr-6,lpr-5…	https://www.ncbi.nlm.nih.gov/pubmed/28209779
Microbes	UP infected by PA14 octr-1 mutant vs. N2	72	143	1028	29469	2.17e-48	4.98e-46	3.11e-46	mlt-10,ugt-26,C14A4.9,C14F11.6,C31C9.2,dpy-8,C38C6.3,sym-1,ptr-4,C49F8.3,C50D2.1,dpy-3,F01G10.9,spp-13,mlt-9,F09F9.2,atf-8,F18C5.5,F21A3.2,F22F4.1,sqt-3,pqn-32,clec-180,F33D4.6,noah-2,F56D3.1,abu-13,F57H12.6,F58E6.13,lips-9,bli-2,H03E18.1,glf-1,H42K12.3,ins-35,K05F1.10,dao-2,R07E3.6,R57.2,grl-7,T03G6.1,qua-1,dpy-10,dpy-9,bus-8,T23F6.1,T26C5.2,mlt-11,lpr-6,lpr-5,lpr-4,lpr-3,Y102A11A.5,Y11D7A.5,Y11…	http://www.ncbi.nlm.nih.gov/pubmed/21474712
Mutants	UP by ced-4(n1162) mutant	57	143	467	29469	4.12e-48	9.44e-46	5.56e-46	C14A4.9,C14F11.6,C31C9.2,dpy-8,sym-1,ptr-4,C49F8.3,dpy-3,spp-13,mlt-9,F09F9.2,F22F4.1,sqt-3,pqn-32,clec-180,F33D4.6,grl-27,F49E12.9,noah-2,F56D3.1,abu-13,F57G8.5,F57H12.6,F58E6.13,lips-9,bli-2,H03E18.1,glf-1,H42K12.3,pgp-1,dao-2,grl-7,T03G6.1,qua-1,T11B7.2,dpy-10,bus-8,T23F6.1,T26C5.2,mlt-11,lpr-5,lpr-4,lpr-3,Y102A11A.5,Y11D7A.5,Y11D7A.9,Y37A1B.7,Y64H9A.2,Y75B7AR.1,grl-15,ZK1025.3,bah-1,wrt-1,wrt…	http://www.ncbi.nlm.nih.gov/pubmed/24813612
Mutants	UP by daf-12 mutant (Delaney)	71	143	1071	29469	1.09e-45	2.5e-43	1.39e-43	mlt-10,C14A4.9,dpy-8,osr-1,C34F6.1,C38C6.3,C49F8.3,C50D2.1,D1054.9,dpy-3,F01G10.9,spp-13,mlt-9,F09F9.2,atf-8,F18C5.5,F22F4.1,sqt-3,pqn-32,F30A10.2,F33D4.6,tatn-1,dpy-7,F49E10.2,noah-2,F56D2.3,F56D3.1,abu-13,lips-9,H03E18.1,glf-1,H42K12.3,dao-2,R07E3.6,R11G11.6,grl-7,T03G6.1,nas-15,qua-1,T11B7.2,dpy-2,dpy-10,dpy-9,bus-8,T23F6.1,T26C5.2,mlt-11,lpr-6,lpr-5,lpr-4,lpr-3,W09G12.10,Y102A11A.5,Y11D7A.5,Y…	https://www.ncbi.nlm.nih.gov/pubmed/28209779
Chemicals/stress	UP by 1-methylnicotinamide (MNA)	63	143	714	29469	1.66e-46	3.8e-43	2e-43	C01F1.5,mlt-10,gpx-3,C14A4.9,C31C9.2,dpy-8,osr-1,C34F6.1,cyp-25A2,C38C6.3,cyp-33C2,C49F8.3,C50D2.1,D1054.9,mlt-9,cpt-5,F09F9.2,ugt-37,col-128,F22F4.1,pqn-32,F30A10.2,clec-180,F33D4.6,F49E10.2,F49E12.9,F56D2.3,F56D3.1,abu-13,F57H12.6,lips-9,bli-2,H03E18.1,glf-1,H42K12.3,R07E3.6,R11G11.6,R57.2,grl-7,nas-15,qua-1,dpy-9,bus-8,T26C5.2,lpr-5,lpr-4,W09G12.10,Y102A11A.5,Y11D7A.5,Y11D7A.9,clec-72,Y47H9C.1…	http://www.ncbi.nlm.nih.gov/pubmed/24077178
Mutants	UP miR-243 mutant	82	143	1786	29469	2.32e-44	5.33e-42	2.66e-43	C01F1.5,mlt-10,dhs-16,ugt-26,C14A4.9,C14F11.6,C31C9.2,dpy-8,osr-1,C34F6.1,C38C6.3,sym-1,ptr-4,C49F8.3,C50D2.1,D1054.9,dpy-3,spp-13,mlt-9,F09F9.2,col-128,atf-8,F17A9.4,F18C5.5,F22F4.1,sqt-3,pqn-32,clec-180,F33D4.6,grl-27,dpy-7,F49E10.2,noah-2,F56D2.3,F56D3.1,abu-13,F57H12.6,lips-9,bli-2,clec-229,H03E18.1,glf-1,H42K12.3,pgp-1,dao-2,R07E3.6,R11G11.6,R57.2,grl-7,T03G6.1,nas-15,qua-1,dpy-2,dpy-10,dpy-…	http://www.ncbi.nlm.nih.gov/pubmed/20386745
Mutants	UP by aak-2 overexpressed and daf-2:rsks-1 mutant	69	143	1027	29469	4.47e-44	1.02e-40	4.88e-42	gpx-3,C14A4.9,C14F11.6,dpy-8,C34F6.1,sym-1,ptr-4,cyp-33C2,C49F8.3,dpy-3,F01G10.9,F07C3.9,spp-13,mlt-9,F09F9.2,atf-8,F18C5.5,F22F4.1,sqt-3,clec-180,F33D4.6,hsp-12.3,dpy-7,noah-2,F56D2.3,abu-13,F57H12.6,bli-2,H03E18.1,glf-1,H42K12.3,K01A2.4,ins-35,dao-2,R07E3.6,R08E5.3,R57.2,grl-7,T03G6.1,qua-1,T11B7.2,dpy-2,dpy-10,dpy-9,bus-8,T26C5.2,mlt-11,lpr-6,lpr-5,lpr-4,lpr-3,Y102A11A.5,Y11D7A.5,Y11D7A.9,Y37A…	http://www.ncbi.nlm.nih.gov/pubmed/26959186
Development/Dauer/Aging	expression oscillatory during larval development	93	143	2682	29469	7.78e-45	1.78e-40	8.11e-43	C01F1.5,C01G10.6,mlt-10,dhs-16,ugt-26,gpx-3,C14A4.9,C14F11.6,C31C9.2,dpy-8,osr-1,C34F6.1,cyp-25A2,C38C6.3,sym-1,ptr-4,C49F8.3,C50D2.1,D1054.9,dpy-3,F01G10.9,spp-13,mlt-9,cpt-5,F09F9.2,col-128,atf-8,F18C5.5,F21A3.2,F22F4.1,sqt-3,pqn-32,F30A10.2,clec-180,F33D4.6,nspb-4,F41G3.21,F43C1.5,dpy-7,F49E10.2,noah-2,F56D2.3,F56D3.1,abu-13,F57H12.6,lips-9,clec-229,H03E18.1,glf-1,H42K12.3,K01A2.4,ins-35,dao-2…	http://www.ncbi.nlm.nih.gov/pubmed/24440504
Mutants	UP by crtc-1 mutant	57	143	545	29469	3.11e-44	7.13e-41	3.1e-42	mlt-10,C14A4.9,C14F11.6,dpy-8,C34F6.1,C38C6.3,sym-1,ptr-4,C50D2.1,D1054.9,dpy-3,spp-13,mlt-9,F09F9.2,F22F4.1,pqn-32,clec-180,F33D4.6,dpy-7,F49E10.2,noah-2,F56D2.3,F56D3.1,abu-13,F57H12.6,F58E6.13,bli-2,H03E18.1,glf-1,H42K12.3,dao-2,R07E3.6,grl-7,T03G6.1,qua-1,dpy-2,dpy-10,dpy-9,bus-8,T26C5.2,mlt-11,lpr-6,lpr-5,lpr-4,lpr-3,Y102A11A.5,Y11D7A.5,Y43D4A.5,grl-15,hhat-1,ZC123.1,ZC434.3,ZK1025.3,wrt-1,w…	http://www.ncbi.nlm.nih.gov/pubmed/25723162
Mutants	UP by aak-2 overexpressed and daf-2 mutant	60	143	666	29469	8.76e-44	2.01e-39	8.37e-42	C14A4.9,C14F11.6,dpy-8,C34F6.1,sym-1,ptr-4,C49F8.3,dpy-3,spp-13,mlt-9,F09F9.2,atf-8,F18C5.5,F22F4.1,sqt-3,pqn-32,clec-180,F33D4.6,dpy-7,noah-2,F56D2.3,abu-13,F58E6.13,bli-2,H03E18.1,glf-1,H42K12.3,K01A2.4,ins-35,dao-2,R11G11.6,R57.2,grl-7,T03G6.1,qua-1,T11B7.2,dpy-2,dpy-10,dpy-9,bus-8,T26C5.2,mlt-11,lpr-6,lpr-5,lpr-4,lpr-3,Y102A11A.5,Y11D7A.5,Y11D7A.9,Y37A1B.7,Y64H9A.2,Y75B7AR.1,grl-15,ZC434.3,ZK…	http://www.ncbi.nlm.nih.gov/pubmed/26959186
Mutants	down by lin-45 mutant (Burton)	73	143	1294	29469	1.01e-42	2.32e-39	9.3e-42	C01F1.5,mlt-10,dhs-16,C14A4.9,C14F11.6,osr-1,C34F6.1,C38C6.3,ptr-4,C49F8.3,C50D2.1,D1054.9,dpy-3,spp-13,mlt-9,F09F9.2,atf-8,F18C5.5,F22F4.1,sqt-3,pqn-32,F30A10.2,clec-180,F33D4.6,dpy-7,F49E10.2,noah-2,F56D2.3,F56D3.1,abu-13,F58E6.13,lips-9,clec-229,H03E18.1,glf-1,H42K12.3,dao-2,R07E3.6,R08E5.3,R57.2,grl-7,T03G6.1,nas-15,qua-1,dpy-2,dpy-10,bus-8,T23F6.1,T26C5.2,mlt-11,lpr-6,lpr-5,lpr-4,lpr-3,W09G1…	https://www.ncbi.nlm.nih.gov/pubmed/28166192
Mutants	down by ife-1 mutant polysome	66	143	953	29469	6.09e-43	1.4e-38	5.37e-41	C01G10.6,mlt-10,gpx-3,C14A4.9,C14F11.6,C31C9.2,dpy-8,C38C6.3,sym-1,C49F8.3,dpy-3,spp-13,mlt-9,F09F9.2,col-128,atf-8,F22F4.1,pqn-32,F33D4.6,nspb-4,dpy-7,mxl-3,noah-2,F56D3.1,abu-13,F57H12.6,F58E6.13,bli-2,glf-1,H42K12.3,K01A2.4,ins-35,K05F1.10,dao-2,R07E3.6,R08E5.3,R11G11.6,R57.2,grl-7,T03G6.1,nas-15,qua-1,dpy-9,bus-8,T23F6.1,T26C5.2,mlt-11,lpr-6,lpr-5,lpr-4,lpr-3,Y102A11A.5,Y11D7A.5,Y11D7A.9,Y37A…	http://www.ncbi.nlm.nih.gov/pubmed/26542024
Mutants	UP by gas-1 mutant, L1 (McCormack)	69	143	1150	29469	9.1e-42	2.09e-37	7.73e-40	dhs-16,C14A4.9,C14F11.6,osr-1,C38C6.3,sym-1,ptr-4,C49F8.3,C50D2.1,dpy-3,F07C3.9,spp-13,mlt-9,F09F9.2,atf-8,F17A9.4,F18C5.5,F22F4.1,sqt-3,pqn-32,aqp-1,clec-180,F33D4.6,dpy-7,noah-2,gyg-1,F56D2.3,F56D3.1,abu-13,F58E6.13,H03E18.1,glf-1,H42K12.3,K01A2.4,K05F1.10,dao-2,R07E3.6,R57.2,grl-7,T03G6.1,qua-1,dpy-2,dpy-10,bus-8,T26C5.2,mlt-11,lpr-6,lpr-5,lpr-4,lpr-3,pck-1,Y102A11A.5,Y11D7A.5,Y11D7A.9,Y37A1B.…	http://www.ncbi.nlm.nih.gov/pubmed/25744875
Mutants	UP by aak-2 overexpressed and rsks-1 mutant	64	143	910	29469	2.28e-40	5.23e-38	1.87e-39	dhs-16,C14A4.9,C14F11.6,dpy-8,C34F6.1,sym-1,ptr-4,C49F8.3,dpy-3,F01G10.9,F07C3.9,spp-13,mlt-9,F09F9.2,atf-8,F22F4.1,sqt-3,pqn-32,clec-180,F33D4.6,dpy-7,F49E12.9,noah-2,F56D2.3,abu-13,F57H12.6,bli-2,H03E18.1,glf-1,H42K12.3,K01A2.4,ins-35,dao-2,R07E3.6,R57.2,grl-7,T03G6.1,qua-1,T11B7.2,dpy-2,dpy-10,dpy-9,bus-8,T26C5.2,mlt-11,lpr-6,lpr-5,lpr-4,lpr-3,Y102A11A.5,Y11D7A.5,Y11D7A.9,Y37A1B.7,Y64H9A.2,Y75…	http://www.ncbi.nlm.nih.gov/pubmed/26959186
Mutants	Down lin-14 mutant	47	143	310	29469	9.79e-41	2.24e-36	7.48e-39	C14A4.9,C14F11.6,dpy-8,sym-1,ptr-4,C50D2.1,dpy-3,spp-13,mlt-9,F18C5.5,F22F4.1,sqt-3,pqn-32,F30A10.2,clec-180,dpy-7,noah-2,F56D2.3,abu-13,H03E18.1,glf-1,H42K12.3,grl-7,T03G6.1,nas-15,qua-1,dpy-2,dpy-10,dpy-9,bus-8,T23F6.1,T26C5.2,mlt-11,lpr-6,lpr-5,lpr-4,lpr-3,Y37A1B.7,grl-15,ZC123.1,cuti-1,ZC434.3,ZK1025.3,bah-1,wrt-1,wrt-10,lon-3	http://www.ncbi.nlm.nih.gov/pubmed/16314527
Mutants	Down tdp-1 mutant	85	143	2281	29469	9.79e-44	2.24e-37	7.48e-39	C01G10.6,mlt-10,gpx-3,C14A4.9,C14F11.6,C31C9.2,dpy-8,osr-1,C34F6.1,C38C6.3,sym-1,ptr-4,C49F8.3,C50D2.1,dpy-3,F01G10.9,spp-13,mlt-9,cpt-5,F09F9.2,col-128,atf-8,F18C5.5,F22F4.1,sqt-3,hsp-1,pqn-32,clec-180,F33D4.6,tatn-1,dpy-7,mxl-3,F49E10.2,F49E12.9,noah-2,F56D3.1,abu-13,F57H12.6,F58E6.13,lips-9,cri-3,bli-2,H03E18.1,glf-1,H42K12.3,cct-4,ins-35,dao-2,R57.2,grl-7,T03G6.1,qua-1,dpy-2,dpy-10,dpy-9,bus-…	http://www.ncbi.nlm.nih.gov/pubmed/22232551
Chemicals/stress	UP by D-glucosamine	69	143	1217	29469	4.02e-40	9.22e-37	2.98e-37	C01F1.5,dhs-16,C14A4.9,C14F11.6,osr-1,C34F6.1,C38C6.3,ptr-4,C49F8.3,C50D2.1,D1054.9,dpy-3,F01G10.9,F07C6.6,spp-13,mlt-9,F09F9.2,atf-8,F18C5.5,F22F4.1,sqt-3,pqn-32,F30A10.2,clec-180,F33D4.6,dpy-7,noah-2,F56D2.3,F56D3.1,abu-13,F58E6.13,lips-9,H03E18.1,glf-1,H42K12.3,dao-2,R07E3.6,R57.2,T03G6.1,nas-15,qua-1,dpy-2,dpy-10,bus-8,T23F6.1,T26C5.2,mlt-11,lpr-6,lpr-5,lpr-4,lpr-3,W09G12.10,Y102A11A.5,Y11D7A…	http://www.ncbi.nlm.nih.gov/pubmed/24714520
Development/Dauer/Aging	down by bar-1(ga80), with development effect	58	143	702	29469	1.88e-38	4.32e-36	1.35e-37	C01F1.5,mlt-10,C14A4.9,C14F11.6,osr-1,C38C6.3,ptr-4,C49F8.3,D1054.9,dpy-3,F01G10.9,F07C6.6,spp-13,mlt-9,cpt-5,F09F9.2,F18C5.5,F22F4.1,pqn-32,F30A10.2,clec-180,F33D4.6,F56D2.3,F56D3.1,abu-13,F57H12.6,bli-2,clec-229,H03E18.1,glf-1,H42K12.3,R07E3.6,R57.2,T03G6.1,qua-1,dpy-2,dpy-10,dpy-9,T26C5.2,mlt-11,lpr-6,lpr-5,W09G12.10,Y102A11A.5,Y11D7A.5,Y11D7A.9,Y37A1B.7,Y43D4A.5,Y64H9A.2,grl-15,hhat-1,cuti-1,…	http://www.ncbi.nlm.nih.gov/pubmed/24819947
DAF/Insulin/food	UP by rapamycin	61	143	862	29469	1.48e-37	3.39e-34	1.03e-36	dhs-16,C14A4.9,C14F11.6,dpy-8,C34F6.1,sym-1,ptr-4,C49F8.3,dpy-3,F01G10.9,spp-13,mlt-9,F09F9.2,col-128,atf-8,F18C5.5,F22F4.1,sqt-3,pqn-32,clec-180,F33D4.6,dpy-7,noah-2,F56D3.1,abu-13,bli-2,H03E18.1,glf-1,H42K12.3,dao-2,R57.2,grl-7,T03G6.1,nas-15,qua-1,T11B7.2,dpy-2,dpy-10,dpy-9,T26C5.2,mlt-11,lpr-6,lpr-5,lpr-4,lpr-3,rhy-1,Y102A11A.5,Y11D7A.5,Y11D7A.9,Y37A1B.7,Y64H9A.2,Y75B7AR.1,grl-15,ZC123.1,nstp…	http://www.ncbi.nlm.nih.gov/pubmed/26676933
Microbes	UP S. marcescens 24h, RNASeq	83	143	2263	29469	1.53e-37	3.51e-36	1.03e-35	C01F1.5,C14F11.6,C18B10.6,dpy-8,osr-1,cyp-25A2,C38C6.3,sym-1,ptr-4,cyp-33C2,C49F8.3,C50D2.1,dpy-3,spp-13,mlt-9,cpt-5,F09F9.2,col-128,atf-8,F18C5.5,F21F8.6,F22F4.1,sqt-3,pqn-32,F30A10.2,clec-180,F33D4.6,F43C1.5,dpy-7,mxl-3,F49E12.9,noah-2,F54F7.8,F56D3.1,abu-13,F57G8.5,F57H12.6,lips-9,H03E18.1,glf-1,H42K12.3,pgp-1,R07E3.6,R08E5.1,R08E5.3,R11G11.6,R57.2,grl-7,T03G6.1,qua-1,dpy-2,dpy-10,dpy-9,bus-8,…	http://www.ncbi.nlm.nih.gov/pubmed/21602919
Mutants	UP hpl-1 KO	55	143	607	29469	1.57e-38	3.6e-35	1.03e-35	mlt-10,C14F11.6,dpy-8,osr-1,sym-1,ptr-4,spp-13,mlt-9,col-128,pqn-32,clec-180,F33D4.6,nspb-4,dpy-7,F56D3.1,abu-13,lips-9,bli-2,H03E18.1,H42K12.3,ins-35,dao-2,R07E3.6,R08E5.1,R08E5.3,R11G11.6,R57.2,grl-7,T03G6.1,qua-1,dpy-2,dpy-10,dpy-9,mlt-11,lpr-6,lpr-5,lpr-4,lpr-3,Y102A11A.5,Y11D7A.5,Y11D7A.9,Y43D4A.5,clec-72,Y47H9C.1,Y75B7AR.1,grl-15,ZC204.12,nstp-3,cuti-1,ZC434.3,ZK1025.3,bah-1,wrt-10,wrt-6,lo…	http://www.ncbi.nlm.nih.gov/pubmed/22083954
Mutants	UP by crtc-1 and aak-2 mutant (Burkewitz)	57	143	698	29469	3.98e-38	9.12e-35	2.53e-35	mlt-10,C14A4.9,C14F11.6,dpy-8,C34F6.1,C38C6.3,sym-1,ptr-4,C50D2.1,D1054.9,dpy-3,spp-13,mlt-9,F09F9.2,F22F4.1,pqn-32,clec-180,F33D4.6,dpy-7,F49E10.2,noah-2,F56D2.3,F56D3.1,abu-13,F57H12.6,lips-9,bli-2,H03E18.1,glf-1,H42K12.3,pgp-1,dao-2,R07E3.6,grl-7,T03G6.1,qua-1,dpy-2,dpy-10,dpy-9,bus-8,T26C5.2,mlt-11,lpr-6,lpr-5,lpr-4,lpr-3,Y102A11A.5,Y11D7A.5,Y43D4A.5,grl-15,ZC123.1,ZC434.3,ZK1025.3,wrt-1,wrt-…	http://www.ncbi.nlm.nih.gov/pubmed/25723162
DAF/Insulin/food	UP by dafachronic acid (daf-12 activated)	55	143	653	29469	8.42e-37	1.93e-32	5.22e-35	C01F1.5,dhs-16,C14A4.9,C14F11.6,dpy-8,osr-1,C38C6.3,sym-1,ptr-4,dpy-3,F01G10.9,spp-13,mlt-9,F09F9.2,col-128,atf-8,F18C5.5,F22F4.1,clec-180,F33D4.6,hsp-12.3,dpy-7,F49E10.2,noah-2,F56D2.3,F56D3.1,F57H12.6,bli-2,H03E18.1,H42K12.3,K01A2.4,R07E3.6,R57.2,T03G6.1,qua-1,dpy-2,dpy-10,dpy-9,bus-8,T26C5.2,mlt-11,lpr-6,lpr-4,lpr-3,Y11D7A.5,Y37A1B.7,Y47H9C.1,grl-15,ZC123.1,nstp-3,cuti-1,bah-1,wrt-1,wrt-10,lon…	http://www.ncbi.nlm.nih.gov/pubmed/25774872
Mutants	UP by dpy-21 mutant (Delaney)	63	143	1027	29469	9.94e-37	2.28e-32	6e-35	mlt-10,C14A4.9,dpy-8,osr-1,C34F6.1,C38C6.3,C49F8.3,C50D2.1,D1054.9,E04D5.4,spp-13,mlt-9,F09F9.2,ugt-37,atf-8,F18C5.5,F22F4.1,sqt-3,pqn-32,F30A10.2,dpy-7,F49E10.2,F56D2.3,abu-13,lips-9,H03E18.1,H42K12.3,K05F6.10,pgp-1,R07E3.6,R11G11.6,grl-7,nas-15,qua-1,T11B7.2,dpy-2,dpy-10,bus-8,T23F6.1,T26C5.2,lpr-6,lpr-5,lpr-4,lpr-3,W09G12.10,Y102A11A.5,Y11D7A.9,Y37A1B.7,nspe-1,Y43D4A.5,Y47H9C.1,Y64H9A.2,Y75B7A…	https://www.ncbi.nlm.nih.gov/pubmed/28209779
Chemicals/stress	Down by pRJ-Fr.5	44	143	295	29469	1.27e-35	2.91e-33	7.47e-34	C01F1.5,mlt-10,dpy-8,C34F6.1,C38C6.3,ptr-4,C49F8.3,D1054.9,spp-13,mlt-9,col-128,pqn-32,F30A10.2,clec-180,F33D4.6,grl-27,F49E10.2,F56D3.1,abu-13,F57H12.6,lips-9,bli-2,clec-229,H42K12.3,pgp-1,R11G11.6,grl-7,nas-15,qua-1,dpy-9,bus-8,W09G12.10,Y102A11A.5,Y11D7A.5,Y43D4A.5,Y75B7AR.1,grl-15,str-168,ZC434.3,ZK1025.3,bah-1,ZK154.1,wrt-6,lon-3	http://www.ncbi.nlm.nih.gov/pubmed/21858156
Mutants	down by daf-9 mutant	56	143	701	29469	1.43e-37	3.28e-32	8.21e-35	mlt-10,C14F11.6,dpy-8,C34F6.1,C38C6.3,sym-1,ptr-4,C49F8.3,D1054.9,dpy-3,mlt-9,F09F9.2,F22F4.1,pqn-32,clec-180,F33D4.6,dpy-7,F49E10.2,noah-2,F56D2.3,F56D3.1,abu-13,F58E6.13,lips-9,bli-2,clec-229,H03E18.1,H42K12.3,dao-2,R07E3.6,R57.2,grl-7,T03G6.1,nas-15,qua-1,dpy-2,dpy-10,T23F6.1,mlt-11,lpr-6,lpr-5,lpr-4,lpr-3,Y102A11A.5,Y11D7A.9,Y37A1B.7,Y75B7AR.1,grl-15,hhat-1,ZC123.1,cuti-1,ZK1025.3,wrt-10,ZK15…	http://www.ncbi.nlm.nih.gov/geo/query/acc.cgi?acc=GSE41661
Mutants	down by ogt-1 (ok1474) mutant	45	143	336	29469	1.03e-34	2.36e-32	5.76e-34	mlt-10,C14A4.9,C14F11.6,osr-1,C38C6.3,ptr-4,F18C5.5,F22F4.1,pqn-32,F33D4.6,grl-27,F49E10.2,F56D3.1,abu-13,F57H12.6,F58E6.13,lips-9,bli-2,H03E18.1,glf-1,H42K12.3,ins-35,R11G11.6,grl-7,T03G6.1,nas-15,qua-1,bus-8,T23F6.1,T26C5.2,mlt-11,Y11D7A.5,Y11D7A.9,Y43D4A.5,Y47H9C.1,Y75B7AR.1,grl-15,cuti-1,ZC434.3,ZK1025.3,bah-1,wrt-1,ZK154.1,bus-17,lon-3	http://www.ncbi.nlm.nih.gov/pubmed/25474640
Other	Cluster 6, cycling expression postembryonic	40	143	218	29469	2.13e-35	4.88e-32	1.16e-32	mlt-10,C14A4.9,dpy-8,osr-1,C38C6.3,D1054.9,spp-13,mlt-9,F09F9.2,F18C5.5,F22F4.1,sqt-3,pqn-32,F30A10.2,F33D4.6,grl-27,F49E10.2,F56D2.3,abu-13,lips-9,glf-1,H42K12.3,R07E3.6,grl-7,nas-15,qua-1,T23F6.1,T26C5.2,Y102A11A.5,Y11D7A.5,Y64H9A.2,Y75B7AR.1,grl-15,ZC123.1,ZC434.3,ZK1025.3,bah-1,wrt-1,wrt-6,lon-3	http://www.ncbi.nlm.nih.gov/pubmed/24036951
Microbes	UP P.luminescens 24h, RNASeq	88	143	3017	29469	1.92e-34	4.41e-31	1.03e-31	C01F1.5,mlt-10,ugt-26,C14F11.6,C18B10.6,dpy-8,osr-1,C34F6.1,cyp-25A2,C38C6.3,sym-1,ptr-4,C49F8.3,C50D2.1,D1054.9,dpy-3,spp-13,mlt-9,cpt-5,F09F9.2,ugt-37,col-128,atf-8,F18C5.5,F22F4.1,sqt-3,pqn-32,F30A10.2,clec-180,F33D4.6,tatn-1,F43C1.5,dpy-7,F49E10.2,F49E12.9,noah-2,F56D3.1,abu-13,lips-9,clec-229,H03E18.1,glf-1,H42K12.3,cct-4,K05F1.10,pgp-1,dao-2,R07E3.6,R11G11.6,R57.2,grl-7,T03G6.1,nas-15,qua-1…	http://www.ncbi.nlm.nih.gov/pubmed/21602919
Development/Dauer/Aging	Late stage Nodes	39	143	209	29469	2.28e-33	5.22e-31	1.19e-32	dpy-8,osr-1,C34F6.1,C38C6.3,sym-1,ptr-4,C50D2.1,dpy-3,spp-13,F09F9.2,col-128,F18C5.5,F22F4.1,sqt-3,F30A10.2,clec-180,noah-2,F56D2.3,abu-13,F57H12.6,lips-9,R07E3.6,qua-1,dpy-2,T23F6.1,T26C5.2,lpr-5,lpr-4,lpr-3,Y37A1B.7,grl-15,ZC123.1,nstp-3,cuti-1,ZC434.3,bah-1,wrt-1,wrt-10,lon-3	http://www.ncbi.nlm.nih.gov/pubmed/12620986
Mutants	UP by tdp-1(ok803) mutant	59	143	923	29469	4.67e-34	1.07e-30	2.38e-31	C01F1.5,dhs-16,ugt-26,C14A4.9,C14F11.6,dpy-8,osr-1,C38C6.3,sym-1,ptr-4,C50D2.1,dpy-3,F01G10.9,spp-13,mlt-9,F09F9.2,col-128,atf-8,F18C5.5,F22F4.1,F30A10.2,clec-180,F33D4.6,dpy-7,noah-2,F57H12.6,lips-9,bli-2,H03E18.1,glf-1,H42K12.3,dao-2,R07E3.6,R08E5.1,R08E5.3,R57.2,T03G6.1,qua-1,dpy-2,dpy-10,dpy-9,T26C5.2,lpr-6,lpr-5,lpr-4,lpr-3,Y102A11A.5,Y11D7A.5,Y11D7A.9,Y37A1B.7,Y64H9A.2,grl-15,hhat-1,cuti-1,…	http://www.ncbi.nlm.nih.gov/pubmed/25391662
Microbes	UP P.luminescens 24h, TillingArray	95	143	3782	29469	4.84e-34	1.11e-29	2.41e-32	C01F1.5,C01G10.6,mlt-10,dhs-16,ugt-26,gpx-3,C14A4.9,C14F11.6,dpy-8,osr-1,C34F6.1,cyp-25A2,C38C6.3,sym-1,ptr-4,C49F8.3,C50D2.1,C56G2.9,D1054.9,dpy-3,F01G10.9,F07C6.6,spp-13,mlt-9,F09F9.2,ugt-37,col-128,atf-8,F18C5.5,F22F4.1,sqt-3,pqn-32,F30A10.2,clec-180,F33D4.6,tatn-1,F43C1.5,dpy-7,F49E10.2,F49E12.9,noah-2,F54F7.8,F56D3.1,abu-13,F57G8.5,lips-9,clec-229,H03E18.1,glf-1,H42K12.3,K05F1.10,K09E9.4,dao…	http://www.ncbi.nlm.nih.gov/pubmed/21602919
Mutants	down by ets-4 RNAi (Habacher)	56	143	828	29469	1.3e-31	2.99e-28	6.36e-31	mlt-10,C14A4.9,C14F11.6,dpy-8,sym-1,ptr-4,C49A9.3,dpy-3,mlt-9,cpt-5,F09F9.2,ugt-37,col-128,F22F4.1,sqt-3,pqn-32,F30A10.2,clec-180,F33D4.6,F43C1.5,dpy-7,F49E12.9,noah-2,F56D3.1,abu-13,F57H12.6,F58E6.13,lips-9,bli-2,H03E18.1,glf-1,H42K12.3,K01A2.4,dao-2,grl-7,T03G6.1,qua-1,dpy-2,T26C5.2,mlt-11,lpr-6,lpr-5,lpr-4,lpr-3,Y102A11A.5,Y43D4A.5,clec-72,grl-15,ZC123.1,cuti-1,ZC434.3,ZK1025.3,wrt-1,wrt-10,wr…	https://www.ncbi.nlm.nih.gov/pubmed/27746047
Development/Dauer/Aging	Dauer recovery	74	143	2040	29469	3.9e-31	8.95e-29	1.87e-28	dhs-16,gpx-3,C14A4.9,C14F11.6,C31C9.2,dpy-8,osr-1,C34F6.1,cyp-25A2,C38C6.3,sym-1,ptr-4,cyp-33C2,C49A9.3,C50D2.1,D1054.9,dpy-3,spp-13,mlt-9,cpt-5,F09F9.2,ugt-37,col-128,atf-8,F17A9.4,F18C5.5,F21A3.2,F22F4.1,sqt-3,pqn-32,F30A10.2,clec-180,dpy-7,F49E10.2,noah-2,F56D2.3,F56D3.1,abu-13,F57G8.5,F57H12.6,lips-9,cri-3,H03E18.1,glf-1,H42K12.3,K01A2.4,pgp-1,R07E3.6,grl-7,T03G6.1,nas-15,qua-1,dpy-2,dpy-10,d…	http://www.ncbi.nlm.nih.gov/pubmed/12620986
Development/Dauer/Aging	Dauer specific	69	143	1677	29469	5.98e-31	1.37e-26	2.8e-29	dhs-16,gpx-3,C14A4.9,C31C9.2,dpy-8,osr-1,C34F6.1,C38C6.3,sym-1,ptr-4,cyp-33C2,C49A9.3,C50D2.1,D1054.9,dpy-3,spp-13,mlt-9,cpt-5,F09F9.2,ugt-37,col-128,F17A9.4,F18C5.5,F21A3.2,F22F4.1,sqt-3,pqn-32,F30A10.2,clec-180,dpy-7,F49E10.2,noah-2,F56D2.3,F56D3.1,abu-13,F57G8.5,F57H12.6,lips-9,cri-3,H03E18.1,H42K12.3,K01A2.4,pgp-1,R07E3.6,grl-7,nas-15,qua-1,dpy-2,dpy-10,dpy-9,bus-8,T23F6.1,T26C5.2,mlt-11,lpr-…	http://www.ncbi.nlm.nih.gov/pubmed/12620986
Mutants	Down xbp-1 mutant on daf-2(e1370)	36	143	199	29469	7.15e-30	1.64e-25	3.28e-28	C14A4.9,dpy-8,C38C6.3,sym-1,ptr-4,mlt-9,F09F9.2,pqn-32,F33D4.6,dpy-7,F56D3.1,abu-13,F57H12.6,F58E6.13,lips-9,bli-2,glf-1,H42K12.3,dao-2,R11G11.6,grl-7,T03G6.1,qua-1,dpy-2,lpr-6,lpr-5,lpr-3,Y102A11A.5,Y11D7A.5,Y37A1B.7,Y43D4A.5,hhat-1,wrt-10,ZK154.1,wrt-6,lon-3	http://www.ncbi.nlm.nih.gov/pubmed/20460307
Mutants	UP by crh-1 mutant (Xiao)	57	143	1023	29469	6.22e-29	1.43e-24	2.8e-26	C01F1.5,C01G10.6,dhs-16,C14F11.6,C34F6.1,sym-1,ptr-4,D1054.9,dpy-3,spp-13,mlt-9,F09F9.2,col-128,F18C5.5,F22F4.1,F30A10.2,clec-180,dpy-7,mxl-3,F49E10.2,noah-2,F56D2.3,F57H12.6,H03E18.1,glf-1,H42K12.3,ins-35,dao-2,R07E3.6,R11G11.6,R57.2,T03G6.1,nas-15,qua-1,dpy-2,dpy-10,dpy-9,bus-8,T26C5.2,mlt-11,lpr-6,lpr-5,lpr-4,lpr-3,Y102A11A.5,Y37A1B.7,clec-72,Y64H9A.2,Y75B7AR.1,grl-15,hhat-1,nstp-3,cuti-1,wrt-…	http://www.ncbi.nlm.nih.gov/geo/query/acc.cgi?acc=GSE40809
Development/Dauer/Aging	down by Dauer vs. Dauer recovery 12 h (McElwee)	59	143	1166	29469	2.6e-28	5.95e-26	1.14e-25	C01F1.5,C14F11.6,dpy-8,C34F6.1,C38C6.3,sym-1,ptr-4,C50D2.1,D1054.9,dpy-3,spp-13,mlt-9,F09F9.2,F18C5.5,F22F4.1,sqt-3,pqn-32,clec-180,dpy-7,F49E12.9,noah-2,F56D2.3,F56D3.1,abu-13,F57G8.5,F57H12.6,cri-3,bli-2,H03E18.1,glf-1,H42K12.3,R07E3.6,grl-7,T03G6.1,nas-15,qua-1,T11B7.2,dpy-2,dpy-10,dpy-9,bus-8,T23F6.1,T26C5.2,mlt-11,lpr-6,lpr-5,lpr-4,lpr-3,Y37A1B.7,grl-15,ZC123.1,nstp-3,ZC434.3,bah-1,wrt-1,wrt…	http://www.ncbi.nlm.nih.gov/pubmed/15308663
Chemicals/stress	UP by arsenic, high dose	49	143	655	29469	3.42e-27	7.85e-25	1.48e-25	nhr-76,mlt-10,C14A4.9,osr-1,cyp-25A2,sym-1,dpy-3,F01G10.9,F18C5.5,aqp-1,clec-180,F33D4.6,F43C1.5,dpy-7,F58E6.13,bli-2,glf-1,H42K12.3,ins-35,K05F1.10,pgp-1,dao-2,R07E3.6,R08E5.1,R08E5.3,R11G11.6,R57.2,grl-7,T03G6.1,dpy-2,dpy-10,dpy-9,T26C5.2,mlt-11,lpr-6,lpr-5,lpr-4,lpr-3,pck-1,Y102A11A.5,Y11D7A.5,Y64H9A.2,ZC123.1,cuti-1,ZC434.3,bah-1,wrt-10,ZK154.1,lon-3	http://www.ncbi.nlm.nih.gov/pubmed/23894281
DAF/Insulin/food	UP daf-2 (e1370) vs. wildtype	89	143	3720	29469	4.06e-28	9.3e-25	1.72e-26	C01F1.5,mlt-10,dhs-16,gpx-3,C14A4.9,C14F11.6,dpy-8,osr-1,C34F6.1,C38C6.3,sym-1,ptr-4,cyp-33C2,C49F8.3,C50D2.1,D1054.9,dpy-3,F01G10.9,spp-13,mlt-9,F09F9.2,ugt-37,col-128,atf-8,F18C5.5,F22F4.1,sqt-3,pqn-32,F30A10.2,clec-180,F33D4.6,hsp-12.3,F41G3.21,dpy-7,F49E10.2,noah-2,F56D2.3,F56D3.1,abu-13,F57H12.6,F58E6.13,lips-9,H03E18.1,glf-1,H42K12.3,K01A2.4,K09E9.4,dao-2,R07E3.6,R08E5.1,R57.2,grl-7,T03G6.1…	http://www.ncbi.nlm.nih.gov/pubmed/22482728
Mutants	down by kin-1 mutant	41	143	362	29469	6.48e-29	1.48e-23	2.7e-26	C01F1.5,C14A4.9,C31C9.2,osr-1,C38C6.3,C50D2.1,D1054.9,mlt-9,F18C5.5,F22F4.1,pqn-32,clec-180,F33D4.6,grl-27,mxl-3,F49E10.2,noah-2,F56D3.1,abu-13,F57H12.6,F58E6.13,bli-2,H03E18.1,glf-1,H42K12.3,R07E3.6,grl-7,T03G6.1,qua-1,T23F6.1,T26C5.2,mlt-11,W09G12.10,Y102A11A.5,Y11D7A.5,Y43D4A.5,ZC123.1,cuti-1,ZC434.3,ZK1025.3,wrt-6	http://www.ncbi.nlm.nih.gov/geo/query/acc.cgi?acc=GSE40809
Mutants	UP by met2;set-25 mutant (eemb)	54	143	907	29469	7.52e-28	1.72e-23	3.08e-26	C14A4.9,osr-1,C34F6.1,C38C6.3,ptr-4,C49F8.3,C50D2.1,D1054.9,dpy-3,spp-13,mlt-9,F09F9.2,atf-8,F18C5.5,F22F4.1,sqt-3,pqn-32,F30A10.2,clec-180,F33D4.6,tatn-1,dpy-7,F49E10.2,F56D3.1,abu-13,F58E6.13,H03E18.1,glf-1,H42K12.3,R07E3.6,R57.2,grl-7,T03G6.1,qua-1,dpy-2,bus-8,T26C5.2,mlt-11,lpr-6,lpr-5,lpr-4,lpr-3,pck-1,Y102A11A.5,Y37A1B.7,clec-72,grl-15,hhat-1,ZC123.1,nstp-3,wrt-1,ZK154.1,wrt-6,lon-3	https://www.ncbi.nlm.nih.gov/geo/query/acc.cgi?acc=GSE100726
Mutants	Down tax-6 null	54	143	943	29469	5.62e-27	1.29e-22	2.26e-24	C01F1.5,mlt-10,C14A4.9,C31C9.2,osr-1,C34F6.1,C38C6.3,sym-1,ptr-4,C50D2.1,D1054.9,F01G10.9,spp-13,mlt-9,cpt-5,F09F9.2,F18C5.5,F22F4.1,pqn-32,clec-180,F33D4.6,F43C1.5,F49E10.2,F49E12.9,F56D2.3,F56D3.1,abu-13,F57G8.5,F58E6.13,lips-9,bli-2,H03E18.1,glf-1,H42K12.3,R07E3.6,grl-7,T03G6.1,qua-1,bus-8,T26C5.2,ret-1,rhy-1,Y102A11A.5,Y11D7A.5,Y37A1B.7,Y43D4A.5,grl-15,ZC123.1,nstp-3,ZC434.3,wrt-1,ZK154.1,wrt…	http://www.ncbi.nlm.nih.gov/pubmed/21331044
DAF/Insulin/food	down by daf-2 mutant (Kumar)	64	143	1566	29469	6.62e-27	1.52e-22	2.62e-24	C01G10.6,mlt-10,C14A4.9,dpy-8,C38C6.3,sym-1,ptr-4,C49F8.3,C50D2.1,dpy-3,mlt-9,F09F9.2,atf-8,F17A9.4,F18C5.5,F22F4.1,sqt-3,pqn-32,F30A10.2,nspb-4,dpy-7,noah-2,F56D3.1,lips-9,cri-3,clec-229,H03E18.1,glf-1,H42K12.3,K01A2.4,R07E3.6,R11G11.6,grl-7,T03G6.1,dpy-2,dpy-10,dpy-9,bus-8,T23F6.1,T26C5.2,mlt-11,lpr-6,lpr-5,lpr-4,lpr-3,W09G12.10,Y102A11A.5,Y11D7A.9,Y37A1B.7,Y64H9A.2,Y75B7AR.1,grl-15,str-168,hha…	http://www.ncbi.nlm.nih.gov/pubmed/26539642
Mutants	Down wdr-5 mutant day 1	84	143	3412	29469	7.43e-26	1.7e-21	2.89e-23	C01F1.5,mlt-10,gpx-3,C14A4.9,C14F11.6,C31C9.2,dpy-8,osr-1,C34F6.1,cyp-25A2,sym-1,ptr-4,C49F8.3,C50D2.1,D1054.9,E04D5.4,dpy-3,F01G10.9,spp-13,mlt-9,col-128,atf-8,F17A9.4,F18C5.5,F22F4.1,hsp-1,pqn-32,clec-180,F33D4.6,tatn-1,dpy-7,mxl-3,F49E10.2,F49E12.9,noah-2,gyg-1,F56D2.3,F56D3.1,abu-13,F57G8.5,lips-9,cri-3,glf-1,H42K12.3,cct-4,pgp-1,R07E3.6,R08E5.1,R08E5.3,R57.2,grl-7,nas-15,qua-1,T11B7.2,dpy-2,…	http://www.ncbi.nlm.nih.gov/pubmed/22012258
Mutants	UP by met-2 mutant (eemb)	83	143	3335	29469	1.42e-24	3.26e-21	5.43e-23	C01F1.5,dhs-16,ugt-26,C14A4.9,osr-1,C34F6.1,cyp-25A2,C38C6.3,ptr-4,C49F8.3,C50D2.1,D1054.9,dpy-3,F01G10.9,spp-13,mlt-9,F09F9.2,col-128,atf-8,F18C5.5,F21A3.2,F22F4.1,sqt-3,pqn-32,F30A10.2,aqp-1,clec-180,F33D4.6,hsp-12.3,F41G3.21,dpy-7,F49E10.2,noah-2,F56D2.3,F56D3.1,abu-13,F57H12.6,F58E6.13,lips-9,H03E18.1,glf-1,H42K12.3,K05F1.10,pgp-1,dao-2,R07E3.6,R57.2,grl-7,T03G6.1,nas-15,qua-1,dpy-2,dpy-10,bu…	https://www.ncbi.nlm.nih.gov/geo/query/acc.cgi?acc=GSE100726
Mutants	Down crh-1 null	44	143	532	29469	2.57e-24	5.89e-22	9.66e-24	C01F1.5,mlt-10,C14A4.9,C31C9.2,osr-1,C38C6.3,C49F8.3,C50D2.1,D1054.9,spp-13,mlt-9,F09F9.2,F18C5.5,F22F4.1,pqn-32,F33D4.6,F49E10.2,F49E12.9,F56D2.3,F56D3.1,abu-13,F58E6.13,lips-9,bli-2,H03E18.1,glf-1,H42K12.3,R11G11.6,grl-7,nas-15,qua-1,bus-8,rhy-1,Y11D7A.5,Y11D7A.9,Y43D4A.5,Y75B7AR.1,grl-15,ZC123.1,ZC434.3,wrt-1,ZK154.1,wrt-6,lon-3	http://www.ncbi.nlm.nih.gov/pubmed/21331044
Mutants	UP D2030.4 RNAi ETC complex I	66	143	1847	29469	7.53e-25	1.73e-20	2.78e-23	C01G10.6,mlt-10,ugt-26,C31C9.2,dpy-8,C34F6.1,sym-1,ptr-4,C49A9.3,D1054.9,dpy-3,F01G10.9,mlt-9,col-128,pqn-32,clec-180,F33D4.6,nspb-4,F43C1.5,F49E10.2,F49E12.9,F56D2.3,F56D3.1,abu-13,F57G8.5,F57H12.6,F58E6.13,lips-9,bli-2,H03E18.1,H42K12.3,K01A2.4,ins-35,K05F1.10,pgp-1,R07E3.6,R08E5.3,R11G11.6,R57.2,grl-7,nas-15,qua-1,T11B7.2,dpy-9,T26C5.2,mlt-11,lpr-6,lpr-5,lpr-4,lpr-3,rhy-1,Y102A11A.5,Y11D7A.5,Y…	http://www.ncbi.nlm.nih.gov/pubmed/18178500
Mutants	UP by ahr-1 (ia03) mutant	33	143	197	29469	8.13e-25	1.86e-20	2.96e-23	C14F11.6,dpy-8,sym-1,dpy-3,F09F9.2,col-128,F22F4.1,clec-180,noah-2,F57H12.6,K01A2.4,ins-35,dao-2,R07E3.6,R57.2,T03G6.1,dpy-2,dpy-10,dpy-9,T26C5.2,mlt-11,lpr-6,lpr-5,lpr-4,lpr-3,Y102A11A.5,Y37A1B.7,Y43D4A.5,clec-72,Y47H9C.1,Y64H9A.2,cuti-1,wrt-10	http://www.ncbi.nlm.nih.gov/pubmed/24463456
Other	Cluster 1, cycling expression postembryonic	34	143	223	29469	1.19e-23	2.73e-20	4.27e-22	C01F1.5,C14F11.6,C34F6.1,sym-1,ptr-4,C50D2.1,dpy-3,F01G10.9,col-128,atf-8,clec-180,dpy-7,noah-2,F56D3.1,H03E18.1,dao-2,R57.2,T03G6.1,dpy-2,dpy-10,dpy-9,bus-8,mlt-11,lpr-6,lpr-5,lpr-4,lpr-3,W09G12.10,Y11D7A.9,Y37A1B.7,hhat-1,nstp-3,cuti-1,wrt-10	http://www.ncbi.nlm.nih.gov/pubmed/24036951
Chemicals/stress	down by UV (Choi)	66	143	1928	29469	1.03e-22	2.35e-19	3.62e-22	gpx-3,C14A4.9,C14F11.6,C38C6.3,sym-1,ptr-4,C49F8.3,C50D2.1,E04D5.4,F07C3.9,spp-13,mlt-9,F09F9.2,atf-8,F18C5.5,F21A3.2,F22F4.1,sqt-3,pqn-32,aqp-1,F33D4.6,hsp-12.3,tatn-1,dpy-7,mxl-3,noah-2,gyg-1,F56D3.1,abu-13,F58E6.13,H03E18.1,glf-1,H42K12.3,K05F1.10,dao-2,R07E3.6,R08E5.3,R57.2,grl-7,T03G6.1,dpy-2,dpy-10,bus-8,T26C5.2,mlt-11,lpr-6,lpr-5,lpr-4,lpr-3,pck-1,ret-1,Y102A11A.5,Y11D7A.9,Y37A1B.7,nspe-1,…	https://www.ncbi.nlm.nih.gov/geo/query/acc.cgi?acc=GSE84441
Development/Dauer/Aging	Down aak-2 null	37	143	327	29469	1.75e-23	4.02e-20	6.09e-21	C01F1.5,dhs-16,C14A4.9,C14F11.6,dpy-8,osr-1,C34F6.1,F01G10.9,mlt-9,F09F9.2,atf-8,F18C5.5,F22F4.1,aqp-1,clec-180,dpy-7,F56D2.3,F57H12.6,H03E18.1,glf-1,H42K12.3,R07E3.6,R57.2,T03G6.1,dpy-2,T26C5.2,lpr-6,lpr-5,rhy-1,Y102A11A.5,Y37A1B.7,Y43D4A.5,Y64H9A.2,grl-15,ZC123.1,ZC434.3,wrt-1	http://www.ncbi.nlm.nih.gov/pubmed/21331044
Development/Dauer/Aging	UP sma-2 L4 or sma-4 L4 vs. N2	42	143	510	29469	2.78e-23	6.38e-20	9.52e-22	C14A4.9,C14F11.6,dpy-8,osr-1,sym-1,ptr-4,C50D2.1,F09F9.2,col-128,F22F4.1,pqn-32,F33D4.6,dpy-7,noah-2,H03E18.1,H42K12.3,ins-35,dao-2,R07E3.6,R57.2,T03G6.1,dpy-2,dpy-10,dpy-9,T26C5.2,mlt-11,lpr-6,lpr-5,lpr-3,Y102A11A.5,Y11D7A.9,Y37A1B.7,Y64H9A.2,ZC123.1,nstp-3,cuti-1,ZK1025.3,bah-1,wrt-1,wrt-10,bus-17,lon-3	http://www.ncbi.nlm.nih.gov/pubmed/20946987
Chemicals/stress	down by UV irradiation	45	143	658	29469	1.07e-21	2.45e-18	3.61e-21	mlt-10,C14A4.9,C14F11.6,C31C9.2,osr-1,C38C6.3,C49F8.3,C50D2.1,D1054.9,spp-13,mlt-9,F09F9.2,F18C5.5,F22F4.1,sqt-3,pqn-32,F33D4.6,tatn-1,F49E10.2,F56D2.3,F56D3.1,abu-13,F58E6.13,lips-9,glf-1,H42K12.3,R11G11.6,grl-7,nas-15,qua-1,bus-8,T23F6.1,Y11D7A.5,Y11D7A.9,Y75B7AR.1,grl-15,ZC123.1,nstp-3,ZC434.3,ZK1025.3,bah-1,wrt-1,ZK154.1,wrt-6,lon-3	http://www.ncbi.nlm.nih.gov/pubmed/25419847
Chemicals/stress	down by UV and TiO2 (Choi)	65	143	1935	29469	1.55e-21	3.55e-18	5.15e-21	gpx-3,C14A4.9,C14F11.6,C38C6.3,sym-1,ptr-4,C49F8.3,C50D2.1,E04D5.4,F07C3.9,spp-13,mlt-9,F09F9.2,atf-8,F18C5.5,F21A3.2,F22F4.1,sqt-3,pqn-32,aqp-1,F33D4.6,hsp-12.3,tatn-1,dpy-7,mxl-3,noah-2,gyg-1,F56D3.1,abu-13,F58E6.13,H03E18.1,glf-1,H42K12.3,K05F1.10,dao-2,R07E3.6,R08E5.3,grl-7,T03G6.1,dpy-2,dpy-10,bus-8,T26C5.2,mlt-11,lpr-6,lpr-5,lpr-4,lpr-3,pck-1,ret-1,Y102A11A.5,Y11D7A.9,Y37A1B.7,nspe-1,clec-7…	https://www.ncbi.nlm.nih.gov/geo/query/acc.cgi?acc=GSE84441
Microbes	down by S. aureus (Bond)	35	143	291	29469	3.19e-21	7.31e-19	1.04e-19	C01F1.5,mlt-10,ugt-26,C14A4.9,osr-1,C38C6.3,F18C5.5,F22F4.1,pqn-32,clec-180,F33D4.6,grl-27,tatn-1,F49E10.2,bli-2,H03E18.1,glf-1,H42K12.3,pgp-1,grl-7,qua-1,dpy-2,bus-8,T26C5.2,Y37A1B.7,Y43D4A.5,grl-15,str-168,ZC123.1,ZC434.3,ZK1025.3,bah-1,wrt-1,ZK154.1,lon-3	http://www.ncbi.nlm.nih.gov/pubmed/25474640
Mutants	down by ife-1 mutant non-polysome	49	143	900	29469	1.06e-20	2.43e-18	3.43e-19	C14A4.9,C14F11.6,dpy-8,sym-1,C49F8.3,dpy-3,spp-13,mlt-9,cpt-5,F09F9.2,col-128,F22F4.1,pqn-32,aqp-1,F33D4.6,nspb-4,dpy-7,mxl-3,F49E10.2,abu-13,bli-2,H42K12.3,ins-35,K05F6.10,dao-2,R08E5.3,grl-7,T03G6.1,dpy-2,dpy-9,bus-8,mlt-11,lpr-6,lpr-4,lpr-3,pck-1,Y102A11A.5,Y11D7A.9,Y37A1B.7,clec-72,Y64H9A.2,grl-15,ZC204.12,cuti-1,wrt-1,wrt-10,ZK154.1,bus-17,lon-3	http://www.ncbi.nlm.nih.gov/pubmed/26542024
Mutants	UP by gld-2 RNAi	41	143	547	29469	1.1e-19	2.52e-17	3.5e-19	C01F1.5,C14A4.9,C14F11.6,C38C6.3,ptr-4,C49F8.3,dpy-3,mlt-9,F09F9.2,atf-8,F18C5.5,F22F4.1,sqt-3,F30A10.2,clec-180,F33D4.6,hsp-12.3,F41G3.21,F56D3.1,abu-13,H03E18.1,glf-1,H42K12.3,K09E9.4,grl-7,qua-1,dpy-2,bus-8,T26C5.2,mlt-11,lpr-5,lpr-4,lpr-3,rhy-1,Y37A1B.7,nspe-1,grl-15,ZC123.1,ZK1025.3,wrt-1,wrt-6	http://www.ncbi.nlm.nih.gov/pubmed/26096734
Mutants	down by gei-8(ok1671) homozygous mutant	44	143	685	29469	1.2e-19	2.75e-17	3.76e-18	mlt-10,C14A4.9,C14F11.6,C31C9.2,dpy-8,C38C6.3,sym-1,ptr-4,C49F8.3,C50D2.1,spp-13,mlt-9,F09F9.2,ugt-37,sqt-3,pqn-32,clec-180,F33D4.6,mxl-3,noah-2,F56D2.3,F56D3.1,H03E18.1,H42K12.3,dao-2,R07E3.6,R11G11.6,grl-7,dpy-2,dpy-10,dpy-9,mlt-11,lpr-6,lpr-4,lpr-3,Y102A11A.5,Y37A1B.7,Y75B7AR.1,grl-15,ZC123.1,ZK1025.3,wrt-1,wrt-10,lon-3	http://www.ncbi.nlm.nih.gov/pubmed/23484030
[truncated: 45 more rows]

## Sheet: C7
Category	Term	Counts	ListSize	PopHit	Pop.Size	Pvalue	Bonferroni	FDR	OverlappedID	Refs
[truncated: 313 more rows]

## Sheet: C8
Category	Term	Counts	ListSize	PopHit	Pop.Size	Pvalue	Bonferroni	FDR	OverlappedID	Refs
[truncated: 143 more rows]

## Sheet: C9
Category	Term	Counts	ListSize	PopHit	Pop.Size	Pvalue	Bonferroni	FDR	OverlappedID	Refs
[truncated: 134 more rows]

[truncated: 1 more sheets: C10]
