# Supplementary material for: The C. elegans GATA transcription factor elt-2 mediates distinct transcriptional responses and opposite infection outcomes towards different Bacillus thuringiensis strains
Source: PLoS Pathog. 2020 Sep 24;16(9):e1008826. doi: 10.1371/journal.ppat.1008826 (PMC7513999; doi:10.1371/journal.ppat.1008826)
Supplement: S4 Table — (XLSX) [file ppat.1008826.s010.xlsx]

## Sheet: description
S4 Table. Differential gene expression analysis of C. elegans N2 elt-2(RNAi) worms infected with B. thuringiensis Bt247 and Bt679.
The tab named On Pathogens has information of fold change and Q value of all C. elegans genes that were significantly differentially expressed at least for one time point and one comparison. Comparison condiitons are named in the header.
The tab named On Bt407 has information of fold change and Q value of all C. elegans genes that were significantly differentially expressed at least for one time point in the comparison elt-2(RNAi) vs. Empty vector controls on Bt407.

## Sheet: On Pathogens
				Fold-change												Qvalue
test_id	gene_id	gene	locus	6h_BT247i:BT407i	12h_BT247i:BT407i	6h_BT679i:BT407i	12h_BT679i:BT407i	6h_BT247i:BT407v	12h_BT247i:BT407v	6h_BT679i:BT407v	12h_BT679i:BT407v	6h_BT247i:BT247v	12h_BT247i:BT247v	6h_BT679i:BT679v	12h_BT679i:BT679v	6h_BT247i:BT407i	12h_BT247i:BT407i	6h_BT679i:BT407i	12h_BT679i:BT407i	6h_BT247i:BT407v	12h_BT247i:BT407v	6h_BT679i:BT407v	12h_BT679i:BT407v	6h_BT247i:BT247v	12h_BT247i:BT247v	6h_BT679i:BT679v	12h_BT679i:BT679v	Cluster
AC3.2	AC3.2	ugt-49	chrV:10372140-10374261	0.0395164	-0.0904754	0.0742414	-0.66136	-0.220767	-0.694224	-0.186363	-1.26238	0.1902	0.409252	0.119426	-0.468687	0.921207	0.830707	0.931096	0.00250111	0.176961	0.000224162	0.423543	0.000195509	0.367193	0.006781	0.918061	0.0179821	1
AC3.5	AC3.5	AC3.5	chrV:10388469-10393503	-0.403306	-0.390235	-0.578912	-1.96061	-1.0306	-0.820169	-1.20378	-2.36828	0.279551	0.88908	0.141165	-1.45985	0.0343896	0.122308	0.0229044	0.000420423	0.000159091	0.000224162	0.000266569	0.000195509	0.176472	0.000370343	0.902242	0.000410921	1
AC3.7	AC3.7	ugt-1	chrV:10395676-10397817	0.401628	0.51528	-0.183478	-0.499712	-0.575592	-0.683136	-1.13696	-1.68135	0.188524	-0.00473349	-0.781563	-1.55179	0.340487	0.200904	0.833956	0.0894641	0.0221262	0.00203886	0.000266569	0.000195509	0.596523	0.983202	0.0958794	0.000410921	1
AH6.5	AH6.5	mex-6	chrII:9524171-9526366	-0.237423	-0.281316	-0.200919	-0.991953	-0.98041	-0.981537	-0.943884	-1.69154	-0.0305686	0.512303	0.0532417	-0.660731	0.329279	0.454706	0.626571	0.000420423	0.000159091	0.000224162	0.000266569	0.000195509	0.929514	0.000370343	0.964841	0.00195061	1
B0001.2	B0001.2	B0001.2	chrIV:12146480-12154242	-0.148305	-0.288733	-0.100063	-0.728391	-0.858547	-1.1077	-0.810362	-1.54614	-0.166883	-0.0575448	-0.250646	-0.678533	0.636952	0.373171	0.894791	0.00681432	0.000159091	0.000224162	0.000266569	0.000195509	0.408522	0.786099	0.639584	0.00581999	1
B0001.7	B0001.7	B0001.7	chrIV:12146480-12154242	-0.258934	-0.426744	-0.156423	-0.64881	-0.965343	-1.03086	-0.863382	-1.25216	-0.0993473	-0.0326639	-0.108642	-0.329827	0.704025	0.480682	0.917507	0.246588	0.0012164	0.007637	0.0258284	0.0287858	0.826964	0.934833	0.963786	0.558955	1
B0001.8	B0001.8	B0001.8	chrIV:12138844-12141058	-0.213433	-0.184227	-0.161531	-0.672087	-0.633884	-0.672677	-0.58252	-1.15946	-0.116233	0.254414	-0.141745	-0.341317	0.378258	0.558796	0.738454	0.00109584	0.000159091	0.000224162	0.00376132	0.000195509	0.565393	0.0858282	0.872908	0.097057	1
B0024.10	B0024.10	B0024.10	chrV:10314640-10317396	-0.133883	-0.208443	-0.0640796	-0.565936	-0.539052	-0.719077	-0.46969	-1.07583	-0.143746	0.111653	-0.108823	-0.416561	0.722824	0.603039	0.952689	0.113082	0.000967647	0.00189196	0.0455636	0.00168713	0.553016	0.623583	0.937787	0.234073	1
B0035.12	B0035.12	B0035.12	chrIV:11329465-11332944	-0.213179	-0.317714	-0.0208875	-0.510254	-0.869538	-0.864269	-0.67758	-1.05644	-0.275505	-0.305569	-0.21874	-0.51438	0.338077	0.160618	0.985752	0.0240304	0.000159091	0.000224162	0.000266569	0.000195509	0.0808254	0.0194534	0.62603	0.0150441	1
B0035.13	B0035.13	B0035.13	chrIV:11299007-11306720	-0.464493	-0.19719	-1.32613	-2.58551	-2.49411	-2.51798	-3.35342	-4.89956	1.69298	0.768598	-0.0521094	-2.018	0.22197	0.734022	0.25594	0.000420423	0.000159091	0.000224162	0.000266569	0.000195509	0.000607597	0.0283882	0.98901	0.00107477	1
B0035.2	B0035.2	dnj-2	chrIV:11310971-11313976	-0.259559	-0.0566833	-0.320723	-0.562749	-0.695378	-0.595714	-0.756731	-1.10084	-0.106817	0.403941	-0.10931	-0.291328	0.635244	0.949319	0.737229	0.303704	0.010958	0.0902279	0.0550393	0.0272314	0.796556	0.196673	0.964841	0.6101	1
B0041.11	B0041.11	B0041.11	chrI:4661114-4662199	-0.0727238	-0.0875237	-0.145915	-0.433814	-0.829812	-0.758334	-0.901388	-1.10409	-0.106467	0.0484545	-0.232615	-0.490027	0.908961	0.904008	0.889431	0.173902	0.00169215	0.00219181	0.00522619	0.000195509	0.784876	0.876845	0.864988	0.0675814	1
B0041.4	B0041.4	rpl-4	chrI:4645635-4646965	-11.4568	-0.315841	0.0738211	-11.6875	-0.445501	-0.43497	-0.398742	-11.6084	-11.4733	11.3928	0.032069	0	1	0.486216	0.912289	1	0.000159091	0.107256	0.0250717	1	1	1	0.986447	1	1
B0041.6	B0041.6	ptps-1	chrI:4652142-4652906	-0.336992	-0.169579	-0.818832	-0.294351	-1.01077	-0.965607	-1.49127	-1.09001	0.659171	0.50151	0.281461	-0.217297	0.32013	0.737751	0.0113862	0.304811	0.000159091	0.000224162	0.000266569	0.000195509	0.0159184	0.0158326	0.807223	0.39562	1
B0041.8	B0041.8	B0041.8	chrI:4647317-4650770	-0.306905	-0.269909	-0.499588	-0.690575	-0.84871	-1.00587	-1.04131	-1.42558	-0.0974302	0.378248	-0.305106	-0.245043	0.373464	0.537931	0.255441	0.0543084	0.000159091	0.000224162	0.000266569	0.000195509	0.732217	0.0927597	0.723658	0.542336	1
B0205.1	B0205.1	B0205.1	chrI:10713449-10718201	-0.130898	-0.252459	-0.0140888	-0.60662	-0.754669	-0.723595	-0.638573	-1.07659	-0.124052	0.125775	-0.0943821	-0.428818	0.628049	0.34328	0.990184	0.00437673	0.000159091	0.000224162	0.000266569	0.000195509	0.524088	0.428679	0.931117	0.0337531	1
B0205.3	B0205.3	rpn-10	chrI:10730728-10732448	-0.162198	-0.232812	-0.128247	-0.617756	-0.692143	-0.729068	-0.6582	-1.11318	-0.145693	0.335569	-0.119618	-0.343531	0.523135	0.349086	0.799467	0.0056371	0.000159091	0.000224162	0.000266569	0.000195509	0.40812	0.0110312	0.875259	0.124641	1
B0212.3	B0212.3	B0212.3	chrIV:3540187-3543602	-0.0495694	-0.108584	-0.0257018	-0.405398	-0.863792	-0.78014	-0.839342	-1.07474	-0.365384	0.133146	-0.299781	-0.206068	0.928591	0.841572	0.987181	0.121191	0.000159091	0.000224162	0.00148518	0.000195509	0.152565	0.565106	0.702741	0.407552	1
B0213.15	B0213.15	cyp-34A9	chrV:3968132-3970514	-0.295546	-0.128978	-0.325284	-1.7414	-0.432092	-0.714575	-0.46151	-2.31707	-0.0614593	0.689143	-0.230203	-1.5445	0.233277	0.741958	0.37029	0.000420423	0.010861	0.000224162	0.0439604	0.000195509	0.816512	0.000370343	0.755789	0.000410921	1
B0218.6	B0218.6	clec-51	chrIV:8159357-8163795	-2.63539	-1.69604	-2.37103	-2.44178	-3.37113	-3.38571	-3.11493	-4.10627	0.0306114	-0.969479	-0.277118	-2.20486	0.00186072	0.249532	0.0121328	0.084083	0.000159091	0.00158557	0.000494941	0.0192275	0.976211	0.161616	0.954454	0.0895235	1
B0238.9	B0238.9	B0238.9	chrV:5274073-5278306	-0.209791	-0.202046	-0.0837923	-0.788727	-0.782256	-0.727868	-0.656507	-1.31375	-0.0408314	0.231283	-0.0318922	-0.531771	0.584983	0.663778	0.941442	0.0717132	0.000159091	0.00495226	0.0134289	0.00259191	0.900345	0.321824	0.986447	0.224795	1
B0240.4	B0240.4	npp-22	chrV:11730991-11733479	-0.186461	-0.210931	-0.132614	-0.88026	-0.751944	-0.787499	-0.698457	-1.45543	-0.0969682	0.421637	-0.153938	-0.516207	0.424214	0.4225	0.782988	0.000420423	0.000159091	0.000224162	0.000266569	0.000195509	0.596845	0.000370343	0.813089	0.0134747	1
B0244.8	B0244.8	egg-1	chrIII:5728177-5731011	-0.351067	-0.278236	-0.32543	-1.07569	-1.01182	-0.946402	-0.986331	-1.74321	-0.0769936	0.435273	-0.023057	-0.701599	0.121015	0.250157	0.282079	0.000420423	0.000159091	0.000224162	0.000266569	0.000195509	0.698077	0.000697696	0.984672	0.00195061	1
B0261.7	B0261.7	B0261.7	chrI:5269543-5270934	-0.273631	-0.250468	-0.188605	-0.507624	-0.632011	-0.744335	-0.547197	-1.00108	-0.257258	0.150331	-0.138933	-0.220238	0.178613	0.310655	0.635141	0.023215	0.000159091	0.000224162	0.00183013	0.000195509	0.112974	0.30657	0.851872	0.328525	1
B0273.2	B0273.2	puf-7	chrIV:5486684-5490331	-0.41639	-0.358532	-0.204368	-1.10209	-1.35922	-0.848949	-1.14755	-1.59191	0.0535881	0.320613	0.123429	-0.639194	0.0048662	0.077474	0.582433	0.000420423	0.000159091	0.000224162	0.000266569	0.000195509	0.791441	0.0142003	0.88151	0.00137472	1
B0280.5	B0280.5	cpg-2	chrIII:7102085-7103992	-0.345554	-0.250218	-0.352459	-1.07566	-0.940394	-0.939494	-0.946507	-1.76427	0.0858416	0.389254	0.028585	-0.629077	0.449197	0.391782	0.448318	0.000420423	0.000159091	0.000224162	0.000266569	0.000195509	0.738969	0.0125546	0.98208	0.0239115	1
B0281.3	B0281.3	B0281.3	chrII:2307040-2308351	0.149927	-0.357591	-0.854954	-2.11719	-1.25893	-1.47894	-2.23183	-3.19145	-0.240368	-0.548534	-1.74782	-2.91976	0.806308	0.471826	0.0503948	0.000420423	0.000159091	0.000224162	0.000266569	0.000195509	0.513173	0.0158326	0.0012554	0.000410921	1
B0302.1	B0302.1	kin-25	chrX:17186139-17193293	-0.175953	-0.219227	0.175886	-0.545366	-1.00265	-0.193037	-0.652878	-0.517318	-0.142661	-0.00685803	-0.033369	-0.392886	0.486366	0.426185	0.692565	0.0100257	0.000159091	0.280401	0.000266569	0.0170002	0.46528	0.971852	0.981132	0.0545333	1
B0302.5	B0302.5	B0302.5	chrX:17193297-17195118	-0.525815	-0.170402	-1.22695	-1.06777	-1.16245	-0.861964	-1.86031	-1.75671	0.457628	-0.182715	-0.362619	-1.04659	0.0278414	0.685055	0.0011785	0.000420423	0.000159091	0.000224162	0.000266569	0.000195509	0.0836554	0.349156	0.656895	0.000410921	1
B0303.4	B0303.4	B0303.4	chrIII:8689849-8693473	-0.107676	-0.178347	-0.0414642	-0.833956	-0.616527	-0.474722	-0.550664	-1.12939	0.111862	0.419266	0.0834617	-0.439889	0.694917	0.52909	0.96331	0.000420423	0.000159091	0.00375333	0.00233652	0.000195509	0.542553	0.00130248	0.937787	0.0364872	1
B0303.9	B0303.9	vps-33.1	chrIII:8700926-8703304	-0.123392	-0.284604	-0.0197414	-0.529243	-0.674981	-0.841191	-0.571526	-1.08464	-0.17036	0.0217827	-0.129326	-0.335459	0.654859	0.268332	0.986891	0.0135724	0.000159091	0.000224162	0.00314856	0.000195509	0.352577	0.910518	0.882172	0.108954	1
B0334.3	B0334.3	B0334.3	chrII:11488286-11493021	-0.168536	-0.0617453	-0.128975	-0.637426	-1.07956	-0.683932	-1.03988	-1.25934	-0.145228	-0.150957	-0.108107	-0.628394	0.495703	0.872193	0.786691	0.00722272	0.000159091	0.000224162	0.000266569	0.000195509	0.404882	0.310365	0.893428	0.00373803	1
B0334.8	B0334.8	age-1	chrII:11518487-11527062	-0.14712	-0.366999	0.0882	-0.718927	-0.93724	-0.857415	-0.70268	-1.20799	-0.284659	-0.24547	-0.179851	-0.610214	0.571369	0.096525	0.896821	0.00140429	0.000159091	0.000224162	0.000266569	0.000195509	0.0864218	0.0879681	0.774942	0.00328799	1
B0336.6	B0336.6	abi-1	chrIII:5690106-5692740	-0.259556	-0.260568	-0.214477	-0.677651	-0.684222	-0.706638	-0.639319	-1.12331	-0.159499	0.202911	-0.109799	-0.325336	0.205897	0.278483	0.541192	0.00196912	0.000159091	0.000224162	0.000708949	0.000195509	0.354831	0.149451	0.898765	0.145267	1
B0348.6	B0348.6	ife-3	chrV:6588-7822	-0.327138	-0.224629	-0.302318	-0.451886	-0.809168	-0.931632	-0.784086	-1.15871	-0.27991	0.032348	-0.263434	-0.28098	0.0860647	0.374735	0.297423	0.0534949	0.000159091	0.000224162	0.000266569	0.000195509	0.0692381	0.855154	0.460439	0.233043	1
B0365.1	B0365.1	acly-2	chrV:13116502-13120135	-0.276738	-0.325941	-0.0484747	-0.899295	-1.05138	-0.761956	-0.822996	-1.33455	-0.180426	0.0814794	-0.0293637	-0.591532	0.187389	0.12853	0.953688	0.000420423	0.000159091	0.000224162	0.000266569	0.000195509	0.286095	0.61722	0.981132	0.00941383	1
B0379.3	B0379.3	mut-16	chrI:10080151-10086291	-0.214754	-0.296855	0.0638606	-0.777745	-1.08716	-0.646585	-0.809723	-1.12592	-0.0364116	0.0826906	0.0952861	-0.486397	0.336953	0.20506	0.932178	0.000420423	0.000159091	0.000224162	0.000266569	0.000195509	0.861664	0.609316	0.921863	0.0150441	1
B0393.2	B0393.2	rbg-3	chrIII:4754431-4757019	-0.136769	-0.191329	-0.0165169	-0.723082	-0.755545	-0.733107	-0.636022	-1.26381	-0.169163	0.337425	-0.105226	-0.456763	0.595774	0.478864	0.988327	0.00109584	0.000159091	0.000224162	0.000266569	0.000195509	0.316348	0.00984774	0.903811	0.0266747	1
B0393.3	B0393.3	B0393.3	chrIII:4757247-4759731	-0.184557	-0.255195	0.0314849	-0.579487	-0.961051	-0.732268	-0.745471	-1.05572	-0.233113	0.205755	0.00226303	-0.248139	0.433755	0.296074	0.975058	0.00798502	0.000159091	0.000224162	0.000266569	0.000195509	0.144125	0.144183	0.997392	0.268776	1
B0393.6	B0393.6	B0393.6	chrIII:4780158-4781981	-0.202376	-0.270684	0.00883003	-0.738467	-0.945595	-0.753221	-0.735577	-1.21918	0.0088636	0.333947	0.0769596	-0.395227	0.465407	0.360495	0.994679	0.000776421	0.000159091	0.000224162	0.000708949	0.000195509	0.972934	0.034397	0.955057	0.054757	1
B0395.3	B0395.3	B0395.3	chrX:16035046-16039514	-0.147792	0.0803802	0.0555414	-0.786227	-1.01876	-0.496523	-0.816187	-1.36107	-0.166844	-0.0548603	0.0356763	-0.94762	0.573771	0.834207	0.948023	0.000420423	0.000159091	0.00233937	0.000266569	0.000195509	0.383795	0.756229	0.980665	0.000410921	1
B0414.8	B0414.8	vps-51	chrI:5803958-5807291	-0.184722	-0.23792	-0.140233	-0.682701	-0.699978	-0.6968	-0.656018	-1.14043	-0.00333471	0.198873	-0.0111856	-0.484853	0.444108	0.370656	0.76761	0.00109584	0.000159091	0.000224162	0.000494941	0.000195509	0.987785	0.165856	0.993313	0.015596	1
B0416.10	B0416.10	B0416.10	chrX:9273737-9274671	-0.271484	-0.0258267	-0.414579	-0.723675	-1.01152	-1.02116	-1.14967	-1.7087	-0.375544	0.494298	-0.454282	-0.74126	0.662773	0.977418	0.553058	0.0550407	0.00215705	0.000948716	0.00314856	0.000195509	0.358195	0.109801	0.616328	0.0325165	1
B0432.13	B0432.13	B0432.13	chrII:276211-283697	-0.174353	-0.193709	-0.165251	-0.489308	-0.634767	-0.833846	-0.625742	-1.12859	-0.224674	0.0658824	-0.199925	-0.353272	0.633154	0.695214	0.822672	0.136676	0.000305258	0.000224162	0.0124654	0.000195509	0.380327	0.800553	0.848922	0.25299	1
B0432.4	B0432.4	misc-1	chrII:286624-288850	-0.339706	-0.28359	-0.326194	-0.762259	-0.561464	-0.58807	-0.547819	-1.06535	0.0530063	0.411339	0.0798551	-0.295189	0.0601734	0.255788	0.261998	0.000420423	0.000159091	0.000224162	0.00330189	0.000195509	0.805159	0.00238501	0.943301	0.170684	1
B0454.5	B0454.5	B0454.5	chrII:3038858-3040822	-0.473063	-0.191173	-0.28263	-0.723428	-0.944169	-0.879272	-0.755748	-1.40598	-0.120985	0.891932	-0.259643	-0.213471	0.343435	0.802328	0.721819	0.0545029	0.00318598	0.00375333	0.0255526	0.000195509	0.790505	0.006781	0.857004	0.596016	1
B0464.6	B0464.6	B0464.6	chrIII:9462983-9467148	-0.142915	-0.259711	-0.0469713	-0.685395	-0.696005	-0.673365	-0.600293	-1.09796	-0.220859	0.144208	-0.165373	-0.458985	0.687596	0.458356	0.979084	0.00818073	0.000159091	0.000777003	0.00314856	0.000195509	0.240039	0.197384	0.82612	0.0690785	1
B0491.6	B0491.6	B0491.6	chrII:11345944-11347957	-0.181843	-0.123493	-0.0823777	-0.814172	-0.553865	-0.328812	-0.455114	-1.01782	0.0156394	0.40499	0.00866528	-0.384806	0.465572	0.711245	0.907579	0.000420423	0.000159091	0.0536802	0.0209948	0.000195509	0.948757	0.00386362	0.993989	0.054858	1
B0495.2	B0495.2	B0495.2	chrII:7699253-7705235	-0.164581	-0.18535	-0.0397425	-0.566242	-0.686904	-0.747098	-0.562871	-1.12716	-0.0647299	0.159337	-0.0174112	-0.374842	0.725554	0.75134	0.982971	0.181363	0.000840715	0.0057494	0.0542065	0.00357982	0.847829	0.550247	0.992984	0.384978	1
B0495.4	B0495.4	nhx-2	chrII:7690706-7693957	-0.757439	-0.44275	-1.55158	-1.38147	-2.08577	-1.29274	-2.87388	-2.22589	0.970649	0.0817083	-0.0287621	-1.13047	0.00186072	0.04125	0.0011785	0.000420423	0.000159091	0.000224162	0.000266569	0.000195509	0.000607597	0.66218	0.986447	0.000410921	1
B0513.1	B0513.1	lin-66	chrIV:13888088-13893013	-0.0863523	-0.109642	0.176135	-0.568028	-1.08215	-0.207803	-0.819975	-0.665335	-0.231871	0.0688202	0.0189987	-0.457455	0.771573	0.7407	0.677866	0.01188	0.000159091	0.246996	0.000266569	0.00381876	0.174115	0.685009	0.988816	0.0286864	1
B0546.2	B0546.2	otub-4	chrIV:3369194-3378132	-0.231519	-0.241906	-0.100205	-0.660383	-0.657549	-0.594565	-0.52634	-1.01242	-0.191523	0.302905	-0.0465045	-0.221051	0.688604	0.695402	0.950623	0.16243	0.014168	0.0699319	0.155086	0.0222953	0.545217	0.282926	0.983761	0.658251	1
BE0003N10.1	BE0003N10.1	BE0003N10.1	chrIII:1037508-1060010	-0.343768	-0.191973	-0.210822	-0.756049	-0.981752	-0.582145	-0.849883	-1.14267	-0.15894	0.206207	-0.0887908	-0.399764	0.201064	0.655846	0.711408	0.0164553	0.000159091	0.00613868	0.000494941	0.000195509	0.606785	0.363599	0.958143	0.188379	1
BE0003N10.2	BE0003N10.2	chin-1	chrIII:1031313-1037212	-0.219868	-0.228105	-0.149672	-0.514068	-0.789355	-0.767453	-0.718918	-1.05272	-0.205128	-0.0537467	-0.0899333	-0.366713	0.316567	0.395293	0.747193	0.0184676	0.000159091	0.000224162	0.000266569	0.000195509	0.232517	0.758394	0.933141	0.0783013	1
C01B10.9	C01B10.9	C01B10.9	chrIV:6632221-6634998	-0.224923	-0.252892	-0.29151	-0.8079	-0.788485	-0.771826	-0.854993	-1.32498	-0.0719228	0.339265	-0.200652	-0.47928	0.314566	0.32564	0.356418	0.000420423	0.000159091	0.000224162	0.000266569	0.000195509	0.723991	0.0127352	0.735692	0.0141963	1
C01F6.4	C01F6.4	fem-3	chrIV:9104965-9107610	-0.207897	-0.358163	-0.197722	-0.550336	-0.729634	-0.939886	-0.719634	-1.13135	-0.153715	-0.107349	-0.263091	-0.338575	0.376397	0.119607	0.629442	0.0112224	0.000159091	0.000224162	0.000266569	0.000195509	0.416999	0.51928	0.574654	0.0987314	1
C01G10.7	C01G10.7	C01G10.7	chrV:15085746-15087296	-0.228574	-0.143573	-0.258355	-0.563744	-0.500381	-0.582856	-0.529962	-1.00168	-0.0482583	0.240702	-0.107818	-0.249952	0.33614	0.664682	0.465613	0.00930617	0.000580816	0.000777003	0.00725174	0.000195509	0.82893	0.111015	0.9233	0.269305	1
C01G5.2	C01G5.2	prg-2	chrIV:6526723-6529802	-0.438583	-0.480155	-0.199126	-1.25657	-1.256	-1.01733	-1.01652	-1.79268	-0.242619	-0.0317727	-0.292652	-1.14473	0.00186072	0.00282857	0.609678	0.000420423	0.000159091	0.000224162	0.000266569	0.000195509	0.131223	0.857976	0.363512	0.000410921	1
C01G5.8	C01G5.8	fan-1	chrIV:6548850-6555890	-0.149606	-0.244372	-0.0848537	-0.687093	-0.824594	-0.956706	-0.760196	-1.3975	-0.146331	0.116388	-0.0869483	-0.55215	0.805669	0.715362	0.957762	0.17873	0.00204277	0.00361681	0.0351257	0.00369726	0.710923	0.751086	0.969578	0.273125	1
C01G6.6	C01G6.6	mtrr-1	chrII:9285931-9289136	-0.203728	-0.403929	-0.0740894	-0.670257	-0.732807	-0.830686	-0.603608	-1.09635	-0.224516	0.00900225	-0.0993804	-0.340384	0.714227	0.377471	0.961496	0.0742154	0.00480758	0.00174139	0.0620516	0.00154838	0.523642	0.978831	0.957346	0.387332	1
C01G8.1	C01G8.1	C01G8.1	chrI:5272845-5274322	-0.301876	-0.240737	-0.180856	-0.74371	-1.0639	-0.894084	-0.942972	-1.39683	-0.00084928	0.482811	0.0536375	-0.340358	0.10054	0.345261	0.649218	0.000420423	0.000159091	0.000224162	0.000266569	0.000195509	0.996597	0.000370343	0.963739	0.110549	1
C01H6.4	C01H6.4	C01H6.4	chrI:7210542-7212699	-0.437089	-0.070484	-1.11809	-0.871055	-1.08375	-1.02838	-1.74142	-1.81432	1.07797	-0.355279	0.0655122	-1.11841	0.268731	0.922385	0.00478101	0.003009	0.000159091	0.000224162	0.000266569	0.000195509	0.000607597	0.115981	0.974673	0.000410921	1
C01H6.5	C01H6.5	nhr-23	chrI:7214744-7221348	-0.233591	-0.226902	0.0806475	-0.427757	-1.095	-0.703236	-0.782284	-0.903039	-0.304473	-0.0416289	0.0221419	-0.280402	0.326084	0.439905	0.913608	0.0549196	0.000159091	0.000224162	0.000266569	0.000195509	0.0898076	0.829225	0.987985	0.195015	1
C01H6.7	C01H6.7	swsn-9	chrI:7224655-7227765	-0.12681	-0.191161	0.0172191	-0.541032	-0.704828	-0.670955	-0.561477	-1.02036	-0.208192	0.0897401	-0.115768	-0.367832	0.629223	0.475724	0.987595	0.0117185	0.000159091	0.000224162	0.00148518	0.000195509	0.205007	0.572151	0.884984	0.0934781	1
C01H6.9	C01H6.9	C01H6.9	chrI:7227863-7233120	-0.120457	-0.127766	-0.088003	-0.623458	-0.936242	-0.764807	-0.90403	-1.2577	-0.114547	0.158546	-0.189887	-0.573994	0.699906	0.756764	0.909656	0.047287	0.000159091	0.000224162	0.000266569	0.000195509	0.617048	0.4125	0.818353	0.0491825	1
C02A12.4	C02A12.4	lys-7	chrV:3481418-3482602	-0.995761	-0.773058	-1.10099	-1.6082	-4.68173	-6.24287	-4.78501	-6.90423	-0.847548	-1.08529	-0.98889	-3.30491	0.00186072	0.0146092	0.0011785	0.000420423	0.000159091	0.000224162	0.000266569	0.000195509	0.00160564	0.000370343	0.00726293	0.000410921	1
C02B10.5	C02B10.5	C02B10.5	chrIV:5083302-5088878	-0.336276	-0.376408	0.0369127	-0.593866	-1.21158	-0.590368	-0.840036	-0.806948	-0.230683	-0.0875348	0.097025	-0.357783	0.562322	0.488098	0.988082	0.249095	0.000159091	0.103155	0.0269344	0.124493	0.586783	0.805382	0.968808	0.519855	1
C02B4.2	C02B4.2	nhr-17	chrX:12663794-12667854	-0.371247	-0.883088	-0.0860605	-0.822362	-1.17106	-1.36954	-0.887863	-1.30842	-0.506234	-0.131447	-0.147838	-0.378053	0.132608	0.00282857	0.92358	0.000420423	0.000159091	0.000224162	0.000266569	0.000195509	0.0123813	0.480761	0.899981	0.0593092	1
C02C6.1	C02C6.1	dyn-1	chrX:15568915-15573693	-0.173555	-0.172934	0.0949575	-0.617055	-1.15463	-0.477617	-0.886728	-0.920783	-0.0113932	0.164042	0.172674	-0.407583	0.485325	0.551038	0.882377	0.00460219	0.000159091	0.0034802	0.000266569	0.000195509	0.959029	0.274008	0.799331	0.0524259	1
C02F12.8	C02F12.8	C02F12.8	chrX:3690166-3693238	-0.0682085	-0.402076	0.0332	-0.894785	-1.13281	-0.976278	-1.03173	-1.46563	-0.0967195	0.31525	-0.0904659	-0.505564	0.862035	0.124582	0.978915	0.000420423	0.000159091	0.000224162	0.000266569	0.000195509	0.692803	0.0529681	0.946892	0.00902159	1
C02F4.1	C02F4.1	ced-5	chrIV:10484109-10492952	-0.187565	-0.278695	0.08566	-0.748808	-1.09317	-0.785825	-0.821115	-1.25366	-0.128139	0.0665429	-0.0560544	-0.623699	0.409567	0.249133	0.888261	0.000420423	0.000159091	0.000224162	0.000266569	0.000195509	0.477008	0.68765	0.960328	0.000410921	1
C02F5.1	C02F5.1	knl-1	chrIII:8250635-8253943	-0.178671	-0.273095	-0.00322315	-0.719739	-1.02013	-0.806841	-0.845269	-1.25266	-0.177668	0.117164	-0.0610982	-0.520778	0.446851	0.251117	0.995774	0.000776421	0.000159091	0.000224162	0.000266569	0.000195509	0.29187	0.431529	0.955195	0.0127579	1
C03A3.2	C03A3.2	C03A3.2	chrX:11262845-11266312	-0.104585	-0.139975	0.0566834	-0.786135	-0.962306	-0.596365	-0.801582	-1.24025	-0.0770095	0.297375	0.0429706	-0.527389	0.725175	0.668817	0.948421	0.000420423	0.000159091	0.000224162	0.000266569	0.000195509	0.723647	0.0351367	0.974528	0.00860796	1
C03B1.7	C03B1.7	C03B1.7	chrX:6341834-6346029	-0.122885	-0.0328068	-0.198251	-0.440054	-0.91364	-0.845997	-0.986157	-1.24924	-0.0337894	0.112442	-0.240424	-0.572878	0.77116	0.956261	0.738454	0.0784847	0.000159091	0.000224162	0.000266569	0.000195509	0.91962	0.618593	0.796682	0.00603028	1
C03C10.3	C03C10.3	rnr-2	chrIII:4093305-4094925	-0.232509	-0.208149	-0.286762	-0.649222	-0.859902	-0.871662	-0.913903	-1.31261	-0.166473	0.245616	-0.216588	-0.391359	0.417667	0.436307	0.393349	0.00798502	0.000159091	0.000224162	0.000266569	0.000195509	0.398752	0.0791546	0.619349	0.12339	1
C03D6.4	C03D6.4	npp-14	chrI:9660174-9665144	-0.140233	-0.274192	0.134687	-0.787235	-0.880778	-0.658651	-0.606632	-1.17017	-0.154491	0.0230857	-0.0199731	-0.615351	0.588795	0.239506	0.780168	0.000420423	0.000159091	0.000224162	0.000494941	0.000195509	0.364941	0.899581	0.987265	0.00373803	1
C03D6.6	C03D6.6	lab-1	chrI:9657057-9657850	-0.266292	-0.154523	-0.337513	-0.322805	-0.485899	-0.847926	-0.556765	-1.0156	-0.103975	0.21957	-0.311572	-0.2079	0.299653	0.693976	0.347517	0.181746	0.00522284	0.000224162	0.0157022	0.000195509	0.668611	0.214654	0.578603	0.362307	1
C03E10.5	C03E10.5	clec-223	chrV:11273147-11278159	-0.22546	-0.3504	-0.406212	-1.2018	-0.941545	-0.685521	-1.11985	-1.52757	0.174113	0.257868	-0.0394305	-1.02979	0.388165	0.20506	0.18813	0.000420423	0.000159091	0.000224162	0.000266569	0.000195509	0.440418	0.111391	0.980665	0.000410921	1
C03E10.6	C03E10.6	clec-222	chrV:11271350-11272469	-0.22846	-0.137295	-0.543621	-0.953946	-0.58224	-0.99604	-0.896633	-1.81044	-0.350317	0.0458799	-0.770197	-0.959234	0.396489	0.734788	0.0483957	0.000420423	0.000445397	0.000224162	0.000266569	0.000195509	0.0714964	0.836074	0.00574126	0.000410921	1
C03G5.11	C03G5.11	nspc-4	chrX:8537948-8538359	-0.0295442	0.00670459	-0.120121	-1.28613	-0.61491	-0.465239	-0.704558	-1.75555	-0.326145	0.345274	-0.17495	-1.22958	0.953466	0.991268	0.891854	0.000420423	0.00169215	0.0213276	0.00604203	0.000195509	0.189499	0.0688005	0.889919	0.000410921	1
C03G5.8	C03G5.8	nspc-1	chrX:8534669-8535106	0.0503049	0.131281	-0.268473	-0.964659	-0.42149	-0.46906	-0.738134	-1.56063	0.340067	0.434635	0.113858	-0.905083	0.941192	0.850183	0.72096	0.00503429	0.131672	0.0708677	0.0258284	0.000195509	0.348192	0.0949823	0.956568	0.00195061	1
C04A2.7	C04A2.7	dnj-5	chrII:6852218-6858298	-0.124063	-0.226375	0.110772	-0.714733	-0.976344	-0.672753	-0.74209	-1.16041	-0.144408	0.11642	-0.0129617	-0.522298	0.656855	0.359076	0.84238	0.000776421	0.000159091	0.000224162	0.000266569	0.000195509	0.415205	0.444061	0.991123	0.0179821	1
C04B4.2	C04B4.2	C04B4.2	chrX:12283300-12285314	-0.400934	-0.324885	-0.381008	-1.03098	-1.37837	-0.930596	-1.35835	-1.63462	-0.179853	0.625878	-0.217645	-0.581619	0.0179486	0.203286	0.168802	0.000420423	0.000159091	0.000224162	0.000266569	0.000195509	0.348183	0.000370343	0.717209	0.00351542	1
C04F5.1	C04F5.1	sid-1	chrV:5119969-5126916	-0.131972	-0.251185	0.13621	-0.659384	-0.65202	-0.668275	-0.385132	-1.07495	-0.0843683	0.0551686	0.0329385	-0.595843	0.613355	0.328998	0.782057	0.00250111	0.000159091	0.000224162	0.044725	0.000195509	0.668881	0.754656	0.980665	0.00514816	1
C04F6.1	C04F6.1	vit-5	chrX:3403470-3408605	-2.3405	-2.96577	-2.09043	-4.87846	-4.50268	-5.39979	-4.25268	-7.30865	-1.05443	-1.49323	-1.71638	-4.79848	0.00186072	0.00282857	0.0011785	0.000420423	0.000159091	0.000224162	0.000266569	0.000195509	0.000607597	0.000370343	0.0012554	0.000410921	1
C04H5.6	C04H5.6	mog-4	chrII:14552504-14561596	-0.198061	-0.25861	-0.00217709	-0.797428	-0.922849	-0.672729	-0.727511	-1.2101	-0.21389	0.0926988	-0.0862429	-0.55564	0.396489	0.298533	0.996724	0.000420423	0.000159091	0.000224162	0.000266569	0.000195509	0.214792	0.573939	0.933141	0.00422587	1
C05B10.1	C05B10.1	lip-1	chrIV:6842956-6844966	-0.224401	-0.340393	-0.164308	-0.75955	-1.02665	-0.853291	-0.966952	-1.2713	0.0717384	0.20422	0.101719	-0.497814	0.390149	0.198208	0.753337	0.000776421	0.000159091	0.000224162	0.000266569	0.000195509	0.76375	0.209882	0.939852	0.0122383	1
C05C10.2	C05C10.2	C05C10.2	chrII:9922247-9930830	-0.220437	-0.221996	-0.0892808	-0.907219	-1.03403	-0.837504	-0.903465	-1.5203	-0.191064	0.0249596	-0.17415	-0.764	0.320088	0.387159	0.886735	0.000420423	0.000159091	0.000224162	0.000266569	0.000195509	0.253621	0.888591	0.766919	0.000410921	1
C05C10.5	C05C10.5	C05C10.5	chrII:9939153-9940337	-0.129135	-0.135024	-0.148361	-0.721716	-0.600242	-0.537681	-0.619421	-1.12401	0.0727583	0.737485	0.0861147	-0.141389	0.622353	0.648949	0.739663	0.00140429	0.000159091	0.000948716	0.000708949	0.000195509	0.706245	0.000370343	0.932554	0.568387	1
C05C10.6	C05C10.6	ufd-3	chrII:9940760-9947121	-0.112918	-0.293624	0.0550297	-0.845747	-0.746926	-0.757507	-0.579015	-1.30858	-0.111815	0.0891689	-0.0655691	-0.610042	0.733793	0.260345	0.953688	0.00196912	0.000159091	0.000224162	0.00282846	0.000195509	0.586766	0.626224	0.953474	0.0157461	1
C05C12.3	C05C12.3	gtl-1	chrIV:11248901-11259465	-0.457703	-0.325035	-1.19806	-1.96145	-1.45991	-1.09625	-2.18681	-2.70363	0.94714	-0.463095	-0.532295	-2.50883	0.0048662	0.206437	0.0011785	0.000420423	0.000159091	0.000224162	0.000266569	0.000195509	0.000607597	0.000370343	0.149258	0.000410921	1
C05C8.4	C05C8.4	gei-6	chrV:7226374-7230848	-0.215918	-0.274717	0.0485488	-0.513755	-1.0078	-0.669819	-0.744542	-0.908374	-0.111541	-0.0533755	0.071923	-0.348422	0.329279	0.264013	0.953757	0.0184676	0.000159091	0.000224162	0.000266569	0.000195509	0.551147	0.755275	0.948026	0.0992212	1
C05C8.6	C05C8.6	hpo-9	chrV:7234923-7237130	-0.225525	-0.276354	-0.181332	-0.55802	-0.69718	-0.883607	-0.653352	-1.16454	-0.295526	0.0145369	-0.319684	-0.392594	0.303939	0.256685	0.64798	0.00836467	0.000159091	0.000224162	0.000708949	0.000195509	0.0569283	0.940101	0.317114	0.0641238	1
C05D11.11	C05D11.11	mel-32	chrIII:6440144-6443000	-0.35882	-0.268335	-0.208063	-0.673499	-1.30128	-1.13884	-1.15017	-1.54383	-0.31977	0.047787	-0.143452	-0.616908	0.0450759	0.45081	0.582177	0.0032538	0.000159091	0.000224162	0.000266569	0.000195509	0.0381222	0.427672	0.827646	0.00469763	1
C05D11.2	C05D11.2	vps-16	chrIII:6433236-6436500	-0.158269	-0.262841	-0.136425	-0.94306	-0.579425	-0.476855	-0.557723	-1.15469	-0.043047	0.298528	-0.0533856	-0.560369	0.517541	0.296604	0.772923	0.000420423	0.000159091	0.00277491	0.0019989	0.000195509	0.838457	0.0283882	0.963786	0.00250639	1
C05D2.5	C05D2.5	xnd-1	chrIII:5604458-5610346	-0.152494	-0.29072	-0.0528882	-0.816006	-0.861144	-0.724809	-0.720358	-1.24954	0.018886	0.302685	0.0128087	-0.354789	0.195711	0.079711	0.983783	0.000420423	0.000159091	0.000224162	0.000708949	0.000195509	0.920934	0.0885734	0.81307	0.113719	1
C05D2.6	C05D2.6	madf-11	chrIII:5600381-5603756	-0.228147	-0.24922	-0.18612	-0.60017	-0.812379	-0.83534	-0.770479	-1.18529	-0.169759	0.233905	-0.0897348	-0.282312	0.331622	0.372797	0.6698	0.00544302	0.000159091	0.000224162	0.000266569	0.000195509	0.374481	0.116736	0.939797	0.188379	1
C05D2.8	C05D2.8	C05D2.8	chrIII:5604458-5610346	-0.455369	-0.200673	-0.755386	-1.93761	-2.75353	-2.48396	-2.98057	-4.19577	-0.328188	-0.871564	-0.917679	-3.28761	0.616556	0.904008	0.636925	0.0842899	0.000159091	0.000224162	0.0375484	0.00285406	0.523038	0.0714685	0.630132	0.00646709	1
C05D9.2	C05D9.2	lmp-2	chrX:1125169-1128288	-0.497798	0.170597	-1.10684	-1.00524	-1.59999	-1.01897	-2.19843	-2.184	0.670058	-0.0860815	0.00147067	-0.980568	0.162464	0.769606	0.00217997	0.00196912	0.000159091	0.000224162	0.000266569	0.000195509	0.0345455	0.749886	0.998847	0.000410921	1
C05E11.4	C05E11.4	amt-1	chrX:4571447-4573914	-1.42507	-0.708205	-1.61408	-1.98302	-2.22522	-1.13164	-2.40851	-2.37108	0.0900652	0.598669	-0.142834	-1.11148	0.00186072	0.0197494	0.0011785	0.000420423	0.000159091	0.000224162	0.000266569	0.000195509	0.805683	0.00656756	0.930831	0.000410921	1
C05E11.5	C05E11.5	amt-4	chrX:4565301-4569393	-0.840533	-0.104448	-1.32762	-0.955902	-2.06659	-1.1211	-2.53533	-1.95845	1.35873	-0.831379	0.357461	-1.51893	0.00186072	0.85707	0.0011785	0.000420423	0.000159091	0.000224162	0.000266569	0.000195509	0.000607597	0.000370343	0.679986	0.000410921	1
C06A1.1	C06A1.1	cdc-48.1	chrII:10560017-10563409	-0.152759	-0.422855	0.0322699	-1.57469	-1.23171	-0.717341	-1.04659	-1.86866	0.0180824	0.380279	0.104473	-1.03603	0.299653	0.0334973	0.885458	0.000420423	0.000159091	0.000224162	0.000266569	0.000195509	0.908981	0.000370343	0.898213	0.00167066	1
C06A1.12	C06A1.12	C06A1.12	chrII:10574650-10574840	-0.687203	-0.120094	-0.525169	-0.639466	-1.78365	-1.04249	-1.62237	-1.56068	0.141181	0.212937	-0.19261	-0.27074	0.383272	0.919192	0.593576	0.207892	0.000580816	0.00957905	0.00299225	0.00127181	0.842424	0.654294	0.946403	0.615537	1
C06A1.4	C06A1.4	C06A1.4	chrII:10574841-10578193	-0.479927	-0.375872	-0.380286	-1.0172	-1.50433	-1.07105	-1.40475	-1.71017	0.110117	0.023536	-0.00090842	-0.629737	0.00343057	0.0711767	0.156979	0.000420423	0.000159091	0.000224162	0.000266569	0.000195509	0.588492	0.904401	0.998847	0.000760441	1
C06A5.1	C06A5.1	C06A5.1	chrI:6012057-6021983	-0.128801	-0.29261	0.117833	-0.842118	-1.03455	-0.710227	-0.789072	-1.25685	-0.196457	-0.0409488	-0.141331	-0.771076	0.61494	0.206576	0.818844	0.000420423	0.000159091	0.000224162	0.000266569	0.000195509	0.243682	0.813074	0.842571	0.000410921	1
C06A5.6	C06A5.6	C06A5.6	chrI:5978689-5985869	-0.371738	-0.186895	-0.203183	-0.943301	-1.13571	-0.916513	-0.967808	-1.67048	0.0426083	0.527379	0.0877819	-0.583781	0.0450759	0.540628	0.621434	0.000420423	0.000159091	0.000224162	0.000266569	0.000195509	0.854374	0.000370343	0.940542	0.00373803	1
C06A5.9	C06A5.9	rnf-1	chrI:6009780-6011523	-0.167633	-0.160979	-0.150024	-0.467353	-0.614677	-0.72955	-0.597273	-1.03459	-0.155927	0.146372	-0.120376	-0.346229	0.573771	0.664682	0.798493	0.0391739	0.000305258	0.000224162	0.00577496	0.000195509	0.487586	0.416679	0.921866	0.0989275	1
C06A6.4	C06A6.4	C06A6.4	chrIV:7826327-7829301	-0.178669	-0.272029	-0.22086	-0.613125	-0.950869	-1.02118	-0.993082	-1.36176	-0.142469	0.118124	-0.234142	-0.42315	0.455915	0.272995	0.537713	0.0056371	0.000159091	0.000224162	0.000266569	0.000195509	0.421775	0.446725	0.605995	0.0409141	1
C06A8.4	C06A8.4	skr-17	chrII:7783816-7784647	-0.222679	-0.188017	-0.197058	-0.311714	-0.609954	-0.951567	-0.584419	-1.0744	-0.158067	0.313184	-0.176488	-0.113262	0.346348	0.548233	0.64651	0.173603	0.000159091	0.000224162	0.00299225	0.000195509	0.414468	0.029369	0.813089	0.641493	1
C06B3.4	C06B3.4	stdh-1	chrV:13906489-13908037	-0.19475	-0.0919806	-0.4629	-0.466781	-0.437134	-0.68903	-0.704126	-1.06189	0.00310477	0.441117	-0.203622	-0.0407879	0.545327	0.845145	0.157914	0.0538882	0.0185962	0.000224162	0.00494044	0.000195509	0.991742	0.0108425	0.843751	0.886105	1
C06G3.10	C06G3.10	cogc-2	chrIV:7032698-7039580	-0.140189	-0.222089	-0.101427	-0.654517	-0.741216	-0.855732	-0.70281	-1.28661	-0.152343	0.179665	-0.15409	-0.420191	0.75153	0.631016	0.928645	0.0795497	0.000159091	0.000224162	0.011639	0.000527029	0.580984	0.462471	0.908163	0.272611	1
C06G4.1	C06G4.1	C06G4.1	chrIII:7987128-7990549	-0.0457293	-0.238555	0.0337684	-0.679594	-0.580816	-0.640797	-0.501966	-1.08018	-0.0573905	0.198341	0.0494678	-0.419919	0.894867	0.382515	0.972857	0.00109584	0.000159091	0.000224162	0.0095132	0.000195509	0.781396	0.186054	0.968808	0.0386689	1
C06H5.1	C06H5.1	fbxa-156	chrV:17895306-17896804	0.111399	0.190317	-0.645942	-0.531819	-0.513455	-0.0275626	-1.23995	-0.736982	0.145843	0.635973	-1.71793	-0.74818	0.86744	0.742906	0.149715	0.0828705	0.0687678	0.931651	0.00129949	0.009003	0.727068	0.006781	0.0012554	0.00514816	1
C07A12.5	C07A12.5	spr-3	chrX:4514098-4516894	-0.173474	-0.149554	-0.0321266	-0.500761	-1.04308	-0.565319	-0.90289	-0.91424	-0.274119	0.344775	-0.0861895	-0.0931389	0.579859	0.684669	0.980623	0.0248729	0.000159091	0.00174139	0.000266569	0.000195509	0.204586	0.0300969	0.950988	0.705807	1
C07B5.5	C07B5.5	nuc-1	chrX:9539904-9542430	-0.809286	-0.905585	-1.30523	-1.937	-1.26712	-1.98278	-1.76165	-3.01148	0.7813	1.09504	0.0180316	-0.45765	0.00186072	0.00282857	0.0011785	0.000420423	0.000159091	0.000224162	0.000266569	0.000195509	0.000607597	0.000370343	0.98901	0.0231101	1
C07D8.6	C07D8.6	C07D8.6	chrX:7341508-7342783	-0.231201	-0.0332756	-0.186503	-0.564387	-1.05692	-0.722741	-1.01154	-1.25387	-0.12571	0.643527	0.0394383	-0.291592	0.292401	0.934944	0.635484	0.0115619	0.000159091	0.000224162	0.000266569	0.000195509	0.480725	0.000370343	0.970879	0.197892	1
C07G2.1	C07G2.1	cpg-1	chrIII:4489356-4491396	-0.0965247	-0.432381	-0.0135618	-1.85196	-1.3491	-1.34018	-1.26611	-2.76049	-0.192863	0.426948	-0.155941	-1.29716	0.160044	0.237966	0.74162	0.000420423	0.000159091	0.000224162	0.000266569	0.000195509	0.797574	0.00312892	0.902242	0.000410921	1
C07G3.9	C07G3.9	ugt-64	chrV:3503129-3506352	-0.255482	-0.285712	-0.300572	-0.975593	-0.835297	-0.91401	-0.880231	-1.60094	-0.0112112	0.238857	-0.101218	-0.676862	0.268291	0.308474	0.371718	0.000420423	0.000159091	0.000224162	0.000266569	0.000195509	0.963787	0.127081	0.933141	0.000760441	1
C07H4.2	C07H4.2	clh-5	chrII:9094679-9098846	-0.194628	-0.220902	-0.0881725	-0.587914	-0.858952	-0.689576	-0.752509	-1.05508	-0.227922	0.137189	-0.149969	-0.415664	0.402541	0.39714	0.889026	0.00798502	0.000159091	0.000224162	0.000266569	0.000195509	0.164292	0.349432	0.830237	0.0438059	1
C07H6.5	C07H6.5	cgh-1	chrIII:7495704-7497834	-0.188042	-0.428675	-0.337352	-1.40075	-1.02822	-1.06514	-1.17793	-2.03646	-0.0771029	0.229687	-0.403546	-1.06629	0.469463	0.165037	0.817622	0.00169476	0.000159091	0.000224162	0.000266569	0.000195509	0.761221	0.224239	0.981652	0.0264071	1
C08A9.8	C08A9.8	C08A9.8	chrX:17102844-17104871	0.151035	-0.125893	-0.258997	-0.297146	-0.741414	-0.569144	-1.11844	-0.73788	0.0797308	0.442195	-0.246606	-0.011922	0.830082	0.868428	0.726522	0.388159	0.0125822	0.0482537	0.0019989	0.0174712	0.863283	0.127614	0.832396	0.979289	1
C08B11.1	C08B11.1	zyg-11	chrII:8017570-8020759	-0.148307	-0.213324	-0.115643	-0.968959	-1.05416	-0.860629	-1.02174	-1.61467	0.186587	0.303932	0.0735204	-0.640792	0.558463	0.409056	0.827633	0.000420423	0.000159091	0.000224162	0.000266569	0.000195509	0.266878	0.0212635	0.945804	0.00107477	1
C08B11.4	C08B11.4	nrf-6	chrII:8028953-8032710	-0.304908	-0.154618	-0.289379	-1.03275	-1.43372	-1.01665	-1.41807	-1.89038	0.184794	-0.0193048	-0.206995	-1.46009	0.126896	0.638306	0.359181	0.000420423	0.000159091	0.000224162	0.000266569	0.000195509	0.331293	0.921829	0.723196	0.000410921	1
C08B6.7	C08B6.7	hpo-22	chrV:10130467-10134150	-0.216592	-0.225237	-0.113375	-0.79636	-0.857767	-0.704467	-0.754763	-1.27408	-0.0947603	0.178537	-0.0705886	-0.538867	0.333355	0.383141	0.830569	0.000420423	0.000159091	0.000224162	0.000266569	0.000195509	0.612291	0.206932	0.946892	0.00733687	1
C08C3.2	C08C3.2	bath-15	chrIII:7774688-7776027	-0.194649	-0.226479	-0.216242	-0.37958	-0.749267	-0.98665	-0.771114	-1.13938	-0.237721	0.153695	-0.353002	-0.259585	0.517496	0.514737	0.663157	0.106753	0.000159091	0.000224162	0.000266569	0.000195509	0.276302	0.408756	0.471437	0.230442	1
C08F8.3	C08F8.3	C08F8.3	chrIV:11155028-11156695	-0.309655	-0.188244	-0.191301	-0.63177	-0.826418	-0.800668	-0.708301	-1.24354	-0.205005	0.228071	-0.0857805	-0.440129	0.0808984	0.499166	0.629912	0.00250111	0.000159091	0.000224162	0.000266569	0.000195509	0.228681	0.104141	0.9362	0.0329096	1
C08H9.2	C08H9.2	C08H9.2	chrII:9886537-9891088	-0.223566	-0.281729	-0.0929787	-0.938509	-1.0176	-0.537615	-0.886996	-1.19414	0.000839668	0.10125	0.00501953	-0.769534	0.44137	0.241129	0.895251	0.000420423	0.000159091	0.00189196	0.000266569	0.000195509	0.997243	0.545537	0.995115	0.00137472	1
C09E7.8	C09E7.8	C09E7.8	chrIII:6553574-6558575	-0.0306987	-0.0705154	0.123732	-0.549215	-0.675167	-0.655123	-0.522162	-1.12987	-0.0289295	0.107363	-0.0764035	-0.527851	0.939027	0.877429	0.844526	0.0147077	0.000159091	0.000224162	0.0117548	0.000195509	0.908273	0.558927	0.953241	0.00603028	1
C09G4.5	C09G4.5	mes-6	chrIV:8511283-8514724	-0.116109	-0.265504	-0.067115	-0.733797	-0.665434	-0.801893	-0.616539	-1.26907	-0.213174	-0.0266513	-0.262963	-0.633446	0.849385	0.610728	0.968795	0.126319	0.00596513	0.00715556	0.0606905	0.00889255	0.526983	0.934619	0.813923	0.16623	1
C09G5.5	C09G5.5	col-80	chrII:10695053-10714299	-1.59924	0.0199689	-1.94153	-1.83159	-2.90171	-0.608935	-3.24287	-2.45766	0.619539	2.89069	0.381168	-0.533248	0.00186072	0.977794	0.0011785	0.000420423	0.000159091	0.185184	0.000266569	0.000195509	0.0535436	0.000370343	0.717519	0.297148	1
C09G9.2	C09G9.2	npp-23	chrIV:8868036-8869681	-0.243914	-0.212312	-0.219799	-0.525351	-0.766136	-0.836382	-0.74234	-1.14822	-0.117215	0.292693	-0.185126	-0.266222	0.260381	0.450908	0.54789	0.0135724	0.000159091	0.000224162	0.000266569	0.000195509	0.535842	0.0348337	0.770154	0.215415	1
C09G9.6	C09G9.6	oma-1	chrIV:8888972-8890856	-0.276927	-0.380644	-0.102437	-1.10685	-1.27815	-1.02945	-1.10367	-1.75471	-0.118743	0.316142	-0.0420363	-0.724618	0.168132	0.04836	0.856359	0.000420423	0.000159091	0.000224162	0.000266569	0.000195509	0.509811	0.016549	0.968808	0.000410921	1
C09H10.7	C09H10.7	apc-17	chrII:11106615-11109583	-0.180205	-0.139925	0.219027	-0.62957	-1.19894	-0.680704	-0.801234	-1.16926	-0.329408	-0.170421	-0.0419145	-0.768865	0.879798	0.923116	0.938601	0.505425	0.00616875	0.275657	0.197649	0.195523	0.603574	0.754162	0.992056	0.355924	1
C10C6.1	C10C6.1	kin-4	chrIV:11425741-11447065	-0.212243	-0.308925	0.140545	-0.82668	-1.02503	-0.660744	-0.67316	-1.17717	-0.235185	-0.130878	-0.0267942	-0.711602	0.350184	0.165656	0.76249	0.000420423	0.000159091	0.000224162	0.000266569	0.000195509	0.142984	0.377245	0.983068	0.00107477	1
C10E2.5	C10E2.5	C10E2.5	chrX:16751863-16753673	0.349925	-0.079076	-0.423919	-0.226882	-0.34478	-0.765854	-1.0787	-0.915722	0.181416	0.181705	-0.363824	-0.0937525	0.692433	0.952151	0.715453	0.695171	0.420971	0.0930551	0.0491985	0.0604827	0.759857	0.751161	0.840704	0.886988	1
C10F3.1	C10F3.1	cpg-4	chrV:5996356-5999346	-0.329129	-0.304602	-0.250115	-0.884463	-1.01527	-1.01942	-0.936241	-1.59816	-0.174619	0.207964	-0.114183	-0.579764	0.0561147	0.193431	0.437208	0.000420423	0.000159091	0.000224162	0.000266569	0.000195509	0.30878	0.13187	0.891925	0.00398945	1
C10G11.5	C10G11.5	pnk-1	chrI:6294895-6297636	-0.192454	-0.398891	-0.213507	-0.780806	-0.325206	-0.739471	-0.346144	-1.12015	-0.00441854	0.275609	-0.178399	-0.349541	0.41832	0.0386941	0.56798	0.000420423	0.0171775	0.000224162	0.0658225	0.000195509	0.982991	0.0450689	0.759205	0.108954	1
C10H11.10	C10H11.10	kca-1	chrI:4759816-4761323	-0.396373	-0.293212	-0.306822	-0.766228	-0.931283	-1.03277	-0.841868	-1.50522	-0.248641	0.243977	-0.122268	-0.400356	0.0219098	0.236475	0.296707	0.000776421	0.000159091	0.000224162	0.000266569	0.000195509	0.137707	0.082487	0.888578	0.0538474	1
C11D2.4	C11D2.4	C11D2.4	chrIV:6155492-6156906	-0.155601	-0.245905	-0.215716	-0.411155	-0.597323	-0.860036	-0.657006	-1.02482	-0.182669	-0.0180214	-0.203522	-0.18586	0.552953	0.376168	0.593515	0.0622046	0.000159091	0.000224162	0.000708949	0.000195509	0.322427	0.929174	0.749373	0.415097	1
C11E4.7	C11E4.7	C11E4.7	chrX:9617246-9619093	-1.09974	-1.54862	-0.779609	-1.38211	-2.65765	-2.45059	-2.34705	-2.29504	-0.332305	0.326956	-0.493979	-0.415286	0.00186072	0.00282857	0.0388866	0.000420423	0.000159091	0.000224162	0.000266569	0.000195509	0.368196	0.29066	0.432958	0.187496	1
C12C8.3	C12C8.3	lin-41	chrI:9335771-9342496	-0.310516	-0.350653	0.0261979	-1.07391	-1.34121	-0.783912	-1.00446	-1.50618	-0.206666	0.0630259	0.0458151	-0.961986	0.110767	0.0768358	0.981748	0.000420423	0.000159091	0.000224162	0.000266569	0.000195509	0.212853	0.71075	0.967563	0.000410921	1
C12D8.10	C12D8.10	akt-1	chrV:10248904-10255057	0.0661935	-0.0438556	-0.0693211	-0.758872	-0.518391	-0.488681	-0.6541	-1.20266	0.0733144	0.328715	-0.0600128	-0.643671	0.899702	0.94399	0.96403	0.10667	0.00307209	0.0325796	0.0631525	0.0142582	0.801798	0.133687	0.976748	0.177587	1
C13B4.1	C13B4.1	C13B4.1	chrII:14470371-14479626	-0.155325	-0.332796	0.165579	-0.601108	-0.829581	-0.770211	-0.509722	-1.03754	-0.304965	-0.365632	-0.121852	-0.638002	0.543807	0.147749	0.707386	0.00437673	0.000159091	0.000224162	0.00507993	0.000195509	0.0692381	0.00591412	0.889919	0.00107477	1
C13B4.2	C13B4.2	usp-14	chrII:14485623-14488690	-0.184802	-0.181447	-0.258518	-0.625068	-0.65296	-0.819155	-0.726493	-1.26227	-0.191846	0.242388	-0.216283	-0.358094	0.462567	0.498575	0.424298	0.00662018	0.000159091	0.000224162	0.000266569	0.000195509	0.253902	0.0741279	0.622553	0.111371	1
C13G5.2	C13G5.2	C13G5.2	chrIII:8616777-8618439	-0.185672	-0.0975428	-0.232024	-0.45772	-0.555898	-0.690036	-0.602273	-1.04909	-0.188196	0.166592	-0.205647	-0.303905	0.436584	0.788282	0.528095	0.0373373	0.000159091	0.000224162	0.00282846	0.000195509	0.288871	0.270377	0.72684	0.151214	1
C14B1.7	C14B1.7	C14B1.7	chrIII:3719903-3723597	-0.39597	-0.31226	-0.213493	-0.924347	-1.1651	-0.881682	-0.983269	-1.49159	-0.0872048	0.0824606	-0.0441665	-0.704367	0.0125053	0.183058	0.585011	0.000420423	0.000159091	0.000224162	0.000266569	0.000195509	0.663101	0.627505	0.970879	0.000410921	1
C14B1.9	C14B1.9	C14B1.9	chrIII:3725073-3726502	-0.202859	-0.26103	-0.166834	-0.56691	-0.730419	-0.962024	-0.694486	-1.26708	-0.273332	0.162139	-0.242716	-0.36557	0.376397	0.271102	0.682036	0.0108774	0.000159091	0.000224162	0.000266569	0.000195509	0.078939	0.263565	0.53913	0.0862227	1
C14B9.4	C14B9.4	plk-1	chrIII:8101346-8104076	-0.343003	-0.299594	-0.191347	-0.983589	-1.0977	-0.871332	-0.946161	-1.55498	-0.197655	0.308712	-0.133344	-0.596145	0.0494382	0.176433	0.629441	0.000420423	0.000159091	0.000224162	0.000266569	0.000195509	0.229518	0.0162164	0.846497	0.00626351	1
C14B9.6	C14B9.6	gei-8	chrIII:8108789-8125475	-0.0929048	-0.195242	0.111399	-0.44631	-1.02656	-0.36622	-0.823669	-0.615613	-0.160266	0.0104079	-0.0361198	-0.350713	0.753889	0.510418	0.85636	0.0660786	0.000159091	0.0383491	0.000266569	0.0115298	0.395245	0.960452	0.979369	0.140488	1
C14B9.8	C14B9.8	C14B9.8	chrIII:8138089-8144631	-0.160968	-0.297455	0.0412117	-0.666522	-0.874273	-0.896129	-0.672817	-1.26361	-0.264208	-0.111178	-0.146064	-0.617465	0.594282	0.387159	0.968622	0.16361	0.000159091	0.00041934	0.000907879	0.0226649	0.178419	0.619371	0.872656	0.204083	1
C14C10.5	C14C10.5	C14C10.5	chrV:12600285-12607305	-0.124615	-0.197712	0.117086	-0.880675	-1.03828	-0.635391	-0.796973	-1.31654	-0.224952	0.001981	-0.119789	-0.839171	0.649934	0.446629	0.825157	0.000420423	0.000159091	0.000224162	0.000266569	0.000195509	0.165728	0.989636	0.873204	0.000410921	1
C14C11.2	C14C11.2	C14C11.2	chrV:5660927-5663496	-0.233699	-0.30055	-0.113461	-0.565771	-0.707048	-0.91164	-0.587721	-1.17574	-0.194444	0.030444	-0.0576644	-0.41756	0.379257	0.307412	0.871537	0.0108774	0.000159091	0.000224162	0.00591185	0.000195509	0.367036	0.888386	0.96773	0.0397287	1
C14F11.1	C14F11.1	got-2.2	chrX:6240954-6242726	-0.188272	-0.200115	-0.0527921	-1.02905	-0.72618	-0.843618	-0.590394	-1.67245	0.302345	0.484551	0.411436	-0.689878	0.436756	0.441612	0.946191	0.000420423	0.000159091	0.000224162	0.000907879	0.000195509	0.0467304	0.000370343	0.106056	0.00137472	1
C15F1.3	C15F1.3	tra-2	chrII:6951639-6965687	-0.165744	-0.188757	-0.0852644	-0.723827	-0.799053	-0.591217	-0.719092	-1.12421	-0.0171494	0.268818	0.000331188	-0.411732	0.794359	0.802328	0.960442	0.165677	0.00295952	0.0939105	0.0480858	0.0258555	0.969918	0.400946	0.999717	0.450313	1
C15F1.6	C15F1.6	art-1	chrII:6970667-6972237	-0.410979	-0.228223	-0.380582	-0.710043	-1.01632	-0.741155	-0.985806	-1.22261	0.0108875	0.324564	0.138982	-0.415675	0.0102013	0.376345	0.1251	0.000420423	0.000159091	0.000224162	0.000266569	0.000195509	0.962142	0.0158326	0.857829	0.0384529	1
C16A11.5	C16A11.5	C16A11.5	chrII:4223308-4226330	-0.149312	-0.300049	0.0302739	-0.417027	-0.911602	-1.00819	-0.733123	-1.12525	-0.263741	-0.145943	-0.263956	-0.556904	0.635863	0.34268	0.981824	0.0742154	0.000159091	0.000224162	0.000907879	0.000195509	0.211187	0.425538	0.665707	0.00351542	1
C16A3.1	C16A3.1	C16A3.1	chrIII:6390945-6393843	-0.0717681	-0.283781	0.0464738	-0.504294	-0.717297	-0.786817	-0.599679	-1.00654	-0.1064	0.110012	-0.0682568	-0.327723	0.834326	0.291848	0.959536	0.0174221	0.000159091	0.000224162	0.00250579	0.000195509	0.610037	0.528539	0.956568	0.114309	1
C16C10.1	C16C10.1	C16C10.1	chrIII:4178723-4181440	-0.214212	-0.174443	-0.308488	-0.59587	-0.645917	-0.810753	-0.740255	-1.23065	-0.0789416	0.11423	-0.198978	-0.382175	0.37086	0.575318	0.317949	0.00662018	0.000159091	0.000224162	0.000266569	0.000195509	0.707837	0.49405	0.759899	0.062688	1
C16C10.3	C16C10.3	hrde-1	chrIII:4172336-4176161	-0.401217	-0.245538	-0.416526	-1.13157	-1.15851	-0.71307	-1.1737	-1.59828	0.138836	0.503508	0.0946446	-0.753712	0.0679844	0.317125	0.228178	0.000420423	0.000159091	0.000224162	0.000266569	0.000195509	0.2108	0.000370343	0.782642	0.00107477	1
C16C2.3	C16C2.3	ocrl-1	chrI:9715321-9728108	-0.181829	-0.301405	-0.187894	-0.739256	-0.79553	-0.842405	-0.801834	-1.27904	-0.0607987	0.145488	-0.168906	-0.432017	0.515348	0.295533	0.691529	0.00544302	0.000159091	0.000224162	0.000266569	0.000195509	0.785594	0.432601	0.82941	0.110038	1
C17E4.3	C17E4.3	C17E4.3	chrI:9416702-9418876	-0.160545	-0.261777	-0.128747	-0.649682	-0.711966	-0.89823	-0.680284	-1.28536	-0.0649973	0.192624	-0.0972344	-0.336376	0.512324	0.283694	0.792217	0.00250111	0.000159091	0.000224162	0.000266569	0.000195509	0.737477	0.169411	0.921098	0.113683	1
C17E7.12	C17E7.12	C17E7.12	chrV:3890964-3892026	-0.538305	-0.0900661	-0.925549	-0.505934	-0.870946	-1.17631	-1.25754	-1.59207	-0.393684	0.580961	-0.598299	-0.348649	0.0113268	0.863602	0.0011785	0.0455362	0.000159091	0.000224162	0.000266569	0.000195509	0.0766809	0.00158039	0.13859	0.125269	1
C17E7.3	C17E7.3	sre-9	chrV:3894960-3898208	-0.212021	0.0771264	-0.307625	-0.765104	-0.310415	-0.240124	-0.399111	-1.03661	-0.183592	0.611061	-0.325075	-0.0802179	0.751968	0.933014	0.693882	0.0601481	0.344373	0.475083	0.266745	0.0145653	0.683012	0.0943223	0.757717	1	1
C17E7.4	C17E7.4	C17E7.4	chrV:3892855-3894576	-0.252923	-0.11919	-0.448799	-0.854234	-0.847803	-0.949862	-1.04305	-1.68399	-0.0250866	0.585197	-0.213801	-0.444605	0.266403	0.738886	0.0726931	0.000420423	0.000159091	0.000224162	0.000266569	0.000195509	0.913129	0.000370343	0.735422	0.0272226	1
C17E7.9	C17E7.9	C17E7.9	chrV:3887749-3890861	-0.201923	-0.145547	-0.247527	-0.695036	-0.783109	-0.948549	-0.828082	-1.49648	-0.162435	0.727098	-0.205859	-0.439579	0.497491	0.722595	0.588498	0.00871846	0.000159091	0.000224162	0.000266569	0.000195509	0.482154	0.000370343	0.81511	0.0732809	1
C17F4.5	C17F4.5	fbxc-50	chrII:3246314-3248118	-0.433913	-0.0772102	-0.673385	-0.88471	-1.08646	-0.967476	-1.32492	-1.7739	-0.006342	0.668478	-0.1822	-0.426667	0.00897174	0.851636	0.00217997	0.000420423	0.000159091	0.000224162	0.000266569	0.000195509	0.978842	0.000370343	0.820748	0.0349351	1
C17G1.2	C17G1.2	C17G1.2	chrX:9921554-9922843	-0.0655962	-0.112941	-0.0947888	-0.604097	-0.357203	-0.60069	-0.386387	-1.09005	-0.249867	0.556715	-0.34747	-0.342299	0.847014	0.766887	0.891854	0.00602956	0.0188631	0.00041934	0.0680896	0.000195509	0.172624	0.000370343	0.382833	0.10533	1
C17G10.9	C17G10.9	C17G10.9	chrII:5619589-5622485	-0.20498	-0.226581	-0.170099	-0.460043	-0.874584	-0.779759	-0.83958	-1.01302	-0.303483	0.0416285	-0.251753	-0.31209	0.37086	0.374572	0.676377	0.0383558	0.000159091	0.000224162	0.000266569	0.000195509	0.0441531	0.814613	0.508082	0.146825	1
C17H12.1	C17H12.1	dyci-1	chrIV:6779861-6784342	0.014244	-0.336731	-0.0248853	-0.936972	-0.43691	-0.412186	-0.476154	-1.01094	0.0558824	0.459511	0.0662092	-0.528489	0.821876	0.464831	0.995608	0.000420423	0.000159091	0.00982475	0.00591185	0.000195509	0.705226	0.0147411	0.930486	0.0103932	1
C17H12.14	C17H12.14	vha-8	chrIV:6791071-6792461	-0.455687	-0.192833	-0.67145	-0.822026	-0.846088	-0.342669	-1.0615	-0.972052	0.396101	0.476884	0.232943	-0.331257	0.0113268	0.458682	0.00217997	0.000420423	0.000159091	0.0446474	0.000266569	0.000195509	0.00725845	0.000370343	0.560599	0.1646	1
C18A11.3	C18A11.3	C18A11.3	chrX:8061122-8065688	-0.823463	-0.21956	-1.48627	-0.774972	-2.0287	-1.84928	-2.67506	-2.40017	1.1289	-0.764667	0.16533	-0.969586	0.0125053	0.708979	0.0011785	0.0129362	0.000159091	0.000224162	0.000266569	0.000195509	0.00290399	0.000370343	0.937787	0.000410921	1
C18B2.5	C18B2.5	C18B2.5	chrX:3606681-3611094	-0.314811	-0.130238	-0.31	-0.540744	-1.02337	-0.394918	-1.01844	-0.804752	0.499768	-0.292916	0.15638	-1.0285	0.0957547	0.683745	0.292292	0.0100257	0.000159091	0.0149804	0.000266569	0.000195509	0.000607597	0.0304111	0.838404	0.000410921	1
C18D11.3	C18D11.3	C18D11.3	chrIII:11823326-11824526	-0.251067	-0.101782	-0.196545	-0.540283	-0.740834	-0.565273	-0.686866	-1.00389	-0.113318	0.397869	-0.091498	-0.228541	0.244165	0.771376	0.629235	0.0148558	0.000159091	0.000777003	0.000266569	0.000195509	0.556138	0.00238501	0.934435	0.303574	1
C18E9.11	C18E9.11	ooc-5	chrII:8993166-8994535	-0.213305	-0.198176	-0.24221	-0.495574	-0.74081	-0.861523	-0.769904	-1.12766	-0.127586	0.248784	-0.19924	-0.300847	0.339594	0.478473	0.466306	0.0337576	0.000159091	0.000224162	0.000266569	0.000195509	0.486527	0.0787784	0.711502	0.221773	1
C18E9.3	C18E9.3	szy-20	chrII:8966920-8969473	-0.218895	-0.266096	0.129173	-0.490278	-1.02582	-0.634976	-0.679381	-0.8582	-0.24811	-0.00178183	0.0282567	-0.31091	0.333515	0.299312	0.803941	0.0261899	0.000159091	0.00041934	0.000494941	0.000195509	0.149446	0.991181	0.983761	0.148712	1
C18E9.5	C18E9.5	C18E9.5	chrII:8969982-8973566	-0.717698	-0.203909	-1.33359	-0.805717	-1.50968	-1.02133	-2.12209	-1.62057	0.896959	0.299687	-0.0512271	-0.559523	0.228535	0.840722	0.241088	0.277107	0.000159091	0.0165274	0.0123549	0.0198548	0.153892	0.549427	0.992984	0.458046	1
C18G1.4	C18G1.4	pgl-3	chrV:4755984-4758608	-0.451139	-0.350989	-0.334429	-1.12553	-1.22097	-1.03833	-1.10416	-1.81224	-0.293753	0.20372	-0.207686	-0.835576	0.00186072	0.0819927	0.213162	0.000420423	0.000159091	0.000224162	0.000266569	0.000195509	0.0521642	0.13722	0.65925	0.000410921	1
C18H9.3	C18H9.3	C18H9.3	chrII:6684235-6691841	-0.25878	-0.297207	-0.029218	-0.832325	-1.08265	-0.596133	-0.853817	-1.13019	-0.114386	-0.00799713	0.0374287	-0.580958	0.19432	0.196233	0.9769	0.000420423	0.000159091	0.000224162	0.000266569	0.000195509	0.52852	0.967458	0.973903	0.00422587	1
C23G10.4	C23G10.4	rpn-2	chrIII:6198901-6206203	-0.137695	-0.258669	0.0944282	-0.805389	-0.847236	-0.596374	-0.615114	-1.14273	-0.162159	0.108699	0.0226829	-0.562959	0.709795	0.406107	0.907475	0.00524091	0.000159091	0.00361681	0.0036106	0.000366385	0.452506	0.571301	0.986882	0.0536209	1
C23H3.4	C23H3.4	sptl-1	chrII:51071-57607	-0.240828	-0.326415	-0.343198	-0.732991	-0.780483	-0.717763	-0.894219	-1.12317	0.0852918	0.228317	-0.154238	-0.431735	0.392229	0.40694	0.384871	0.0110491	0.000159091	0.000224162	0.000266569	0.000195509	0.717374	0.176284	0.88151	0.11044	1
C24B9.3	C24B9.3	C24B9.3	chrV:2698969-2711819	-1.48452	-1.10919	-1.89985	-2.96068	-2.99689	-3.50694	-3.40794	-5.33477	0.643504	-0.113119	-0.303425	-3.01417	0.0261607	0.320778	0.152808	0.0918159	0.000159091	0.000224162	0.0016625	0.0125363	0.435881	0.901005	0.953618	0.0747017	1
C24D10.5	C24D10.5	C24D10.5	chrIV:5150204-5151233	-0.06072	-0.111553	-0.33647	-0.458531	-0.546206	-1.07311	-0.818702	-1.41759	-0.250573	0.363091	-0.293258	-0.234483	0.920353	0.863175	0.545899	0.128581	0.0234521	0.000224162	0.00577496	0.000195509	0.437496	0.140077	0.772731	0.414559	1
C24F3.4	C24F3.4	qns-1	chrIV:10214983-10219308	-0.189141	-0.323725	-0.0922908	-0.671397	-0.611351	-0.725377	-0.514524	-1.07161	-0.183773	-0.100308	-0.174477	-0.48743	0.812554	0.633527	0.96403	0.13327	0.256567	0.0906252	0.368938	0.041713	0.683762	0.686437	0.933141	0.0871139	1
C24F3.6	C24F3.6	col-124	chrIV:10214983-10219308	-1.13273	-0.317985	-1.12193	-2.36108	-2.58553	-1.05496	-2.57375	-3.09665	-0.763393	2.28767	-0.674929	-0.757863	0.00186072	0.448382	0.0011785	0.000420423	0.000159091	0.000224162	0.000266569	0.000195509	0.000607597	0.000370343	0.014552	0.0573372	1
C24G6.6	C24G6.6	hpo-15	chrV:5505295-5513830	-0.206772	-0.382418	-0.552219	-1.57036	-1.31838	-1.17175	-1.66302	-2.35749	-0.205975	0.0615534	-1.19331	-1.12893	0.423713	0.0887311	0.025183	0.000420423	0.000159091	0.000224162	0.000266569	0.000195509	0.28152	0.750711	0.0012554	0.000410921	1
C24H12.5	C24H12.5	C24H12.5	chrII:406137-410928	-0.251745	-0.263747	0.0201793	-0.707459	-0.894156	-0.744023	-0.623178	-1.18699	-0.271171	0.143073	-0.0462764	-0.409696	0.275293	0.335644	0.986891	0.000776421	0.000159091	0.000224162	0.00129949	0.000195509	0.131144	0.372712	0.969946	0.0428512	1
C25A1.7	C25A1.7	iars-2	chrI:10179836-10183997	-0.271854	-0.343813	-0.0598568	-0.727018	-0.958631	-0.922033	-0.747299	-1.30411	-0.158461	-0.058571	-0.0504669	-0.66499	0.412553	0.3257	0.96051	0.0193658	0.000159091	0.000224162	0.00465301	0.000195509	0.550472	0.819477	0.976748	0.0253957	1
C25A1.8	C25A1.8	clec-87	chrI:10184243-10185468	-0.187982	-0.106561	-0.209174	-0.755754	-0.609908	-0.634614	-0.630951	-1.28339	-0.098736	0.498068	-0.0662792	-0.486921	0.680808	0.767549	0.708898	0.00681432	0.00180801	0.000777003	0.000708949	0.000195509	0.691242	0.000370343	0.951264	0.0751596	1
C25A11.1	C25A11.1	C25A11.1	chrX:9119773-9121651	-0.323644	-0.417603	-0.578076	-0.808124	-1.40819	-1.47026	-1.65634	-1.85795	-0.300783	0.225494	-0.816492	-0.663811	0.575035	0.477645	0.290764	0.0319945	0.000159091	0.000224162	0.000266569	0.000195509	0.492046	0.480748	0.129671	0.044341	1
C25A11.10	C25A11.10	C25A11.10	chrX:9121883-9123505	-0.379199	-0.279442	-0.52786	-1.05474	-1.43567	-1.35539	-1.58136	-2.12228	-0.373653	0.315922	-0.591474	-0.946507	0.268731	0.520534	0.158226	0.000420423	0.000159091	0.000224162	0.000266569	0.000195509	0.185267	0.150986	0.202527	0.000410921	1
C25A11.2	C25A11.2	C25A11.2	chrX:9114365-9116892	-0.272149	-0.269481	-0.247171	-0.72904	-1.0371	-0.810253	-1.01169	-1.26751	-0.293288	0.502233	-0.0550002	-0.333651	0.25246	0.358461	0.530572	0.00169476	0.000159091	0.000224162	0.000266569	0.000195509	0.128257	0.000370343	0.969221	0.111518	1
C25A8.4	C25A8.4	C25A8.4	chrIV:7003624-7009269	-0.113148	-0.275434	-0.052138	-1.19393	-0.756261	-0.89866	-0.695284	-1.81572	-0.233995	0.256152	-0.326189	-1.23111	0.704512	0.242841	0.94928	0.000420423	0.000159091	0.000224162	0.000266569	0.000195509	0.149734	0.053162	0.250157	0.000410921	1
C25D7.3	C25D7.3	sdc-3	chrV:15039356-15048209	-0.14738	-0.166895	0.223915	-0.506106	-1.12949	-0.66735	-0.763869	-1.00307	-0.428539	-0.167577	-0.120079	-0.637575	0.597824	0.61238	0.575387	0.0156594	0.000159091	0.000224162	0.000266569	0.000195509	0.0135208	0.277207	0.903616	0.000410921	1
C25D7.6	C25D7.6	mcm-3	chrV:15053757-15059601	-0.209176	-0.199469	-0.196335	-0.956833	-0.837406	-0.76598	-0.824506	-1.52267	-0.0280071	0.474288	-0.0398559	-0.597015	0.411093	0.446629	0.629748	0.000420423	0.000159091	0.000224162	0.000266569	0.000195509	0.895376	0.000370343	0.970879	0.00902159	1
C25H3.4	C25H3.4	C25H3.4	chrII:5691718-5693935	-0.179674	-0.258424	-0.0675551	-0.724607	-0.843978	-0.872928	-0.732385	-1.33734	-0.116791	0.239877	-0.0777666	-0.499977	0.461528	0.331477	0.931138	0.000420423	0.000159091	0.000224162	0.000266569	0.000195509	0.55031	0.100786	0.946892	0.00981601	1
C26C6.1	C26C6.1	pbrm-1	chrI:7495436-7505580	-0.0770127	-0.285913	0.209469	-0.530504	-1.03921	-0.769101	-0.753666	-1.0127	-0.263308	-0.0548345	-0.0363938	-0.310507	0.837807	0.331477	0.648424	0.0478656	0.000159091	0.000224162	0.000266569	0.000195509	0.149734	0.788242	0.980453	0.254948	1
C26E1.2	C26E1.2	C26E1.2	chrV:13305167-13307287	-0.579758	-0.326938	-1.0246	-2.28232	-0.957104	-1.22925	-1.39165	-3.13117	0.392866	-0.102803	-0.597595	-2.57207	0.0904424	0.494175	0.00309234	0.000420423	0.000159091	0.000224162	0.000266569	0.000195509	0.244189	0.715342	0.302964	0.000410921	1
C26E6.3	C26E6.3	ntl-9	chrIII:4944512-4946300	-0.233147	-0.233196	-0.00997833	-0.38594	-1.03036	-0.587849	-0.807398	-0.74037	-0.294117	-0.038562	-0.0511905	-0.216683	0.33	0.421466	0.994679	0.0871798	0.000159091	0.000603652	0.000266569	0.000684347	0.0975477	0.841202	0.969221	0.332556	1
C26E6.7	C26E6.7	eri-9	chrIII:4932449-4934943	-0.0943912	-0.114629	-0.112807	-0.52494	-0.561862	-0.662542	-0.580512	-1.07182	-0.0270031	0.205064	-0.16385	-0.416241	0.742987	0.741832	0.841613	0.0142458	0.000159091	0.000224162	0.00183013	0.000195509	0.903238	0.160732	0.815222	0.0416706	1
C26E6.9	C26E6.9	set-2	chrIII:4922870-4930206	-0.153293	-0.268752	0.16653	-0.685974	-1.19347	-0.674121	-0.875407	-1.08997	-0.234446	-0.0601188	0.0564626	-0.582868	0.563792	0.310896	0.725093	0.00140429	0.000159091	0.000224162	0.000266569	0.000195509	0.1812	0.737584	0.964662	0.00603028	1
C26H9A.1	C26H9A.1	vha-7	chrIV:12640446-12650652	-0.333555	-0.293368	-0.170305	-0.866397	-1.17453	-0.921107	-1.01195	-1.49241	-0.188645	0.1348	-0.161742	-0.617045	0.0561147	0.215877	0.684276	0.000420423	0.000159091	0.000224162	0.000266569	0.000195509	0.275449	0.373631	0.804269	0.00107477	1
C26H9A.2	C26H9A.2	C26H9A.2	chrIV:12653488-12674881	-0.0829718	-0.218378	0.261116	-0.570319	-1.02649	-0.235522	-0.687904	-0.581761	-0.251157	-0.308988	0.0253105	-0.613461	0.780372	0.409056	0.428132	0.00602956	0.000159091	0.163319	0.000266569	0.00381876	0.144193	0.016549	0.984954	0.00107477	1
C27A12.3	C27A12.3	tag-146	chrI:6038405-6041265	-0.171788	-0.183487	-0.102169	-0.568834	-0.625406	-0.703199	-0.556408	-1.08743	-0.0391944	0.287299	0.0719398	-0.262495	0.485263	0.54068	0.871537	0.0100257	0.000159091	0.000224162	0.00391159	0.000195509	0.855994	0.0412759	0.951336	0.224216	1
C27A2.3	C27A2.3	ify-1	chrII:5054088-5055335	-0.169924	-0.0733748	-0.270749	-0.465556	-0.492708	-0.672095	-0.593691	-1.06421	0.0112518	0.388543	-0.0747496	-0.148602	0.517033	0.842087	0.402013	0.0457573	0.000159091	0.000224162	0.00110962	0.000195509	0.959805	0.00287985	0.945548	0.5644	1
C27A2.6	C27A2.6	dsh-2	chrII:5078209-5081161	-0.260992	-0.291119	-0.123469	-0.756168	-0.956872	-0.832396	-0.819738	-1.29641	-0.246434	0.186906	-0.114017	-0.485566	0.204825	0.2306	0.807089	0.000420423	0.000159091	0.000224162	0.000266569	0.000195509	0.132542	0.188074	0.895875	0.0199888	1
C27A7.6	C27A7.6	C27A7.6	chrV:12121668-12128893	-0.304999	-0.286532	-0.388813	-0.860619	-0.839373	-0.891078	-0.922689	-1.4625	-0.0143676	0.35265	-0.185935	-0.511931	0.148669	0.317734	0.178207	0.000776421	0.000159091	0.000224162	0.000266569	0.000195509	0.955377	0.0217489	0.810771	0.0140164	1
C27C12.3	C27C12.3	C27C12.3	chrX:14863608-14865844	-0.251716	-0.482789	-0.103908	-1.09308	-1.39286	-1.23487	-1.24601	-1.84066	-0.282921	0.35965	-0.0915594	-0.750442	0.380847	0.053979	0.891854	0.000420423	0.000159091	0.000224162	0.000266569	0.000195509	0.193368	0.0405994	0.948026	0.000410921	1
C27D8.3	C27D8.3	C27D8.3	chrIV:12704108-12711746	0.144625	-0.0339845	0.295607	-0.428517	-0.888832	-0.656038	-0.738437	-1.0482	-0.134913	-0.284195	-0.0672611	-0.702584	0.836935	0.969105	0.783347	0.300769	0.000840715	0.0286722	0.0474953	0.006987	0.737346	0.301839	0.980665	0.0396023	1
C27D9.1	C27D9.1	C27D9.1	chrII:4753442-4756784	-0.346791	-0.342034	-0.278304	-0.970666	-1.2288	-0.99852	-1.16007	-1.62582	-0.0304253	0.275876	-0.0739038	-0.585099	0.0445174	0.126657	0.380737	0.000420423	0.000159091	0.000224162	0.000266569	0.000195509	0.894708	0.0593456	0.95081	0.00626351	1
C27F2.10	C27F2.10	C27F2.10	chrIII:4985015-4986931	-0.119399	-0.225755	-0.173734	-0.606972	-0.602762	-0.797586	-0.657455	-1.17766	-0.018033	0.301011	-0.147863	-0.264809	0.658911	0.408991	0.687706	0.00437673	0.000159091	0.000224162	0.000708949	0.000195509	0.938874	0.0274107	0.855683	0.219401	1
C28A5.1	C28A5.1	C28A5.1	chrIII:4429617-4434399	-0.326633	-0.318315	-0.0465651	-0.697811	-0.942969	-0.716292	-0.668489	-1.09054	-0.202986	0.0279711	-0.0697227	-0.347499	0.235539	0.306344	0.967851	0.00196912	0.000159091	0.000224162	0.00391159	0.000195509	0.421166	0.904047	0.964471	0.0860104	1
C28A5.2	C28A5.2	C28A5.2	chrIII:4434749-4439543	-0.158027	-0.164684	-0.170333	-0.611048	-0.721635	-0.704934	-0.732641	-1.14556	-0.133474	0.0715923	-0.175378	-0.46638	0.645735	0.674925	0.762189	0.00722272	0.000159091	0.000224162	0.0016625	0.000195509	0.607239	0.741456	0.867497	0.0166141	1
C28C12.12	C28C12.12	C28C12.12	chrIV:8494549-8496365	-0.149627	-0.240537	-0.159997	-0.559202	-0.651647	-0.809195	-0.662729	-1.12699	-0.169404	0.12238	-0.16076	-0.388007	0.554986	0.360495	0.721583	0.0105416	0.000159091	0.000224162	0.000266569	0.000195509	0.33878	0.435692	0.810441	0.0580607	1
C28C12.5	C28C12.5	spp-8	chrIV:8481663-8483710	-1.11862	-1.03326	-1.71056	-2.74371	-3.91487	-5.00393	-4.5006	-6.69936	-0.640446	-1.17868	-1.46198	-3.66348	0.00186072	0.00282857	0.0011785	0.000420423	0.000159091	0.000224162	0.000266569	0.000195509	0.00247328	0.000370343	0.0012554	0.000410921	1
C28D4.3	C28D4.3	gln-6	chrIV:9738509-9740901	-0.200889	-0.120667	-0.278159	-0.796325	-0.690904	-0.707911	-0.767835	-1.38309	-0.00549048	0.434139	-0.0540997	-0.492624	0.517541	0.70189	0.421058	0.00250111	0.000159091	0.000224162	0.000266569	0.000195509	0.981226	0.000370343	0.960137	0.0461589	1
C29A12.3	C29A12.3	lig-1	chrV:10814112-10816717	-0.157227	-0.278205	-0.020994	-0.583735	-0.6534	-0.775595	-0.517627	-1.08069	-0.177569	0.0249298	-0.0709726	-0.363892	0.545367	0.252482	0.985752	0.00722272	0.000159091	0.000224162	0.00618455	0.000195509	0.305325	0.889884	0.946892	0.0998559	1
C29E4.2	C29E4.2	kle-2	chrIII:7941714-7947018	-0.098666	-0.257768	-0.063293	-0.61736	-0.735411	-0.790069	-0.700114	-1.1491	-0.176029	0.0618205	-0.192221	-0.416804	0.720865	0.294234	0.965293	0.00481318	0.000159091	0.000224162	0.000266569	0.000195509	0.303893	0.717232	0.924148	0.0611382	1
C29E4.3	C29E4.3	ran-2	chrIII:7933387-7937708	-0.143218	-0.279872	-0.03323	-0.730749	-0.899994	-0.863084	-0.790161	-1.31268	-0.217816	-0.106216	-0.210742	-0.699982	0.573845	0.241239	0.970583	0.000420423	0.000159091	0.000224162	0.000266569	0.000195509	0.188757	0.49458	0.65925	0.000410921	1
C29E4.4	C29E4.4	npp-15	chrIII:7929048-7932994	-0.15966	-0.297145	-0.0953597	-0.888382	-0.996943	-0.840147	-0.932708	-1.42951	-0.119482	0.197899	-0.0941876	-0.655763	0.515309	0.206437	0.877228	0.000420423	0.000159091	0.000224162	0.000266569	0.000195509	0.506194	0.150764	0.922839	0.00107477	1
C29E4.8	C29E4.8	let-754	chrIII:7948837-7951915	-0.301907	-0.235387	-0.192813	-0.405405	-0.947999	-0.998578	-0.838806	-1.16856	-0.249915	0.023813	-0.188501	-0.346059	0.116835	0.370656	0.629235	0.0727892	0.000159091	0.000224162	0.000266569	0.000195509	0.0790782	0.894943	0.733946	0.108954	1
C29F7.4	C29F7.4	fkh-3	chrX:13421821-13423411	-0.223635	-0.131594	-0.183257	-0.482524	-0.928843	-0.988413	-0.888515	-1.33665	-0.0871165	0.419517	-0.120895	-0.249514	0.609885	0.821946	0.810302	0.0899025	0.000159091	0.000224162	0.00148518	0.000195509	0.807298	0.0555286	0.946403	0.34681	1
C29F7.5	C29F7.5	fkh-4	chrX:13427108-13428849	0.0866455	-0.179809	0.346307	-0.349947	-1.09131	-0.963979	-0.834937	-1.13389	-0.526197	0.389714	-0.183833	-0.141861	0.886029	0.742906	0.520319	0.23235	0.000159091	0.000224162	0.0045084	0.000195509	0.0714964	0.0923358	0.899022	0.627767	1
C29G2.2	C29G2.2	C29G2.2	chrV:2590392-2590821	-0.438663	0.0852132	-0.445276	-0.205863	-0.762405	-0.997784	-0.76862	-1.28895	-0.582222	0.190098	-0.573379	-0.137375	0.48084	0.936195	0.56265	0.673904	0.0311447	0.00333988	0.0563183	0.000684347	0.165252	0.645373	0.489198	0.770124	1
C30B5.1	C30B5.1	szy-4	chrII:6198728-6208218	-0.265575	-0.317525	-0.153835	-1.08645	-1.08456	-0.961029	-0.9732	-1.72864	-0.0876567	0.339103	-0.0604696	-0.717332	0.19432	0.165533	0.726524	0.000420423	0.000159091	0.000224162	0.000266569	0.000195509	0.644901	0.00967666	0.956568	0.000410921	1
C30C11.2	C30C11.2	rpn-3	chrIII:8447350-8449339	-0.144491	-0.191861	-0.00979843	-0.685582	-0.80757	-0.70405	-0.673211	-1.19741	-0.279098	0.210438	-0.123307	-0.483852	0.604044	0.467027	0.994421	0.00275884	0.000159091	0.000224162	0.000266569	0.000195509	0.0752038	0.12627	0.863597	0.0339063	1
C30C11.4	C30C11.4	C30C11.4	chrIII:8443916-8446920	-0.279188	-0.393002	-0.209525	-1.18003	-1.10776	-0.565595	-1.03814	-1.35233	0.0790774	0.352385	0.0979817	-0.765975	0.238142	0.0422678	0.585854	0.000420423	0.000159091	0.000948716	0.000266569	0.000195509	0.682791	0.00785876	0.904548	0.00107477	1
C30F12.7	C30F12.7	idhg-2	chrI:6974557-6977073	-0.334181	-0.182493	-0.866386	-1.45305	-1.02165	-1.12621	-1.55101	-2.38908	0.172316	0.351125	-0.486227	-1.33072	0.118885	0.631677	0.0011785	0.000420423	0.000159091	0.000224162	0.000266569	0.000195509	0.448983	0.0331477	0.21825	0.000410921	1
C30H6.6	C30H6.6	haf-1	chrIV:17376424-17380170	0.0060789	0.0149846	0.105078	-0.456091	-0.518057	-0.658554	-0.419621	-1.12357	-0.0686607	0.319151	0.000149886	-0.207444	0.991428	0.989161	0.959536	0.390781	0.104375	0.0638762	0.37592	0.0283617	0.889486	0.377245	0.999553	0.719835	1
C31A11.1	C31A11.1	oac-5	chrV:16292708-16295600	-0.998963	-0.917308	-1.19385	-1.20194	-1.3131	-1.5284	-1.47944	-1.79115	0.447888	-0.374412	0.0750917	-1.69431	0.00897174	1	0.0166655	1	0.000159091	0.00041934	0.00330189	0.27511	1	1	1	0.384098	1
C31C9.1	C31C9.1	tag-10	chrII:13632654-13636982	-0.538852	-0.371416	-0.847316	-0.701585	-0.839757	-0.267405	-1.14661	-0.596612	0.416901	0.0482445	-0.477277	-1.68611	0.00186072	0.114161	0.0011785	0.00109584	0.000159091	0.140025	0.000266569	0.00589505	0.0337345	0.802367	0.212518	0.000410921	1
C31H1.8	C31H1.8	C31H1.8	chrIV:5811581-5814140	-0.154213	-0.250205	-0.107632	-0.730025	-0.729661	-0.818214	-0.68328	-1.29738	-0.0898356	0.187876	-0.0430297	-0.41684	0.532986	0.317734	0.850968	0.00109584	0.000159091	0.000224162	0.000266569	0.000195509	0.631361	0.183752	0.969946	0.0481732	1
C32B5.10	C32B5.10	fbxc-32	chrII:946485-948181	-0.234628	-0.190967	-0.400076	-0.901792	-1.01541	-0.985447	-1.17952	-1.69288	-0.0924269	0.592204	-0.308039	-0.523992	0.429974	0.631677	0.267874	0.000420423	0.000159091	0.000224162	0.000266569	0.000195509	0.732428	0.000697696	0.6364	0.0140164	1
C32D5.10	C32D5.10	C32D5.10	chrII:6349206-6351987	-0.19449	-0.225123	-0.103151	-0.619845	-0.800156	-0.68573	-0.709651	-1.07924	-0.0409993	0.259594	-0.0193683	-0.318662	0.429916	0.433823	0.872075	0.00275884	0.000159091	0.000224162	0.000266569	0.000195509	0.859659	0.0724838	0.988816	0.128356	1
C32E8.8	C32E8.8	ptr-2	chrI:3789305-3792797	-0.301252	-0.298059	-0.247873	-1.04709	-1.05575	-0.96089	-1.00214	-1.70864	-0.0908222	0.261455	-0.0319396	-0.655382	0.121015	0.187811	0.447389	0.000420423	0.000159091	0.000224162	0.000266569	0.000195509	0.624068	0.0454989	0.979761	0.00107477	1
C32F10.2	C32F10.2	lin-35	chrI:5807708-5818125	-0.0702409	-0.199011	0.0192792	-0.534449	-0.687084	-0.698401	-0.597961	-1.0327	-0.198204	0.149421	-0.0837021	-0.417362	0.924042	0.76942	0.994352	0.286028	0.00606668	0.0349899	0.066768	0.029204	0.555689	0.649634	0.967034	0.384108	1
C32F10.5	C32F10.5	hmg-3	chrI:5807708-5818125	-0.139324	-0.228767	-0.0355109	-0.616274	-0.684124	-0.753771	-0.580813	-1.14064	-0.213136	0.0278519	-0.125357	-0.465187	0.744173	0.553853	0.981536	0.0773825	0.000305258	0.000603652	0.0187174	0.00127181	0.367393	0.915527	0.915031	0.173511	1
C32F10.6	C32F10.6	nhr-2	chrI:5818478-5821108	-0.227974	-0.242767	-0.0357748	-0.392809	-1.04132	-0.767614	-0.850111	-0.91671	-0.609261	0.184794	-0.272583	-0.209649	0.435081	0.489663	0.9769	0.0958293	0.000159091	0.000224162	0.000266569	0.000195509	0.00112482	0.323865	0.670945	0.356362	1
C32F10.8	C32F10.8	C32F10.8	chrI:5822840-5826155	-0.298111	-0.24214	-0.262819	-0.762186	-0.944452	-0.758643	-0.909077	-1.27792	-0.136271	0.0984574	-0.127321	-0.620366	0.141491	0.31764	0.417598	0.000420423	0.000159091	0.000224162	0.000266569	0.000195509	0.439072	0.534872	0.858783	0.00446168	1
C33F10.2	C33F10.2	tbck-1	chrII:4828559-4832478	-0.195594	-0.254769	-0.140065	-0.700432	-0.711681	-0.86087	-0.656491	-1.30274	-0.19942	0.122441	-0.15279	-0.56821	0.517296	0.438255	0.824294	0.00196912	0.000305258	0.000224162	0.00465301	0.000195509	0.375516	0.514086	0.889415	0.00328799	1
C33G8.3	C33G8.3	C33G8.3	chrV:7007300-7008339	-1.52883	-1.35793	-2.04758	-2.88953	-2.44634	-2.6642	-2.95858	-4.16385	-1.4217	1.12204	-1.44962	-1.2481	0.00186072	0.00282857	0.0011785	0.000420423	0.000159091	0.000224162	0.000266569	0.000195509	0.000607597	0.105256	0.0012554	0.0221563	1
C33H5.1	C33H5.1	C33H5.1	chrIV:7808911-7810700	0.177671	-1.60895	-0.0669994	-1.54018	0.475788	-2.00014	0.258	-1.93623	0.425954	-1.25276	0.0708801	-1.09798	1	0.00282857	1	0.000420423	1	0.000224162	1	0.000195509	1	0.000370343	1	0.00373803	1
C33H5.2	C33H5.2	C33H5.2	chrIV:7805039-7807993	-0.407023	-1.46574	-0.332405	-1.75827	-0.124821	-1.90401	-0.0656001	-2.18058	-0.234317	-1.23612	-0.217184	-1.26401	1	0.00282857	1	0.000420423	1	0.000224162	1	0.000195509	1	0.000370343	1	0.000410921	1
C33H5.9	C33H5.9	sec-10	chrIV:7779390-7782499	-0.173773	-0.248754	-0.199913	-0.456073	-0.711111	-0.841895	-0.737232	-1.04808	-0.0565304	-0.127521	-0.152459	-0.327066	0.483718	0.349504	0.620691	0.0327093	0.000159091	0.000224162	0.000266569	0.000195509	0.790737	0.411788	0.846547	0.11906	1
C34B2.7	C34B2.7	sdha-2	chrI:10683267-10685624	-0.27088	-0.249586	-0.0996635	-0.600121	-0.868181	-0.834166	-0.696767	-1.18426	-0.283468	-0.0375023	-0.173262	-0.528228	0.173488	0.306344	0.865481	0.00602956	0.000159091	0.000224162	0.000266569	0.000195509	0.0716081	0.834112	0.759205	0.0113348	1
C34B7.2	C34B7.2	C34B7.2	chrI:8336981-8346023	-0.0508539	-0.199762	-0.00137946	-0.704304	-0.721575	-0.746956	-0.672418	-1.24981	-0.064659	0.16443	-0.161397	-0.56146	0.886528	0.539269	0.997836	0.00460219	0.000159091	0.000224162	0.000266569	0.000195509	0.76258	0.343704	0.838693	0.015222	1
C34C12.2	C34C12.2	C34C12.2	chrIII:3456476-3460104	-0.00688474	-0.1321	-0.0212436	-0.620689	-0.455529	-0.601751	-0.470149	-1.089	0.0295713	0.31055	-0.0180975	-0.24346	0.984362	0.684502	0.986891	0.00394648	0.00145562	0.000224162	0.0157022	0.000195509	0.894708	0.0237343	0.98901	0.263684	1
C34E10.6	C34E10.6	atp-2	chrIII:5228408-5230544	-0.319483	-0.259303	-0.243999	-0.785941	-1.11612	-0.783502	-1.04022	-1.31092	0.0437856	0.25659	0.0574738	-0.459286	0.416271	0.335644	0.643056	0.00662018	0.000159091	0.000603652	0.000266569	0.000195509	0.86567	0.102288	0.958373	0.0997748	1
C34E10.8	C34E10.8	C34E10.8	chrIII:5249074-5254191	-0.159305	-0.225951	0.0869821	-0.694745	-0.863119	-0.700518	-0.617923	-1.16798	-0.0717967	0.191911	0.0874914	-0.472945	0.525959	0.386715	0.89369	0.00196912	0.000159091	0.000224162	0.000907879	0.000195509	0.720076	0.179597	0.933141	0.0186438	1
C34G6.5	C34G6.5	cdc-7	chrI:5872173-5874342	-0.168913	-0.174422	-0.0885704	-0.433622	-0.512865	-0.76677	-0.432712	-1.0249	-0.174581	0.222814	-0.108942	-0.246045	0.499431	0.560356	0.895621	0.0490935	0.000305258	0.000224162	0.0248678	0.000195509	0.338102	0.134365	0.915652	0.263842	1
C34H4.2	C34H4.2	C34H4.2	chrIV:1545299-1567716	-0.135019	-0.0390084	-1.00997	-2.06919	-0.461519	-1.16826	-1.32968	-3.18491	0.311089	0.482345	-1.35758	-3.64528	0.892692	0.979422	0.406136	0.117679	0.199897	0.0318022	0.0757131	0.0287048	0.509247	0.43817	0.259822	0.0136538	1
C35C5.6	C35C5.6	C35C5.6	chrX:11563922-11569531	-0.162526	-0.2163	-0.0691655	-0.652318	-0.999146	-0.606527	-0.906211	-1.03856	-0.158227	0.140183	-0.108275	-0.472042	0.578101	0.486557	0.93701	0.00169476	0.000159091	0.00041934	0.000266569	0.000195509	0.473323	0.41314	0.930983	0.0138471	1
C35C5.8	C35C5.8	C35C5.8	chrX:11534053-11536564	-0.330411	-1.34035	0.296419	-0.897666	-0.798789	-0.970066	-0.174626	-0.528117	-0.40373	-0.237109	-0.151187	-0.519631	0.212417	0.00282857	0.453925	0.000420423	0.000159091	0.000224162	0.475596	0.0183843	0.0579319	0.19409	0.882891	0.00880481	1
C35D10.15	C35D10.15	clec-6	chrIII:4885696-4887442	-0.0369827	0.0365828	0.2613	-0.0376463	-0.821546	-1.1119	-0.554288	-1.21276	-0.183772	-0.0351441	0.12823	-0.789082	1	1	1	1	1	0.0456025	1	1	1	1	1	1	1
C35D10.7	C35D10.7	C35D10.7	chrIII:4856192-4859243	-0.252718	-0.260087	-0.144181	-0.707013	-0.766888	-0.833981	-0.658922	-1.28009	-0.184891	0.235892	-0.125131	-0.481018	0.23604	0.322878	0.758464	0.000420423	0.000159091	0.000224162	0.000494941	0.000195509	0.305894	0.0987759	0.882379	0.0148695	1
C35E7.1	C35E7.1	vet-2	chrI:10846777-10850101	0.0132123	-0.0163827	0.116605	-0.40079	-1.03516	-0.942576	-0.932027	-1.32544	-0.404705	0.255753	-0.247964	-0.416712	0.973377	0.976782	0.864936	0.0872611	0.000159091	0.000224162	0.000266569	0.000195509	0.0210178	0.111954	0.682745	0.0421496	1
C36A4.4	C36A4.4	C36A4.4	chrIII:3841257-3843616	-0.296897	-0.316523	-0.239109	-0.781969	-0.844652	-1.00198	-0.786376	-1.46685	-0.200183	0.013146	-0.128559	-0.574075	0.128254	0.246944	0.462636	0.000776421	0.000159091	0.000224162	0.000266569	0.000195509	0.255742	0.556014	0.825805	0.00603028	1
C36A4.5	C36A4.5	C36A4.5	chrIII:3844892-3848262	-0.261453	-0.193225	0.126945	-0.763954	-1.01987	-0.543159	-0.632287	-1.11319	-0.153074	0.0872825	0.181331	-0.559288	0.192632	0.485564	0.804901	0.000776421	0.000159091	0.000777003	0.000266569	0.000195509	0.390111	0.594452	0.761966	0.00691015	1
C36A4.8	C36A4.8	brc-1	chrIII:3853104-3862958	-0.161226	-0.324528	-0.0603871	-0.564847	-0.835925	-1.0341	-0.735656	-1.2739	0.0546878	0.238302	-0.0790875	-0.23687	0.572678	0.272941	0.945184	0.019816	0.000159091	0.000224162	0.000266569	0.000195509	0.818538	0.131516	0.951774	0.311832	1
C36A4.9	C36A4.9	acs-19	chrIII:3864035-3867098	-0.616114	-0.727749	-0.439116	-1.15943	-0.978766	-1.47128	-0.800191	-1.90218	0.0199029	0.217277	0.0572739	-0.676819	0.00186072	0.00282857	0.0272848	0.000420423	0.000159091	0.000224162	0.000266569	0.000195509	0.707977	0.0738511	0.900054	0.000760441	1
C36B1.11	C36B1.11	C36B1.11	chrI:8755842-8757605	-0.205537	-0.217355	-0.141192	-0.62729	-0.787527	-0.743891	-0.723608	-1.15313	-0.172014	0.278079	-0.0798844	-0.355449	0.370197	0.40694	0.760013	0.00371527	0.000159091	0.000224162	0.000266569	0.000195509	0.315406	0.0362736	0.940542	0.0949401	1
C36B1.12	C36B1.12	imp-1	chrI:8752235-8755678	-0.189483	-0.285097	-0.178786	-0.873242	-0.82284	-0.832509	-0.812106	-1.4192	-0.0561245	0.292239	-0.114826	-0.577636	0.436942	0.212654	0.664347	0.000420423	0.000159091	0.000224162	0.000266569	0.000195509	0.768705	0.0254357	0.884718	0.00603028	1
C36B1.4	C36B1.4	pas-4	chrI:8727213-8728534	-0.194124	-0.128519	-0.144223	-0.437393	-0.664515	-0.754938	-0.61447	-1.06395	-0.33599	0.28752	-0.220196	-0.263239	0.41832	0.661572	0.745702	0.0546146	0.000159091	0.000224162	0.000266569	0.000195509	0.0227216	0.0272807	0.612631	0.259412	1
C36B1.8	C36B1.8	gls-1	chrI:8737071-8742564	-0.19919	-0.230118	0.0467981	-0.803227	-1.10559	-0.776466	-0.860437	-1.34807	-0.159862	0.168048	-0.0295314	-0.673297	0.386271	0.368841	0.954494	0.000420423	0.000159091	0.000224162	0.000266569	0.000195509	0.351824	0.241721	0.981132	0.00167066	1
C36C9.1	C36C9.1	C36C9.1	chrX:1682951-1686383	-0.248835	-0.277244	-0.218573	-1.16971	-1.17682	-1.01717	-1.14652	-1.90505	-0.0921803	0.579443	-0.0678233	-0.788184	0.275611	0.306344	0.589438	0.000420423	0.000159091	0.000224162	0.000266569	0.000195509	0.668509	0.000370343	0.957738	0.000410921	1
C36C9.3	C36C9.3	fbxa-170	chrX:1676204-1678107	-0.221648	-0.400913	-0.21523	-0.84915	-0.964338	-1.32421	-0.957803	-1.7703	-0.0865429	0.476595	-0.0562363	-0.372758	0.484427	0.209237	0.684783	0.000776421	0.000159091	0.000224162	0.000266569	0.000195509	0.754753	0.0108425	0.971863	0.0923015	1
C36F7.2	C36F7.2	swah-1	chrI:9544747-9558096	-0.246862	-0.0852804	-0.237317	-0.537645	-0.617268	-0.712621	-0.607783	-1.16391	-0.142629	0.320119	-0.19099	-0.28995	0.301222	0.836602	0.559457	0.0161279	0.000159091	0.000224162	0.0036106	0.000195509	0.505759	0.0308656	0.811656	0.172822	1
C37A2.2	C37A2.2	pqn-20	chrI:6791024-6797470	-0.300994	-0.255833	0.0502808	-0.737819	-1.288	-0.609193	-0.938123	-1.08979	-0.172152	-0.036192	0.111504	-0.563955	0.111719	0.285388	0.952529	0.000420423	0.000159091	0.00041934	0.000266569	0.000195509	0.315702	0.837734	0.897745	0.00537327	1
C37C3.9	C37C3.9	C37C3.9	chrV:7852291-7853902	-0.21364	-0.286727	-0.137357	-0.623822	-0.660206	-0.769817	-0.584697	-1.10622	-0.161318	0.282917	-0.0498447	-0.214313	0.338518	0.236856	0.775613	0.00394648	0.000159091	0.000224162	0.0016625	0.000195509	0.361109	0.0371392	0.966666	0.342296	1
C38D4.3	C38D4.3	mel-28	chrIII:4786077-4792393	-0.151174	-0.243335	0.0898402	-0.751367	-0.908618	-0.692999	-0.668595	-1.19984	-0.118783	0.0113702	0.0194971	-0.637837	0.547008	0.316261	0.885457	0.00109584	0.000159091	0.000224162	0.000266569	0.000195509	0.503722	0.952125	0.986846	0.00277264	1
C38D4.4	C38D4.4	C38D4.4	chrIII:4793083-4795423	-0.229105	-0.236282	-0.133672	-0.758197	-0.79467	-0.725838	-0.760771	-1.24661	0.0321952	0.28441	0.102011	-0.406739	0.299653	0.363447	0.781272	0.000420423	0.000159091	0.000224162	0.000266569	0.000195509	0.881425	0.0338392	0.915971	0.0484144	1
C38D4.6	C38D4.6	pal-1	chrIII:4803003-4808711	-0.228547	-0.264456	-0.253514	-0.521889	-0.79436	-0.952003	-0.819698	-1.20851	-0.137045	0.150721	-0.188893	-0.278169	0.348112	0.342598	0.488011	0.032825	0.000159091	0.000224162	0.000266569	0.000195509	0.478955	0.367177	0.764627	0.265549	1
C38D9.8	C38D9.8	C38D9.8	chrV:17551505-17552816	0.207614	0.174246	0.292013	-0.540638	-0.527693	-0.435916	-0.443186	-1.12696	-0.149729	0.229124	-0.507865	-0.367972	0.761148	0.816015	0.707262	0.12913	0.0910541	0.156688	0.20841	0.00322025	0.731555	0.488939	0.476456	0.298254	1
C39D10.11	C39D10.11	C39D10.11	chrX:7903279-7905782	-0.541526	-0.49335	-0.632999	-0.822843	-0.891721	-1.36879	-0.980469	-1.69442	0.0546292	-0.591095	-0.336316	-0.839964	0.10054	0.201726	0.0821773	0.000776421	0.000159091	0.000224162	0.000494941	0.000195509	0.890334	0.00432313	0.686555	0.000410921	1
C39D10.7	C39D10.7	C39D10.7	chrX:7907954-7913932	-0.208998	-0.322894	0.391455	-1.10655	-1.31735	-0.874948	-0.717197	-1.65767	-0.331363	0.496081	0.262474	-0.74897	0.433208	0.116519	0.175138	0.000420423	0.000159091	0.000224162	0.000266569	0.000195509	0.035647	0.000370343	0.486803	0.00167066	1
C39D10.8	C39D10.8	C39D10.8	chrX:7879770-7880917	-0.67799	-0.499917	-0.832431	-1.33117	-1.7913	-1.2897	-1.9418	-2.10936	0.134872	0.772727	0.0550121	-0.74961	0.0409533	0.248329	0.0179056	0.000420423	0.000159091	0.000224162	0.000266569	0.000195509	0.73675	0.00238501	0.980665	0.00603028	1
C39E9.13	C39E9.13	rfc-3	chrIV:13095759-13098813	-0.164502	-0.212139	-0.162266	-0.628486	-0.400144	-0.600141	-0.39763	-1.0162	-0.0940628	0.304117	-0.0757748	-0.303574	0.603643	0.518743	0.768275	0.0210115	0.00981821	0.0012726	0.0671157	0.000195509	0.664535	0.0618688	0.95081	0.285804	1
C40H1.7	C40H1.7	C40H1.7	chrIII:9325047-9327135	-1.51484	-1.69023	-2.81556	-3.18498	-2.53333	-3.06044	-3.77296	-4.48256	1.90342	-0.167837	0.538492	-1.29767	0.00186072	0.00282857	0.0011785	0.000420423	0.000159091	0.000224162	0.000266569	0.000195509	0.000607597	0.602991	1	0.00250639	1
C40H5.6	C40H5.6	hpo-41	chrX:11775189-11775728	-0.87549	-0.0110066	-0.671042	-1.09859	-1.39747	-1.0477	-1.20659	-2.07207	-0.814877	0.607882	-0.408409	-1.49103	0.391312	1	0.653291	1	0.0454461	0.0670235	0.0887849	0.298295	0.273191	1	1	0.403697	1
C41C4.4	C41C4.4	ire-1	chrII:8112265-8124840	-0.0757138	-0.188128	0.10538	-0.632325	-0.616197	-0.580003	-0.435671	-1.02311	-0.161016	0.0495552	-0.151217	-0.511349	0.808375	0.514483	0.856359	0.00853641	0.000159091	0.000603652	0.0182726	0.000195509	0.367448	0.785384	0.825331	0.0194872	1
C41C4.8	C41C4.8	cdc-48.2	chrII:8137879-8143397	-0.196014	-0.2092	-0.173119	-0.996849	-0.817339	-0.646031	-0.794152	-1.43336	0.0609524	0.525446	0.0565894	-0.530414	0.544614	0.486557	0.742915	0.000420423	0.000159091	0.00041934	0.000266569	0.000195509	0.788739	0.000370343	0.963786	0.0457398	1
C41D11.4	C41D11.4	C41D11.4	chrI:4441645-4444341	-0.148165	-0.275542	0.0634763	-0.599948	-0.880545	-0.681496	-0.670073	-1.00534	-0.115641	0.0354434	0.048268	-0.377911	0.679044	0.429626	0.952573	0.0110491	0.000159091	0.000224162	0.00465301	0.000195509	0.661248	0.87901	0.977258	0.0764715	1
C41D11.7	C41D11.7	eri-7	chrI:4451196-4456805	-0.163809	-0.206889	-0.0981482	-0.571012	-0.978238	-1.0607	-0.912995	-1.42339	-0.319298	-0.0751403	-0.371841	-0.612572	0.526202	0.495534	0.882117	0.00836467	0.000159091	0.000224162	0.000266569	0.000195509	0.0599416	0.680913	0.272443	0.00137472	1
C41G7.2	C41G7.2	klp-16	chrI:9512451-9514755	-0.338117	-0.206481	-0.168516	-0.753488	-0.898557	-0.77365	-0.729014	-1.32024	-0.149005	0.146125	0.01884	-0.494073	0.0508945	0.425697	0.688709	0.00109584	0.000159091	0.000224162	0.000266569	0.000195509	0.390202	0.32177	0.988125	0.0188244	1
C41H7.1	C41H7.1	C41H7.1	chrII:3016067-3017471	-0.16589	0.352586	-0.265524	-0.479803	-1.17887	-0.346516	-1.26228	-1.13149	-0.00988915	-0.0857867	0.452451	-0.255273	1	1	1	1	0.00933727	0.334057	0.0121276	0.0771593	1	0.851185	1	1	1
C41H7.3	C41H7.3	C41H7.3	chrII:3005845-3007507	-0.176457	-0.105319	-0.293958	-0.562529	-0.623479	-0.687305	-0.740267	-1.14379	-0.12516	0.563829	-0.181666	-0.205275	0.519672	0.790091	0.411826	0.00983364	0.000159091	0.000224162	0.000907879	0.000195509	0.558862	0.000370343	0.831183	0.362353	1
C42C1.8	C42C1.8	C42C1.8	chrIV:12291045-12301282	-0.166495	-0.223367	-0.0928194	-0.734022	-0.70753	-0.801994	-0.63406	-1.31128	-0.202062	0.238525	-0.218087	-0.525409	0.527334	0.446731	0.888449	0.00250111	0.000159091	0.000224162	0.000266569	0.000195509	0.250624	0.103083	0.668186	0.0138471	1
C42D8.2	C42D8.2	vit-2	chrX:5101031-5106173	-1.59038	-1.75628	-1.66862	-4.36588	-3.47108	-3.44761	-3.5495	-6.05604	-0.461685	-0.666732	-1.40396	-4.29827	0.0904424	0.00282857	0.0388866	0.000420423	0.000159091	0.000224162	0.000266569	0.000195509	0.0912971	0.000370343	0.0012554	0.000410921	1
C42D8.3	C42D8.3	pnk-4	chrX:5087839-5097073	-0.62834	-0.242734	-0.521724	-0.94757	-0.477465	-0.65232	-0.37256	-1.35077	-0.237722	0.470945	-0.0791783	-0.58871	0.0571962	0.741951	0.346702	0.103623	0.17343	0.101755	0.402793	0.0223812	0.677415	0.208596	0.981369	0.317383	1
C44B7.12	C44B7.12	C44B7.12	chrII:6891713-6893635	-0.317264	-0.345644	-0.230012	-0.650815	-0.812051	-0.996852	-0.725418	-1.30113	-0.199146	0.0816877	-0.164498	-0.407834	0.0889904	0.13455	0.515	0.00349174	0.000159091	0.000224162	0.000266569	0.000195509	0.250789	0.631286	0.810771	0.0503287	1
C44B9.4	C44B9.4	athp-1	chrIII:10882344-10893674	-0.247274	-0.379972	-0.0819668	-0.903698	-1.00446	-0.892201	-0.839582	-1.41395	-0.185724	-0.0130945	-0.132088	-0.653587	0.242631	0.0570375	0.903814	0.000420423	0.000159091	0.000224162	0.000266569	0.000195509	0.289236	0.945489	0.872908	0.000760441	1
C44C1.5	C44C1.5	C44C1.5	chrX:975525-978445	-1.10241	-1.18435	-0.907583	-1.60498	-1.96089	-2.61498	-1.7685	-3.02844	-0.704995	-1.0126	-0.472349	-1.76198	0.00186072	0.00282857	0.00858585	0.000420423	0.000159091	0.000224162	0.000266569	0.000195509	0.0156752	0.000370343	0.489198	0.000410921	1
C45G3.1	C45G3.1	aspm-1	chrI:9221825-9226386	-0.153645	-0.148371	0.091058	-0.621115	-1.00597	-0.674907	-0.762139	-1.14624	-0.314284	-0.0243952	-0.101787	-0.631435	0.529979	0.626776	0.882556	0.00503429	0.000159091	0.000224162	0.000266569	0.000195509	0.0456483	0.894038	0.90949	0.00223454	1
C46A5.9	C46A5.9	hcf-1	chrIV:7770767-7774270	-0.147396	-0.259822	-0.00923512	-0.768465	-0.725934	-0.658067	-0.587839	-1.16564	-0.175548	0.138404	-0.0916963	-0.522047	0.571369	0.278483	0.994679	0.00109584	0.000159091	0.000224162	0.000907879	0.000195509	0.291049	0.34207	0.920574	0.0157461	1
C46E10.8	C46E10.8	C46E10.8	chrII:3726528-3727459	-0.470985	0.255686	-0.54403	-0.296054	-0.604695	-1.20253	-0.673902	-1.74597	-0.248526	0.605999	-0.466824	-0.192117	0.457418	0.75415	0.425761	0.502809	0.101662	0.000603652	0.100614	0.000527029	0.618566	0.109534	0.638008	0.684645	1
C46E10.9	C46E10.9	C46E10.9	chrII:3727771-3729707	-0.188134	0.012636	-0.134625	-0.63426	-0.710211	-0.626965	-0.656837	-1.26114	-0.0910322	0.91496	-0.153444	-0.185636	0.711558	0.985407	0.89308	0.0287303	0.00385672	0.00652751	0.0241694	0.000195509	0.813171	0.000370343	0.92394	0.538568	1
C46G7.1	C46G7.1	C46G7.1	chrIV:6018000-6034539	-0.736985	-0.482568	-1.49072	-1.11512	-1.30236	-1.2695	-2.05474	-1.90053	0.432006	-0.0453804	-0.521962	-1.06319	0.0925226	0.397693	0.0186142	0.0287303	0.000305258	0.00442718	0.000266569	0.000366385	0.258124	0.904453	0.687758	0.0240517	1
C46G7.2	C46G7.2	C46G7.2	chrIV:6015192-6017803	-0.329216	0.0148242	-0.697705	-0.511946	-0.585531	-0.698314	-0.953384	-1.22419	-0.260937	0.03975	-0.705235	-0.585676	0.07632	0.976782	0.0011785	0.0202611	0.000159091	0.000224162	0.000266569	0.000195509	0.133428	0.838224	0.0012554	0.00351542	1
C46G7.4	C46G7.4	pqn-22	chrIV:6018000-6034539	-0.562828	-0.319257	-1.08092	-1.95502	-1.38221	-1.06076	-1.89817	-2.68818	0.772621	0.60404	-0.0193398	-1.62345	0.00343057	0.306344	0.0011785	0.000420423	0.000159091	0.000224162	0.000266569	0.000195509	0.000607597	0.000370343	0.990291	0.000410921	1
C47A10.1	C47A10.1	pgp-9	chrV:17755896-17764751	-0.159491	-0.153772	0.446266	-0.367389	-2.18899	-1.9072	-1.59343	-2.12299	0.511352	-0.00196242	0.0911841	-0.48214	0.650024	0.710403	0.148994	0.111593	0.000159091	0.000224162	0.000266569	0.000195509	0.0273282	0.99016	0.951446	0.0127579	1
C47A10.5	C47A10.5	ddo-1	chrV:17774244-17777229	-0.287343	-0.148016	-0.140774	-1.0897	-1.94863	-1.30447	-1.80258	-2.23174	-0.129267	0.65815	-0.0323239	-1.08731	0.56553	0.820869	0.895251	0.00109584	0.000159091	0.000224162	0.000266569	0.000195509	0.750858	0.010643	0.988128	0.000410921	1
C47B2.3	C47B2.3	tba-2	chrI:12964678-12966876	-0.212834	-0.143579	-0.0653153	-0.601836	-0.714005	-0.576591	-0.565568	-1.03602	-0.153882	0.315464	0.00123885	-0.293198	0.600848	0.652436	0.950183	0.0314471	0.000159091	0.00189196	0.00407052	0.000195509	0.492692	0.0298168	0.998287	0.323873	1
C47D12.8	C47D12.8	C47D12.8	chrII:11696170-11705359	-0.210642	-0.328849	-0.0368497	-0.664939	-0.637786	-0.746274	-0.464722	-1.08167	-0.124662	-0.00444517	0.00180819	-0.360866	0.635244	0.471317	0.984356	0.126393	0.00307209	0.0057494	0.12333	0.00784201	0.691743	0.98795	0.998287	0.42626	1
C47E12.5	C47E12.5	uba-1	chrIV:9983289-9995034	-0.155903	-0.189189	-0.0333528	-1.11612	-0.899748	-0.51629	-0.777064	-1.44249	0.133679	0.581441	0.189726	-0.65542	0.627247	0.50194	0.975613	0.000420423	0.000159091	0.00495226	0.000266569	0.000195509	0.481337	0.000370343	0.704615	0.00753703	1
C47E8.5	C47E8.5	daf-21	chrV:14680313-14688543	-0.317348	-0.241873	-0.199703	-1.02972	-0.966677	-0.597395	-0.848794	-1.38594	-0.136472	0.366103	-0.00849531	-0.701329	0.726658	0.531514	0.885714	0.00853641	0.0151783	0.0211026	0.000907879	0.000195509	0.717708	0.121906	0.994022	0.0525513	1
C47E8.8	C47E8.8	set-5	chrV:14698969-14707596	-0.1325	-0.286993	0.183692	-0.568033	-0.881765	-0.805381	-0.569034	-1.08461	-0.163832	-0.100654	0.0626726	-0.509809	0.642036	0.296074	0.690333	0.00818073	0.000159091	0.000224162	0.00536499	0.000195509	0.419994	0.56043	0.962584	0.00880481	1
C48B4.1	C48B4.1	C48B4.1	chrIII:9586612-9592194	-1.02083	-0.852616	-1.93186	-2.58038	-2.03808	-1.36439	-2.94502	-3.08515	1.33933	0.570241	-0.761987	-3.19273	0.00186072	0.00282857	0.0011785	0.000420423	0.000159091	0.000224162	0.000266569	0.000195509	0.000607597	0.000370343	0.0182463	0.000410921	1
C48B4.11	C48B4.11	C48B4.11	chrIII:9564602-9566064	-0.34547	-0.349948	-0.237925	-0.449412	-1.10346	-1.06269	-0.996419	-1.16137	-0.340649	0.0342074	-0.268668	-0.30328	0.131529	0.247923	0.589438	0.0492946	0.000159091	0.000224162	0.000266569	0.000195509	0.0982602	0.875282	0.663052	0.158917	1
C48B4.9	C48B4.9	C48B4.9	chrIII:9562330-9563337	-0.271364	-0.401781	-0.431752	-0.446584	-0.832392	-1.03209	-0.992177	-1.07673	0.0361633	0.0661978	-0.224885	-0.164057	0.344163	0.185518	0.196331	0.0630169	0.000159091	0.000224162	0.000266569	0.000195509	0.903535	0.77381	0.805271	0.486125	1
C48D1.2	C48D1.2	ced-3	chrIV:13199229-13204129	-0.167573	-0.272046	0.0117503	-0.766243	-0.89401	-0.658882	-0.714536	-1.15279	-0.131874	0.0989879	-7.04142e-05	-0.532795	0.489287	0.257222	0.992202	0.000420423	0.000159091	0.000224162	0.000266569	0.000195509	0.454732	0.534116	0.999717	0.00902159	1
C49A9.4	C49A9.4	C49A9.4	chrIV:6219603-6224976	-0.0820714	0.208995	-0.502671	-0.78339	-1.87348	-1.7369	-2.26523	-2.69948	0.565309	-0.222923	-0.284934	-1.33438	0.921536	0.769795	0.441091	0.0240304	0.000159091	0.000224162	0.000266569	0.000195509	0.205537	0.503729	0.866497	0.000410921	1
C49C3.4	C49C3.4	C49C3.4	chrIV:17320794-17328663	-0.536606	-0.653456	-1.28334	-2.01716	-1.47889	-1.25621	-2.21798	-2.60897	0.917491	-0.386802	-0.501191	-2.38917	0.00186072	0.00282857	0.0011785	0.000420423	0.000159091	0.000224162	0.000266569	0.000195509	0.000607597	0.00238501	0.128393	0.000410921	1
C49C8.4	C49C8.4	cyp-33E1	chrIV:8645530-8648181	-0.185173	-0.231392	-0.179443	-0.874853	-0.613884	-0.78604	-0.607536	-1.41956	-0.377998	0.0908947	-0.399784	-0.739697	0.707362	0.637876	0.829872	0.00169476	0.0134213	0.00041934	0.0369056	0.000195509	0.221396	0.743574	0.567139	0.00137472	1
C49F5.3	C49F5.3	C49F5.3	chrX:11982790-11983899	-0.189262	-0.124317	-0.232325	-0.555115	-0.797597	-0.832907	-0.840538	-1.26192	-0.24341	0.78219	-0.0839227	-0.334453	0.596271	0.798964	0.672105	0.0272287	0.000159091	0.000224162	0.000494941	0.000195509	0.335685	0.000370343	0.959169	0.142799	1
C49F5.6	C49F5.6	C49F5.6	chrX:11988313-11991287	-0.279965	-0.257126	-0.0661716	-0.756636	-1.11459	-0.874087	-0.901484	-1.37159	-0.321251	0.405051	-0.171528	-0.537646	0.181456	0.347297	0.933881	0.000420423	0.000159091	0.000224162	0.000266569	0.000195509	0.0599416	0.00546409	0.815222	0.00560023	1
C49F5.7	C49F5.7	C49F5.7	chrX:11994783-11995839	-0.075603	-0.236555	-0.238847	-1.00144	-0.893097	-1.16734	-1.05652	-1.93096	-0.468947	0.430984	-0.586523	-0.733572	0.822398	0.462676	0.554912	0.000420423	0.000159091	0.000224162	0.000266569	0.000195509	0.00445595	0.00656756	0.0447425	0.000410921	1
C49H3.5	C49H3.5	ntl-4	chrIV:7910592-7914310	-0.216605	-0.186512	0.0115123	-0.744212	-1.01375	-0.344107	-0.78684	-0.900474	-0.077812	0.135843	0.0987723	-0.497442	0.331622	0.493344	0.992992	0.000420423	0.000159091	0.0385269	0.000266569	0.000195509	0.683415	0.370806	0.916614	0.0154072	1
C50B6.2	C50B6.2	nasp-2	chrV:13310183-13312266	-0.263467	-0.291482	-0.274625	-1.05717	-0.933704	-0.981143	-0.944812	-1.74684	-0.125493	0.320233	-0.171798	-0.736532	0.46765	0.242442	0.522724	0.000420423	0.000159091	0.000224162	0.000266569	0.000195509	0.564674	0.0272807	0.762696	0.00303015	1
C50C3.1	C50C3.1	C50C3.1	chrIII:8191816-8201208	-0.114268	-0.272513	0.0373637	-0.569342	-0.84407	-0.852246	-0.693425	-1.1487	-0.1203	0.0877107	-0.0745997	-0.39981	0.730547	0.444963	0.974992	0.0636298	0.000159091	0.000224162	0.000907879	0.000195509	0.62168	0.716335	0.957738	0.184502	1
C50C3.6	C50C3.6	prp-8	chrIII:8164376-8172704	-0.0986391	-0.210746	0.243348	-0.802336	-1.05493	-0.544647	-0.713536	-1.13499	-0.30302	-0.111809	-0.0676208	-0.775971	0.750125	0.41293	0.483926	0.00140429	0.000159091	0.000777003	0.000266569	0.000195509	0.0579319	0.46494	0.946892	0.00137472	1
C50E3.11	C50E3.11	C50E3.11	chrV:7602251-7603494	-0.238509	0.0495054	-0.51813	-0.53033	-0.591187	-0.704018	-0.870219	-1.28333	-0.164391	0.463908	-0.411546	-0.27365	0.327723	0.920681	0.0541396	0.0180144	0.000159091	0.000224162	0.000266569	0.000195509	0.429452	0.00186208	0.295425	0.208806	1
C50E3.12	C50E3.12	C50E3.12	chrV:7620513-7622029	-0.331801	-0.164162	-0.315376	-0.578008	-1.09141	-1.26701	-1.07496	-1.67964	-0.432887	0.432534	-0.301461	-0.366195	0.286555	0.716422	0.489584	0.0224852	0.000159091	0.000224162	0.000266569	0.000195509	0.0721703	0.0245195	0.691878	0.104901	1
C50E3.13	C50E3.13	C50E3.13	chrV:7622334-7624214	-0.0849672	-0.133448	-0.182333	-0.980341	-0.702414	-0.704309	-0.799319	-1.54859	0.0625583	0.762892	-0.0711882	-0.67911	0.792966	0.712051	0.703281	0.000420423	0.000159091	0.000224162	0.000266569	0.000195509	0.783982	0.000370343	0.958143	0.000410921	1
C50F2.2	C50F2.2	C50F2.2	chrI:3881827-3891518	-0.294529	-0.318548	0.000225739	-0.812076	-1.08414	-0.767716	-0.790729	-1.26001	-0.229421	0.32116	0.0230321	-0.37995	0.17012	0.217202	0.99932	0.000776421	0.000159091	0.000224162	0.000266569	0.000195509	0.211797	0.0311548	0.986447	0.120683	1
C50F2.3	C50F2.3	C50F2.3	chrI:3877060-3880755	-0.122378	-0.265339	0.0808539	-0.586977	-0.757366	-0.680679	-0.554618	-1.00147	-0.35934	-0.0964152	-0.209341	-0.480043	0.644516	0.276126	0.898877	0.00740896	0.000159091	0.000224162	0.00110962	0.000195509	0.011805	0.535495	0.665707	0.0204644	1
C50F4.11	C50F4.11	mdf-1	chrV:9541781-9544226	-0.210127	-0.243039	-0.0487853	-0.61303	-0.945796	-0.833931	-0.784916	-1.20323	-0.202165	0.235777	-0.117213	-0.425071	0.340841	0.34296	0.953292	0.00460219	0.000159091	0.000224162	0.000266569	0.000195509	0.231436	0.0837273	0.888578	0.0381699	1
C52A10.3	C52A10.3	C52A10.3	chrV:5237612-5239440	-0.00611855	-0.442098	0.0921257	-0.837168	-0.780265	-0.898352	-0.68293	-1.28614	-0.269735	0.416939	-0.275886	-0.664849	0.991428	0.368138	0.945184	0.0110491	0.00596513	0.000224162	0.0356099	0.000195509	0.463961	0.127719	0.812978	0.0206078	1
C52E4.1	C52E4.1	cpr-1	chrV:11975514-11976759	-0.614053	-0.701384	-1.23871	-3.63446	-5.42676	-5.77452	-6.04948	-8.70223	-0.0880901	-0.54115	-0.190379	-2.50836	0.00186072	0.00282857	0.0011785	0.000420423	0.000159091	0.000224162	0.000266569	0.000195509	0.657449	0.000370343	0.840704	0.000410921	1
C52E4.4	C52E4.4	rpt-1	chrV:11980501-11982436	-0.236571	-0.231979	-0.14921	-0.722118	-0.809994	-0.782687	-0.722714	-1.27269	-0.187943	0.344066	-0.0926887	-0.371542	0.305538	0.353006	0.738229	0.000776421	0.000159091	0.000224162	0.000266569	0.000195509	0.258087	0.00699867	0.919973	0.0956951	1
C53D5.6	C53D5.6	imb-3	chrI:310979-314991	-0.0700592	-0.197927	0.00613013	-1.12002	-0.834519	-0.521036	-0.75731	-1.44334	-0.0427254	0.179116	-0.0503316	-0.761427	0.293773	0.30107	0.96535	0.00196912	0.000159091	0.0345016	0.000266569	0.000195509	0.640657	0.425463	0.888956	0.053124	1
C53D6.4	C53D6.4	C53D6.4	chrIV:9019174-9020935	-0.234705	-0.0986838	-0.274561	-0.465243	-0.512313	-0.71568	-0.552085	-1.08148	-0.133388	0.254954	-0.204427	-0.244361	0.320568	0.802328	0.428758	0.0377284	0.000711642	0.000224162	0.00725174	0.000195509	0.506902	0.0947902	0.757717	0.261049	1
C54D1.4	C54D1.4	alh-10	chrX:7139900-7143641	-0.0314323	-0.0180532	0.0196568	-0.651496	-0.727468	-0.382103	-0.676307	-1.01165	-0.380338	0.172725	-0.43776	-0.607635	0.94103	0.9753	0.988774	0.00481318	0.000159091	0.0596243	0.00250579	0.000195509	0.0490897	0.35682	0.253053	0.00469763	1
C54G10.2	C54G10.2	rfc-1	chrV:14642739-14645952	-0.0779806	-0.241062	0.000821598	-0.717094	-0.501677	-0.699596	-0.423353	-1.17487	-0.0773185	0.144342	-0.0753242	-0.468191	0.802722	0.324086	0.998293	0.00250111	0.000159091	0.000224162	0.0187174	0.000195509	0.687806	0.322276	0.940633	0.0385405	1
C55B6.1	C55B6.1	C55B6.1	chrX:7200369-7204016	-0.185061	-0.404786	-0.372761	-0.83975	-0.813494	-0.905337	-0.998883	-1.33687	0.0789064	0.202291	-0.103277	-0.542932	0.578101	0.183288	0.329425	0.000420423	0.000159091	0.000224162	0.000266569	0.000195509	0.782931	0.294584	0.946892	0.00753703	1
C55B7.1	C55B7.1	glh-2	chrI:6514020-6517507	-0.360171	-0.458519	-0.087949	-0.792556	-1.14416	-1.02524	-0.871762	-1.35811	-0.447313	-0.385885	-0.208521	-0.821521	0.030104	0.00527099	0.888261	0.000420423	0.000159091	0.000224162	0.000266569	0.000195509	0.00160564	0.00158039	0.656197	0.000410921	1
C56A3.2	C56A3.2	ttr-44	chrV:13523529-13530744	-0.980804	0.100601	-1.96093	-0.263059	-0.41989	-1.37305	-1.39519	-1.73692	1.76556	-0.0599888	-0.216045	-0.673519	0.00186072	0.87981	0.00217997	0.504932	0.0740166	0.000224162	0.0123549	0.000195509	0.000607597	0.82251	0.946892	0.0374044	1
C56C10.1	C56C10.1	vps-33.2	chrII:6601222-6609356	-0.254579	-0.193323	-0.165179	-0.559927	-0.796143	-0.81461	-0.707419	-1.18006	-0.22215	0.174509	-0.138798	-0.286598	0.344462	0.610728	0.788756	0.0435969	0.000159091	0.000224162	0.0019989	0.000195509	0.2832	0.362115	0.896081	0.319358	1
C56E6.3	C56E6.3	toe-2	chrII:6516358-6519845	-0.100882	-0.219712	-0.0098505	-0.632241	-0.625447	-0.619039	-0.535058	-1.03087	-0.0170405	0.260165	0.0323141	-0.359156	0.716599	0.405973	0.994352	0.00275884	0.000159091	0.000224162	0.00250579	0.000195509	0.935563	0.0574835	0.980665	0.0878214	1
C56G2.5	C56G2.5	C56G2.5	chrIII:6309377-6324233	-0.197489	-0.485187	-0.144436	-0.601729	-0.789086	-1.06868	-0.736386	-1.18517	-0.00636008	0.256927	0.0892393	-0.0891076	0.631349	0.353339	0.87358	0.119003	0.000445397	0.000224162	0.0112813	0.000985624	0.987024	0.398138	0.962584	0.839305	1
C56G2.6	C56G2.6	let-767	chrIII:6338507-6341927	-0.297112	-0.117104	-0.229302	-0.460163	-1.32491	-1.14261	-1.25678	-1.486	-0.171639	0.0341317	-0.111237	-0.442151	0.501875	0.842532	0.766961	0.251316	0.000159091	0.000224162	0.000266569	0.000195509	0.503831	0.614028	0.940542	0.148502	1
C56G2.7	C56G2.7	C56G2.7	chrIII:6338507-6341927	-0.22118	-0.177341	-0.107463	-0.619475	-0.848396	-0.695401	-0.734361	-1.13704	-0.246658	0.338824	-0.103118	-0.234608	0.561789	0.596173	0.954869	0.0417217	0.000159091	0.00456353	0.00465301	0.00112895	0.220645	0.0690234	0.958143	0.309462	1
CC8.2	CC8.2	CC8.2	chrIV:3645162-3648684	-0.48777	-0.379536	-0.358704	-0.877036	-1.05435	-0.539947	-0.925646	-1.03594	0.0871454	0.468136	0.387234	-0.16239	0.0113268	0.13455	0.318139	0.000420423	0.000159091	0.00203886	0.000266569	0.000195509	0.750922	0.00386362	0.468488	0.491413	1
CD4.10	CD4.10	CD4.10	chrV:5597060-5597450	-0.116292	-0.386902	-0.402828	-0.848052	-0.779276	-1.10699	-1.06473	-1.5674	0.0561992	-0.0203241	-0.384498	-0.552424	0.843651	0.421369	0.462636	0.00740896	0.00169215	0.000224162	0.000266569	0.000195509	0.894199	0.95464	0.663856	0.0444766	1
D1005.1	D1005.1	D1005.1	chrX:1479539-1484087	-0.359706	-0.343956	-0.146613	-1.05233	-1.30877	-1.11234	-1.09578	-1.87423	-0.238755	0.41012	0.0372866	-1.08716	0.0286557	0.209675	0.411826	0.000420423	0.000159091	0.000224162	0.000266569	0.000195509	0.131952	0.000370343	0.867497	0.000410921	1
D1005.4	D1005.4	D1005.4	chrX:1484856-1485809	-0.349564	-0.605592	-1.47165	-1.39657	-0.779572	-1.66335	-1.88429	-2.44496	0.770411	-0.378166	-0.225174	-1.35177	0.56515	0.297427	0.0154348	0.00196912	0.0152661	0.000224162	0.000907879	0.000195509	0.0755965	0.277179	0.926646	0.00137472	1
D1009.1	D1009.1	acs-22	chrX:8931240-8939261	0.0207674	0.212738	-0.0983158	-0.705539	-0.874781	-0.376067	-0.993043	-1.29171	0.329515	0.150952	0.0483972	-0.577822	0.952778	0.456046	0.884862	0.00371527	0.000159091	0.0296439	0.000266569	0.000195509	0.0451296	0.310309	0.968808	0.0105728	1
D1022.1	D1022.1	ubc-6	chrII:7479166-7480714	-0.177592	-0.107959	-0.192667	-0.623931	-0.428383	-0.485278	-0.443955	-1.00075	0.0603425	0.46045	-0.0148468	-0.24139	0.462567	0.753418	0.632911	0.0032538	0.0019274	0.00189196	0.0171906	0.000195509	0.76718	0.00130248	0.989879	0.270078	1
D1022.4	D1022.4	D1022.4	chrII:7455075-7457330	-0.266054	-0.0549011	-0.433565	-0.623676	-1.15195	-1.01348	-1.31861	-1.58042	0.107876	0.454227	-0.133442	-0.33518	0.373594	0.921914	0.219749	0.00947292	0.000159091	0.000224162	0.000266569	0.000195509	0.695416	0.00613121	0.924061	0.12862	1
D1022.7	D1022.7	aka-1	chrII:7472728-7478959	-0.210744	-0.200424	-0.0470556	-0.764563	-0.903727	-0.718647	-0.740747	-1.28153	-0.0240175	0.166139	0.0424191	-0.615001	0.360247	0.44503	0.954423	0.000420423	0.000159091	0.000224162	0.000266569	0.000195509	0.905525	0.245484	0.968808	0.00303015	1
D1044.6	D1044.6	D1044.6	chrIII:5535657-5543168	-0.260349	-0.396901	-0.0573599	-0.952005	-1.04845	-0.898704	-0.846086	-1.45282	0.000833678	0.173894	0.148363	-0.583137	0.19432	0.0334973	0.940892	0.000420423	0.000159091	0.000224162	0.000266569	0.000195509	0.997204	0.227295	0.827802	0.00492935	1
D1046.2	D1046.2	D1046.2	chrIV:8924159-8926112	-0.0754529	-0.134714	-0.160773	-0.488632	-0.593262	-0.69134	-0.678536	-1.04423	-0.082774	0.282546	-0.178062	-0.214645	0.81363	0.698594	0.739663	0.0255484	0.000159091	0.000224162	0.00129949	0.000195509	0.700159	0.0558734	0.822215	0.32174	1
D1054.18	D1054.18	D1054.18	chrV:10800773-10801291	-1.10179	-1.88968	-1.86179	-3.22061	-2.76765	-2.89932	-3.51434	-4.19699	0.341766	-1.86871	-0.479847	-3.11327	0.152759	0.0226562	0.340543	0.00818073	0.000159091	0.000224162	0.00685742	0.00127181	0.667689	0.00263524	0.902584	0.00981601	1
D1054.2	D1054.2	pas-2	chrV:10770320-10771352	-0.296537	-0.101666	-0.364775	-0.349592	-0.742559	-0.847802	-0.810205	-1.09527	-0.32795	0.255828	-0.335973	-0.209006	0.133675	0.755559	0.154154	0.135016	0.000159091	0.000224162	0.000266569	0.000195509	0.0284451	0.0552978	0.254625	0.379008	1
D1054.3	D1054.3	D1054.3	chrV:10771448-10776578	-0.152401	-0.115788	-0.286646	-0.368895	-0.521295	-0.761021	-0.655258	-1.01385	-0.105827	0.309002	-0.245871	-0.137827	0.55868	0.742618	0.378431	0.124206	0.000159091	0.000224162	0.000266569	0.000195509	0.584637	0.0311548	0.60265	0.601749	1
D1054.8	D1054.8	D1054.8	chrV:10784272-10785369	-0.384393	-0.147931	-0.541393	-0.3902	-0.906343	-0.645099	-1.06206	-0.885772	0.14653	0.841317	0.261752	0.107775	0.216178	0.758721	0.126401	0.138855	0.000159091	0.00277491	0.000266569	0.000195509	0.642093	0.000370343	0.810643	0.7011	1
D1069.3	D1069.3	D1069.3	chrII:340538-347865	-0.117247	-0.114353	-0.250869	-0.588559	-0.695799	-0.690772	-0.829114	-1.16358	-0.0738542	0.137984	-0.299159	-0.51736	0.688604	0.75577	0.501577	0.00798502	0.000159091	0.000224162	0.000266569	0.000195509	0.731943	0.418947	0.516757	0.0107632	1
D1081.7	D1081.7	D1081.7	chrI:8487619-8490938	-0.284864	-0.337401	-0.0980791	-0.969384	-1.14603	-0.994609	-0.959804	-1.62545	-0.0786628	0.185989	0.0248693	-0.68103	0.160044	0.100919	0.867579	0.000420423	0.000159091	0.000224162	0.000266569	0.000195509	0.675899	0.177921	0.983761	0.00107477	1
D1081.8	D1081.8	D1081.8	chrI:8491288-8495838	-0.212378	-0.288466	-0.0668148	-0.751926	-0.774975	-0.667006	-0.629942	-1.1298	-0.245828	0.0379708	-0.128378	-0.495443	0.349843	0.207633	0.923775	0.000420423	0.000159091	0.000224162	0.000708949	0.000195509	0.12264	0.832015	0.858807	0.0216859	1
D1081.9	D1081.9	D1081.9	chrI:8485809-8487043	-0.441834	-0.417227	-0.212966	-0.64049	-1.06569	-0.9778	-0.838337	-1.20063	-0.364085	0.0256755	-0.0761155	-0.333199	0.0549422	0.1573	0.67914	0.0056371	0.000159091	0.000224162	0.000266569	0.000195509	0.103175	0.916798	0.960137	0.127479	1
D1086.10	D1086.10	D1086.10	chrV:14082752-14083593	-0.128978	-0.18718	0.0173446	-1.16841	-0.343286	-0.457757	-0.197238	-1.43784	-0.350078	0.715503	-0.246936	-0.90029	0.628818	0.489963	0.987417	0.000420423	0.00797039	0.00388757	0.303534	0.000195509	0.019951	0.000370343	0.53292	0.000410921	1
D1086.3	D1086.3	D1086.3	chrV:14092862-14093986	-3.04217	-0.990967	-3.68189	-2.71063	-4.07821	-2.53165	-4.7066	-4.20566	-1.10145	1.50531	-1.23891	-1.07906	0.00186072	0.00282857	0.0011785	0.000420423	0.000159091	0.000224162	0.000266569	0.000195509	0.000607597	0.000370343	0.00651394	0.00537327	1
D2005.5	D2005.5	drh-3	chrI:7820842-7826380	-0.147929	-0.311497	0.00101593	-0.631135	-0.865895	-0.900909	-0.71756	-1.21956	-0.221573	-0.161465	-0.202143	-0.688889	0.554687	0.171041	0.997836	0.0032538	0.000159091	0.000224162	0.000266569	0.000195509	0.181125	0.261101	0.687005	0.000760441	1
D2023.6	D2023.6	D2023.6	chrV:11827324-11829370	-0.161214	-0.0923792	-0.176426	-0.504951	-0.460827	-0.604576	-0.476177	-1.01601	-0.00193513	0.229684	-0.0879788	-0.29455	0.511722	0.791352	0.672433	0.0192146	0.000840715	0.000224162	0.0118842	0.000195509	0.99293	0.106683	0.934583	0.174088	1
D2024.2	D2024.2	afmd-1	chrIV:7244223-7245503	-0.475756	-0.00547492	-0.363927	-0.624714	-0.508197	-0.744679	-0.399175	-1.35394	0.010713	0.431879	0.0505895	-0.20767	0.315787	0.993808	0.554748	0.0668722	0.0817842	0.00495226	0.249657	0.000195509	0.97588	0.118933	0.983761	0.562494	1
D2030.2	D2030.2	D2030.2	chrI:7574194-7580835	-0.0633557	-0.0185895	-0.119583	-0.75918	-0.624352	-0.493977	-0.680733	-1.23344	-0.214666	0.361938	-0.369804	-0.622147	0.87658	0.972867	0.874006	0.00643324	0.000159091	0.0106644	0.0019989	0.000195509	0.304115	0.025758	0.336276	0.0191793	1
D2030.8	D2030.8	D2030.8	chrI:7591296-7595198	-0.145658	-0.262502	-0.145322	-0.633615	-0.700764	-0.77985	-0.700865	-1.14975	-0.112758	0.222519	-0.151829	-0.357775	0.56518	0.31313	0.757429	0.00224753	0.000159091	0.000224162	0.000266569	0.000195509	0.55475	0.122358	0.840704	0.0843092	1
D2045.2	D2045.2	D2045.2	chrIII:10452680-10460550	-0.26095	-0.312477	0.174797	-0.819312	-1.2066	-0.56095	-0.772452	-1.06611	-0.396794	-0.191795	-0.0966961	-0.796881	0.192292	0.149665	0.682078	0.000420423	0.000159091	0.00041934	0.000266569	0.000195509	0.00656636	0.163262	0.921098	0.000410921	1
D2045.6	D2045.6	cul-1	chrIII:10471236-10475218	-0.226317	-0.212311	-0.0143497	-0.713424	-0.908114	-0.728942	-0.696396	-1.22939	-0.255852	0.136417	-0.0654424	-0.546735	0.303308	0.407542	0.989725	0.000776421	0.000159091	0.000224162	0.000266569	0.000195509	0.105931	0.355951	0.951774	0.00880481	1
D2085.1	D2085.1	pyr-1	chrII:8651106-8658816	-0.127195	-0.255199	0.196881	-1.02964	-1.03442	-0.535244	-0.711736	-1.30505	-0.141625	0.299903	0.0739245	-0.849121	0.616534	0.289519	0.593757	0.000420423	0.000159091	0.00041934	0.000266569	0.000195509	0.422707	0.0187956	0.946403	0.000410921	1
D2089.5	D2089.5	gbh-1	chrII:10690450-10693811	0.0438405	0.236548	-0.11211	-0.732722	-0.339117	-0.0931914	-0.494472	-1.05892	-0.375343	-0.0462581	-0.382196	-0.72676	0.909273	0.474383	0.877382	0.00169476	0.0360694	0.663214	0.0254859	0.000195509	0.0406277	0.819324	0.348003	0.000410921	1
D2092.5	D2092.5	maco-1	chrI:6599984-6607517	-0.178646	-0.201082	-0.0255484	-0.682388	-0.945811	-0.64043	-0.793188	-1.12034	-0.171726	-0.0430345	-0.0573957	-0.63205	0.45042	0.448948	0.981001	0.003009	0.000159091	0.000224162	0.000266569	0.000195509	0.31528	0.805727	0.958143	0.00195061	1
D2096.12	D2096.12	D2096.12	chrIV:8363461-8366379	-0.15276	-0.213896	0.048151	-0.544662	-0.605127	-0.695746	-0.405256	-1.02545	-0.15227	0.0965709	-0.0322966	-0.399291	0.551981	0.446629	0.954423	0.00966792	0.000159091	0.000224162	0.0331906	0.000195509	0.416249	0.56189	0.981217	0.0439422	1
D2096.13	D2096.13	D2096.13	chrIV:8357937-8358592	-0.206371	-0.2281	-0.255908	-0.564431	-0.203554	-0.79562	-0.251722	-1.1265	-0.146695	0.617114	-0.351834	-0.329645	0.812973	0.802328	0.840719	0.203553	0.638327	0.034006	0.599535	0.0065604	0.79481	0.146115	0.813923	0.471115	1
D2096.4	D2096.4	sqv-1	chrIV:8361086-8363439	-0.172831	-0.211048	-0.143443	-0.469555	-0.629023	-0.798248	-0.599779	-1.05607	-0.0823626	0.188453	-0.0457131	-0.235811	0.468754	0.411931	0.748258	0.0326001	0.000159091	0.000224162	0.000708949	0.000195509	0.656552	0.182285	0.967975	0.292935	1
DH11.1	DH11.1	glna-2	chrII:8008618-8011630	-0.199013	-0.318061	-0.608983	-1.26488	-0.596333	-0.990021	-1.00184	-1.92711	0.781376	0.459242	-0.00122747	-0.828503	0.517925	0.347297	0.0234389	0.000420423	0.000967647	0.000224162	0.000266569	0.000195509	0.00112482	0.00808921	0.998701	0.000410921	1
DH11.2	DH11.2	DH11.2	chrII:8012815-8015254	-0.633011	-0.672068	-0.50204	-0.530672	-1.27226	-1.62284	-1.14215	-1.48187	-0.0776405	-0.0396122	-0.0759519	-0.192215	0.0048662	0.00527099	0.148994	0.0233521	0.000159091	0.000224162	0.000266569	0.000195509	0.816226	0.877054	0.964841	0.405707	1
DH11.3	DH11.3	pgp-11	chrII:7995581-8003152	0.0288122	-0.230191	-0.100643	-1.35835	-0.875041	-0.698969	-0.998605	-1.79996	0.569801	0.897178	0.0637853	-0.365137	0.951368	0.519044	0.905365	0.000420423	0.000159091	0.000224162	0.000266569	0.000195509	0.0162148	0.000370343	0.969209	0.0809423	1
DY3.7	DY3.7	sup-17	chrI:8792964-8797293	-0.221907	-0.244827	-0.0589419	-0.769338	-0.949678	-0.765009	-0.786967	-1.28833	-0.173142	0.208878	-0.0628721	-0.555541	0.32403	0.301049	0.939877	0.000420423	0.000159091	0.000224162	0.000266569	0.000195509	0.302739	0.128164	0.95081	0.00753703	1
DY3.8	DY3.8	DY3.8	chrI:8758150-8758998	-0.239662	-0.187272	-0.317184	-0.551684	-0.645486	-0.847985	-0.722447	-1.21141	-0.0706398	0.403898	-0.216167	-0.215606	0.271786	0.507735	0.274752	0.00930617	0.000159091	0.000224162	0.000266569	0.000195509	0.727141	0.00213209	0.682437	0.329755	1
E01A2.2	E01A2.2	E01A2.2	chrI:4132499-4137074	-0.186082	-0.233386	-0.000453496	-0.588722	-0.930679	-0.851455	-0.745154	-1.20658	-0.399255	-0.0584292	-0.195058	-0.503241	0.478436	0.388964	0.999022	0.0196665	0.000159091	0.000224162	0.000266569	0.000195509	0.011253	0.745606	0.715573	0.0368935	1
E01B7.1	E01B7.1	E01B7.1	chrV:17924915-17934227	-0.240694	-0.33082	-0.0656964	-0.909054	-0.983327	-0.657303	-0.808983	-1.23269	-0.0716484	0.103652	-0.0438176	-0.586916	0.305582	0.194932	0.938601	0.000420423	0.000159091	0.000224162	0.000266569	0.000195509	0.749721	0.546833	0.974429	0.00223454	1
E01G4.4	E01G4.4	pqn-27	chrII:13448834-13460642	-0.179897	-0.131332	-0.188808	-0.672268	-0.74112	-0.510695	-0.750156	-1.05056	-0.128988	0.137047	-0.131804	-0.463892	0.470215	0.684476	0.648845	0.00250111	0.000159091	0.00110996	0.000266569	0.000195509	0.496249	0.372852	0.875258	0.0240517	1
E02C12.4	E02C12.4	ttr-40	chrV:9354520-9355477	-0.531088	-0.0628168	-1.4037	-1.091	-1.21943	-1.23625	-2.05766	-2.24359	1.01017	-0.0238455	-0.142716	-1.46219	0.435341	0.953605	0.51228	0.0333672	0.00340905	0.00203886	0.155237	0.000195509	0.0523661	0.964347	0.971477	0.00537327	1
E02H1.2	E02H1.2	E02H1.2	chrII:9588199-9589761	-0.198822	-0.1107	-0.319002	-0.546228	-0.693385	-0.670363	-0.812788	-1.10503	0.0213763	0.264845	-0.212369	-0.256523	0.434454	0.771376	0.329714	0.0112224	0.000159091	0.000224162	0.000266569	0.000195509	0.932848	0.0882327	0.75126	0.236008	1
E02H4.6	E02H4.6	E02H4.6	chrX:14250509-14252136	-0.231307	-0.0432613	-0.416683	-0.833383	-0.891971	-0.936975	-1.0767	-1.72533	-0.12679	0.435886	-0.260191	-0.726177	0.36768	0.932161	0.159969	0.000420423	0.000159091	0.000224162	0.000266569	0.000195509	0.56799	0.00337195	0.683855	0.000410921	1
E02H9.3	E02H9.3	E02H9.3	chrIII:2461908-2465078	-0.0310095	-0.170208	-0.212571	-0.811636	-0.628101	-0.810311	-0.80853	-1.44871	0.167153	0.0760669	-0.274074	-0.99567	0.936149	0.641909	0.655758	0.000420423	0.000159091	0.000224162	0.000266569	0.000195509	0.443706	0.708507	0.638008	0.000410921	1
E02H9.8	E02H9.8	nhr-121	chrIII:2449382-2454949	-0.103825	0.100832	-0.93682	-1.66771	-1.02655	-1.13517	-1.83287	-2.86226	0.065907	-0.60821	-0.928455	-2.19001	0.852083	0.870386	0.00858585	0.000420423	0.000159091	0.000224162	0.000266569	0.000195509	0.865319	0.00186208	0.034737	0.000410921	1
E04F6.5	E04F6.5	acdh-12	chrII:7189419-7194815	-0.0844642	0.0193892	0.0990633	-0.719771	-0.69482	-0.396071	-0.511313	-1.13406	-0.31763	0.110237	-0.0848634	-0.654212	0.782467	0.966421	0.875387	0.00196912	0.000159091	0.0169602	0.0045084	0.000195509	0.0379389	0.485282	0.932308	0.00250639	1
EEED8.16	EEED8.16	EEED8.16	chrII:5390227-5393192	-0.207954	-0.20173	-0.176103	-0.615407	-0.67872	-0.732353	-0.646931	-1.14477	-0.0759403	0.0545295	-0.19839	-0.501971	0.365008	0.475926	0.679119	0.00250111	0.000159091	0.000224162	0.000494941	0.000195509	0.707306	0.760581	0.730701	0.00921448	1
EEED8.3	EEED8.3	EEED8.3	chrII:5414288-5415577	-0.240975	-0.0691439	-0.5146	-0.642056	-0.612875	-0.968079	-0.886582	-1.54064	-0.143362	0.431078	-0.362481	-0.418285	0.270966	0.848617	0.0127056	0.00140429	0.000159091	0.000224162	0.000266569	0.000195509	0.409831	0.000370343	0.221604	0.0434497	1
EEED8.9	EEED8.9	pink-1	chrII:5393291-5398904	-0.141594	-0.281736	-0.169544	-0.654374	-0.877958	-0.714404	-0.906383	-1.08514	-0.0852842	0.202898	-0.100102	-0.283451	0.763678	0.6717	0.865257	0.13042	0.000305258	0.00801849	0.0115112	0.00429219	0.791483	0.434988	0.955366	0.507644	1
F01D5.2	F01D5.2	F01D5.2	chrII:13998496-13998956	-2.13024	-2.41286	-2.80348	-2.48357	-2.74063	-3.27922	-3.37717	-3.34829	0.338793	-1.23943	-0.128649	-2.79925	0.00186072	0.342476	0.0193005	0.0905341	0.000305258	0.0526343	0.00815419	0.00962686	0.626351	0.231025	1	0.114343	1
F01D5.9	F01D5.9	cyp-37A1	chrII:14011201-14016964	-0.66649	0.183932	-1.51609	-2.1192	-1.00248	-1.2348	-1.83922	-3.51222	0.728801	0.234216	-0.458686	-2.26274	0.0717293	0.802328	0.0355507	0.000420423	0.000445397	0.000224162	0.00282846	0.000195509	0.0328875	0.358045	0.772731	0.000410921	1
F01F1.6	F01F1.6	alh-9	chrIII:5856037-5859185	-0.258097	-0.00819647	-0.491305	-0.72694	-0.93732	-0.372286	-1.09989	-1.08982	0.107723	0.380636	-0.189482	-0.390136	0.0843676	0.880969	0.0344082	0.00275884	0.000159091	0.205543	0.000266569	0.000195509	0.917799	0.00238501	0.890277	0.0444766	1
F01G10.1	F01G10.1	tkt-1	chrIV:10243590-10245752	-0.187158	-0.144367	0.0579477	-0.618144	-1.05343	-0.740088	-0.808027	-1.21381	0.0291039	0.259472	0.186815	-0.46653	0.457486	0.629128	0.941133	0.00662018	0.000159091	0.000224162	0.000266569	0.000195509	0.889606	0.0518339	0.710605	0.0385405	1
F01G4.1	F01G4.1	swsn-4	chrIV:11126023-11131164	-0.0624246	-0.172983	0.162882	-0.628979	-0.927048	-0.637713	-0.70232	-1.09306	-0.162043	0.127128	-0.0301426	-0.491535	0.849519	0.526978	0.700346	0.00662018	0.000159091	0.000224162	0.000266569	0.000195509	0.342039	0.388563	0.980665	0.0285562	1
F01G4.3	F01G4.3	skih-2	chrIV:11135566-11142341	-0.0454996	-0.253432	0.161224	-0.605977	-0.637711	-0.658646	-0.43172	-1.00934	-0.214919	-0.177702	-0.18284	-0.605224	0.890503	0.324024	0.710246	0.0056371	0.000159091	0.000224162	0.0148091	0.000195509	0.204073	0.216926	0.746661	0.00195061	1
F01G4.4	F01G4.4	F01G4.4	chrIV:11143342-11146018	-0.300358	-0.31502	-0.115537	-0.939929	-1.0767	-0.68802	-0.892345	-1.31133	0.0878946	0.178981	0.10449	-0.653727	0.120997	0.191713	0.841613	0.000420423	0.000159091	0.000224162	0.000266569	0.000195509	0.668881	0.231714	0.920325	0.000760441	1
F02A9.6	F02A9.6	glp-1	chrIII:9092240-9101258	-0.276438	-0.344016	0.0827133	-0.820553	-1.02417	-0.756087	-0.665401	-1.23125	-0.220897	-0.0898848	-0.0202536	-0.61711	0.14923	0.079711	0.896876	0.000420423	0.000159091	0.000224162	0.000266569	0.000195509	0.169183	0.563849	0.986447	0.00446168	1
F02D10.5	F02D10.5	flr-1	chrX:13452669-13456542	-0.413893	-0.215791	-0.91559	-0.846458	-1.24935	-1.09178	-1.70882	-1.6997	0.291881	-0.464157	-0.494501	-1.0751	0.327723	0.685678	0.0107022	0.0032538	0.000159091	0.000224162	0.000266569	0.000195509	0.374429	0.0398901	0.310959	0.000410921	1
F02E8.4	F02E8.4	F02E8.4	chrX:4454127-4457304	-0.204627	-0.139418	-0.332797	-0.948862	-0.92049	-0.838881	-1.04811	-1.64535	0.105393	0.568467	-0.142377	-0.764094	0.384869	0.669679	0.272513	0.000420423	0.000159091	0.000224162	0.000266569	0.000195509	0.594343	0.000370343	0.868909	0.000410921	1
F02E9.10	F02E9.10	F02E9.10	chrI:8426986-8429832	-0.252993	-0.150016	-0.100061	-0.490964	-0.678367	-0.682349	-0.526042	-1.02208	-0.258156	0.25335	-0.0575212	-0.249976	0.244999	0.644857	0.881922	0.0261899	0.000159091	0.000224162	0.00828008	0.000195509	0.141287	0.0870288	0.96396	0.252367	1
F02E9.4	F02E9.4	sin-3	chrI:8416831-8426084	-0.152037	-0.219402	0.0594099	-0.667944	-0.868013	-0.749515	-0.657203	-1.19696	-0.180748	-0.065537	-0.110638	-0.688117	0.608332	0.477312	0.946486	0.0214587	0.000159091	0.000224162	0.000494941	0.000195509	0.342547	0.725928	0.90463	0.0134747	1
F02E9.9	F02E9.9	dpt-1	chrI:8429930-8435865	-0.210409	-0.335258	-0.113579	-0.732867	-0.927157	-0.914299	-0.830119	-1.31108	-0.361713	-0.107513	-0.327294	-0.622291	0.636918	0.426185	0.915411	0.0846235	0.000159091	0.00143038	0.00148518	0.00181973	0.160885	0.694792	0.635242	0.140488	1
F02H6.1	F02H6.1	F02H6.1	chrIV:14199262-14201780	-0.0490147	-0.190201	-0.348667	-0.884841	-0.965992	-1.02248	-1.25589	-1.7037	-0.0072884	0.570787	-0.486402	-0.773598	0.934745	0.713239	0.498619	0.00250111	0.000159091	0.000224162	0.000266569	0.000195509	0.986355	0.00927133	0.376148	0.00373803	1
F02H6.2	F02H6.2	F02H6.2	chrIV:14196448-14198824	-0.103747	-0.0891076	-0.113507	-0.695695	-0.922882	-0.778012	-0.932862	-1.38284	-0.0775938	0.496746	-0.182503	-0.507792	0.733045	0.824901	0.858359	0.00109584	0.000159091	0.000224162	0.000266569	0.000195509	0.727348	0.000697696	0.814137	0.00962303	1
F02H6.3	F02H6.3	F02H6.3	chrIV:14203444-14205356	0.131007	0.0152094	-0.000452325	-0.47516	-0.327154	-0.559443	-0.458395	-1.04882	-0.0592255	0.424758	-0.165472	-0.292198	0.747841	0.979596	0.999022	0.0925348	0.10748	0.0104311	0.0822336	0.000195509	0.845373	0.0282474	0.902062	0.276519	1
F02H6.4	F02H6.4	F02H6.4	chrIV:14216094-14219308	-0.168845	-0.089679	-0.19868	-0.435674	-0.560441	-0.961964	-0.590475	-1.30726	-0.415266	0.233002	-0.286518	-0.473449	0.571643	0.841237	0.689675	0.0631193	0.000711642	0.000224162	0.00751825	0.000195509	0.0277675	0.177256	0.625621	0.0210594	1
F07A11.2	F07A11.2	F07A11.2	chrII:11592391-11596590	-0.256694	-0.212673	-0.270984	-0.711998	-1.10404	-0.870779	-1.11811	-1.37016	0.188892	0.239605	0.0200914	-0.624585	0.275798	0.407697	0.385551	0.00196912	0.000159091	0.000224162	0.000266569	0.000195509	0.26182	0.0839669	0.986447	0.00603028	1
F07A5.1	F07A5.1	inx-14	chrI:7339203-7352197	-0.169782	-0.264922	-0.167027	-0.687036	-0.670485	-0.856322	-0.667806	-1.27705	-0.0795036	0.289667	-0.126286	-0.407668	0.699789	0.540628	0.841613	0.076883	0.00133909	0.00041934	0.0102772	0.000834011	0.799064	0.219019	0.932308	0.316019	1
F07C3.4	F07C3.4	glo-4	chrV:9234623-9243164	-0.16912	-0.258986	-0.081576	-0.684941	-1.24891	-0.948662	-1.16137	-1.37112	-0.0789223	-0.133089	-0.127299	-0.782785	0.534336	0.368483	0.912962	0.00109584	0.000159091	0.000224162	0.000266569	0.000195509	0.730861	0.416048	0.903811	0.000410921	1
F07C4.6	F07C4.6	F07C4.6	chrV:7626849-7627780	-0.66775	-0.494756	-0.652954	-0.932204	-1.62139	-1.55804	-1.59908	-1.96867	-0.110098	0.19554	0	-0.557728	1	1	1	1	0.000159091	0.0988157	0.000266569	0.184493	1	1	1	1	1
F07H5.9	F07H5.9	pho-13	chrII:8801129-8806945	0.412513	0.506851	0.0178007	-0.396151	-1.11977	-0.631732	-1.50181	-1.52431	0.883274	0.512383	-0.115143	-1.24349	0.374368	0.514737	0.994352	0.474314	0.000159091	0.0183876	0.000266569	0.000195509	0.005875	0.0747894	0.957738	0.00167066	1
F08B4.1	F08B4.1	dic-1	chrIV:8692098-8696456	-0.128189	-0.253231	0.00964666	-0.484902	-0.843436	-0.824859	-0.70642	-1.05552	-0.244864	-0.102722	-0.175619	-0.475462	0.636971	0.363447	0.994421	0.0242983	0.000159091	0.000224162	0.000708949	0.000195509	0.175192	0.548337	0.807632	0.0162667	1
F08B4.5	F08B4.5	pole-2	chrIV:8682488-8686612	-0.204901	-0.232747	-0.155162	-0.456829	-0.78865	-0.835493	-0.739532	-1.05852	-0.158571	0.059237	-0.152928	-0.274018	0.394696	0.407697	0.74162	0.0366719	0.000159091	0.000224162	0.000266569	0.000195509	0.400328	0.74797	0.846547	0.197972	1
F08C6.1	F08C6.1	adt-2	chrX:7585586-7595489	-0.656661	-0.864757	-0.132672	-0.928865	-1.20777	-0.898092	-0.690094	-0.960992	0.0600945	-0.159614	0.413644	-0.447366	0.0522035	0.00282857	0.912289	0.00196912	0.000159091	0.000224162	0.0350495	0.000195509	0.894619	0.639848	0.702781	0.16057	1
F08C6.6	F08C6.6	apy-1	chrX:7565321-7569722	-0.242495	-0.0569586	-0.272641	-0.577179	-0.785113	-0.717674	-0.81482	-1.23682	0.0525631	0.443289	0.0880195	-0.460302	0.342335	0.904008	0.466829	0.0177263	0.000159091	0.000224162	0.000266569	0.000195509	0.825302	0.00238501	0.946403	0.0422885	1
F08F3.2	F08F3.2	acl-6	chrV:5433384-5437066	-0.170591	-0.294749	-0.0247295	-0.576909	-0.823782	-0.817938	-0.678181	-1.09938	-0.189478	-0.0442259	-0.155572	-0.43046	0.490082	0.2306	0.982893	0.0062369	0.000159091	0.000224162	0.000266569	0.000195509	0.268705	0.806651	0.819719	0.0356672	1
F08F3.3	F08F3.3	rhr-1	chrV:5428159-5430431	-0.0288345	0.106994	-0.333708	-0.74785	-0.715417	-0.656772	-1.01895	-1.50915	0.482191	0.678479	0.00420869	-0.807889	0.937177	0.772656	0.267957	0.000420423	0.000159091	0.000224162	0.000266569	0.000195509	0.00247328	0.000370343	0.996958	0.000410921	1
F08F3.6	F08F3.6	F08F3.6	chrV:5418039-5420039	-0.204184	-0.196872	-0.360079	-0.712473	-0.801556	-0.796372	-0.957302	-1.31116	-0.0966303	0.326406	-0.22884	-0.42132	0.373075	0.486557	0.187223	0.000420423	0.000159091	0.000224162	0.000266569	0.000195509	0.614551	0.0147411	0.65925	0.0385405	1
F08F8.4	F08F8.4	F08F8.4	chrIII:7357661-7359071	-0.102253	-0.180701	-0.127532	-0.376665	-0.565573	-0.829665	-0.590759	-1.02493	-0.207503	0.304466	-0.275405	-0.178768	0.737965	0.589205	0.830569	0.100437	0.000159091	0.000224162	0.0036106	0.000195509	0.274083	0.0465123	0.576722	0.429672	1
F08H9.7	F08H9.7	clec-56	chrV:14474440-14476795	-1.3409	-0.861235	-2.03904	-2.13745	-2.17181	-2.16238	-2.85765	-3.42132	2.04991	-0.146997	1.08668	-1.41679	0.00186072	0.00282857	0.0011785	0.000420423	0.000159091	0.000224162	0.000266569	0.000195509	0.000607597	0.536463	0.022017	0.000410921	1
F09B12.6	F09B12.6	flr-4	chrX:15089396-15093585	-0.163033	-0.18721	-1.33072	-0.776508	-1.28522	-0.889565	-2.37001	-1.46318	0.79426	-0.159266	-0.546233	-1.0034	0.759139	0.728777	0.0011785	0.00524091	0.000159091	0.000224162	0.000266569	0.000195509	0.00725845	0.535471	0.262438	0.000410921	1
F09D1.1	F09D1.1	usp-39	chrII:2565274-2575932	-0.0961717	-0.18062	0.00961079	-0.561606	-0.515796	-0.662296	-0.410414	-1.04289	-0.193326	0.156003	-0.0585743	-0.272273	0.734231	0.531401	0.994421	0.00780854	0.000159091	0.000224162	0.0318141	0.000195509	0.268091	0.304545	0.95972	0.209735	1
F09F7.4	F09F7.4	F09F7.4	chrIII:5555403-5557318	-0.370011	-0.246106	-0.316544	-0.514091	-0.891926	-0.817066	-0.838537	-1.08461	-0.295843	0.00423003	-0.219177	-0.309181	0.0278414	0.345963	0.271261	0.0186129	0.000159091	0.000224162	0.000266569	0.000195509	0.0693738	0.981923	0.664044	0.153191	1
F09G2.1	F09G2.1	F09G2.1	chrV:7200223-7205609	-0.372151	-0.0559431	-0.70587	-1.31431	-1.43486	-1.06987	-1.75607	-2.30017	-0.273725	-0.304925	-0.72864	-1.57205	0.227907	0.924073	0.0166655	0.000420423	0.000159091	0.000224162	0.000266569	0.000195509	0.306417	0.0839669	0.0511973	0.000410921	1
F10A3.4	F10A3.4	F10A3.4	chrV:16149239-16151888	-0.508483	-0.404089	-1.15854	-1.92013	-1.97291	-1.64503	-2.59429	-3.11192	2.15649	1.14283	1.27777	-0.785732	0.152972	0.342274	0.0011785	0.000420423	0.000159091	0.000224162	0.000266569	0.000195509	0.000607597	0.000370343	0.0012554	0.00373803	1
F10B5.6	F10B5.6	emb-27	chrII:8158348-8162172	-0.105893	-0.225482	-0.0143882	-0.634747	-0.707094	-0.735461	-0.616075	-1.14363	-0.124273	0.291528	-0.116845	-0.371709	0.810656	0.599861	0.994352	0.0557264	0.000159091	0.00143038	0.0192543	0.000195509	0.659686	0.158343	0.937787	0.270635	1
F10B5.7	F10B5.7	rrf-3	chrII:8162505-8170358	-0.268631	-0.366089	-0.0333649	-0.871151	-1.16508	-0.987916	-0.931499	-1.48997	-0.175769	-0.0730534	-0.133771	-0.769819	0.175864	0.077474	0.972059	0.000420423	0.000159091	0.000224162	0.000266569	0.000195509	0.329212	0.665482	0.871414	0.000410921	1
F10B5.8	F10B5.8	F10B5.8	chrII:8137879-8143397	-0.189765	-0.23686	-0.0784022	-0.578174	-0.738752	-0.805448	-0.62749	-1.14553	-0.167242	0.0831147	-0.082834	-0.332701	0.805669	0.768483	0.969676	0.323427	0.018072	0.0505816	0.128257	0.0484772	0.688581	0.835803	0.970879	0.567596	1
F10C2.4	F10C2.4	F10C2.4	chrV:12041606-12045335	-0.16791	-0.295808	-0.0983175	-0.899603	-0.895751	-0.841499	-0.82616	-1.44373	-0.0333378	0.151834	-0.0423809	-0.619509	0.489606	0.201726	0.871537	0.000420423	0.000159091	0.000224162	0.000266569	0.000195509	0.869742	0.287867	0.969689	0.00167066	1
F10C2.5	F10C2.5	F10C2.5	chrV:12045429-12048632	-0.157832	-0.223897	-0.0542584	-0.453547	-0.672963	-0.868769	-0.569815	-1.09686	-0.177202	-0.0164646	-0.230358	-0.461787	0.54643	0.465955	0.951201	0.0377284	0.000159091	0.000224162	0.0036106	0.000195509	0.360836	0.936644	0.674982	0.0184915	1
F10C2.7	F10C2.7	F10C2.7	chrV:12053951-12056320	-0.527547	-0.886676	-0.526574	-1.43216	0.275471	-2.63905	0.268885	-3.15615	-0.444109	0.435768	-0.652386	-0.390086	0.269403	0.0347838	0.290081	0.00371527	1	0.000224162	1	0.000195509	0.223502	1	0.198256	1	1
F10C5.1	F10C5.1	mat-3	chrIII:475451-482323	-0.122867	-0.270084	-0.0662164	-0.606593	-0.758245	-0.794117	-0.701614	-1.12999	-0.208631	0.0602954	-0.153832	-0.455469	0.636971	0.279396	0.929035	0.00460219	0.000159091	0.000224162	0.000266569	0.000195509	0.220313	0.728137	0.824858	0.0231101	1
F10C5.2	F10C5.2	F10C5.2	chrIII:472300-475354	-0.2159	-0.213601	-0.141486	-0.695143	-0.671103	-0.63519	-0.596486	-1.11643	-0.127545	0.136661	-0.0593026	-0.442841	0.326084	0.406585	0.75487	0.00140429	0.000159091	0.000224162	0.000494941	0.000195509	0.467566	0.362396	0.956662	0.0401656	1
F10E7.8	F10E7.8	farl-11	chrII:7101263-7105001	-0.197276	-0.268351	-0.0346538	-0.706831	-0.892575	-0.715903	-0.730571	-1.15331	-0.137816	0.0835151	-0.0530113	-0.469543	0.387486	0.2574	0.97006	0.000420423	0.000159091	0.000224162	0.000266569	0.000195509	0.427711	0.603387	0.962584	0.025974	1
F10E9.5	F10E9.5	F10E9.5	chrIII:8307591-8308438	-0.127097	-0.150383	-0.346856	-0.33242	-0.414127	-0.929236	-0.634349	-1.11103	-0.0848696	0.302628	-0.34702	-0.0478835	0.662773	0.675851	0.278619	0.15412	0.00777224	0.000224162	0.00345403	0.000195509	0.705025	0.0612608	0.430589	0.862835	1
F10G2.4	F10G2.4	F10G2.4	chrV:7327227-7327755	-0.156363	-0.426878	0.192035	-0.246305	-0.85085	-1.05284	-0.507052	-0.876269	-0.754365	0.053032	-0.0957907	-0.0860811	0.849519	0.515053	0.877825	0.553899	0.0120092	0.00219181	0.187575	0.0102138	0.05201	0.904247	0.967563	0.845883	1
F10G7.11	F10G7.11	ttr-41	chrII:4727317-4727871	-0.0530768	0.196861	-0.309489	-0.0682694	-0.538358	-0.88809	-0.794423	-1.15317	-0.183612	0.18025	-0.330401	-0.221468	0.883814	0.549848	0.371363	0.804218	0.000159091	0.000224162	0.000266569	0.000195509	0.359125	0.264023	0.472364	0.323993	1
F10G7.2	F10G7.2	tsn-1	chrII:4706812-4710169	-0.419848	-0.355112	-0.264469	-1.06593	-1.55981	-1.00181	-1.40436	-1.71226	-0.100063	0.266289	-0.0135434	-0.818732	0.0228291	0.0678559	0.411656	0.000420423	0.000159091	0.000224162	0.000266569	0.000195509	0.587805	0.051538	0.990272	0.000410921	1
F10G7.4	F10G7.4	scc-1	chrII:4698720-4700994	-0.119329	-0.21212	-0.00323137	-0.548375	-0.555777	-0.768463	-0.440091	-1.10421	0.00986113	0.315145	0.116342	-0.15168	0.653465	0.444533	0.995774	0.00947292	0.000159091	0.000224162	0.0216927	0.000195509	0.965759	0.0192887	0.902062	0.519127	1
F10G7.8	F10G7.8	rpn-5	chrII:4696418-4698427	-0.213658	-0.322181	-0.169247	-0.80249	-0.905234	-0.900226	-0.860734	-1.38027	-0.186422	0.173373	-0.109905	-0.512995	0.374239	0.32564	0.68841	0.00169476	0.000159091	0.000224162	0.000266569	0.000195509	0.306286	0.111109	0.890648	0.0179821	1
F11A10.1	F11A10.1	lex-1	chrIV:12079470-12084360	-0.222161	-0.343979	0.00846042	-0.804815	-1.04781	-0.845113	-0.817908	-1.30507	-0.120373	0.103873	0.0249276	-0.514	0.316615	0.0956502	0.994679	0.000420423	0.000159091	0.000224162	0.000266569	0.000195509	0.499061	0.504343	0.983761	0.0136538	1
F11A10.4	F11A10.4	mon-2	chrIV:12096778-12105762	-0.167724	-0.285033	0.0436296	-0.824493	-1.06209	-0.647158	-0.851443	-1.18371	-0.136006	-0.0255089	-0.072254	-0.671621	0.483709	0.213587	0.957527	0.000420423	0.000159091	0.000224162	0.000266569	0.000195509	0.44419	0.88934	0.946892	0.000760441	1
F11A3.1	F11A3.1	acs-14	chrV:9508096-9510719	0.181387	0.471401	0.345225	-0.865618	-0.564786	-0.0854087	-0.401035	-1.42021	-0.288958	0.32409	-0.0512182	-1.12306	0.457486	0.0132377	0.200813	0.000420423	0.000159091	0.662764	0.0260242	0.000195509	0.0729963	0.0134835	0.964841	0.000410921	1
F11A5.10	F11A5.10	glc-1	chrV:16219608-16221916	0.141288	-0.0631323	-0.243343	-1.47192	-0.0489807	0.0723784	-0.432539	-1.33014	-0.308345	-0.249674	-0.518067	-1.68521	0.607895	0.883506	0.544324	0.000420423	0.78115	0.737672	0.0438574	0.000195509	0.075781	0.09118	0.0958794	0.000410921	1
F11C1.3	F11C1.3	scav-4	chrX:12981814-12987219	-0.401399	-0.120959	-1.2795	-1.62054	-1.73942	-1.81765	-2.59472	-3.28028	1.25012	-0.306947	0.0875593	-2.40047	0.420529	0.903408	0.408546	0.0322634	0.000159091	0.000224162	0.0141138	0.000195509	0.0100936	0.354904	0.986447	0.00107477	1
F11C3.3	F11C3.3	unc-54	chrI:14855898-14863540	-0.241955	-0.146163	0.1226	-0.918568	-1.29273	-0.290479	-0.928289	-1.06342	-0.459668	-0.142891	-0.246203	-1.09303	0.434454	0.637552	0.865132	0.000420423	0.000159091	0.12242	0.000266569	0.000195509	0.00482276	0.379126	0.56454	0.000410921	1
F11D5.7	F11D5.7	F11D5.7	chrX:3304025-3306834	0.113806	0.248624	-0.0788886	-0.300026	-0.965831	-1.12701	-1.13408	-1.65781	0.743673	-0.231842	0.161433	-0.827198	1	1	1	1	0.000840715	0.00041934	0.000708949	0.000985624	1	1	1	1	1
F11E6.3	F11E6.3	F11E6.3	chrIV:17470509-17472025	-0.916862	-0.407097	-1.02953	-2.65018	-2.21488	-0.824864	-2.32865	-3.06198	0.0776729	1.69119	0.117034	-1.11153	0.00186072	0.0446727	0.0011785	0.000420423	0.000159091	0.000224162	0.000266569	0.000195509	0.698423	0.000370343	0.904259	0.000410921	1
F11E6.7	F11E6.7	F11E6.7	chrIV:17457829-17461279	-0.198489	-0.231407	0.00129719	-0.719512	-1.00133	-0.817447	-0.802135	-1.30458	-0.072399	0.361342	0.0668249	-0.355143	0.388945	0.362837	0.997836	0.00109584	0.000159091	0.000224162	0.000266569	0.000195509	0.701284	0.00337195	0.95081	0.0985189	1
F11F1.1	F11F1.1	F11F1.1	chrIII:13395705-13400606	-0.571742	-0.585105	-0.317742	-0.644786	-1.42068	-1.02402	-1.17324	-1.0841	-0.369882	0.0480436	-0.239747	-0.481183	0.104698	0.144195	0.586597	0.0310553	0.000159091	0.000224162	0.000266569	0.000195509	0.251364	0.878448	0.839506	0.0645686	1
F11G11.1	F11G11.1	gst-8	chrII:4883748-4884602	-0.154259	-0.5049	0.0447177	-0.00371144	-0.246952	-1.40641	-0.0570612	-0.929299	-0.0121554	-0.320261	0.141214	-0.161117	0.862035	0.454277	0.983923	0.978053	0.528504	0.000777003	0.904755	0.0132219	0.977726	0.419773	0.951774	0.718143	1
F11H8.3	F11H8.3	col-8	chrIII:7019582-7020600	-0.831704	0.529792	-1.15757	-2.02563	-1.92051	-0.259768	-2.24517	-2.81403	-0.524536	1.99816	-0.630836	-1.32503	0.00186072	0.00282857	0.0011785	0.000420423	0.000159091	0.136525	0.000266569	0.000195509	0.000607597	0.000370343	0.00651394	0.000410921	1
F12E12.11	F12E12.11	F12E12.11	chrII:3741881-3743819	-0.661207	-0.712352	-0.339703	-1.13008	-1.32865	-2.23905	-1.01161	-2.6537	-0.284724	0.509498	0.0154228	-0.674661	0.423619	0.321847	0.817568	0.0435969	0.0127647	0.000224162	0.052396	0.000195509	0.664895	0.231171	0.995214	0.179804	1
F12E12.3	F12E12.3	F12E12.3	chrII:3737333-3738282	-0.632705	-0.240428	0.0827379	-0.964875	-0.81542	-0.914108	-0.146691	-1.60262	-0.305432	0.62847	-0.183106	-0.371836	0.404165	0.802328	0.97034	0.114509	0.0718027	0.0323847	0.760959	0.0213278	0.576889	0.151639	0.934216	1	1
F12E12.6	F12E12.6	F12E12.6	chrII:3735962-3736937	-0.215682	-0.0465863	-0.306093	-1.6353	-1.32826	-1.05497	-1.41396	-2.60312	-0.442367	0.635491	-0.369668	-1.12456	0.805716	0.965913	0.773598	0.00681432	0.000711642	0.00319738	0.00216846	0.000527029	0.358749	0.0913615	0.795451	0.0376175	1
F12F6.6	F12F6.6	sec-24.1	chrIV:11561989-11566191	-0.228297	-0.266376	0.0422513	-0.788991	-1.07319	-0.665973	-0.803114	-1.18731	-0.224621	0.0726659	0.0169226	-0.630015	0.302263	0.251529	0.961953	0.000420423	0.000159091	0.000224162	0.000266569	0.000195509	0.164986	0.655574	0.98901	0.00328799	1
F12F6.7	F12F6.7	F12F6.7	chrIV:11558747-11561858	-0.140083	-0.252009	-0.140035	-0.58472	-0.483927	-0.72027	-0.483864	-1.05187	-0.0679562	0.0404594	-0.121634	-0.340995	0.584983	0.320778	0.757891	0.0062369	0.000159091	0.000224162	0.00926884	0.000195509	0.727071	0.824804	0.88151	0.107643	1
F13A7.10	F13A7.10	gst-44	chrV:16390933-16392406	-0.499375	-0.241292	-0.414279	-0.084307	-1.04256	-1.63072	-0.959071	-1.48154	-0.067898	0.469956	-0.10178	-0.320368	0.293567	0.708979	0.498619	0.84092	0.000445397	0.000224162	0.00577496	0.000195509	0.886141	0.118315	0.961459	0.304098	1
F13A7.9	F13A7.9	skr-11	chrV:16389240-16389865	-0.387148	-0.177919	-0.749292	-0.400534	-0.855511	-1.13086	-1.2138	-1.35306	0.116631	0.534801	-0.432903	-0.095601	0.397427	0.786991	0.0650457	0.229091	0.00157333	0.000224162	0.000494941	0.000195509	0.781396	0.040719	0.608818	0.790733	1
F13H10.3	F13H10.3	F13H10.3	chrIV:11012112-11015883	-0.265709	-0.317736	-0.131264	-0.715888	-0.993903	-0.931703	-0.859872	-1.32783	-0.147533	0.103178	-0.137752	-0.487163	0.205897	0.189393	0.797562	0.000420423	0.000159091	0.000224162	0.000266569	0.000195509	0.445441	0.534116	0.870702	0.015222	1
F13H10.4	F13H10.4	F13H10.4	chrIV:11016224-11021902	-0.174558	-0.239182	-0.0592921	-0.707369	-0.754746	-0.819814	-0.639738	-1.28686	-0.0900509	0.16644	-0.111562	-0.595232	0.563993	0.444652	0.95009	0.0135724	0.000159091	0.000224162	0.00148518	0.000195509	0.688654	0.353741	0.916396	0.0364872	1
F13H10.8	F13H10.8	F13H10.8	chrIV:11016224-11021902	-0.110915	-0.0466837	-0.365522	-0.384166	-0.639343	-0.70906	-0.893886	-1.04599	-0.00778206	0.0479846	-0.337563	-0.505259	0.865076	0.955288	0.679918	0.480683	0.0137986	0.026713	0.0258284	0.0391837	0.985164	0.89229	0.804269	0.319358	1
F13H8.10	F13H8.10	bpl-1	chrII:6274264-6281102	-0.151898	-0.175958	-0.0593421	-0.479893	-0.727915	-0.717483	-0.635689	-1.01986	-0.147861	-0.0449462	-0.167645	-0.464386	0.616976	0.625847	0.951648	0.0515031	0.000159091	0.000224162	0.00330189	0.000195509	0.490711	0.827477	0.855683	0.0350789	1
F14B4.2	F14B4.2	F14B4.2	chrI:9271442-9278689	-0.220424	-0.214713	-0.255876	-0.719065	-0.727398	-0.651953	-0.762592	-1.1554	0.110105	0.40259	0.053138	-0.360661	0.35757	0.397551	0.43992	0.00140429	0.000159091	0.000224162	0.000266569	0.000195509	0.537177	0.00130248	0.959371	0.124127	1
F14D7.2	F14D7.2	F14D7.2	chrV:14291780-14293712	-0.237402	-0.149616	-0.336661	-0.812027	-0.908788	-0.825337	-1.00798	-1.48666	0.0499905	0.596669	-0.0468688	-0.457589	0.291987	0.639062	0.254631	0.000420423	0.000159091	0.000224162	0.000266569	0.000195509	0.816023	0.000370343	0.970879	0.0234412	1
F14E5.2	F14E5.2	F14E5.2	chrII:8423950-8429063	-0.158311	-0.201236	0.0825519	-0.64157	-0.842592	-0.634578	-0.602339	-1.07389	-0.217657	0.115203	-0.0239931	-0.496689	0.521116	0.439905	0.899936	0.00503429	0.000159091	0.000224162	0.000907879	0.000195509	0.180119	0.450174	0.984672	0.0258286	1
F14H3.3	F14H3.3	F14H3.3	chrV:16051920-16053453	-0.17737	0.027383	-0.170648	-0.581158	-0.893963	-0.706915	-0.88736	-1.3134	0.0380658	0.740718	0.047648	-0.387925	0.605668	0.963197	0.786691	0.0170939	0.000159091	0.00041934	0.000266569	0.000195509	0.900753	0.000370343	0.979761	0.0785115	1
F14H3.4	F14H3.4	F14H3.4	chrV:16053898-16055071	-0.294068	-0.0862017	-0.501395	-0.680514	-0.809186	-0.776883	-1.01597	-1.37018	-0.0952686	0.646887	-0.316804	-0.266746	0.183343	0.841019	0.061675	0.00140429	0.000159091	0.000224162	0.000266569	0.000195509	0.673596	0.000370343	0.538058	0.229433	1
F14H3.5	F14H3.5	F14H3.5	chrV:16055814-16057037	-0.0178103	0.142796	-0.331386	-0.372153	-0.271046	-0.758895	-0.583609	-1.27298	-0.0952788	0.514781	-0.455275	-0.210242	0.969295	0.756563	0.433403	0.148244	0.15314	0.000224162	0.0225039	0.000195509	0.726396	0.00213209	0.322398	0.379008	1
F14H3.6	F14H3.6	F14H3.6	chrV:16057321-16058892	-0.169085	-0.118237	-0.347556	-0.701493	-0.712845	-0.738354	-0.891132	-1.3214	-0.0887305	0.269578	-0.308796	-0.535716	0.491682	0.70211	0.191393	0.00196912	0.000159091	0.000224162	0.000266569	0.000195509	0.626851	0.0398901	0.338067	0.0101995	1
F15A2.1	F15A2.1	col-184	chrX:13469387-13470471	-0.414273	0.362038	-0.746186	-1.43249	-1.17842	-0.150853	-1.50939	-1.94535	-0.346754	1.37799	-0.578996	-0.831684	0.0549422	0.0668512	0.0011785	0.000420423	0.000159091	0.417644	0.000266569	0.000195509	0.0371213	0.000370343	0.0140022	0.000410921	1
F15A4.8	F15A4.8	F15A4.8	chrII:12475337-12478926	0.0552444	-0.462059	0.0734483	-1.21529	-0.543306	-0.406869	-0.518998	-1.08944	0.184606	0.0866336	-0.360319	-0.980325	1	0.351315	1	0.00460219	1	0.123325	1	0.0166178	1	1	1	1	1
F15B10.2	F15B10.2	drh-1	chrIV:6607376-6613353	-0.115075	-0.138433	-0.0634475	-0.951805	-0.600312	-0.376788	-0.548868	-1.18625	0.227099	0.465237	0.158695	-0.540062	0.680292	0.664237	0.939358	0.000420423	0.000159091	0.0239789	0.00465301	0.000195509	0.21156	0.000370343	0.842291	0.00560023	1
F15D4.1	F15D4.1	btf-1	chrII:13200162-13215710	-0.174038	-0.34755	0.184164	-0.820915	-0.984564	-0.651744	-0.628097	-1.12282	-0.281533	-0.132583	-0.0637145	-0.62605	0.465407	0.0978197	0.653298	0.000420423	0.000159091	0.000224162	0.000266569	0.000195509	0.0750791	0.372716	0.955195	0.00195061	1
F15E11.12	F15E11.12	F15E11.12	chrV:2324509-2327262	-2.05938	-1.96496	-2.33405	-3.14187	-3.31588	-5.30719	-3.59103	-6.48126	-0.338657	0.458193	-0.544611	-1.20506	0.00186072	0.00282857	0.0011785	0.000420423	0.000159091	0.000224162	0.000266569	0.000195509	0.335685	0.0987759	0.494827	0.000410921	1
F15E11.15	F15E11.15	F15E11.15	chrV:2324509-2327262	-3.75214	-2.62451	-4.30382	-5.2316	-4.86388	-5.70572	-5.41482	-8.30544	-0.900059	1.85339	-1.19521	-1.98932	0.00186072	0.00282857	0.0011785	0.000420423	0.000159091	0.000224162	0.000266569	0.000195509	0.000607597	0.000370343	0.0120461	0.000410921	1
F15E6.1	F15E6.1	set-9	chrIV:4307758-4317260	-0.395404	-0.352235	-0.103108	-1.05944	-1.42464	-0.716748	-1.13405	-1.42045	-0.0653584	0.0144681	0.144077	-0.787928	0.014842	0.0896517	0.863956	0.000420423	0.000159091	0.000224162	0.000266569	0.000195509	0.743252	0.939878	0.854181	0.000410921	1
F16A11.1	F16A11.1	F16A11.1	chrI:9393943-9404024	-0.0488049	-0.0557447	-0.0490442	-0.604462	-0.499824	-0.49658	-0.500431	-1.04387	0.0127516	0.177431	-0.132963	-0.504291	0.8847	0.887868	0.952573	0.00503429	0.000159091	0.00158557	0.00565348	0.000195509	0.954362	0.212327	0.858807	0.0122383	1
F16A11.3	F16A11.3	ppfr-1	chrI:9359072-9390093	-0.219574	-0.300516	0.0350781	-0.755653	-1.07812	-0.694693	-0.824348	-1.14822	-0.101988	0.0140185	-0.00252124	-0.656435	0.337063	0.202603	0.970583	0.000776421	0.000159091	0.000224162	0.000266569	0.000195509	0.581459	0.941609	0.997343	0.00351542	1
F16B12.6	F16B12.6	F16B12.6	chrX:14102358-14107915	-0.0243861	-0.159743	0.115961	-0.888347	-0.748585	-0.435316	-0.60888	-1.15897	-0.0482099	0.189113	0.131875	-0.597836	0.945754	0.608271	0.840861	0.000420423	0.000159091	0.00715556	0.000907879	0.000195509	0.823646	0.202876	0.882172	0.00107477	1
F16B4.11	F16B4.11	nhr-179	chrV:1615762-1617942	0.0453996	-0.252598	0.380025	-0.361755	-1.39663	-1.03407	-1.07204	-1.14505	-0.0140028	-0.314971	0.692759	-0.18413	0.96141	0.693976	0.729519	0.327673	0.000305258	0.000948716	0.0287794	0.00112895	0.981762	0.369606	0.362904	0.621558	1
F16D3.2	F16D3.2	rsd-6	chrI:8358253-8363860	-0.170037	-0.204713	-0.163191	-0.664057	-0.638677	-0.716836	-0.632082	-1.17523	-0.0949137	0.112078	-0.123289	-0.476189	0.489546	0.429824	0.69985	0.00250111	0.000159091	0.000224162	0.000266569	0.000195509	0.603707	0.455995	0.870702	0.0255425	1
F16D3.4	F16D3.4	F16D3.4	chrI:8363953-8369917	-0.195321	-0.279479	-0.0499034	-0.782712	-0.957238	-0.868287	-0.812338	-1.36972	-0.196529	0.0481712	-0.199805	-0.650478	0.39304	0.241239	0.951994	0.000776421	0.000159091	0.000224162	0.000266569	0.000195509	0.234663	0.77806	0.685087	0.00107477	1
F16H11.3	F16H11.3	ent-5	chrX:4647522-4649194	-0.473942	-0.303083	-0.320834	-0.936698	-1.14845	-0.987655	-0.995929	-1.61735	-0.346357	0.693114	-0.263896	-0.396529	0.0386817	0.3861	0.425305	0.000420423	0.000159091	0.000224162	0.000266569	0.000195509	0.129706	0.000370343	0.722346	0.0703782	1
F17A9.2	F17A9.2	F17A9.2	chrV:6107827-6114856	-0.19938	-0.218901	-0.0642577	-0.512397	-0.722576	-0.722991	-0.587978	-1.01557	-0.139861	0.0761736	-0.0952712	-0.273022	0.601664	0.56558	0.954423	0.0894121	0.000159091	0.000603652	0.0159463	0.000527029	0.573278	0.734343	0.946436	0.375584	1
F17A9.4	F17A9.4	F17A9.4	chrV:6107827-6114856	-0.44755	-0.791159	-0.425051	-0.456648	-0.467088	-1.08969	-0.444584	-0.755844	0.210299	-0.1988	0.224795	-0.0115861	0.457418	0.109687	0.639247	0.359515	0.144395	0.00263971	0.300466	0.116263	0.65854	0.590864	0.917576	0.984489	1
F17A9.5	F17A9.5	F17A9.5	chrV:6107827-6114856	-0.409549	-0.374573	-0.226416	-1.48507	-0.622142	-0.780328	-0.439721	-1.8827	-0.0571774	0.742157	0.102051	-1.00643	0.496052	0.643351	0.889866	0.0450832	0.0809597	0.082054	0.405392	0.0156936	0.91452	0.0739157	0.974528	0.151844	1
F17A9.6	F17A9.6	ceh-49	chrV:6118331-6120201	-0.119435	-0.0865161	-0.228063	-0.547573	-0.771885	-0.826601	-0.880209	-1.2864	-0.147125	0.658868	-0.187416	-0.252445	0.737867	0.863776	0.648845	0.0260856	0.000159091	0.000224162	0.000266569	0.000195509	0.552144	0.000370343	0.857829	0.265895	1
F17C11.10	F17C11.10	F17C11.10	chrV:10961832-10965539	-0.167984	-0.34711	0.0399066	-0.910506	-0.92554	-0.914076	-0.718098	-1.47602	-0.144986	0.123163	-0.0746535	-0.61615	0.485068	0.0859345	0.963874	0.000420423	0.000159091	0.000224162	0.000266569	0.000195509	0.402461	0.409406	0.943301	0.00277264	1
F17H10.1	F17H10.1	F17H10.1	chrX:13105191-13108543	-0.512857	-0.747125	-0.440542	-1.18722	-1.09626	-1.48353	-1.02419	-1.92209	-0.17492	0.17358	-0.234781	-0.724715	0.00186072	0.00282857	0.0986482	0.000420423	0.000159091	0.000224162	0.000266569	0.000195509	0.374532	0.276895	0.677248	0.000410921	1
F18A1.5	F18A1.5	rpa-1	chrII:7664581-7667111	-0.196934	-0.238252	0.00621076	-0.670713	-0.873112	-0.709099	-0.670031	-1.14094	-0.233747	0.159067	-0.0989328	-0.490098	0.413139	0.333644	0.995608	0.00371527	0.000159091	0.000224162	0.000266569	0.000195509	0.150891	0.267212	0.908071	0.0312107	1
F18A1.7	F18A1.7	F18A1.7	chrII:7662702-7663756	-0.209642	-0.183418	-0.288491	-0.644463	-0.699851	-0.818889	-0.778379	-1.27926	-0.164685	0.466895	-0.17702	-0.297375	0.388625	0.489663	0.333122	0.00371527	0.000159091	0.000224162	0.000266569	0.000195509	0.335813	0.000370343	0.732185	0.206927	1
F18A11.1	F18A11.1	puf-6	chrII:13039251-13043476	-0.356903	-0.270395	-0.178815	-0.978647	-1.15518	-0.673772	-0.977397	-1.3814	0.103523	0.475468	0.170774	-0.465319	0.0343896	0.260005	0.655311	0.000420423	0.000159091	0.000224162	0.000266569	0.000195509	0.580397	0.000370343	0.787586	0.0269465	1
F18C12.2	F18C12.2	rme-8	chrI:8083580-8095574	-0.162726	-0.272312	0.211483	-0.775731	-1.09043	-0.668756	-0.717583	-1.17012	-0.300371	-0.102941	-0.117939	-0.808936	0.511722	0.24715	0.558815	0.000420423	0.000159091	0.000224162	0.000266569	0.000195509	0.0449555	0.499914	0.88285	0.000410921	1
F18E2.1	F18E2.1	F18E2.1	chrV:12757625-12759760	-1.16155	-0.628869	-2.02552	-2.17031	-2.87967	-3.10572	-3.72437	-4.61559	0.485361	-0.551435	-0.912869	-3.32232	0.00186072	0.0422678	0.0011785	0.000420423	0.000159091	0.000224162	0.000266569	0.000195509	0.106774	0.00613121	0.0561754	0.000410921	1
F18F11.1	F18F11.1	F18F11.1	chrIV:334802-337178	-0.398427	0.182388	-0.841114	-0.572443	-0.071377	-0.554249	-0.512419	-1.3059	0.2865	-0.216396	-0.175427	-1.07051	0.103983	0.6855	0.00217997	0.0277623	0.74331	0.0048229	0.0663463	0.000195509	0.256141	0.274008	0.890648	0.000410921	1
F19B10.10	F19B10.10	F19B10.10	chrII:3677534-3681415	-0.282641	-0.121079	-0.118444	-0.813324	-1.07444	-0.755336	-0.911171	-1.44456	-0.197262	0.674284	-0.0603847	-0.33229	0.239995	0.753403	0.85636	0.000420423	0.000159091	0.000224162	0.000266569	0.000195509	0.351878	0.000370343	0.964841	0.117275	1
F19B10.5	F19B10.5	F19B10.5	chrII:3655697-3657732	-0.270184	-0.193924	-0.258724	-0.649768	-1.07561	-0.699488	-1.06312	-1.15045	-0.155893	0.503196	-0.0773331	-0.20828	0.606806	0.753942	0.730571	0.0399041	0.000159091	0.00715556	0.00129949	0.000195509	0.696246	0.0524682	0.969946	0.519297	1
F19B10.9	F19B10.9	sea-1	chrII:3671910-3673590	-0.159824	-0.0754347	-0.108056	-0.654905	-0.670175	-0.723044	-0.618706	-1.30051	-0.0729721	0.50073	-0.0109291	-0.302241	0.617894	0.88309	0.891854	0.00702503	0.000159091	0.000224162	0.00658603	0.000195509	0.782639	0.00287985	0.993989	0.177817	1
F19B6.1	F19B6.1	F19B6.1	chrIV:12329334-12336041	-0.0948404	-8.33792	-0.121462	-0.680174	-0.381151	-0.532532	-0.408011	-1.0265	-0.157135	0	-0.254287	-0.697113	0.81244	1	0.997592	0.166244	0.0023875	0.12094	0.0776324	0.0588469	0.331206	1	0.842823	0.134383	1
F19B6.2	F19B6.2	ufd-1	chrIV:12329334-12336041	-0.134779	-8.05434	-0.215149	-0.728877	-0.402562	-0.747915	-0.482026	-1.35158	-0.0690656	0	-0.130774	-0.444652	0.780005	1	0.815714	0.244982	0.0667844	0.0471302	0.122243	0.0182129	0.66834	1	0.925236	0.619699	1
F19F10.1	F19F10.1	F19F10.1	chrV:7562713-7564245	0.0825251	0.00579955	0.366328	-0.769043	-0.824597	-0.569094	-0.549457	-1.32039	-0.356369	0.339033	0.198575	-0.702778	0.930599	0.991268	0.673412	0.0658018	0.0243783	0.0843981	0.174197	0.00345864	0.442903	0.353186	0.915652	0.0742029	1
F19F10.11	F19F10.11	F19F10.11	chrV:7575763-7587598	-0.266247	-0.237868	-0.0491217	-0.728764	-0.921434	-0.77394	-0.705381	-1.26287	-0.189931	0.0346049	-0.069326	-0.504321	0.534705	0.627343	0.9769	0.0775498	0.000159091	0.00456353	0.0194589	0.00168713	0.541399	0.911453	0.970879	0.217337	1
F20B4.6	F20B4.6	cgt-2	chrX:17695231-17701744	-0.88106	-0.523332	-1.26947	-1.77083	-1.73591	-1.37256	-2.10215	-2.57089	0.342653	-0.449898	-0.125481	-1.49332	0.00628337	0.206437	0.0011785	0.000420423	0.000159091	0.000224162	0.000266569	0.000195509	0.318966	0.0485854	0.946185	0.000410921	1
F20B6.2	F20B6.2	vha-12	chrX:4191091-4193135	-0.614858	-0.355207	-0.68219	-1.05397	-1.19213	-0.428566	-1.25921	-1.12763	0.335224	0.380079	0.301875	-0.462712	0.00186072	0.0702	0.0011785	0.000420423	0.000159091	0.00886052	0.000266569	0.000195509	0.0286761	0.000697696	0.365106	0.0297056	1
F20B6.7	F20B6.7	F20B6.7	chrX:4206829-4207477	-0.344635	-0.138886	0.112217	-0.622664	-1.2731	-0.9586	-0.82682	-1.4349	-0.309207	0.305024	0.387348	-0.472924	0.685601	0.897553	0.953383	0.198747	0.0050143	0.0126766	0.0527414	0.00476151	0.563152	0.502041	0.779457	0.314954	1
F20C5.1	F20C5.1	pme-3	chrIV:8746253-8752676	-0.102891	-0.260463	0.0414938	-0.581005	-0.794367	-0.827277	-0.65046	-1.14665	-0.264571	-0.121768	-0.203551	-0.608449	0.71599	0.316208	0.96403	0.00798502	0.000159091	0.000224162	0.000907879	0.000195509	0.111743	0.439021	0.707642	0.00277264	1
F20D12.1	F20D12.1	csr-1	chrIV:7957579-7962121	-0.205847	-0.265698	-0.0427588	-0.834236	-0.925416	-0.691283	-0.76244	-1.25919	-0.114941	0.0748423	-0.0552869	-0.625349	0.412935	0.2574	0.960442	0.000420423	0.000159091	0.000224162	0.000266569	0.000195509	0.523138	0.648606	0.958263	0.00351542	1
F20D12.2	F20D12.2	F20D12.2	chrIV:7948673-7955898	-0.0728747	-0.176797	0.0997481	-0.637874	-0.730147	-0.600905	-0.558365	-1.06077	-0.0895961	0.0958243	-0.0109661	-0.519535	0.81085	0.533822	0.868315	0.00394648	0.000159091	0.000224162	0.000907879	0.000195509	0.635991	0.545845	0.993313	0.0140164	1
F20D12.4	F20D12.4	czw-1	chrIV:7943613-7946819	-0.189705	-0.258055	-0.120113	-0.776074	-0.795948	-0.797058	-0.726256	-1.31408	-0.0918775	0.168442	-0.0379051	-0.525157	0.434348	0.285915	0.815388	0.000776421	0.000159091	0.000224162	0.000266569	0.000195509	0.618665	0.243464	0.97259	0.0131242	1
F20D6.4	F20D6.4	srp-7	chrV:8179130-8183442	-0.0515232	-0.0337363	-0.0165992	-0.505519	-0.303148	-0.255577	-0.268459	-0.726925	-0.224236	0.369577	-0.334757	-1.29799	0.872164	0.938392	0.988241	0.0242983	0.0230109	0.133636	0.156504	0.000684347	0.162327	0.00337195	0.273286	0.000410921	1
F20G4.1	F20G4.1	smgl-1	chrI:7918441-7926337	-0.139527	-0.19943	0.154145	-0.621361	-0.83818	-0.678316	-0.545427	-1.09852	-0.198563	-0.13067	-0.108786	-0.699388	0.575851	0.4517	0.724268	0.0056371	0.000159091	0.000224162	0.0019989	0.000195509	0.236322	0.380592	0.902452	0.000760441	1
F20G4.3	F20G4.3	nmy-2	chrI:7926622-7934577	-0.119376	-0.288144	0.199407	-0.746094	-0.950204	-0.606123	-0.631912	-1.06368	-0.262978	-0.228577	-0.115322	-0.806949	0.719128	0.224906	0.652481	0.00544302	0.000159091	0.000603652	0.000494941	0.000366385	0.121983	0.124613	0.885589	0.000410921	1
F20H11.3	F20H11.3	mdh-2	chrIII:6606249-6608113	-0.407135	-0.416707	-0.228291	-1.02161	-1.22393	-0.960922	-1.04502	-1.56583	-0.0569088	0.303977	0.0656515	-0.620185	0.0190669	0.0180984	0.516125	0.000420423	0.000159091	0.000224162	0.000266569	0.000195509	0.767302	0.0214313	0.948026	0.00422587	1
F21C10.10	F21C10.10	F21C10.10	chrV:9096006-9098696	-0.685736	-0.894619	-0.264944	-0.62469	-0.66102	-1.13258	-0.240162	-0.86248	-0.39465	0.0795893	-0.0579604	-0.0199294	0.00186072	0.00282857	0.411363	0.00503429	0.000159091	0.000224162	0.207343	0.000366385	0.0104013	0.633791	0.957738	0.949725	1
F21C3.4	F21C3.4	rde-2	chrI:7280551-7282873	-0.104512	-0.180705	-0.0539105	-0.622453	-0.690656	-0.676653	-0.640723	-1.11698	-0.0392696	0.405851	-0.0752403	-0.339805	0.720865	0.566323	0.951137	0.0032538	0.000159091	0.000224162	0.000907879	0.000195509	0.869831	0.00455425	0.951774	0.101459	1
F21D5.1	F21D5.1	F21D5.1	chrIV:8725719-8728061	-0.378985	-0.316844	-0.417574	-1.12235	-1.18264	-0.820548	-1.22121	-1.62494	-0.127919	0.326603	-0.166681	-0.796835	0.0199973	0.142222	0.0653029	0.000420423	0.000159091	0.000224162	0.000266569	0.000195509	0.461804	0.00967666	0.792026	0.000410921	1
F21D5.2	F21D5.2	otub-3	chrIV:8728138-8730519	-0.219443	-0.151506	-0.311674	-0.559532	-0.688209	-0.832398	-0.780706	-1.23993	-0.113143	0.286087	-0.173104	-0.35357	0.326478	0.60828	0.272279	0.0108774	0.000159091	0.000224162	0.000266569	0.000195509	0.531301	0.0272807	0.767257	0.109341	1
F21F8.4	F21F8.4	F21F8.4	chrV:8269253-8272058	-2.18763	-1.29064	-2.9524	-3.39634	-3.54564	-2.93599	-4.3076	-5.03609	2.38724	2.61771	0.82091	-2.83068	0.00186072	0.00282857	0.0011785	0.000420423	0.000159091	0.000224162	0.000266569	0.000195509	0.000607597	0.000370343	0.0100038	0.000410921	1
F21G4.2	F21G4.2	mrp-4	chrX:9884277-9892328	-0.436357	-0.370054	-0.164014	-1.30371	-1.58084	-1.09026	-1.30868	-2.02095	-0.243219	0.28034	-0.107839	-1.0332	0.0136908	0.120329	0.730917	0.000420423	0.000159091	0.000224162	0.000266569	0.000195509	0.159601	0.0555286	0.911178	0.000410921	1
F21H11.2	F21H11.2	sax-2	chrIII:5109700-5130675	-0.0477711	-0.240374	0.153049	-0.926881	-0.851474	-0.595415	-0.651419	-1.27862	-0.103597	0.0519435	0.0106785	-0.766152	0.917397	0.601634	0.823185	0.00169476	0.000159091	0.0182773	0.00407052	0.000195509	0.700164	0.829812	0.993989	0.00303015	1
F21H12.6	F21H12.6	tpp-2	chrII:6091777-6097597	-0.196313	-0.331523	0.0423938	-0.861985	-1.11705	-0.995591	-0.878596	-1.52462	-0.346096	-0.1215	-0.218402	-0.828717	0.414996	0.107311	0.959536	0.000420423	0.000159091	0.000224162	0.000266569	0.000195509	0.019951	0.413545	0.605218	0.000410921	1
F22A3.6	F22A3.6	ilys-5	chrX:6533483-6536840	-2.5847	-2.62407	-3.29236	-5.04374	-4.6361	-5.49538	-5.34299	-7.91107	0.0196581	0.705475	-0.701139	-3.05289	0.00186072	0.00282857	0.0011785	0.000420423	0.000159091	0.000224162	0.000266569	0.000195509	0.932553	0.000370343	0.0100038	0.000410921	1
F22B3.4	F22B3.4	F22B3.4	chrIV:11410484-11413001	-0.314759	-0.281839	-0.253374	-1.05424	-1.08018	-0.958755	-1.01872	-1.73085	-0.132976	0.370524	-0.0484239	-0.70157	0.246079	0.244491	0.498619	0.000420423	0.000159091	0.000224162	0.000266569	0.000195509	0.487496	0.00613121	0.964477	0.00373803	1
F22B5.7	F22B5.7	zyg-9	chrII:8457817-8464565	-0.18858	-0.307769	0.0763765	-0.841879	-0.922289	-0.588022	-0.657921	-1.1211	-0.0574699	0.0914883	0.121846	-0.56193	0.431071	0.148924	0.911385	0.000420423	0.000159091	0.000777003	0.000266569	0.000195509	0.770107	0.563849	0.870702	0.00981601	1
F22B7.6	F22B7.6	polk-1	chrIII:8626292-8628569	-0.14332	-0.20388	-0.0777727	-0.478827	-0.55245	-0.793898	-0.487378	-1.06808	-0.169815	0.0748364	-0.152137	-0.293157	0.568835	0.450907	0.906444	0.0318765	0.000159091	0.000224162	0.00804278	0.000195509	0.31846	0.659146	0.81905	0.177127	1
F22D6.5	F22D6.5	prpf-4	chrI:7090622-7094748	-0.0533056	-0.106752	0.089644	-0.312489	-0.670915	-0.84715	-0.528625	-1.05284	-0.286349	-0.135672	-0.194512	-0.486696	0.899228	0.808253	0.910388	0.362271	0.000159091	0.000224162	0.0105453	0.000834011	0.135389	0.455739	0.768318	0.112677	1
F22E5.17	F22E5.17	F22E5.17	chrII:2678058-2679162	-0.286354	0.0119578	-0.413169	-0.543572	-0.803975	-0.657065	-0.930064	-1.21143	-0.122274	0.711754	-0.199144	-0.23092	0.221616	0.979767	0.174452	0.0186129	0.000159091	0.000224162	0.000266569	0.000195509	0.584529	0.000370343	0.810643	0.303864	1
F22F7.1	F22F7.1	F22F7.1	chrV:2127532-2130064	-0.137907	-0.0430171	-0.107845	-0.712003	-0.772779	-0.813718	-0.742217	-1.48227	0.347622	0.66136	0.384392	-0.349756	0.591343	0.917353	0.846614	0.000420423	0.000159091	0.000224162	0.000266569	0.000195509	0.0247798	0.000370343	0.196049	0.0969739	1
F22G12.4	F22G12.4	F22G12.4	chrI:13155224-13161510	-0.273774	-0.22399	0.0513356	-0.707374	-0.969527	-0.653605	-0.645499	-1.13557	-0.214177	-0.0135889	0.00388114	-0.509994	0.19432	0.412713	0.953791	0.00169476	0.000159091	0.000224162	0.000708949	0.000195509	0.232566	0.944966	0.996674	0.0134747	1
F22G12.5	F22G12.5	F22G12.5	chrI:13162498-13182808	-0.174123	-0.259705	0.27019	-0.900769	-1.14565	-0.550721	-0.703007	-1.18966	-0.214649	-0.0454869	0.080645	-0.719988	0.479642	0.29019	0.386775	0.000420423	0.000159091	0.00110996	0.000266569	0.000195509	0.217691	0.803009	0.938972	0.000410921	1
F23B2.11	F23B2.11	pcp-3	chrIV:9155078-9159019	-0.097124	-0.0773547	-0.805884	-1.46045	-0.265162	-0.526815	-0.966846	-1.89668	0.665133	-0.416739	-0.637461	-2.2551	0.746418	0.850124	0.0011785	0.000420423	0.0954927	0.00143038	0.000266569	0.000195509	0.000607597	0.00238501	0.0520231	0.000410921	1
F23D12.11	F23D12.11	F23D12.11	chrX:14423404-14424749	-0.150975	0.979616	-0.544262	-1.64402	-0.998558	0.0351493	-1.39233	-2.58724	-0.323238	1.96262	-0.510246	-1.3919	0.582381	0.00282857	0.0360397	0.000420423	0.000159091	0.891132	0.000266569	0.000195509	0.0691601	0.000370343	0.115759	0.000410921	1
F23D12.2	F23D12.2	F23D12.2	chrX:14416117-14421472	-0.0771409	-0.253307	-0.0447135	-1.03438	-0.877114	-0.886543	-0.84416	-1.65228	-0.013431	0.653777	-0.0110274	-0.713611	0.850342	0.44733	0.967805	0.000420423	0.000159091	0.000224162	0.000266569	0.000195509	0.963787	0.000370343	0.993989	0.000410921	1
F23F1.8	F23F1.8	rpt-4	chrII:42206-47480	-0.245331	-0.27278	-0.167625	-0.664231	-0.852306	-0.892871	-0.774675	-1.28421	-0.286676	0.225082	-0.216126	-0.396094	0.423115	0.353193	0.766759	0.0219066	0.000159091	0.000224162	0.000266569	0.000195509	0.136955	0.193508	0.709392	0.177442	1
F23F12.6	F23F12.6	rpt-3	chrIII:6489792-6491284	-0.122839	-0.21021	0.0767278	-0.633889	-0.846262	-0.679755	-0.646235	-1.10293	-0.300607	0.3269	-0.0701745	-0.404919	0.650909	0.416988	0.911631	0.00394648	0.000159091	0.000224162	0.000266569	0.000195509	0.0533604	0.00984774	0.946403	0.0651338	1
F23H11.3	F23H11.3	sucl-2	chrIII:895785-901444	-0.318786	-0.109111	-0.36701	-0.44931	-0.850069	-0.675828	-0.898021	-1.01516	-0.226818	0.211989	-0.196755	-0.22486	0.146977	0.763161	0.222729	0.0816595	0.000159091	0.000224162	0.000266569	0.000195509	0.221817	0.181184	0.755911	0.401993	1
F25B3.1	F25B3.1	ehbp-1	chrV:9550643-9556029	-0.152697	-0.234625	-0.0560509	-0.616547	-0.71404	-0.645293	-0.618037	-1.02619	-0.113088	0.0450264	-0.0780172	-0.443252	0.531832	0.354424	0.941772	0.00437673	0.000159091	0.000224162	0.000708949	0.000195509	0.536828	0.795517	0.943301	0.0346467	1
F25B3.6	F25B3.6	F25B3.6	chrV:9580040-9582644	-0.193859	-0.254758	-0.122462	-0.529181	-0.761293	-0.768752	-0.690592	-1.04289	-0.178331	-0.0514123	-0.151013	-0.321731	0.409567	0.284858	0.804639	0.021161	0.000159091	0.000224162	0.000266569	0.000195509	0.288871	0.765684	0.811368	0.154073	1
F25B4.9	F25B4.9	clec-1	chrV:5699946-5701082	-0.557383	-0.278604	-0.560053	-1.7137	-1.30886	-0.612229	-1.31154	-2.04648	-0.00233511	1.37207	0.0266909	-0.576387	0.00186072	0.258797	0.00784558	0.000420423	0.000159091	0.000224162	0.000266569	0.000195509	0.992341	0.000370343	0.984672	0.00328799	1
F25B5.2	F25B5.2	nop-1	chrIII:5958778-5962328	-0.18122	-0.259713	-0.0115201	-0.768826	-0.753029	-0.738913	-0.583598	-1.24704	-0.0518853	0.262184	0.0318533	-0.458473	0.443733	0.292446	0.992212	0.000776421	0.000159091	0.000224162	0.000907879	0.000195509	0.793305	0.0526967	0.979886	0.0299721	1
F25D1.1	F25D1.1	ppm-1	chrV:10532896-10536235	-0.193285	-0.298761	-0.104018	-0.724911	-0.617728	-0.58921	-0.572929	-1.05375	-0.029317	0.292436	-0.0664709	-0.35591	0.435722	0.451007	0.826692	0.00417443	0.000159091	0.00041934	0.00183013	0.000195509	0.70265	0.0160248	0.948432	0.138044	1
F25D1.5	F25D1.5	F25D1.5	chrV:10540380-10546862	-0.295	-0.290742	-0.405929	-0.819823	-1.16177	-0.584637	-1.26814	-1.10419	0.389928	0.964437	0.125558	0.0854478	0.635394	0.669939	0.61043	0.114509	0.000580816	0.0661183	0.00314856	0.0311681	0.372461	0.00927133	0.963786	0.882555	1
F25E2.2	F25E2.2	F25E2.2	chrX:806994-810782	-0.157494	-0.259869	-0.178768	-1.06362	-0.484524	-0.533837	-0.506076	-1.33603	-0.327338	0.928187	-0.359491	-0.634984	0.618818	0.45418	0.761429	0.000420423	0.00449138	0.00957905	0.0356907	0.000195509	0.100692	0.000370343	0.452429	0.00514816	1
F25E2.3	F25E2.3	F25E2.3	chrX:811172-813126	0.00272891	0.267925	-0.386028	-0.497183	-0.696455	-0.717472	-1.079	-1.47856	0.090599	0.312335	-0.196151	-0.504509	0.993913	0.554426	0.484646	0.0785979	0.00491006	0.000603652	0.000708949	0.000195509	0.812828	0.146245	0.902584	0.0389582	1
F25E5.1	F25E5.1	F25E5.1	chrV:7465888-7471209	-0.174224	-0.255089	-0.0178816	-0.790757	-0.962047	-0.638175	-0.806799	-1.16983	-0.294906	0.270756	-0.144871	-0.490492	0.517541	0.382358	0.988241	0.000420423	0.000159091	0.000224162	0.000494941	0.000195509	0.113071	0.0726052	0.87523	0.00981601	1
F25G6.2	F25G6.2	symk-1	chrV:8570310-8584532	-0.113474	-0.135859	0.138507	-0.554194	-0.780734	-0.592586	-0.529982	-1.00946	-0.0597212	0.0706296	0.105643	-0.440605	0.764851	0.771006	0.873767	0.108079	0.000159091	0.0060108	0.0414809	0.00221015	0.83276	0.760571	0.946892	0.18305	1
F25G6.9	F25G6.9	F25G6.9	chrV:8565283-8570020	-0.299712	-0.290372	0.0209365	-0.751634	-1.27543	-1.01953	-0.955925	-1.47921	-0.373218	-0.100356	-0.200674	-0.754597	0.10054	0.2153	0.985752	0.000420423	0.000159091	0.000224162	0.000266569	0.000195509	0.011805	0.516689	0.686047	0.000410921	1
F25H5.3	F25H5.3	pyk-1	chrI:9168423-9177497	-0.240418	-0.208731	-0.290889	-0.968506	-0.983567	-0.740412	-1.03402	-1.49917	0.256246	0.637563	0.110528	-0.474303	0.319381	0.420077	0.337134	0.000420423	0.000159091	0.000224162	0.000266569	0.000195509	0.108244	0.000370343	0.888956	0.0349351	1
F25H5.5	F25H5.5	F25H5.5	chrI:9159887-9163261	-0.190606	-0.23692	0.0194366	-0.497505	-0.723434	-0.756306	-0.514528	-1.01647	-0.237968	0.0826286	-0.0470863	-0.377349	0.418953	0.370825	0.987018	0.0224852	0.000159091	0.000224162	0.00436826	0.000195509	0.163306	0.618412	0.967975	0.072689	1
F26A3.3	F26A3.3	ego-1	chrI:7650417-7656336	-0.0426994	-0.273114	0.22732	-0.674932	-0.76893	-0.660712	-0.499919	-1.06085	-0.283922	-0.275045	-0.125103	-0.77167	0.897106	0.257223	0.507159	0.00224753	0.000159091	0.000224162	0.00618455	0.000195509	0.0743711	0.0362736	0.87707	0.000410921	1
F26A3.4	F26A3.4	F26A3.4	chrI:7656906-7658293	-0.915094	-1.39068	-0.305963	-0.93901	-1.68159	-2.17269	-1.07346	-1.72085	-0.54859	-0.0897682	-0.0507153	-0.449039	0.00186072	0.00282857	0.330666	0.000420423	0.000159091	0.000224162	0.000266569	0.000195509	0.000607597	0.607566	0.967797	0.0272226	1
F26B1.2	F26B1.2	F26B1.2	chrI:6317700-6323993	-0.270863	-0.289364	-0.119307	-0.593366	-0.927895	-0.868799	-0.776188	-1.17229	-0.369677	-0.117626	-0.315374	-0.489712	0.241509	0.223733	0.83456	0.0127682	0.000159091	0.000224162	0.000266569	0.000195509	0.017672	0.447597	0.32108	0.0383074	1
F26B1.3	F26B1.3	ima-2	chrI:6315230-6317267	-0.241755	-0.227934	-0.289419	-0.869342	-0.688888	-0.983261	-0.736467	-1.62431	0.146806	0.368956	-0.0115869	-0.399767	0.233251	0.409056	0.215721	0.000420423	0.000159091	0.000224162	0.000266569	0.000195509	0.802434	0.000370343	0.958678	0.0198526	1
F26C11.1	F26C11.1	F26C11.1	chrII:9895544-9897339	-1.23077	-0.630073	-1.62054	-1.24813	-2.80921	-2.71407	-3.1745	-3.31691	1.0268	0.526605	0.434868	-0.565138	0.00186072	0.167907	0.0011785	0.000420423	0.000159091	0.000224162	0.000266569	0.000195509	0.00407696	0.05237	0.508602	0.062223	1
F26D10.10	F26D10.10	gln-5	chrIV:17272230-17273652	-0.204645	-0.166366	-0.2397	-0.669288	-0.745731	-0.686658	-0.780378	-1.18926	-0.0293311	0.296828	-0.0892345	-0.446069	0.411093	0.552103	0.475586	0.00437673	0.000159091	0.000224162	0.000266569	0.000195509	0.888332	0.0230819	0.9233	0.0491825	1
F26D10.3	F26D10.3	hsp-1	chrIV:17278956-17281335	-0.220604	-0.295925	-0.135155	-0.954511	-0.721016	-0.377971	-0.635251	-1.03718	0.288983	0.597591	0.311452	-0.337616	0.793634	0.629978	0.921539	0.0233521	0.036466	0.128272	0.00791331	0.00773895	0.319853	0.00238501	0.425272	0.338426	1
F26E4.10	F26E4.10	drsh-1	chrI:9780348-9785722	-0.0637795	-0.222594	0.000318969	-0.790251	-0.710705	-0.797377	-0.647072	-1.3631	0.0217651	0.322785	-0.0708813	-0.54978	0.868435	0.489663	0.999353	0.0108774	0.000159091	0.000224162	0.00330189	0.000195509	0.930485	0.0397511	0.956568	0.0680238	1
F26E4.8	F26E4.8	tba-1	chrI:9785777-9787624	-0.151047	-0.147453	-0.0126252	-0.549818	-0.865656	-0.645275	-0.726665	-1.04805	-0.0853867	0.306097	0.0726728	-0.200902	0.636898	0.625847	0.991729	0.0311818	0.000159091	0.00041934	0.000266569	0.000527029	0.672019	0.0242262	0.943301	0.475682	1
F26F4.1	F26F4.1	cee-1	chrIII:4910476-4917129	-0.0804418	-0.19887	0.0834496	-0.628364	-0.759891	-0.610525	-0.596104	-1.03931	-0.190187	0.394704	0.0587272	-0.268975	0.925509	0.772656	0.967851	0.246072	0.00972307	0.0988611	0.132005	0.0498628	0.657624	0.224388	0.983183	0.666375	1
F26F4.7	F26F4.7	nhl-2	chrIII:4894646-4899085	-0.271253	-0.254052	0.177634	-0.677115	-1.30516	-0.504789	-0.857323	-0.92658	-0.287356	0.0365405	0.0711506	-0.526638	0.179675	0.288046	0.669076	0.0032538	0.000159091	0.00189196	0.000266569	0.000195509	0.0663565	0.833584	0.946892	0.0131242	1
F26G1.1	F26G1.1	F26G1.1	chrII:4790315-4795668	-0.0658195	-0.204834	0.0939259	-0.597253	-0.656358	-0.630407	-0.497433	-1.02133	-0.198616	0.0314532	-0.108338	-0.476321	0.834383	0.455436	0.885087	0.00437673	0.000159091	0.000224162	0.00791331	0.000195509	0.250414	0.859811	0.907468	0.0201497	1
F26G5.1	F26G5.1	F26G5.1	chrV:4975484-4977499	-0.10323	-0.0907438	-0.0987136	-0.841206	-0.862761	-0.642521	-0.858314	-1.39051	0.050353	0.857854	0.00403016	-0.350439	0.743712	0.818687	0.892747	0.000420423	0.000159091	0.000224162	0.000266569	0.000195509	0.83484	0.000370343	0.99702	0.0934781	1
F26H11.5	F26H11.5	exl-1	chrII:14411094-14413465	-0.231965	-0.216131	-0.358571	-0.634438	-0.464772	-0.716777	-0.591121	-1.13483	-0.188696	-0.203417	-0.471559	-0.598411	0.546848	0.661014	0.541192	0.0610404	0.0324851	0.0054893	0.0600902	0.000684347	0.522829	0.408103	0.447443	0.0524259	1
F27C8.6	F27C8.6	trcs-1	chrIV:9587097-9588834	-0.255323	-0.201414	-0.339875	-0.858448	-0.676421	-0.766158	-0.760696	-1.42238	0.0206475	0.219927	-0.121825	-0.497844	0.32013	0.444465	0.241944	0.000776421	0.000159091	0.000224162	0.000266569	0.000195509	0.924292	0.117482	0.867432	0.033329	1
F27D4.5	F27D4.5	tag-173	chrI:7727264-7729076	-0.293172	-0.133314	-0.368826	-0.645409	-0.898807	-0.686393	-0.974331	-1.19734	0.147718	0.409906	0.00492643	-0.422354	0.128755	0.669939	0.138091	0.00275884	0.000159091	0.000224162	0.000266569	0.000195509	0.414762	0.00100813	0.995214	0.03596	1
F27D9.2	F27D9.2	F27D9.2	chrX:7672992-7676281	-0.269608	-0.645371	-0.454173	-0.836012	-0.094575	-1.18206	-0.276636	-1.37016	0.626057	0.323915	0.534498	0.181935	0.482866	0.0258014	0.25594	0.00169476	0.715702	0.000224162	0.349495	0.000195509	0.0247798	0.136248	0.325136	0.494568	1
F27D9.5	F27D9.5	pcca-1	chrX:7657517-7660988	-0.214828	-0.276157	-0.0995162	-0.738909	-0.898263	-0.582242	-0.782246	-1.04519	-0.106596	0.410304	-0.0124237	-0.470861	0.326026	0.211275	0.739335	0.00109584	0.000159091	0.00277491	0.000266569	0.000195509	0.59122	0.00386362	0.955195	0.0674735	1
F27E11.2	F27E11.2	F27E11.2	chrV:3459718-3463001	-0.0571179	0.0590983	0.140766	-0.566822	-0.429375	-0.453245	-0.239715	-1.0575	-0.291751	0.0606679	-0.158046	-0.913584	0.934643	0.937368	0.889368	0.048302	0.113667	0.0718523	0.454407	0.000195509	0.399169	0.844761	0.920325	0.000760441	1
F27E5.1	F27E5.1	F27E5.1	chrII:10139589-10144192	-0.382079	-0.532424	-0.96502	-2.47843	-1.97303	-2.18961	-2.55114	-4.12047	0.0987013	0.301332	-0.944661	-3.59452	0.119567	0.0211825	0.0011785	0.000420423	0.000159091	0.000224162	0.000266569	0.000195509	0.724058	0.0870288	0.004963	0.000410921	1
F28B12.3	F28B12.3	vrk-1	chrII:5921964-5924839	-0.0449141	-0.174991	0.0386072	-0.73665	-0.806317	-0.656007	-0.598302	-1.21672	-0.0998073	0.223938	-0.0138532	-0.521255	0.59148	0.458356	0.885457	0.0117185	0.000159091	0.000224162	0.0016625	0.000195509	0.224881	0.105371	0.972511	0.183598	1
F28B3.5	F28B3.5	F28B3.5	chrI:4926647-4928742	-0.199842	-0.269927	-0.225655	-0.654575	-0.710435	-0.923801	-0.736491	-1.30684	-0.0930819	0.0660794	-0.215553	-0.440145	0.403124	0.300277	0.544334	0.00169476	0.000159091	0.000224162	0.000266569	0.000195509	0.643852	0.716952	0.706889	0.0299721	1
F28B3.8	F28B3.8	imb-1	chrI:4918391-4926235	-0.300687	-0.286053	-0.178937	-0.992863	-1.27131	-0.885032	-1.29781	-1.58974	-0.0910039	0.275822	-0.0659236	-0.644561	0.160044	0.309691	0.517339	0.000420423	0.000159091	0.000224162	0.000266569	0.000195509	0.657896	0.0733454	0.87492	0.0148695	1
F28B4.3	F28B4.3	F28B4.3	chrX:3227488-3235408	-0.69221	-0.758337	-1.21774	-2.81272	-1.6793	-1.24849	-2.20026	-3.28317	1.05667	-0.437529	-0.046124	-3.2884	0.00186072	0.00282857	0.0011785	0.000420423	0.000159091	0.000224162	0.000266569	0.000195509	0.000607597	0.00100813	0.970879	0.000410921	1
F28C1.3	F28C1.3	F28C1.3	chrV:12468682-12472710	-0.214159	-0.235187	-0.148512	-0.849316	-1.09833	-0.631189	-1.03285	-1.24247	0.0498411	0.269691	-0.0420837	-0.590018	0.368472	0.392674	0.76309	0.000420423	0.000159091	0.000224162	0.000266569	0.000195509	0.823646	0.0557813	0.974826	0.00351542	1
F28C6.1	F28C6.1	F28C6.1	chrII:8591130-8592973	-0.114693	-0.0599978	0.0363153	-0.463628	-0.889828	-0.847751	-0.740231	-1.2478	-0.353317	0.213411	-0.000566091	-0.398343	0.813686	0.924073	0.981001	0.0894641	0.000159091	0.000224162	0.00725174	0.000195509	0.212911	0.350786	0.998287	0.0929145	1
F28C6.2	F28C6.2	F28C6.2	chrII:8594348-8602472	-0.191353	-0.262947	-0.0294319	-0.674122	-0.898986	-0.866985	-0.737887	-1.27667	-0.200723	0.13019	-0.0315478	-0.466309	0.76131	0.691664	0.990138	0.19023	0.000445397	0.00994531	0.0474297	0.00952544	0.617859	0.726789	0.98901	0.378071	1
F28C6.3	F28C6.3	cpf-1	chrII:8594348-8602472	-0.201869	-0.234972	-0.145302	-0.546794	-0.655327	-0.691695	-0.598723	-1.00257	-0.200533	0.0662462	-0.209545	-0.363996	0.545448	0.547168	0.846614	0.076883	0.000159091	0.00143038	0.0140181	0.000985624	0.384415	0.787469	0.808495	0.253323	1
F28C6.6	F28C6.6	suf-1	chrII:8603845-8606744	-0.115585	-0.220617	0.0320029	-0.490492	-0.749786	-0.732825	-0.602806	-1.0019	-0.214371	0.0076109	-0.0598436	-0.397584	0.668455	0.406585	0.972999	0.0242983	0.000159091	0.000224162	0.000907879	0.000195509	0.202805	0.968553	0.956568	0.054858	1
F28D1.10	F28D1.10	gex-3	chrIV:12404430-12408689	-0.201719	-0.30711	0.000296221	-0.799807	-0.975446	-0.717915	-0.774111	-1.20871	-0.142299	0.158767	-0.0626126	-0.602782	0.378885	0.176433	0.999535	0.000420423	0.000159091	0.000224162	0.000266569	0.000195509	0.42783	0.273257	0.956568	0.00223454	1
F28D1.5	F28D1.5	thn-2	chrIV:12383167-12384007	-3.41294	-4.35899	-3.97665	-4.12281	-6.8017	-9.42286	-7.35498	-9.19569	-1.50918	-3.08092	-1.47833	-2.67001	0.00186072	0.00282857	0.0011785	0.000420423	0.000159091	0.000224162	0.000266569	0.000195509	0.000607597	0.000370343	0.00326513	0.000410921	1
F29B9.6	F29B9.6	ubc-9	chrIV:4651040-4653164	-0.244555	-0.209089	-0.240419	-0.4646	-0.814476	-0.836877	-0.810413	-1.09197	-0.254135	0.238329	-0.175363	-0.28357	0.291987	0.423243	0.483284	0.0532489	0.000159091	0.000224162	0.000266569	0.000195509	0.115169	0.0779655	0.734489	0.245712	1
F29C12.3	F29C12.3	rict-1	chrII:13096008-13116801	-0.196289	-0.296328	0.0141434	-1.05417	-0.596738	-0.286512	-0.386805	-1.042	0.141131	0.303414	0.181489	-0.512175	0.470555	0.368138	0.991729	0.00437673	0.000159091	0.196532	0.0458556	0.00393929	0.506414	0.11039	0.800231	0.150141	1
F29C4.1	F29C4.1	daf-1	chrIV:132415-138076	-0.24652	-0.218833	-0.148829	-0.716967	-1.01111	-0.55154	-0.913709	-1.04749	-0.129687	0.098926	-0.0333615	-0.468721	0.296573	0.463091	0.777034	0.000420423	0.000159091	0.000603652	0.000266569	0.000195509	0.531955	0.567656	0.981652	0.0174804	1
F29D11.2	F29D11.2	capg-1	chrI:7634497-7639780	-0.156173	-0.25064	-0.00147404	-0.693788	-1.00545	-0.766152	-0.851507	-1.20805	-0.108679	0.112625	-0.02551	-0.488419	0.530561	0.298079	0.997513	0.00109584	0.000159091	0.000224162	0.000266569	0.000195509	0.544457	0.460193	0.983991	0.0181369	1
F29F11.1	F29F11.1	sqv-4	chrV:10658193-10661469	-0.317011	-0.198096	-0.30286	-0.747856	-0.965565	-0.836752	-0.95113	-1.38578	-0.0980439	0.358417	-0.0832343	-0.539379	0.14923	0.494273	0.353863	0.00224753	0.000159091	0.000224162	0.000266569	0.000195509	0.624725	0.0116222	0.939797	0.0240517	1
F29G9.5	F29G9.5	rpt-2	chrV:6003574-6017671	-0.116991	-0.153179	-0.02212	-0.492497	-0.634876	-0.750202	-0.539857	-1.08967	-0.270001	0.224621	-0.0881123	-0.271676	0.645025	0.711245	0.968622	0.0702537	0.000159091	0.000224162	0.00299225	0.000195509	0.120162	0.0874833	0.94047	0.266744	1
F29G9.7	F29G9.7	F29G9.7	chrV:6035342-6037356	-0.223371	-0.354806	-0.580951	-0.826609	-0.601634	-1.46151	-0.954115	-1.92909	-0.267771	0.456428	-0.64502	-0.554305	0.634868	0.471578	0.168923	0.00643324	0.0155326	0.000224162	0.00148518	0.000195509	0.420993	0.0671478	0.208742	0.0414252	1
F30A10.10	F30A10.10	usp-48	chrI:9506552-9511185	-0.0485821	-0.21916	0.1987	-0.687774	-0.80058	-0.64548	-0.554242	-1.11288	-0.113891	-0.0296812	0.00619816	-0.661612	0.879798	0.387159	0.592141	0.00140429	0.000159091	0.000224162	0.00129949	0.000195509	0.526618	0.86723	0.994666	0.00137472	1
F30A10.13	F30A10.13	F30A10.13	chrI:9478466-9479091	-0.00496948	0.0840052	-0.260334	-0.886367	-0.334986	-0.281005	-0.589944	-1.24847	-0.251349	0.897996	-0.583087	-0.400543	0.990223	0.911518	0.706998	0.0056371	0.20335	0.304395	0.0577144	0.000195509	0.44904	0.000370343	0.281706	0.197016	1
F30B5.4	F30B5.4	F30B5.4	chrIV:4205974-4218248	-0.259519	-0.215468	-0.25598	-0.808461	-0.853754	-0.596991	-0.84979	-1.18894	0.101734	0.419857	0.0886509	-0.160037	0.27007	0.47537	0.491657	0.000420423	0.000159091	0.00041934	0.000266569	0.000195509	0.642093	0.00362706	0.946403	0.486581	1
F30F8.1	F30F8.1	F30F8.1	chrI:7832713-7835404	-0.247124	-0.258054	-0.102731	-0.959035	-0.888745	-0.693239	-0.744929	-1.39225	-0.122217	0.430756	0.00787646	-0.528462	0.252078	0.305826	0.868693	0.000420423	0.000159091	0.000224162	0.000266569	0.000195509	0.520952	0.00186208	0.993989	0.00941383	1
F31B9.3	F31B9.3	F31B9.3	chrX:15923737-15924749	-0.254012	-0.32918	-0.534851	-0.704655	-1.07923	-1.09652	-1.35863	-1.47115	-0.1448	0.581501	-0.261899	-0.44179	0.582322	0.502483	0.23414	0.0240304	0.000159091	0.000224162	0.000266569	0.000195509	0.695511	0.0176085	0.840961	0.104342	1
F31C3.3	F31C3.3	F31C3.3	chrI:15041431-15050702	-0.12917	-0.295697	0.204658	-0.890555	-1.10818	-0.652439	-0.775518	-1.24496	-0.316607	-0.108211	-0.0997454	-0.817221	0.61494	0.194183	0.578311	0.000420423	0.000159091	0.000224162	0.000266569	0.000195509	0.035647	0.477334	0.907468	0.000410921	1
F31F6.1	F31F6.1	F31F6.1	chrX:14867100-14868300	-0.3438	-0.45945	-0.0689611	-1.24809	-1.37903	-1.09295	-1.10549	-1.87508	-0.354795	0.482179	0.0191539	-0.691145	0.324545	0.196777	0.953383	0.000420423	0.000159091	0.000224162	0.000266569	0.000195509	0.210209	0.022246	0.992249	0.00328799	1
F31F6.2	F31F6.2	F31F6.2	chrX:14869013-14870675	-0.51544	-0.402419	-0.291735	-1.07642	-1.31365	-1.15425	-1.09284	-1.82046	-0.173032	0.426817	0.0308992	-0.586448	0.0785421	0.278049	0.583657	0.000420423	0.000159091	0.000224162	0.000266569	0.000195509	0.593388	0.0447975	0.988125	0.0131242	1
F31F6.3	F31F6.3	F31F6.3	chrX:14871835-14872861	-0.535118	-0.292513	-0.316091	-0.807143	-1.39867	-1.0373	-1.18234	-1.54643	-0.0665603	0.317284	0.0787903	-0.50169	0.210683	0.606169	0.641281	0.0166015	0.000159091	0.000224162	0.000266569	0.000195509	0.882855	0.251367	0.969946	0.101862	1
F32A11.2	F32A11.2	hpr-17	chrII:13153460-13157047	-0.081742	-0.171446	-0.118291	-0.625193	-0.498444	-0.620634	-0.534931	-1.07337	-0.0771049	0.277809	-0.123724	-0.350311	0.789082	0.583256	0.841613	0.00250111	0.000159091	0.000224162	0.00536499	0.000195509	0.713667	0.0530432	0.894518	0.0818852	1
F32A5.10	F32A5.10	linc-125	chrII:7238947-7242909	0.0595641	-0.0218587	0.0834458	-0.177464	-0.17454	-1.01031	-0.150056	-1.17709	0.0805034	-0.0286797	0.0800141	-0.10256	1	1	1	1	1	0.000224162	1	0.000366385	1	1	1	1	1
F32A5.2	F32A5.2	F32A5.2	chrII:7245914-7250180	-0.300435	-0.112924	-0.327629	-1.19315	-0.960196	-0.584115	-0.986314	-1.6492	0.460832	0.677002	0.310507	-0.626508	0.25674	0.79955	0.392907	0.000420423	0.000159091	0.00158557	0.000266569	0.000195509	0.0384997	0.000370343	0.630484	0.00137472	1
F32A5.5	F32A5.5	aqp-1	chrII:7232852-7238349	-1.04319	-1.04379	-1.3905	-1.85814	-1.65758	-2.87903	-2.00345	-3.69167	0.641144	-0.552069	-0.0695603	-1.65576	0.00186072	0.00282857	0.0011785	0.000420423	0.000159091	0.000224162	0.000266569	0.000195509	0.00482276	0.0274107	0.971221	0.000410921	1
F32A7.6	F32A7.6	aex-5	chrI:14846477-14855827	-0.446028	-0.233796	-1.14287	-1.88845	-1.14518	-0.892173	-1.83253	-2.52977	0.855912	0.545414	-0.34135	-1.47656	0.412935	0.765066	0.180185	0.00836467	0.000305258	0.0126766	0.00550857	0.00140922	0.0859683	0.133687	0.900054	0.0246482	1
F32B6.2	F32B6.2	mccc-1	chrIV:9884567-9887152	-0.271321	-0.265038	-0.208428	-0.656265	-0.914611	-0.817026	-0.851713	-1.20701	-0.149403	-0.0779763	-0.238582	-0.577721	0.182721	0.260345	0.743347	0.00371527	0.000159091	0.000224162	0.000266569	0.000195509	0.361109	0.615272	0.872279	0.00603028	1
F32D1.10	F32D1.10	mcm-7	chrV:4347163-4361552	-0.0706534	-0.424832	0.0852563	-1.1377	-0.94647	-1.23341	-0.78999	-1.53084	-0.0578237	0.299626	-0.00896909	-0.619116	0.368609	0.439011	0.864181	0.00140429	0.000159091	0.000224162	0.000266569	0.000195509	0.776645	0.000370343	0.980665	0.109029	1
F32D1.6	F32D1.6	F32D1.6	chrV:4371806-4374876	-0.242837	-0.201799	-0.192377	-0.596719	-0.795042	-0.818683	-0.744999	-1.2136	-0.281461	0.250609	-0.159629	-0.355705	0.506984	0.662755	0.7864	0.0986975	0.000159091	0.000603652	0.00233652	0.000195509	0.247171	0.24563	0.894202	0.325445	1
F32D1.7	F32D1.7	F32D1.7	chrV:4374973-4376179	-0.214336	-0.185591	-0.317487	-0.613756	-0.37349	-0.743832	-0.476402	-1.17255	0.0271783	0.408394	-0.0717733	-0.158425	0.337246	0.492311	0.260835	0.00437673	0.00374657	0.000224162	0.0100158	0.000195509	0.896559	0.00100813	0.946892	0.514264	1
F32D1.9	F32D1.9	fipp-1	chrV:4371806-4374876	-0.155294	-0.119271	-0.0272046	-0.596122	-0.652363	-0.557818	-0.524589	-1.03465	-0.0998605	0.289781	0.0165796	-0.327198	0.681594	0.802328	0.986763	0.0656794	0.000305258	0.0140678	0.0371594	0.000985624	0.710923	0.119658	0.992251	0.334233	1
F32D8.12	F32D8.12	F32D8.12	chrV:10887872-10891030	-1.06732	-1.37428	-0.874082	-1.07635	-1.34561	-2.13814	-1.15329	-1.84046	-0.516707	-0.526007	-0.413629	-0.493171	0.00186072	0.00282857	0.0011785	0.000420423	0.000159091	0.000224162	0.000266569	0.000195509	0.00160564	0.000370343	0.256758	0.0169717	1
F32D8.14	F32D8.14	F32D8.14	chrV:10893648-10894767	-0.275049	-0.182659	-0.367155	-0.465124	-0.60209	-0.783167	-0.693573	-1.06459	-0.141719	0.267703	-0.24553	-0.184402	0.188598	0.547119	0.177265	0.034448	0.000159091	0.000224162	0.000266569	0.000195509	0.456132	0.0659448	0.626108	0.430785	1
F32D8.9	F32D8.9	spp-16	chrV:10898465-10901288	-0.752092	-0.351593	-1.49834	-1.71235	-1.48706	-1.81276	-2.22369	-3.15897	0.978778	-0.464005	-0.349708	-2.0788	0.0209662	0.624099	0.0127056	0.0177263	0.000159091	0.000224162	0.000266569	0.000195509	0.206128	0.260903	0.889774	0.00167066	1
F32E10.1	F32E10.1	nol-10	chrIV:7580596-7583721	-0.152647	-0.17979	-0.0482702	-0.535209	-0.715533	-0.663688	-0.611535	-1.01822	-0.216488	-0.0125384	-0.139148	-0.375013	0.544614	0.522911	0.954423	0.0145398	0.000159091	0.000224162	0.00148518	0.000195509	0.203495	0.948042	0.855683	0.0736404	1
F32H2.3	F32H2.3	spd-2	chrI:8962321-8970128	-0.145535	-0.190865	-0.0493336	-0.71472	-0.636098	-0.650516	-0.540531	-1.17351	0.0872906	0.425152	0.116241	-0.267983	0.719029	0.64704	0.969676	0.0333672	0.000305258	0.00416403	0.0339111	0.000527029	0.756314	0.034397	0.938282	0.481226	1
F33D11.9	F33D11.9	hpo-3	chrI:5857548-5862557	-0.129078	-0.150163	-0.147811	-0.653687	-0.511048	-0.754611	-0.529847	-1.25695	-0.050242	0.44807	-0.0754484	-0.332434	0.662773	0.646155	0.780336	0.00602956	0.000159091	0.000224162	0.00712337	0.000195509	0.818538	0.00130248	0.946892	0.176033	1
F33G12.3	F33G12.3	F33G12.3	chrII:5031817-5036439	-0.250185	-0.18678	-0.162364	-0.524869	-0.695864	-0.844432	-0.608444	-1.18167	-0.264296	0.233067	-0.14345	-0.300151	0.577494	0.759395	0.885457	0.220606	0.00180801	0.00233937	0.0601677	0.00322025	0.385607	0.401353	0.937787	0.496316	1
F33G12.5	F33G12.5	F33G12.5	chrII:5036556-5040099	-0.113736	-0.172013	0.0244357	-0.687626	-0.832097	-0.614441	-0.694648	-1.12305	-0.14545	0.102776	-0.104603	-0.607005	0.673023	0.548233	0.981962	0.00140429	0.000159091	0.000948716	0.000266569	0.000195509	0.408206	0.509832	0.907034	0.00277264	1
F33H1.2	F33H1.2	gpd-4	chrII:10171269-10172496	-0.160202	-0.0379757	-0.087995	-0.325907	-0.893465	-0.812746	-0.821051	-1.10061	0.0176122	0.553172	0.165373	-0.0181047	0.517446	0.930463	0.895251	0.148956	0.000159091	0.000224162	0.000266569	0.000195509	0.934883	0.000370343	0.810545	0.951246	1
F33H1.4	F33H1.4	F33H1.4	chrII:10174647-10180187	-0.196218	-0.330137	0.0139949	-0.859979	-1.02663	-0.828574	-0.817125	-1.35712	-0.189642	-0.00987851	-0.0489387	-0.676816	0.390149	0.1134	0.990138	0.000420423	0.000159091	0.000224162	0.000266569	0.000195509	0.249634	0.95921	0.964841	0.000410921	1
F33H2.1	F33H2.1	dog-1	chrI:15016899-15022980	-0.187609	-0.315652	0.0672288	-0.70229	-0.805965	-0.689607	-0.552377	-1.07489	-0.261199	-0.0611687	-0.0261424	-0.44293	0.429105	0.176433	0.931138	0.000776421	0.000159091	0.000224162	0.00376132	0.000195509	0.126875	0.727154	0.984672	0.0247915	1
F33H2.2	F33H2.2	F33H2.2	chrI:15023139-15030554	-0.142449	-0.250023	-0.07512	-0.77664	-0.772347	-0.720848	-0.705231	-1.24612	-0.0126057	0.249284	-0.0500389	-0.452093	0.606128	0.36658	0.920643	0.000420423	0.000159091	0.000224162	0.000266569	0.000195509	0.957529	0.0941622	0.968146	0.0440874	1
F33H2.5	F33H2.5	F33H2.5	chrI:15001853-15013874	-0.163061	-0.311732	0.271217	-0.873662	-1.16537	-0.67149	-0.732327	-1.23146	-0.312024	-0.133816	-0.00615756	-0.792873	0.507416	0.141618	0.391467	0.000420423	0.000159091	0.000224162	0.000266569	0.000195509	0.0396954	0.365116	0.994751	0.000410921	1
F34D10.2	F34D10.2	evl-18	chrIII:3729644-3735042	-0.165624	-0.1216	-0.119146	-0.510647	-0.647028	-0.662941	-0.600479	-1.05088	-0.0783135	0.205003	-0.0857419	-0.301702	0.517541	0.71027	0.831626	0.0223607	0.000159091	0.000224162	0.0019989	0.000195509	0.687972	0.156973	0.937787	0.188235	1
F34D10.4	F34D10.4	F34D10.4	chrIII:3736599-3739763	-0.135695	-0.0940028	0.00199687	-0.751686	-0.795514	-0.364945	-0.658317	-1.02133	0.201661	0.150328	0.197127	-0.628203	0.606128	0.785698	0.99679	0.000420423	0.000159091	0.0248607	0.000266569	0.000195509	0.270081	0.320027	0.740765	0.00107477	1
F35A5.1	F35A5.1	F35A5.1	chrX:3807465-3816434	-0.22635	0.0592322	0.285405	-0.272477	-1.07144	0.072073	-0.575481	-0.25382	0.130722	-0.358156	0.392161	-0.558059	0.403093	0.895031	0.426636	0.203553	0.000159091	0.718166	0.00725174	0.212985	0.575206	0.00967666	0.314637	0.00137472	1
F35B12.10	F35B12.10	F35B12.10	chrV:11625969-11629322	-0.0680882	-0.0297159	-0.418581	-0.972431	-0.596011	-0.752197	-0.93989	-1.68513	0.0593649	-0.524548	-0.576898	-1.35804	0.908069	0.963464	0.441007	0.000420423	0.010861	0.00110996	0.00183013	0.000195509	0.872473	0.00213209	0.303714	0.000410921	1
F35B12.5	F35B12.5	sas-5	chrV:11610707-11613054	-0.129104	-0.0925508	-0.110195	-0.556857	-0.612173	-0.663587	-0.593581	-1.12707	-0.111776	0.344929	-0.100699	-0.27491	0.619329	0.793773	0.843656	0.00966792	0.000159091	0.000224162	0.00129949	0.000195509	0.549606	0.0104515	0.918061	0.208883	1
F35C11.5	F35C11.5	F35C11.5	chrII:8252134-8255322	-0.315342	-0.333901	-0.363408	-0.796899	-0.920797	-1.04745	-0.968682	-1.50927	-0.0448759	0.328497	-0.0810544	-0.511044	0.090144	0.130385	0.147694	0.000420423	0.000159091	0.000224162	0.000266569	0.000195509	0.823135	0.0104515	0.937787	0.0101995	1
F35C8.5	F35C8.5	F35C8.5	chrX:5365807-5367621	-0.727801	-0.53888	-0.910137	-2.48746	-1.45518	-1.51153	-1.63659	-3.44093	0.643027	0.364605	0.0100645	-2.13701	0.00186072	0.075147	0.0011785	0.000420423	0.000159091	0.000224162	0.000266569	0.000195509	0.0204825	0.0749086	0.995099	0.000410921	1
F35C8.7	F35C8.7	chtl-1	chrX:5355633-5364322	-0.203565	-0.214257	-0.194666	-0.918285	-1.22699	-0.89766	-1.21754	-1.59842	-0.175817	0.478834	-0.164899	-0.45002	0.405381	0.470601	0.656071	0.000420423	0.000159091	0.000224162	0.000266569	0.000195509	0.36869	0.000697696	0.840796	0.0253957	1
F35F10.1	F35F10.1	F35F10.1	chrV:3316359-3318027	-0.30865	-0.3102	-0.766576	-1.7076	-0.507425	-0.296624	-0.960664	-1.67783	-0.200285	1.55435	-0.312608	0.142716	0.399218	0.471067	0.0199031	0.000420423	0.0267007	0.214945	0.000708949	0.000195509	0.525859	0.000370343	0.734487	0.6816	1
F35F10.5	F35F10.5	F35F10.5	chrV:3285021-3286205	-1.53972	-1.1688	-1.88534	-2.72098	-2.32658	-2.85912	-2.65828	-4.31615	-0.854198	0.761207	-1.28607	-1.59627	0.00186072	0.0374194	0.0011785	0.255383	0.000159091	0.000224162	0.000266569	0.30379	0.0418667	0.107396	0.0235585	0.167863	1
F35G12.11	F35G12.11	F35G12.11	chrIII:4593175-4594426	-0.342155	-0.248499	-0.321753	-0.292622	-0.836557	-1.04756	-0.815942	-1.09205	-0.274369	0.201306	-0.284627	-0.0967887	0.329279	0.629674	0.58887	0.429618	0.000159091	0.000224162	0.00618455	0.000985624	0.34667	0.442795	0.768318	0.812655	1
F35G12.12	F35G12.12	F35G12.12	chrIII:4581789-4583895	-0.173098	-0.19683	-0.101867	-0.538992	-0.65645	-0.744554	-0.585518	-1.08591	-0.218125	0.0896638	-0.208662	-0.444214	0.473606	0.478586	0.864826	0.0129362	0.000159091	0.000224162	0.00129949	0.000195509	0.197612	0.578638	0.685246	0.0286864	1
F35G12.4	F35G12.4	F35G12.4	chrIII:4578854-4581696	-0.196452	-0.210179	-0.177624	-0.744741	-0.812573	-0.742321	-0.793835	-1.27526	-0.114825	0.275282	-0.150319	-0.4532	0.413139	0.466622	0.679099	0.000420423	0.000159091	0.000224162	0.000266569	0.000195509	0.551949	0.0473581	0.850175	0.0201497	1
F36A2.1	F36A2.1	cids-2	chrI:8804801-8808050	-0.174464	-0.270614	-0.0550981	-0.794559	-0.760056	-0.749597	-0.641352	-1.05787	-0.178438	0.0953504	-0.170373	-0.569187	0.467672	0.279396	0.94251	0.00662018	0.000159091	0.000224162	0.000494941	0.000195509	0.29645	0.781369	0.782188	0.0949401	1
F36A2.13	F36A2.13	F36A2.13	chrI:8828043-8838719	-0.0687659	-0.202319	0.223603	-0.810606	-1.03986	-0.4715	-0.748381	-1.07807	-0.199837	-0.148112	-0.0690293	-0.831589	0.828788	0.433266	0.529214	0.000420423	0.000159091	0.0048229	0.000266569	0.000195509	0.227495	0.307919	0.946403	0.000410921	1
F36A2.9	F36A2.9	F36A2.9	chrI:8816980-8821360	-0.213282	-0.176885	-0.214298	-0.662802	-0.697226	-0.672698	-0.698417	-1.15736	-0.107963	0.183551	-0.126317	-0.481035	0.351721	0.541397	0.571112	0.00275884	0.000159091	0.000224162	0.000494941	0.000195509	0.568009	0.217185	0.880747	0.0216859	1
F36A4.7	F36A4.7	ama-1	chrIV:4248067-4258173	-0.289752	-0.105718	0.254994	-0.645771	-1.17286	-0.36138	-0.629366	-0.900992	-0.223399	0.135115	-0.0990468	-0.437759	0.392127	0.420077	0.547334	0.000420423	0.000159091	0.205	0.000266569	0.000684347	0.0441531	0.832337	0.973042	0.00753703	1
F36H1.2	F36H1.2	tag-144	chrIV:11038654-11047422	-0.183956	-0.246547	-0.0987083	-0.87575	-0.758282	-0.487565	-0.673149	-1.1138	0.0789499	-0.0188594	0.0185964	-0.749104	0.435341	0.317429	0.871537	0.000420423	0.000159091	0.00319738	0.000266569	0.000195509	0.683085	0.919324	0.988499	0.000410921	1
F36H1.6	F36H1.6	alh-3	chrIV:11022600-11025872	-0.0246614	-0.180957	0.056937	-0.816681	-0.737732	-0.642907	-0.598334	-1.27696	-0.108609	0.0133657	-0.0245079	-0.760483	0.941397	0.511153	0.829047	0.000420423	0.000159091	0.000224162	0.000907879	0.000195509	0.923623	0.864201	0.979533	0.000410921	1
F36H5.1	F36H5.1	math-26	chrII:1771646-1774955	-0.0906173	-0.0196187	-0.67532	-0.684837	-0.637788	-0.396115	-1.20618	-1.0517	0.656739	-0.295951	-0.314038	-1.16077	0.846952	0.976233	0.0380514	0.00481318	0.00157333	0.0407334	0.000266569	0.000195509	0.0100936	0.0929222	0.701705	0.000410921	1
F37A4.1	F37A4.1	F37A4.1	chrIII:6723386-6725711	-0.173485	-0.23074	-0.0558299	-0.537564	-0.634885	-0.701364	-0.517408	-1.00761	-0.23936	0.0524728	-0.070181	-0.368387	0.467672	0.372797	0.94251	0.0124358	0.000159091	0.000224162	0.0045084	0.000195509	0.139914	0.765193	0.947292	0.0783013	1
F37A4.8	F37A4.8	isw-1	chrIII:6675800-6710055	-0.160944	-0.289671	-0.0275006	-0.811139	-0.798518	-0.837407	-0.665344	-1.35809	-0.0619667	0.236039	-0.00201506	-0.506967	0.534705	0.234964	0.978191	0.000776421	0.000159091	0.000224162	0.000266569	0.000195509	0.749152	0.0904455	0.997715	0.0256828	1
F37A4.9	F37A4.9	bath-41	chrIII:6718695-6722260	-0.170019	-0.152202	-0.0813848	-0.691718	-0.632729	-0.672285	-0.543964	-1.21095	-0.11588	0.29348	-0.0881525	-0.415681	0.479642	0.626943	0.904972	0.003009	0.000159091	0.000224162	0.00299225	0.000195509	0.528877	0.0357156	0.929871	0.062223	1
F37C12.7	F37C12.7	acs-4	chrIII:7167837-7170992	-0.125498	-0.299413	0.177081	-0.759332	-0.900548	-0.725611	-0.598291	-1.18468	0.0545515	0.364583	0.179619	-0.411572	0.675345	0.188811	0.685001	0.00109584	0.000159091	0.000224162	0.000494941	0.000195509	0.783982	0.00455425	0.723899	0.0934781	1
F37D6.1	F37D6.1	mus-101	chrI:10479300-10484969	-0.159404	-0.286368	0.0486309	-0.774823	-0.890259	-0.74278	-0.683174	-1.22939	-0.172984	-0.0979046	-0.0531102	-0.672143	0.517296	0.234	0.953383	0.000420423	0.000159091	0.000224162	0.000494941	0.000195509	0.317998	0.534116	0.964457	0.000760441	1
F37E3.1	F37E3.1	ncbp-1	chrI:6422008-6428942	-0.134954	-0.258167	-0.0373376	-0.672493	-0.854243	-0.668679	-0.757232	-1.08195	-0.201862	0.120905	-0.179077	-0.395067	0.599854	0.305231	0.966584	0.00109584	0.000159091	0.000224162	0.000266569	0.000195509	0.231263	0.425433	0.757717	0.054207	1
F38A1.5	F38A1.5	clec-166	chrIV:1247385-1251517	-0.680767	-0.514209	-1.58523	-0.739372	-1.85887	-2.03422	-2.70188	-2.25876	0.951077	0.0972258	-0.506069	-1.08909	0.0462802	0.207363	0.0011785	0.00910815	0.000159091	0.000224162	0.000266569	0.000195509	0.00482276	0.741587	0.395133	0.000410921	1
F38B6.4	F38B6.4	F38B6.4	chrX:6674868-6679851	-0.465974	0.148143	-1.18722	-0.847209	-1.80704	-0.638782	-2.48232	-1.61018	1.13322	0.458583	0.0621188	-0.483332	0.14052	0.759497	0.0011785	0.00169476	0.000159091	0.00110996	0.000266569	0.000195509	0.000607597	0.0149005	0.969724	0.0301321	1
F38B7.5	F38B7.5	duo-1	chrV:11554636-11558126	-0.26822	-0.330762	0.0238972	-0.639218	-0.953413	-0.862406	-0.662806	-1.16963	-0.259813	0.0167877	-0.0124653	-0.386295	0.216667	0.198922	0.985043	0.0032538	0.000159091	0.000224162	0.000266569	0.000195509	0.158296	0.9357	0.99314	0.059226	1
F38C2.7	F38C2.7	F38C2.7	chrIV:16276779-16277412	0.00679553	-0.160949	0.313131	-0.0547205	-0.826982	-1.04159	-0.525619	-0.941935	-0.29743	0.151449	0.0564078	0.171934	0.989553	0.848715	0.722424	0.911811	0.0139787	0.00319738	0.168011	0.00846539	0.504293	0.71433	0.983761	0.68093	1
F39B2.1	F39B2.1	F39B2.1	chrI:14791037-14793988	-0.177254	-0.249878	0.0339967	-0.566142	-1.16583	-0.68767	-0.955095	-1.00313	-0.238214	0.065131	-0.0822139	-0.36124	0.457486	0.322299	0.969676	0.00818073	0.000159091	0.000224162	0.000266569	0.000195509	0.155117	0.703451	0.939797	0.0916244	1
F39B2.4	F39B2.4	sur-2	chrI:14777137-14787804	-0.147332	-0.1827	0.190299	-0.685047	-0.958848	-0.502867	-0.623111	-1.00243	-0.170312	0.146096	0.117997	-0.507112	0.562853	0.514228	0.640854	0.000420423	0.000159091	0.00174139	0.00129949	0.000195509	0.35191	0.324583	0.899022	0.0100071	1
F39C12.1	F39C12.1	F39C12.1	chrX:4825002-4853065	-0.05971	-0.0272661	0.364054	-0.456171	-1.15953	-0.154001	-0.743461	-0.576332	-0.331447	-0.181555	0.0925763	-0.701657	0.921254	0.971351	0.664189	0.191299	0.000159091	0.610408	0.0636214	0.0744587	0.178419	0.389625	0.964477	0.0122383	1
F39E9.2	F39E9.2	btb-16	chrII:3296907-3298176	-0.063757	0.383601	-0.674292	-1.12742	-0.983046	-1.1854	-1.56232	-2.64359	1.65216	0.088069	0.191049	-1.56712	0.934235	0.49242	0.203633	0.00460219	0.00180801	0.000224162	0.000494941	0.000195509	0.00112482	0.803535	0.91024	0.000410921	1
F39H11.5	F39H11.5	pbs-7	chrI:8695202-8696376	-0.199026	-0.131368	-0.270377	-0.385562	-0.65041	-0.804501	-0.721272	-1.05883	-0.314521	0.264812	-0.338284	-0.218577	0.412935	0.652762	0.383262	0.100539	0.000159091	0.000224162	0.000266569	0.000195509	0.0383571	0.0411393	0.256276	0.368329	1
F40A3.6	F40A3.6	F40A3.6	chrV:7891529-7899861	-0.629833	0.104306	-1.23068	-0.67937	-1.27865	-0.690792	-1.8746	-1.471	0.324122	0.186655	-0.477548	-0.638415	0.0679844	0.926317	0.0166655	0.236083	0.000159091	0.0346045	0.000266569	0.00369726	0.440231	0.643008	0.719356	0.191657	1
F40F9.6	F40F9.6	aagr-3	chrV:9725971-9729510	-0.205179	-0.168928	-0.161796	-0.885116	-0.774136	-0.588556	-0.730876	-1.30351	-0.0663096	0.323974	-0.109201	-0.646633	0.395794	0.541013	0.716083	0.000420423	0.000159091	0.000224162	0.000266569	0.000195509	0.73301	0.0110312	0.893428	0.00167066	1
F40G12.11	F40G12.11	F40G12.11	chrV:14286170-14288056	-0.184952	-0.0387887	-0.349369	-0.557831	-0.648602	-0.506203	-0.812854	-1.02406	-0.0996006	0.464281	-0.306124	-0.457384	0.459776	0.935351	0.242266	0.0134089	0.000159091	0.00291892	0.000266569	0.000195509	0.625273	0.000697696	0.46643	0.0231101	1
F40G9.12	F40G9.12	F40G9.12	chrIII:171886-172734	0.252256	-0.121536	-0.341741	-0.20385	-0.468293	-0.437421	-1.00677	-0.520528	-0.0153752	0.314825	-0.727662	-0.293102	0.764896	0.906729	1	1	0.221456	0.278228	0.047284	0.199284	0.970007	1	0.327916	0.52843	1
F40H3.6	F40H3.6	F40H3.6	chrII:6186972-6187355	0.484304	-0.337716	0.424905	-0.778597	-0.437409	-0.791039	-0.493606	-1.22537	0.210292	0.429401	0.184188	-0.605577	0.567304	0.734876	0.704339	0.148808	0.325137	0.0904462	0.320055	0.027066	0.732141	0.422591	0.946403	0.269429	1
F41B4.1	F41B4.1	F41B4.1	chrX:6823889-6825837	-0.422665	-0.220582	-0.589411	-0.559709	-1.14202	-0.854701	-1.30504	-1.19132	0.504513	0.0115887	0.127725	-0.583149	0.238719	0.658349	0.121956	0.0444595	0.000159091	0.000224162	0.000266569	0.000195509	0.103175	0.971092	0.943301	0.0147059	1
F41B5.4	F41B5.4	cyp-33C3	chrV:2242777-2244873	-0.115036	-0.301104	0.188986	-1.25585	-0.853479	-0.509398	-0.560365	-1.42501	-0.164363	0.112188	-0.0055082	-0.997186	0.851073	0.531685	0.817946	0.000420423	0.00180801	0.0325796	0.0608616	0.000195509	0.655006	0.697849	0.997392	0.000410921	1
F41C3.5	F41C3.5	F41C3.5	chrII:4737616-4739906	-0.13028	-0.110021	0.0400375	-0.741363	-0.460909	-0.406722	-0.29033	-1.0372	-0.356754	0.645912	-0.153339	-0.479531	0.658083	0.727664	0.965518	0.00224753	0.000711642	0.0133792	0.114051	0.000195509	0.0174092	0.000370343	0.803863	0.0327692	1
F41E6.5	F41E6.5	F41E6.5	chrV:8603563-8606128	-0.304623	-0.877178	-0.55305	-1.95742	-0.525968	-1.95241	-0.77366	-3.02849	0.723882	0.372106	0.270288	-1.17329	0.672538	0.153351	0.49059	0.0100257	0.175047	0.000224162	0.0935788	0.000527029	0.128559	0.370396	0.89924	0.0963458	1
F41G3.6	F41G3.6	F41G3.6	chrII:6742911-6744265	-0.213745	-0.148652	-0.167045	-0.492177	-0.622959	-0.720914	-0.576015	-1.06394	-0.0966081	0.312249	-0.066314	-0.25855	0.349988	0.635569	0.704954	0.0223607	0.000159091	0.000224162	0.0016625	0.000195509	0.619415	0.0212635	0.955338	0.227761	1
F41H10.3	F41H10.3	F41H10.3	chrIV:5369805-5377275	-0.169827	-0.262923	0.113878	-0.642417	-1.01228	-0.599152	-0.729662	-0.977495	-0.13388	0.109755	0.0398861	-0.424095	0.728158	0.587611	0.93819	0.0390644	0.000159091	0.0446474	0.0558367	0.0140736	0.593939	0.632365	0.983761	0.116029	1
F41H10.8	F41H10.8	elo-6	chrIV:5386626-5388561	-0.414513	0.0727955	-1.09546	-1.3115	-0.975074	-1.82569	-2.07767	-3.2076	0.873247	0.523035	0.10685	-1.6382	0.00766068	0.843752	0.0011785	0.000420423	0.000159091	0.000224162	0.000266569	0.000195509	0.000607597	0.000370343	0.922598	0.000410921	1
F42A10.7	F42A10.7	F42A10.7	chrIII:6177914-6178702	-2.75193	-1.73206	-3.49266	-2.83626	-4.43268	-4.16795	-5.17052	-5.26893	0.378074	-0.674893	-1.22821	-3.13079	0.00186072	0.00282857	0.0011785	0.000420423	0.000159091	0.000224162	0.000266569	0.000195509	0.128996	0.000370343	0.0012554	0.000410921	1
F42A9.4	F42A9.4	cyp-33E3	chrIV:8615021-8616021	-0.337094	0.432915	-0.960231	-0.714091	-0.7632	-0.854007	-1.32107	-1.93464	0.47737	0.296674	-0.177169	-0.889161	0.619676	1	0.248883	1	0.0415034	0.0220484	0.00658603	0.314116	1	0.43635	1	1	1
F42F12.3	F42F12.3	F42F12.3	chrX:12350587-12351746	-0.11504	0.174457	-0.394266	-0.272043	-0.717655	-0.676319	-0.994811	-1.12096	0.198855	0.365162	-0.114709	-0.469841	0.797598	0.715362	0.36394	0.348535	0.000711642	0.000224162	0.000494941	0.000195509	0.507766	0.0735592	0.946892	0.0385405	1
F42F12.4	F42F12.4	F42F12.4	chrX:12351977-12352977	-0.322053	-0.125779	-0.782835	-0.567946	-0.562415	-0.596721	-1.01937	-1.03689	0.210257	0.0727596	-0.384452	-0.299882	0.460395	0.850886	0.0402228	0.0741356	0.0284748	0.0202276	0.00110962	0.000527029	0.56551	0.81899	0.662727	0.320762	1
F42G10.1	F42G10.1	F42G10.1	chrX:10018045-10022304	-0.363695	-0.402395	-0.61465	-1.87726	-0.946997	-0.69422	-1.19509	-2.13969	-0.0826154	1.21146	-0.458995	-1.59282	0.14316	0.2306	0.0344082	0.000420423	0.000159091	0.000224162	0.000266569	0.000195509	0.766875	0.000370343	0.322578	0.000410921	1
F42G9.7	F42G9.7	snt-2	chrIII:786697-793687	-0.157007	-0.214034	-0.399028	-1.05508	-0.756279	-0.250187	-0.995562	-1.08387	0.248154	0.119561	-0.350877	-0.961563	0.695495	0.612291	0.343708	0.000420423	0.000445397	0.255493	0.000708949	0.000195509	0.394132	0.598269	0.633091	0.000410921	1
F43C1.2	F43C1.2	mpk-1	chrIII:4216769-4228094	-0.235423	-0.196667	-0.193931	-0.624339	-0.85365	-0.657454	-0.812496	-1.084	-0.00518092	0.182498	-0.0114207	-0.345618	0.286261	0.463044	0.617727	0.00544302	0.000159091	0.000224162	0.000266569	0.000195509	0.979289	0.207987	0.992251	0.115143	1
F43C11.7	F43C11.7	F43C11.7	chrII:2335932-2337694	-0.978117	-0.975607	-1.55091	-3.09668	-3.03284	-3.03445	-3.5853	-5.09956	-1.06192	-0.631883	-2.41255	-3.7971	0.00186072	0.00282857	0.0011785	0.000420423	0.000159091	0.000224162	0.000266569	0.000195509	0.00160564	0.00362706	0.0012554	0.000410921	1
F43D2.2	F43D2.2	F43D2.2	chrV:14635581-14637751	-0.304952	-0.109106	-0.399415	-0.898677	-1.03497	-1.00131	-1.12858	-1.78858	0.0568014	0.739798	-0.16205	-0.596975	0.163488	0.779649	0.174163	0.000420423	0.000159091	0.000224162	0.000266569	0.000195509	0.811772	0.000370343	0.867804	0.00328799	1
F43D9.3	F43D9.3	F43D9.3	chrIII:10507114-10518057	-0.181974	-0.134591	-0.0714576	-0.628465	-0.865264	-0.600389	-0.754926	-1.09289	-0.151301	0.0839653	-0.113146	-0.499296	0.459776	0.679364	0.923096	0.00349174	0.000159091	0.000224162	0.000266569	0.000195509	0.42374	0.61898	0.908163	0.0100071	1
F43E2.5	F43E2.5	msra-1	chrII:7359960-7364107	-0.373558	-1.06623	-0.496151	-0.960384	-0.566163	-0.652774	-0.688647	-0.546198	0.0259029	-0.00942244	-0.0735231	0.0231546	0.180809	0.00282857	0.138091	0.000420423	0.00616875	0.00233937	0.00963433	0.0530234	0.938305	0.97287	0.967975	0.951246	1
F43E2.7	F43E2.7	mtch-1	chrII:7371783-7374174	-0.131906	-0.10133	-0.0903144	-0.495815	-0.617471	-0.61212	-0.575534	-1.00597	-0.131767	0.256705	-0.0604504	-0.316185	0.633154	0.766882	0.891854	0.0403021	0.000159091	0.000224162	0.0019989	0.000195509	0.465161	0.0593456	0.956568	0.182825	1
F43G6.1	F43G6.1	dna-2	chrII:11778150-11782482	-0.218511	-0.40232	-0.0105065	-0.892899	-0.952143	-0.868913	-0.744796	-1.35796	-0.0836748	0.041638	0.0555034	-0.524142	0.326478	0.0386941	0.994042	0.000420423	0.000159091	0.000224162	0.000266569	0.000195509	0.672396	0.82032	0.963786	0.00902159	1
F43G6.9	F43G6.9	patr-1	chrII:11774663-11777945	-0.28008	-0.314618	-0.0925455	-0.644663	-1.03977	-0.75635	-0.852668	-1.08596	-0.140065	0.140725	-0.0201869	-0.317323	0.163672	0.14642	0.884862	0.00437673	0.000159091	0.000224162	0.000266569	0.000195509	0.417348	0.331782	0.986712	0.179131	1
F43G9.4	F43G9.4	F43G9.4	chrI:8609920-8612602	-0.178901	-0.266304	-0.108601	-0.455462	-0.57382	-0.848103	-0.504302	-1.03689	-0.133813	0.152448	-0.111389	-0.213766	0.611311	0.484551	0.907328	0.132552	0.00157333	0.000224162	0.0446561	0.000195509	0.605551	0.476964	0.940549	0.500553	1
F44A2.1	F44A2.1	tag-153	chrV:9323210-9333064	-0.179517	-0.232028	-0.0431959	-0.804537	-0.750095	-0.615612	-0.614094	-1.18697	-0.0261725	0.16541	0.0380594	-0.540639	0.644485	0.540135	0.974797	0.0214587	0.000159091	0.0103083	0.00901608	0.000834011	0.928205	0.441158	0.981369	0.11906	1
F44B9.7	F44B9.7	mdt-30	chrIII:8022462-8028042	-0.234553	-0.243165	-0.0187722	-0.708734	-0.933899	-0.70523	-0.718931	-1.1696	-0.145247	0.161099	0.009135	-0.428455	0.36928	0.461383	0.988241	0.00853641	0.000159091	0.000224162	0.000266569	0.000195509	0.494833	0.387585	0.994022	0.115072	1
F44B9.8	F44B9.8	F44B9.8	chrIII:8028132-8029649	-0.264382	-0.184219	-0.252625	-0.470251	-0.804602	-0.88151	-0.793012	-1.16647	-0.216908	0.164612	-0.191797	-0.280828	0.199837	0.499717	0.430827	0.0295472	0.000159091	0.000224162	0.000266569	0.000195509	0.195436	0.256083	0.720347	0.204884	1
F44C4.3	F44C4.3	cpr-4	chrV:6614673-6615845	-0.529928	-0.585678	-1.54212	-2.25024	-0.442386	-1.21842	-1.45367	-2.88234	0.651775	0.185265	-0.572008	-2.23566	0.00186072	0.00282857	0.0011785	0.000420423	0.000580816	0.000224162	0.000266569	0.000195509	0.000607597	0.196208	0.0285595	0.000410921	1
F44C4.4	F44C4.4	gon-14	chrV:6606434-6611163	-0.143243	-0.146721	-0.0834154	-0.96711	-0.782787	-0.524662	-0.723533	-1.343	0.0809244	0.499081	0.0689976	-0.602374	0.571369	0.622837	0.895621	0.000420423	0.000159091	0.000777003	0.000266569	0.000195509	0.668061	0.000370343	0.948026	0.00277264	1
F44D12.9	F44D12.9	ent-4	chrIV:10017424-10021286	0.0583337	-0.312188	-0.0902852	-0.776301	-1.1166	-1.31417	-1.2608	-1.77227	0.326455	0.18117	-0.159833	-0.85772	0.925509	0.48699	0.941351	0.00853641	0.000159091	0.000224162	0.000266569	0.000195509	0.316366	0.475423	0.923279	0.000410921	1
F44E2.2	F44E2.2	retr-1	chrIII:8853802-8861102	-0.2387	-0.240565	-0.173586	-0.621444	-1.07028	-0.970419	-1.00536	-1.35058	-0.378234	-0.0885216	-0.316203	-0.623734	0.311687	0.32564	0.676075	0.00871846	0.000159091	0.000224162	0.000266569	0.000195509	0.0100936	0.582001	0.291462	0.00250639	1
F44E7.2	F44E7.2	F44E7.2	chrV:5770454-5771767	-0.25843	-0.213043	-0.212568	-0.906012	-0.653874	-0.797336	-0.608407	-1.48787	-0.177021	0.537924	-0.0823391	-0.403415	0.327447	0.505756	0.656355	0.000420423	0.000159091	0.000224162	0.00618455	0.000195509	0.432196	0.000370343	0.951774	0.0494306	1
F44E7.4	F44E7.4	F44E7.4	chrV:5772825-5776953	-0.132354	-0.295795	0.0676869	-0.931522	-0.95272	-0.735319	-0.752715	-1.37016	-0.183908	0.0871216	-0.0373988	-0.748472	0.63887	0.203286	0.926312	0.000420423	0.000159091	0.000224162	0.000266569	0.000195509	0.27648	0.595028	0.971477	0.000410921	1
F44F1.7	F44F1.7	vet-6	chrI:13269994-13272781	0.113141	0.178105	0.331872	-0.336137	-0.874315	-0.545476	-0.657125	-1.05659	-0.513267	0.441776	-0.128309	-0.319134	0.754664	0.641909	0.368243	0.157847	0.000159091	0.00333988	0.00282846	0.000195509	0.0075856	0.00742083	0.91097	0.130351	1
F44F4.2	F44F4.2	egg-3	chrII:10880927-10884462	-0.282904	-0.269233	-0.309939	-0.969286	-0.923653	-0.923262	-0.950716	-1.62273	-0.062051	0.271364	-0.178057	-0.701755	0.146171	0.251131	0.263975	0.000420423	0.000159091	0.000224162	0.000266569	0.000195509	0.741597	0.0458585	0.745363	0.000760441	1
F45B8.1	F45B8.1	rgs-11	chrX:14964582-14965933	-0.149754	0.0282076	-0.173903	-0.243745	-0.604985	-0.830385	-0.629015	-1.10183	-0.167656	0.553776	-0.160287	-0.117716	0.647152	0.95747	0.754967	0.330805	0.000445397	0.000224162	0.00685742	0.000195509	0.478191	0.00100813	0.882172	0.630597	1
F45C12.12	F45C12.12	btb-7	chrII:1713257-1714395	-0.358398	-0.255683	-0.351062	-0.560073	-0.770468	-0.85951	-0.763027	-1.162	-0.25129	0.609222	-0.129741	0.0306773	0.409223	0.632501	0.540374	0.0638332	0.00284379	0.000777003	0.0121276	0.000195509	0.466793	0.00946903	0.946403	0.932963	1
F45C12.15	F45C12.15	ceh-83	chrII:1733679-1736533	-0.270626	-0.286044	-0.31385	-0.879315	-1.01352	-0.9777	-1.0559	-1.56655	-0.101455	0.445484	-0.122141	-0.516722	0.353268	0.408599	0.439039	0.000420423	0.000159091	0.000224162	0.000266569	0.000195509	0.710432	0.00829303	0.933118	0.0133019	1
F45C12.2	F45C12.2	ceh-82	chrII:1732275-1733291	-0.220183	0.458962	-0.574472	-0.131587	-0.425866	-0.922946	-0.760055	-1.5028	-0.111378	0.198097	-0.229222	-0.531184	0.761565	0.471067	0.34301	1	0.212523	0.0104311	0.0476755	0.00310534	0.822964	0.61428	0.885589	0.178385	1
F45D11.14	F45D11.14	F45D11.14	chrII:1004615-1006475	-0.632725	-0.192875	-0.529689	-0.352092	-0.14676	-1.27835	-0.0650115	-1.44865	-1.00067	0.151893	0.00308623	-0.198321	1	1	1	1	1	0.00751078	1	0.000195509	0.0171811	1	1	1	1
F45D11.9	F45D11.9	fbxc-42	chrII:991648-993638	-0.511227	-0.249395	-0.383049	-0.704131	-1.01376	-1.15802	-0.886761	-1.60889	-0.328198	0.773665	-0.171168	-0.381797	0.128451	0.632501	0.42784	0.0169248	0.000159091	0.000224162	0.00110962	0.000195509	0.304115	0.00130248	0.907627	0.163175	1
F45D3.4	F45D3.4	F45D3.4	chrV:12552210-12553229	0.117608	-0.53836	0.494682	-0.626647	-0.219437	-1.05934	0.157832	-1.14692	-1.00192	0.090849	-0.629316	-0.60466	0.672833	0.00282857	0.0318894	0.0062369	0.118172	0.000224162	0.44669	0.000195509	0.000607597	0.572871	0.004963	0.00373803	1
F45D3.5	F45D3.5	sel-1	chrV:12560724-12563386	-0.210322	-0.22759	-0.0984888	-0.802796	-0.759964	-0.698997	-0.648312	-1.27294	-0.231441	0.176203	-0.151138	-0.656406	0.361996	0.36658	0.868617	0.000420423	0.000159091	0.000224162	0.000266569	0.000195509	0.149195	0.216063	0.810643	0.00195061	1
F45E4.10	F45E4.10	nrde-4	chrIV:7644889-7654293	-0.138638	-0.243229	-0.0336497	-0.491404	-0.710338	-0.763363	-0.606078	-1.01055	-0.216775	0.0795533	-0.175796	-0.366782	0.747131	0.54635	0.983255	0.168641	0.000445397	0.00174139	0.0153876	0.00464422	0.397639	0.739974	0.871114	0.304664	1
F45F2.10	F45F2.10	F45F2.10	chrV:8513561-8518657	-0.182332	-0.238432	0.106431	-0.833291	-1.004	-0.783167	-0.716053	-1.37683	-0.283095	0.0890178	-0.0192544	-0.686849	0.444108	0.335644	0.845342	0.000420423	0.000159091	0.000224162	0.000266569	0.000195509	0.0641752	0.568205	0.987985	0.00137472	1
F45F2.11	F45F2.11	F45F2.11	chrV:8518923-8520805	-0.240104	-0.381324	0.0491501	-0.85348	-1.02689	-0.894703	-0.738444	-1.36649	-0.265089	0.100395	-0.00381477	-0.503873	0.275798	0.0722296	0.953383	0.000420423	0.000159091	0.000224162	0.000266569	0.000195509	0.119235	0.53658	0.996674	0.0113348	1
F45G2.3	F45G2.3	exo-1	chrIII:13423682-13427715	-0.170706	-0.200057	-0.143519	-0.571921	-0.655206	-0.742532	-0.628235	-1.11352	-0.129562	0.185081	-0.186823	-0.337014	0.651961	0.635569	0.862195	0.147978	0.000159091	0.000603652	0.0152771	0.00369726	0.642093	0.39401	0.863597	0.40215	1
F45H11.3	F45H11.3	hpo-35	chrI:10374813-10379626	-0.0418602	-0.203619	0.211132	-0.664199	-0.844938	-0.559204	-0.593034	-1.01825	-0.175956	0.165343	0.0451474	-0.418511	0.907006	0.462307	0.595423	0.00140429	0.000159091	0.000777003	0.00183013	0.000195509	0.334303	0.269765	0.970879	0.0391716	1
F46B6.5	F46B6.5	F46B6.5	chrV:9779549-9783064	-0.165174	-0.222511	0.0768471	-0.709429	-0.747446	-0.665744	-0.506524	-1.15207	-0.207814	0.166537	-0.00179714	-0.536416	0.502266	0.389562	0.908205	0.000776421	0.000159091	0.000224162	0.00522619	0.000195509	0.209565	0.250575	0.997668	0.0122383	1
F46C3.4	F46C3.4	F46C3.4	chrX:11436123-11437747	-0.419358	-0.323476	-0.503325	-0.970354	-1.24503	-1.17093	-1.32475	-1.80417	-0.259444	0.728891	-0.462966	-0.528398	0.363924	0.542302	0.313647	0.00417443	0.000159091	0.000224162	0.000266569	0.000195509	0.481772	0.00546409	0.510035	0.0698941	1
F46E10.10	F46E10.10	mdh-1	chrV:6515275-6516528	-0.30832	-0.260965	-0.269732	-0.867987	-0.719569	-0.471762	-0.680608	-1.07883	-0.000561225	0.453255	0.0998304	-0.300918	0.178208	0.294753	0.42721	0.000420423	0.000159091	0.00535748	0.000266569	0.000195509	0.997876	0.000370343	0.904029	0.221773	1
F46F11.10	F46F11.10	F46F11.10	chrI:5620776-5624475	-0.138761	-0.0924358	-0.231864	-0.622054	-0.437461	-0.616214	-0.530454	-1.14332	-0.0446486	0.328777	-0.116471	-0.326426	0.745523	0.890057	0.72953	0.0696777	0.0358379	0.0141813	0.0623229	0.000684347	0.900081	0.216063	0.948026	0.338291	1
F46F11.2	F46F11.2	cey-2	chrI:5619566-5620668	-0.307457	-0.304542	-0.162233	-0.608029	-0.829547	-0.816762	-0.684259	-1.12083	-0.247194	0.267877	-0.0424775	-0.222788	0.49297	0.258624	0.832046	0.0401872	0.000159091	0.000224162	0.000494941	0.000527029	0.290283	0.105176	0.970742	0.490456	1
F46F11.9	F46F11.9	F46F11.9	chrI:5610373-5616402	-0.0230551	-0.225819	0.110498	-0.884262	-0.722758	-0.559175	-0.589814	-1.2146	0.0679531	0.206101	0.0962435	-0.670262	0.946695	0.3978	0.844766	0.000420423	0.000159091	0.000224162	0.00110962	0.000195509	0.736957	0.144965	0.925236	0.00107477	1
F46F2.3	F46F2.3	F46F2.3	chrX:15259582-15260290	-3.52229	-1.54216	-4.69004	-3.68658	-4.14864	-1.74659	-5.29314	-3.84569	2.74556	2.70555	1.52256	-1.28969	0.00186072	0.00282857	0.0011785	0.000420423	0.000159091	0.000224162	0.000266569	0.000195509	0.000607597	0.000370343	0.020561	0.00328799	1
F47A4.2	F47A4.2	dpy-22	chrX:9810230-9822273	-0.113912	-0.00303839	0.318305	-0.558438	-1.01245	-0.0932885	-0.58465	-0.643651	-0.255964	-0.00892325	0.138669	-0.605222	0.655108	0.993038	0.247222	0.0103684	0.000159091	0.621952	0.00129949	0.00140922	0.110742	0.962952	0.855683	0.00195061	1
F47B10.1	F47B10.1	suca-1	chrX:10897671-10900116	-0.178326	0.0252205	-0.205655	-0.550756	-1.03067	-0.426263	-1.05757	-0.949845	0.235117	0.506465	0.147827	-0.312197	0.457486	0.978187	0.58024	0.0143748	0.000159091	0.00751078	0.000266569	0.000195509	0.156757	0.000370343	0.834125	0.142145	1
F47B10.9	F47B10.9	F47B10.9	chrX:10912153-10914075	-0.0235827	-0.0386982	0.183333	-0.24118	-0.770222	-0.936054	-0.565299	-1.13828	-0.239214	0.371916	-0.147143	-0.181537	0.970144	0.955247	0.820784	0.411008	0.00180801	0.000224162	0.0486508	0.000195509	0.470436	0.0846383	0.93062	0.488599	1
F47E1.4	F47E1.4	F47E1.4	chrX:9062833-9066657	0.00481041	-0.416156	0.395082	-0.690669	-0.162386	-0.757059	0.220775	-1.02682	-0.245921	-0.220731	-0.208613	-0.586392	0.990223	0.237369	0.325466	0.00760169	0.490062	0.000224162	0.428505	0.000195509	0.39105	0.293449	0.841648	0.00537327	1
F47G3.3	F47G3.3	F47G3.3	chrX:2375996-2379059	-0.232212	-0.260647	-0.292503	-0.725103	-0.910666	-0.830519	-0.97041	-1.29163	-0.207494	0.45028	-0.151548	-0.319196	0.440665	0.471067	0.490401	0.00169476	0.000159091	0.000224162	0.000266569	0.000195509	0.38708	0.0112282	0.902062	0.142585	1
F47H4.2	F47H4.2	F47H4.2	chrV:17353322-17360317	-0.022758	0.0934374	-0.187265	-0.594608	-0.795636	-0.735562	-0.937732	-1.39007	0.128756	-0.290839	-0.0516504	-1.30141	1	0.865921	1	0.0110491	0.000580816	0.000777003	0.00129949	0.000195509	1	0.175183	1	0.000410921	1
F48A11.4	F48A11.4	F48A11.4	chrII:213190-216623	-0.102532	-0.191586	-0.112835	-0.51847	-0.619409	-0.689147	-0.629717	-1.01491	0.013716	0.0731556	-0.0908358	-0.349161	0.719376	0.526189	0.851089	0.0167677	0.000159091	0.000224162	0.00148518	0.000195509	0.953007	0.682806	0.937006	0.092797	1
F48E8.1	F48E8.1	lon-1	chrIII:5474475-5478382	-0.168221	-0.441538	-0.276546	-0.817583	-0.876651	-0.768266	-0.984074	-1.14353	-0.376551	0.719092	-0.462465	-0.132518	0.545073	0.0550509	0.458176	0.000420423	0.000159091	0.000224162	0.000266569	0.000195509	0.0326738	0.000370343	0.160818	0.596759	1
F48E8.4	F48E8.4	F48E8.4	chrIII:5453605-5459668	-0.129371	-0.39077	0.146893	-0.908172	-0.692124	-0.535616	-0.416878	-1.05064	-0.159139	-0.089683	0.00894631	-0.666377	0.623329	0.0516827	0.757891	0.000420423	0.000159091	0.00203886	0.0315442	0.000195509	0.385797	0.586989	0.993989	0.000410921	1
F48E8.7	F48E8.7	skpt-1	chrIII:5446508-5448419	-0.0863933	-0.322505	0.152183	-0.671737	-0.719117	-0.696838	-0.481167	-1.0457	-0.142814	0.125409	0.0602949	-0.30921	0.768655	0.155882	0.734885	0.00250111	0.000159091	0.000224162	0.0095132	0.000195509	0.433523	0.420603	0.956662	0.147842	1
F49B2.2	F49B2.2	fbxb-67	chrI:14297288-14298326	-0.0465406	-0.0540068	-0.349306	-0.680146	-0.359144	-0.953553	-0.65707	-1.57367	0.167634	0.665549	-0.238753	-0.53891	0.941397	0.942909	0.552725	0.0223607	0.173525	0.000224162	0.0343752	0.000195509	0.646239	0.00409794	0.853892	0.0425834	1
F49C12.1	F49C12.1	F49C12.1	chrIV:9294898-9296406	-0.056195	-1.29757	-0.163683	-0.859176	-0.00763722	-1.45131	-0.0986844	-1.04761	0.109145	-0.986808	-0.0722285	-0.625281	1	0.0226562	1	0.0217645	1	0.00233937	1	0.00611816	1	0.0149005	1	0.0590978	1
F49C12.2	F49C12.2	F49C12.2	chrIV:9297959-9299245	-0.330478	-1.62237	-0.639136	-2.00642	0.178624	-1.80904	-0.105383	-2.18271	0.364055	-1.19762	-0.291041	-1.32783	0.571675	0.00282857	1	0.000420423	1	0.000224162	1	0.000195509	1	0.000370343	1	0.000410921	1
F49C12.3	F49C12.3	F49C12.3	chrIV:9300388-9301951	0.141062	-0.93105	-0.324765	-1.49437	-0.157109	-1.11448	-0.562982	-1.64265	0.532379	-0.721416	-0.195339	-0.941122	1	0.0347838	1	0.00196912	1	0.00143038	1	0.00140922	1	0.0143868	1	0.015222	1
F49C12.4	F49C12.4	F49C12.4	chrIV:9302664-9304094	-0.223929	-1.7292	-0.172722	-1.50942	0.184487	-1.70788	0.223772	-1.49352	-0.0807191	-1.40014	-0.189769	-0.576663	1	0.00282857	1	0.000420423	1	0.000224162	1	0.000195509	1	0.000370343	1	0.067341	1
F49C12.5	F49C12.5	F49C12.5	chrIV:9304916-9307165	0.041171	-1.34537	0.0459992	-1.24007	0.0472603	-1.1537	0.0511786	-1.05309	-0.0652897	-1.13887	-0.0494554	-0.608214	1	0.00282857	1	0.000420423	1	0.0012726	1	0.00112895	1	0.000370343	1	0.027088	1
F49C12.8	F49C12.8	rpn-7	chrIV:9316630-9319286	-0.171387	-0.136265	-0.0481596	-0.634648	-0.663018	-0.587454	-0.539997	-1.08546	-0.288248	0.326516	-0.10247	-0.374877	0.520824	0.644857	0.954423	0.00798502	0.000159091	0.000224162	0.00330189	0.000195509	0.0666199	0.0114142	0.902062	0.106289	1
F49E11.10	F49E11.10	scl-2	chrIV:13057677-13059092	-0.909472	-0.853778	-0.894949	-3.07543	-1.29826	-1.88918	-1.28329	-4.09963	-0.662024	-0.554552	-1.84999	-3.47729	0.00186072	0.00282857	0.0011785	0.000420423	0.000159091	0.000224162	0.000266569	0.000195509	0.000607597	0.000370343	0.0012554	0.000410921	1
F49E12.1	F49E12.1	F49E12.1	chrII:8399842-8404850	-0.144584	-0.208983	0.0333178	-0.668933	-0.848332	-0.776502	-0.670464	-1.2357	-0.43093	0.587974	-0.204594	-0.387178	0.580489	0.41734	0.971848	0.00275884	0.000159091	0.000224162	0.000266569	0.000195509	0.00370528	0.000370343	0.65925	0.0811204	1
F49E7.1	F49E7.1	rme-6	chrX:1097151-1103320	-0.187596	-0.27914	-0.0671033	-0.693632	-0.895971	-0.606023	-0.7761	-1.01754	-0.129854	0.299622	-0.0246481	-0.407143	0.570553	0.394016	0.94251	0.0134089	0.000159091	0.00189196	0.00110962	0.000195509	0.609245	0.0652924	0.988125	0.0985189	1
F49E8.1	F49E8.1	nprl-2	chrIV:7556667-7558761	-0.126821	-0.140345	-0.0882242	-0.590626	-0.569624	-0.609738	-0.53114	-1.05834	-0.0962921	0.378899	-0.0914818	-0.319949	0.635088	0.663189	0.895621	0.00602956	0.000159091	0.000224162	0.00565348	0.000195509	0.626851	0.00386362	0.933845	0.124016	1
F49E8.3	F49E8.3	pam-1	chrIV:7543980-7551511	-0.300757	-0.189191	-0.153076	-0.939402	-1.03122	-0.66302	-0.8834	-1.4128	-0.161408	0.353063	-0.00632753	-0.673255	0.458575	0.559476	0.790018	0.000776421	0.000159091	0.000603652	0.000266569	0.000195509	0.580231	0.00238501	0.995099	0.00941383	1
F49H12.6	F49H12.6	acl-4	chrX:2065037-2070460	-0.203737	-0.283702	-0.0854548	-0.611784	-1.02523	-0.844174	-0.907088	-1.17168	-0.0516027	0.54194	0.0455798	-0.311791	0.381949	0.236856	0.897471	0.0062369	0.000159091	0.000224162	0.000266569	0.000195509	0.797123	0.000370343	0.969578	0.164201	1
F52B5.2	F52B5.2	F52B5.2	chrI:8315901-8318252	-0.227801	-0.22863	-0.184138	-0.559597	-0.802877	-0.981861	-0.759411	-1.31178	-0.235826	0.182758	-0.2209	-0.417185	0.297181	0.374074	0.642755	0.0107222	0.000159091	0.000224162	0.000266569	0.000195509	0.140277	0.200426	0.633399	0.0450969	1
F52B5.5	F52B5.5	cep-1	chrI:8324119-8328858	-0.301722	-0.29465	-0.424659	-0.72592	-0.815584	-0.869636	-0.938473	-1.29989	-0.112392	0.17724	-0.159482	-0.49031	0.177413	0.317734	0.151949	0.00544302	0.000159091	0.000224162	0.000266569	0.000195509	0.614893	0.324567	0.857369	0.0405154	1
F52B5.7	F52B5.7	F52B5.7	chrI:8313227-8315344	-0.0617348	0.0626701	-0.248718	-0.478504	-0.487921	-0.473138	-0.673619	-1.01145	-0.0654188	0.579678	-0.138052	-0.158772	0.899702	0.918665	0.664189	0.0707675	0.0179863	0.0222638	0.0121276	0.000195509	0.840678	0.00158039	0.930524	0.542336	1
F52C12.1	F52C12.1	F52C12.1	chrIV:1959851-1964717	-0.184672	-0.223509	-0.0025085	-0.678114	-0.725097	-0.573653	-0.543474	-1.02736	-0.0329002	0.287174	0.0585522	-0.259907	0.605492	0.565594	0.997078	0.0435969	0.000159091	0.0149804	0.0278507	0.0024643	0.915522	0.156997	0.970742	0.461978	1
F52C12.4	F52C12.4	F52C12.4	chrIV:1923570-1946203	-0.154371	-0.281362	0.173339	-0.716272	-1.06232	-0.551961	-0.737107	-0.98393	-0.318823	-0.141772	-0.0275458	-0.673261	0.548696	0.261163	0.697428	0.000420423	0.000159091	0.000948716	0.000266569	0.000195509	0.0557331	0.350903	0.984672	0.000410921	1
F52C9.8	F52C9.8	pqe-1	chrIII:5311245-5321732	-0.14602	-0.204524	0.073547	-0.667865	-0.837554	-0.580551	-0.618434	-1.04332	-0.154168	0.0351012	-0.0199919	-0.547761	0.6327	0.519044	0.933881	0.01188	0.000159091	0.00174139	0.00250579	0.000195509	0.445645	0.872427	0.988499	0.0295649	1
F52D2.12	F52D2.12	F52D2.12	chrX:1978070-1980896	-0.243806	-0.237745	-0.188832	-0.864208	-1.23111	-0.824275	-1.17596	-1.44488	0.0854427	0.397783	0.0967905	-0.448432	0.433296	0.512693	0.738454	0.000420423	0.000159091	0.000224162	0.000266569	0.000195509	0.767059	0.0214313	0.948026	0.0297056	1
F52D2.4	F52D2.4	gei-12	chrX:1986202-1989605	-0.239309	-0.273941	-0.184518	-0.959133	-1.10727	-0.965492	-1.05274	-1.64829	0.000825425	0.470613	-0.0210687	-0.553467	0.268965	0.272995	0.661002	0.000420423	0.000159091	0.000224162	0.000266569	0.000195509	0.99686	0.000370343	0.987985	0.00303015	1
F52D2.7	F52D2.7	F52D2.7	chrX:1962570-1966170	-0.214162	-0.170157	-0.366656	-0.507941	-0.903226	-0.93058	-1.05398	-1.26704	0.0469207	0.444824	-0.167176	-0.188832	0.511722	0.681305	0.356418	0.033637	0.000159091	0.000224162	0.000266569	0.000195509	0.875004	0.00887899	0.890648	0.418099	1
F52E1.1	F52E1.1	pos-1	chrV:8414084-8415255	-0.134825	-0.125394	-0.135705	-0.727501	-0.697231	-0.611308	-0.698521	-1.21298	-0.0170291	0.460678	0.0154151	-0.401127	0.715376	0.69296	0.812989	0.00437673	0.000159091	0.000948716	0.000266569	0.000195509	0.942273	0.000370343	0.98901	0.119806	1
F52E1.10	F52E1.10	vha-18	chrV:8411775-8413489	-0.0974723	-0.110537	-0.0814575	-0.487528	-0.517956	-0.695786	-0.502115	-1.07137	-0.0072674	0.308728	-0.0692438	-0.213506	0.732302	0.742906	0.902046	0.02543	0.000159091	0.000224162	0.00890621	0.000195509	0.972399	0.0211383	0.951774	0.334397	1
F52E1.13	F52E1.13	F52E1.13	chrV:8415687-8444773	-0.167051	-0.39463	-0.074512	-0.890674	-0.638102	-0.666414	-0.545882	-1.16164	-0.0688196	0.128987	-0.129899	-0.604626	0.525351	0.0495198	0.916529	0.000420423	0.000159091	0.000224162	0.00299225	0.000195509	0.721069	0.404192	0.858981	0.00646709	1
F52E10.1	F52E10.1	sdc-1	chrX:16275768-16282448	-0.111228	-0.327162	0.00852319	-0.861889	-1.03566	-0.763758	-0.916271	-1.29457	-0.25713	0.265079	-0.134415	-0.603158	0.710194	0.212654	0.995309	0.000420423	0.000159091	0.000224162	0.000266569	0.000195509	0.175983	0.0844759	0.890648	0.00107477	1
F52G2.2	F52G2.2	rsd-2	chrIV:13521969-13540265	-0.137734	-0.298064	0.00859462	-0.812953	-0.737297	-0.721969	-0.591339	-1.23581	-0.126906	0.140885	-0.123969	-0.575453	0.635036	0.260656	0.994679	0.000776421	0.000159091	0.000224162	0.0019989	0.000195509	0.532458	0.389414	0.883664	0.0126016	1
F52H2.6	F52H2.6	F52H2.6	chrX:2559726-2564145	-0.0238801	0.0325536	-0.116293	-0.330599	-0.865659	-0.639559	-0.956517	-1.00096	0.13	0.202093	0.0821367	-0.537721	0.959906	0.953605	0.887775	0.169621	0.000159091	0.000224162	0.000266569	0.000195509	0.638091	0.262384	0.95882	0.00537327	1
F53A2.4	F53A2.4	nud-1	chrIII:13341524-13342608	-0.405292	-0.224174	-0.420514	-0.577276	-0.897627	-0.989044	-0.912676	-1.34233	-0.236235	0.247485	-0.23933	-0.326782	0.0159037	0.394131	0.0743766	0.00818073	0.000159091	0.000224162	0.000266569	0.000195509	0.145634	0.0673872	0.578604	0.123867	1
F53A2.5	F53A2.5	dro-1	chrIII:13342683-13343337	-0.188579	-0.153253	-0.33249	-0.54703	-0.593479	-0.729269	-0.737481	-1.12303	0.0427178	0.282482	-0.152349	-0.364508	0.433701	0.629128	0.266808	0.0126228	0.000159091	0.000224162	0.000266569	0.000195509	0.842648	0.0485854	0.853767	0.0797512	1
F53A2.7	F53A2.7	F53A2.7	chrIII:13344916-13346866	-0.146471	-0.0833102	-0.181401	-0.693889	-0.621548	-0.608173	-0.656297	-1.21856	0.067564	0.536811	0.0990161	-0.301029	0.574309	0.810178	0.652641	0.00196912	0.000159091	0.00041934	0.000494941	0.000195509	0.719434	0.000370343	0.907468	0.188681	1
F53A3.2	F53A3.2	polh-1	chrIII:1945119-1950266	-0.259785	-0.26177	-0.139864	-0.610958	-0.672834	-0.694133	-0.553296	-1.04247	-0.126266	0.195194	-0.0479654	-0.296834	0.21036	0.299571	0.768828	0.00481318	0.000159091	0.000224162	0.00266541	0.000195509	0.510321	0.177558	0.967975	0.162237	1
F53A3.4	F53A3.4	pqn-41	chrIII:1905966-1943628	-0.231471	-0.26678	0.176735	-0.450807	-1.01159	-0.445519	-0.606258	-0.628569	-0.347988	-0.305169	0.0782637	-0.373104	0.282638	0.270196	0.671789	0.0423937	0.000159091	0.00521877	0.00148518	0.00406379	0.0259343	0.0176085	0.94484	0.0719525	1
F53A9.10	F53A9.10	tnt-2	chrX:8721556-8723552	-0.407508	-0.595874	-0.406	-1.44013	-1.51918	-1.22179	-1.51786	-2.06601	-0.0841222	0.354828	-0.335631	-1.10154	0.0136908	0.00282857	0.078176	0.000420423	0.000159091	0.000224162	0.000266569	0.000195509	0.652549	0.00785876	0.272804	0.000410921	1
F53C3.12	F53C3.12	bcmo-2	chrII:3908488-3910837	0.0745612	0.291755	-0.143717	-0.872028	-2.02458	-2.27228	-2.23506	-3.42219	0.972538	1.06584	0.504052	-1.63889	0.894183	0.499717	0.880525	0.00224753	0.000159091	0.000224162	0.000266569	0.000195509	0.000607597	0.000370343	0.397396	0.000410921	1
F53E10.4	F53E10.4	irg-3	chrV:2592547-2595089	-2.07862	-1.22193	-2.84285	-2.76111	-2.37502	-2.42398	-3.13279	-3.95161	0.780742	-1.09397	-1.27368	-4.34946	0.00186072	0.00282857	0.0011785	0.000420423	0.000159091	0.000224162	0.000266569	0.000195509	0.00445595	0.000370343	0.0012554	0.000410921	1
F53E4.1	F53E4.1	F53E4.1	chrV:15652437-15659067	-0.155469	-0.131222	-0.244806	-0.63776	-0.492125	-0.528539	-0.581091	-1.03402	0.0598823	0.171533	-0.106292	-0.436624	0.528732	0.665128	0.4618	0.00250111	0.000159091	0.000777003	0.00183013	0.000195509	0.761593	0.242035	0.907259	0.032255	1
F53F10.5	F53F10.5	npp-11	chrI:3817995-3821503	-0.251404	-0.196967	-0.0917202	-0.791066	-0.92446	-0.563847	-0.764838	-1.15635	-0.204918	0.250911	-0.0770965	-0.451562	0.219275	0.459659	0.882556	0.000420423	0.000159091	0.000224162	0.000266569	0.000195509	0.217485	0.0655613	0.943301	0.029269	1
F53F4.3	F53F4.3	F53F4.3	chrV:13592132-13593189	-0.311006	-0.194633	-0.422715	-0.417763	-0.592389	-0.852059	-0.704221	-1.07502	-0.137714	0.126343	-0.244066	-0.162919	0.0915798	0.492088	0.0881189	0.0603484	0.000159091	0.000224162	0.000266569	0.000195509	0.450357	0.422748	0.608818	0.483683	1
F53F8.3	F53F8.3	F53F8.3	chrV:20685682-20689529	-0.383569	-0.215757	-0.43245	-0.744585	-0.936432	-0.935622	-0.985194	-1.46354	-0.185702	0.652604	-0.206067	-0.250817	0.0393241	0.49242	0.11742	0.00109584	0.000159091	0.000224162	0.000266569	0.000195509	0.354777	0.000370343	0.775731	0.285888	1
F53G12.5	F53G12.5	mex-3	chrI:127296-134065	-0.285713	-0.178187	-0.244562	-0.957116	-0.982045	-0.755096	-0.940955	-1.5339	-0.0196107	0.418659	0.00552435	-0.619684	0.187631	0.515999	0.460936	0.000420423	0.000159091	0.000224162	0.000266569	0.000195509	0.926776	0.000370343	0.995039	0.00581999	1
F53G2.7	F53G2.7	mnat-1	chrII:2473523-2479090	-0.390654	-0.240527	-0.40234	-0.780347	-1.26748	-0.930232	-1.27963	-1.46906	-0.293438	0.301856	-0.217727	-0.542741	0.0209662	0.36658	0.112604	0.000420423	0.000159091	0.000224162	0.000266569	0.000195509	0.0780578	0.0265442	0.689554	0.00514816	1
F53H1.4	F53H1.4	F53H1.4	chrIV:1310163-1328239	-0.232271	-0.276416	0.0417471	-0.807166	-1.03618	-0.724064	-0.762853	-1.2536	-0.237149	0.0876161	-0.0782095	-0.625195	0.27963	0.236856	0.960823	0.000420423	0.000159091	0.000224162	0.000266569	0.000195509	0.14048	0.582517	0.93943	0.00250639	1
F53H4.1	F53H4.1	csb-1	chrX:15861292-15865912	-0.256345	-0.371117	0.0211317	-0.83716	-1.06643	-0.887647	-0.791606	-1.3497	-0.171252	0.294127	0.0541753	-0.446296	0.33	0.182593	0.987181	0.000420423	0.000159091	0.000224162	0.000266569	0.000195509	0.453692	0.0652924	0.970059	0.0258286	1
F54A3.2	F54A3.2	F54A3.2	chrII:2243650-2254369	-0.148914	-0.239295	0.158064	-0.798187	-0.760463	-0.452753	-0.455578	-1.00908	0.0264256	0.173906	0.143384	-0.46729	0.606901	0.411402	0.756811	0.000420423	0.000159091	0.00535748	0.0273451	0.000195509	0.916586	0.276514	0.881678	0.0186438	1
F54A5.1	F54A5.1	hmbx-1	chrI:989670-992163	-0.185349	-0.133869	0.0423396	-0.396165	-1.00518	-0.648764	-0.780141	-0.909534	-0.283053	0.0803321	-0.0657518	-0.380927	0.66081	0.797304	0.9769	0.135742	0.000159091	0.00189196	0.00266541	0.000195509	0.322366	0.747654	0.969957	0.0916244	1
F54C8.2	F54C8.2	cpar-1	chrIII:9434073-9441460	-0.495593	-0.399439	-0.407682	-0.701143	-1.19565	-1.19844	-1.1076	-1.50019	-0.248681	0.241898	-0.0818859	-0.288377	0.118437	0.39628	0.496117	0.0909681	0.000159091	0.000224162	0.000708949	0.000195509	0.423548	0.372576	0.968647	0.521842	1
F54C8.3	F54C8.3	emb-30	chrIII:9434073-9441460	-0.131069	-0.209995	0.0527918	-0.598695	-0.878128	-0.819628	-0.695122	-1.20673	-0.197411	-0.0155872	-0.131628	-0.563039	0.702416	0.57836	0.961361	0.0412128	0.000159091	0.000224162	0.00266541	0.000195509	0.360704	0.944506	0.902062	0.0325165	1
F54C9.8	F54C9.8	puf-5	chrII:8575540-8577722	-0.226819	-0.275323	-0.183851	-1.10264	-1.00063	-0.813149	-0.957602	-1.63991	0.113816	0.586311	0.116466	-0.507609	0.413111	0.253583	0.674958	0.000420423	0.000159091	0.000224162	0.000266569	0.000195509	0.542974	0.000370343	0.87708	0.033329	1
F54D10.5	F54D10.5	F54D10.5	chrII:3807095-3808223	-0.0843537	-0.0636048	-0.209435	-0.501474	-0.498978	-0.571945	-0.624337	-1.00867	0.121943	0.457456	-0.0056118	-0.194096	0.794359	0.886932	0.640237	0.0247299	0.000840715	0.000948716	0.0045084	0.000195509	0.57491	0.00158039	0.995973	0.393387	1
F54D10.7	F54D10.7	F54D10.7	chrII:3820151-3821312	-0.382054	-0.275835	-0.431686	-0.637398	-0.893224	-1.08207	-0.942804	-1.44317	-0.153001	0.60524	-0.0902191	-0.238469	0.0790887	0.409654	0.154386	0.00602956	0.000159091	0.000224162	0.000266569	0.000195509	0.513173	0.000370343	0.948026	0.293734	1
F54D11.1	F54D11.1	pmt-2	chrV:4628579-4635266	-0.152334	-0.137295	-0.441535	-1.04952	-1.01788	-0.668655	-1.30609	-1.58005	0.264648	0.943981	-0.244807	-0.581678	0.538784	0.656062	0.054377	0.000420423	0.000159091	0.000224162	0.000266569	0.000195509	0.115788	0.000370343	0.594278	0.00195061	1
F54D11.2	F54D11.2	F54D11.2	chrV:4617946-4628510	-0.189358	-0.306979	0.257546	-0.707993	-1.07794	-0.47001	-0.633212	-0.869759	-0.303434	-0.0690809	0.0677164	-0.552545	0.437113	0.198566	0.442953	0.000420423	0.000159091	0.00306043	0.000494941	0.000195509	0.0663565	0.697157	0.953124	0.00581999	1
F54D12.3	F54D12.3	aat-7	chrII:1386887-1391567	-0.220334	-0.435254	-0.449979	-0.870152	-1.8982	-1.8021	-2.0875	-2.21622	0.681959	0.164443	0.454277	-0.454292	1	1	1	1	0.000159091	0.000224162	0.00148518	0.0773551	1	1	1	1	1
F54D12.6	F54D12.6	rog-1	chrII:1369045-1374985	-0.23339	-0.21325	0.249586	-0.665693	-1.04003	-0.580016	-0.558273	-1.0318	-0.176796	-0.00124002	0.228911	-0.491776	0.316567	0.456935	0.490527	0.00196912	0.000159091	0.000224162	0.00407052	0.000195509	0.358525	0.99268	0.675697	0.0162667	1
F54D5.14	F54D5.14	smc-6	chrII:11578715-11582758	-0.246424	-0.276334	-0.0877863	-0.744533	-1.00343	-0.898297	-0.845502	-1.36578	-0.145421	0.063822	-0.0176706	-0.504664	0.242631	0.241239	0.888746	0.000776421	0.000159091	0.000224162	0.000266569	0.000195509	0.396113	0.703901	0.9885	0.0186438	1
F54D7.2	F54D7.2	F54D7.2	chrI:4805604-4809675	-0.371148	-0.243868	-0.528468	-1.04072	-0.915108	-0.294694	-1.07242	-1.08985	0.210189	0.595139	-0.0782295	-0.401006	0.0199973	0.324024	0.00705697	0.000420423	0.000159091	0.0742929	0.000266569	0.000195509	0.212639	0.000370343	0.943301	0.0497867	1
F54D8.3	F54D8.3	alh-1	chrIII:5077762-5080674	-0.234175	-0.444339	-0.16325	-0.746967	-0.58091	-0.964696	-0.509335	-1.26666	0.256658	0.0185671	0.176304	-0.4255	0.328271	0.00527099	0.710444	0.00196912	0.000159091	0.000224162	0.00421576	0.000195509	0.113071	0.923778	0.734483	0.0755626	1
F54E12.2	F54E12.2	F54E12.2	chrIV:11333077-11337184	-0.213581	-0.328283	-0.0433013	-0.886595	-0.963231	-0.903863	-0.793167	-1.46146	-0.136056	-0.00247468	-0.0689013	-0.705871	0.354705	0.110471	0.957527	0.000420423	0.000159091	0.000224162	0.000266569	0.000195509	0.433819	0.988452	0.946892	0.000410921	1
F54E7.3	F54E7.3	par-3	chrIII:5664233-5676732	-0.221887	-0.295745	0.239744	-0.662093	-1.01982	-0.532253	-0.558861	-0.898101	-0.182484	-0.0330038	0.145517	-0.439284	0.338518	0.205825	0.494206	0.00437673	0.000159091	0.00143038	0.0016625	0.000366385	0.26699	0.853482	0.828567	0.0584039	1
F54E7.8	F54E7.8	ska-3	chrIII:5677952-5679033	-0.269043	-0.206991	-0.350683	-0.420346	-0.672066	-0.871082	-0.753597	-1.08382	-0.184381	0.372985	-0.173746	-0.113795	0.221793	0.496845	0.23264	0.0567924	0.000159091	0.000224162	0.000266569	0.000195509	0.338033	0.0114142	0.822825	0.632536	1
F54F2.5	F54F2.5	ztf-1	chrIII:8786358-8792338	-0.182756	-0.204758	-0.0718941	-0.493364	-0.5618	-0.733781	-0.451706	-1.02141	-0.228833	0.377214	-0.00169315	-0.228941	0.534666	0.556198	0.934162	0.0392753	0.000711642	0.000224162	0.03673	0.000195509	0.261511	0.0230819	0.998287	0.338893	1
F54F7.5	F54F7.5	mes-1	chrX:11857493-11862364	-0.236773	-0.336403	-0.139046	-0.95024	-1.35836	-1.12706	-1.26093	-1.73449	-0.188139	0.577162	-0.176356	-0.559253	0.403124	0.260514	0.82467	0.000420423	0.000159091	0.000224162	0.000266569	0.000195509	0.412491	0.000370343	0.853892	0.00373803	1
F54F7.6	F54F7.6	F54F7.6	chrX:11865541-11867061	-0.146964	-0.278416	-0.159931	-0.377431	-0.740123	-1.38889	-0.753117	-1.48869	-0.225851	0.19531	-0.197393	-0.213001	0.750212	0.568023	0.84238	0.202151	0.00180801	0.000224162	0.00591185	0.000195509	0.458576	0.447563	0.879034	0.436819	1
F54H12.1	F54H12.1	aco-2	chrIII:7973716-7979760	-0.280281	-0.266458	-0.0735086	-0.756198	-0.862788	-0.613439	-0.655694	-1.10277	0.00331993	0.145307	0.0993984	-0.486986	0.33614	0.289912	0.931011	0.00417443	0.000159091	0.000603652	0.000494941	0.000195509	0.98932	0.359632	0.908071	0.0593092	1
F54H12.5	F54H12.5	F54H12.5	chrIII:7969335-7972102	-0.156955	-0.135346	-0.0967315	-0.333586	-0.745853	-1.00317	-0.685985	-1.20063	-0.23499	0.436885	-0.0814675	-0.136706	0.749867	0.824733	0.931138	0.362595	0.00145562	0.000224162	0.0146941	0.00208011	0.456926	0.0622736	0.964841	0.705737	1
F55A11.4	F55A11.4	F55A11.4	chrV:11771245-11773495	-0.293433	-0.294536	-0.212509	-0.617358	-0.891247	-0.897905	-0.810886	-1.21927	-0.299065	0.0083688	-0.237353	-0.476362	0.175475	0.291956	0.61675	0.00417443	0.000159091	0.000224162	0.000266569	0.000195509	0.106511	0.968273	0.69848	0.0169717	1
F55A11.7	F55A11.7	F55A11.7	chrV:11776901-11787443	-0.161568	-0.365448	0.00721077	-0.632166	-0.732232	-0.844428	-0.564108	-1.11012	-0.107996	0.0647588	-0.0381379	-0.304364	0.599546	0.205683	0.995608	0.0126228	0.000159091	0.000224162	0.00890621	0.000195509	0.625896	0.762607	0.980665	0.238614	1
F55A12.1	F55A12.1	wago-2	chrI:5368477-5372643	-0.322144	-0.423424	-0.0755619	-0.945877	-1.32653	-1.1413	-1.08037	-1.66238	-0.239617	-0.228602	-0.186687	-0.937509	0.0706267	0.0288673	0.9121	0.000420423	0.000159091	0.000224162	0.000266569	0.000195509	0.147352	0.0939358	0.746661	0.000410921	1
F55A12.5	F55A12.5	F55A12.5	chrI:5345927-5353767	-0.141543	-0.198396	-0.017626	-0.658787	-0.799762	-0.802765	-0.676585	-1.26153	-0.114112	0.260596	-0.00942668	-0.502965	0.696333	0.645339	0.990849	0.0544106	0.000159091	0.00041934	0.00565348	0.000195509	0.668611	0.233086	0.994666	0.119597	1
F55A3.3	F55A3.3	F55A3.3	chrI:10789127-10793147	-0.130681	-0.22197	-0.00545005	-0.766535	-0.757079	-0.62731	-0.632081	-1.17152	-0.0790367	0.150031	0.0188232	-0.500113	0.662773	0.374572	0.995608	0.00224753	0.000159091	0.000224162	0.000494941	0.000195509	0.676386	0.312276	0.987558	0.031663	1
F55A8.2	F55A8.2	egl-4	chrIV:1847967-1880591	-0.245777	-0.188664	-0.225046	-0.875405	-0.900975	-0.458018	-0.880132	-1.1442	0.258133	0.29093	0.152631	-0.493898	0.287273	0.475471	0.528095	0.000420423	0.000159091	0.0057494	0.000266569	0.000195509	0.107886	0.0271369	0.805606	0.0315267	1
F55B12.3	F55B12.3	sel-10	chrV:13818131-13825225	-0.206137	-0.239851	-0.125043	-0.742165	-0.806854	-0.722269	-0.725589	-1.22332	-0.134429	0.176714	-0.141918	-0.502476	0.460395	0.409974	0.840719	0.00394648	0.000159091	0.000224162	0.000266569	0.000195509	0.513173	0.288073	0.867804	0.05551	1
F55C12.5	F55C12.5	F55C12.5	chrII:5867253-5873614	-0.203044	-0.357841	-0.0675421	-0.684816	-0.750324	-0.683714	-0.615425	-1.00977	-0.197683	0.0625141	-0.139089	-0.442524	0.378258	0.0660706	0.927683	0.00109584	0.000159091	0.000224162	0.000907879	0.000195509	0.232566	0.709921	0.846497	0.036244	1
F55C12.6	F55C12.6	F55C12.6	chrII:5874503-5876114	-0.31813	0.0401506	-0.587836	-0.794067	-0.808495	-0.757754	-1.0508	-1.55058	0.00611422	0.837065	-0.104288	-0.11159	0.617588	0.966487	0.265569	0.0409614	0.0205488	0.0190543	0.0110292	0.00393929	1	0.0565122	1	1	1
F55C5.4	F55C5.4	capg-2	chrV:12271883-12277007	-0.172229	-0.298361	-0.0762048	-0.723013	-0.895546	-0.813618	-0.79987	-1.23687	-0.142931	0.0694454	-0.0860126	-0.502303	0.470215	0.206345	0.912289	0.000420423	0.000159091	0.000224162	0.000266569	0.000195509	0.421694	0.676146	0.932308	0.0119039	1
F55D10.1	F55D10.1	aman-1	chrX:4732963-4738589	-0.243239	-0.0792501	-0.571892	-1.32292	-1.18262	-0.719579	-1.50325	-1.93695	-0.130494	0.301032	-0.402424	-1.42996	0.431048	0.879835	0.0523656	0.000420423	0.000159091	0.000224162	0.000266569	0.000195509	0.622083	0.0959013	0.435615	0.000410921	1
F55F3.2	F55F3.2	F55F3.2	chrX:13760289-13763993	-1.43281	-1.74917	-1.5704	-2.3212	-3.21509	-4.38558	-3.34857	-4.94575	0.404535	-0.163718	0.00880189	-1.58892	0.00186072	0.00282857	0.0011785	0.000420423	0.000159091	0.000224162	0.000266569	0.000195509	0.175983	0.522874	0.995115	0.000410921	1
F55F8.9	F55F8.9	F55F8.9	chrI:5669946-5673354	0.0384617	0.0942248	-0.00319819	-0.609	-0.622475	-0.569438	-0.664376	-1.27075	0.0417304	0.62079	0.0139088	-0.446305	0.913721	0.791973	0.995774	0.00250111	0.000159091	0.000224162	0.000266569	0.000195509	0.842424	0.000370343	0.990291	0.0291139	1
F55G1.15	F55G1.15	F55G1.15	chrIV:7498097-7501265	-0.0917003	-0.47626	-0.66245	-1.15688	-1.10509	-0.786635	-1.65582	-1.45415	0.751768	0.0374807	-0.512607	-1.05625	0.871681	0.186772	0.0783635	0.000420423	0.000159091	0.000224162	0.000266569	0.000195509	0.0100936	0.891985	0.378273	0.000410921	1
F55G1.4	F55G1.4	rod-1	chrIV:7478451-7485519	-0.195795	-0.302124	0.0918025	-1.06207	-1.31541	-0.934009	-1.02831	-1.69176	-0.243205	-0.0273541	-0.0765005	-1.04403	0.402541	0.169901	0.884862	0.000420423	0.000159091	0.000224162	0.000266569	0.000195509	0.123468	0.87901	0.940549	0.000410921	1
F55G1.7	F55G1.7	F55G1.7	chrIV:7466700-7469832	-0.170875	0.185603	-0.311972	-0.868831	-0.64984	-1.26444	-0.786034	-2.3036	-0.358628	0.461306	-0.487834	-1.22556	0.762449	0.751233	0.627264	0.00524091	0.0164523	0.000224162	0.0135454	0.000195509	0.30283	0.0524682	0.45319	0.000410921	1
F55G1.8	F55G1.8	plk-3	chrIV:7470858-7473340	-0.199876	-0.250858	-0.0469609	-0.635291	-0.825377	-0.706652	-0.673029	-1.09046	-0.127084	0.143249	-0.0544518	-0.397372	0.402541	0.289519	0.954423	0.00602956	0.000159091	0.000224162	0.000266569	0.000195509	0.465161	0.330665	0.958143	0.0786233	1
F55H2.6	F55H2.6	clu-1	chrIII:9516648-9521462	-0.139465	-0.210325	0.196924	-0.566984	-1.05525	-0.684288	-0.719737	-1.04029	-0.222662	-0.235321	-0.0250672	-0.569688	0.367011	0.405703	0.907328	0.0124358	0.000159091	0.000224162	0.000266569	0.000195509	0.166388	0.0780819	0.937787	0.00733687	1
F55H2.7	F55H2.7	F55H2.7	chrIII:9513347-9516250	-0.160802	-0.18095	-0.187195	-0.430693	-0.692725	-0.847054	-0.719688	-1.09643	-0.144877	0.24951	-0.209564	-0.286585	0.529566	0.556264	0.66166	0.0487722	0.000159091	0.000224162	0.000266569	0.000195509	0.446575	0.0975152	0.72684	0.177442	1
F56A11.1	F56A11.1	gex-2	chrIV:572722-583601	-0.17273	-0.337655	0.0175906	-0.796926	-1.05046	-0.713819	-0.860878	-1.17132	-0.367648	0.123155	-0.209326	-0.708585	0.484427	0.140225	0.987595	0.000420423	0.000159091	0.000224162	0.000266569	0.000195509	0.0210178	0.434604	0.696705	0.000410921	1
F56A11.5	F56A11.5	F56A11.5	chrIV:568372-570843	-0.0872157	-0.101498	-0.0988409	-0.563739	-0.539456	-0.763326	-0.550669	-1.22497	-0.00344506	0.573056	0.0261803	-0.38715	0.766335	0.777345	0.879728	0.00836467	0.000159091	0.000224162	0.00522619	0.000195509	0.987527	0.000370343	0.984672	0.0587682	1
F56A3.1	F56A3.1	fncm-1	chrI:5190147-5195246	-0.223877	-0.257279	-0.235195	-0.649275	-0.705699	-0.892321	-0.717229	-1.28199	-0.0591244	0.0925424	-0.231203	-0.623332	0.381338	0.399223	0.571953	0.00349174	0.000159091	0.000224162	0.000266569	0.000195509	0.801221	0.625814	0.725147	0.00167066	1
F56A3.3	F56A3.3	npp-6	chrI:5176465-5186239	-0.116557	-0.294528	0.203496	-0.728266	-0.896376	-0.630605	-0.57719	-1.06296	-0.227424	-0.143728	-0.0262838	-0.629753	0.741447	0.3257	0.692782	0.0103684	0.000159091	0.00189196	0.00658603	0.000366385	0.263334	0.419578	0.98626	0.0219928	1
F56A3.4	F56A3.4	spd-5	chrI:5165090-5175522	-0.220603	-0.290457	-0.0841827	-0.881566	-0.901233	-0.80225	-0.765113	-1.39264	-0.0914073	0.103712	0.0276842	-0.640745	0.489546	0.345261	0.928645	0.003009	0.000159091	0.000224162	0.00110962	0.000195509	0.70017	0.603371	0.985099	0.0245043	1
F56A6.1	F56A6.1	sago-2	chrI:614652-629446	-0.0853874	-0.227372	-0.18942	-1.33674	-0.527682	0.0480285	-0.628456	-1.03781	-0.323524	0.13587	-0.875	-1.83499	0.921207	0.776183	0.91585	0.0245919	0.125385	0.929883	0.200811	0.0898118	0.443706	0.746838	0.262524	0.00250639	1
F56B3.1	F56B3.1	col-103	chrIV:762411-763678	-1.7362	-0.152625	-2.05773	-1.68715	-2.96176	-0.542233	-3.28106	-2.0726	0.997086	2.07081	1.08732	-0.00697766	0.00186072	0.658828	0.0011785	0.000420423	0.000159091	0.00189196	0.000266569	0.000195509	0.000607597	0.000370343	0.0012554	0.981259	1
F56B6.2	F56B6.2	rgs-7	chrX:3542557-3557594	0.0958002	-0.0416368	0.0209691	-0.648797	-0.782048	-0.655462	-0.856309	-1.26116	-0.303178	-0.161775	-0.395855	-0.728124	0.802526	0.940013	0.98957	0.00760169	0.000159091	0.000224162	0.00183013	0.000195509	0.174069	0.400701	0.463525	0.000760441	1
F56C9.10	F56C9.10	F56C9.10	chrIII:7329719-7335128	-0.138544	-0.260316	0.062692	-0.753088	-0.98098	-0.590258	-0.78037	-1.08214	0.0646513	0.317817	0.107782	-0.412111	0.609885	0.272941	0.934162	0.000420423	0.000159091	0.000224162	0.000266569	0.000195509	0.736622	0.0133223	0.89436	0.0729077	1
F56C9.3	F56C9.3	F56C9.3	chrIII:7311296-7315251	-0.176802	-0.332962	0.113246	-0.772322	-1.14312	-0.891471	-0.853879	-1.32982	-0.230692	0.251081	-0.012502	-0.467024	0.696727	0.397417	0.937926	0.0184676	0.000159091	0.000777003	0.0168524	0.000195509	0.304776	0.234122	0.993989	0.114859	1
F56C9.6	F56C9.6	F56C9.6	chrIII:7308997-7310773	-0.269718	-0.131442	-0.197574	-0.523815	-0.675708	-0.73014	-0.60371	-1.12191	-0.26258	0.216137	-0.144268	-0.385181	0.192986	0.684762	0.625337	0.0148558	0.000159091	0.000224162	0.0016625	0.000195509	0.115746	0.13383	0.851554	0.0641238	1
F56D1.2	F56D1.2	F56D1.2	chrII:5474365-5478514	-0.230346	-0.225573	-0.0569514	-0.708667	-1.06157	-0.865106	-0.888866	-1.34667	-0.200899	0.0555929	-0.15794	-0.652362	0.534705	0.577685	0.96403	0.0904554	0.000159091	0.000224162	0.000266569	0.00140922	0.504375	0.824496	0.902062	0.112243	1
F56D1.7	F56D1.7	daz-1	chrII:5456304-5458616	-0.207326	-0.440216	0.0945882	-0.750931	-0.846721	-0.723253	-0.545538	-1.03346	-0.0202164	0.0327879	0.151457	-0.37668	0.380237	0.0113559	0.881922	0.00140429	0.000159091	0.000224162	0.00183013	0.000195509	0.923632	0.852522	0.811656	0.103496	1
F56D12.5	F56D12.5	vig-1	chrII:1321034-1323170	-0.418076	-0.351521	-0.191937	-0.687301	-1.08773	-0.842741	-0.860938	-1.17921	-0.411467	-0.22694	-0.200589	-0.516749	0.375776	0.159428	0.810703	0.0302636	0.000159091	0.000224162	0.000266569	0.000684347	0.0784993	0.207299	0.733398	0.0881063	1
F56D12.6	F56D12.6	F56D12.6	chrII:1310534-1320438	-0.190331	-0.294203	-0.0257859	-0.871072	-0.844504	-0.623029	-0.680236	-1.1986	-0.150542	-0.00975016	-0.0742384	-0.64851	0.420529	0.191713	0.980623	0.000420423	0.000159091	0.000224162	0.000266569	0.000195509	0.400823	0.959169	0.946892	0.000410921	1
F56D2.2	F56D2.2	F56D2.2	chrIII:5587262-5591720	-0.153708	-0.209297	-0.123804	-0.529841	-0.535104	-0.798676	-0.505086	-1.11813	-0.193922	0.0489365	-0.138863	-0.327898	0.835747	0.802328	0.950623	0.386514	0.117001	0.0483468	0.304439	0.0524112	0.657634	0.914907	0.956568	0.610481	1
F56D6.17	F56D6.17	F56D6.17	chrIV:3895962-3897997	-0.721416	-0.150431	-0.771185	-0.699516	-1.00009	-0.655764	-1.04947	-1.20136	0.298507	0.574837	0.035416	-0.275336	0.114998	0.842726	0.102229	0.0545029	0.00273063	0.0235597	0.00565348	0.000527029	0.515693	0.0615239	0.98901	0.449764	1
F56E10.1	F56E10.1	F56E10.1	chrV:104829-105964	-0.224051	-0.287038	0.186646	-0.725665	-1.13444	-0.578843	-0.725739	-1.01538	-0.329319	-0.113252	-0.0405429	-0.848388	0.521116	0.444652	0.757504	0.0032538	0.000159091	0.00388757	0.00299225	0.000195509	0.192399	0.602721	0.981369	0.000410921	1
F56F10.1	F56F10.1	F56F10.1	chrX:872516-875951	-1.05747	-0.678906	-1.35765	-1.52432	-1.68827	-1.42621	-1.98597	-2.26474	0.954766	-0.560186	0.319699	-1.91171	0.00186072	0.00282857	0.0011785	0.000420423	0.000159091	0.000224162	0.000266569	0.000195509	0.000607597	0.000370343	0.66848	0.000410921	1
F56F11.4	F56F11.4	F56F11.4	chrIII:2855553-2865386	-0.273917	-0.312131	-0.162663	-0.602642	-0.953127	-0.993313	-0.842031	-1.2834	-0.272068	0.108049	-0.133275	-0.421021	0.175205	0.185958	0.710444	0.00583809	0.000159091	0.000224162	0.000266569	0.000195509	0.0952561	0.494079	0.867432	0.0421496	1
F56F3.1	F56F3.1	ifet-1	chrIII:4472085-4475143	-0.228178	-0.236873	-0.00666572	-0.844756	-0.985534	-0.664942	-0.764257	-1.27222	-0.15493	0.12651	-0.000346759	-0.710033	0.427381	0.34912	0.995608	0.000776421	0.000159091	0.000224162	0.000266569	0.000195509	0.399634	0.421037	0.999553	0.00250639	1
F56F3.2	F56F3.2	ndg-4	chrIII:4462829-4467377	-0.602248	-0.241172	-0.980403	-1.71911	-1.6321	-1.23644	-2.00604	-2.70033	0.178088	0.0525515	-0.665471	-1.69649	0.00186072	0.469133	0.0011785	0.000420423	0.000159091	0.000224162	0.000266569	0.000195509	0.464858	0.80463	0.0520231	0.000410921	1
F57A8.8	F57A8.8	fipr-13	chrV:10064502-10064939	-0.619299	0.340548	-0.820199	-0.950042	-0.822126	-0.773991	-1.02116	-2.05713	0.245518	1.27278	0.0412302	-0.535124	0.124999	0.602824	0.0432175	0.0187665	0.00330032	0.0060108	0.00314856	0.000195509	0.547609	0.000370343	0.986712	0.164642	1
F57B1.2	F57B1.2	sun-1	chrV:13191701-13193538	-0.199593	-0.282012	-0.0585791	-0.768394	-0.832431	-0.813709	-0.691831	-1.2991	-0.177495	0.20585	-0.0488628	-0.520266	0.392229	0.252849	0.940176	0.000420423	0.000159091	0.000224162	0.000266569	0.000195509	0.315972	0.15057	0.967563	0.0101995	1
F57B10.3	F57B10.3	F57B10.3	chrI:6569493-6572600	-0.369421	-0.357859	-0.294817	-0.754827	-0.89421	-0.738412	-0.819214	-1.13445	-0.197438	0.0126725	-0.183777	-0.441803	0.0335348	0.0779746	0.29643	0.000420423	0.000159091	0.000224162	0.000266569	0.000195509	0.236016	0.946417	0.729882	0.0425834	1
F57B10.7	F57B10.7	tre-1	chrI:6554728-6558593	-0.309313	-0.374622	-0.350262	-0.972891	-0.840737	-0.864308	-0.881677	-1.46082	0.0853565	0.327789	-0.0924281	-0.589745	0.0962063	0.06006	0.191123	0.000420423	0.000159091	0.000224162	0.000266569	0.000195509	0.651523	0.0114142	0.923613	0.00351542	1
F57B9.2	F57B9.2	let-711	chrIII:6946748-6958872	-0.186321	-0.273678	0.204396	-0.818574	-1.27255	-0.644538	-0.882328	-1.18826	-0.369416	-0.200262	-0.113714	-0.851658	0.525697	0.257222	0.643056	0.000776421	0.000159091	0.00041934	0.000266569	0.000195509	0.0189595	0.178809	0.890475	0.000410921	1
F57B9.6	F57B9.6	inf-1	chrIII:6930038-6931953	-0.381827	-0.360747	-0.128223	-0.703661	-1.38329	-0.929715	-1.12986	-1.27266	-0.310756	0.0729619	-0.118055	-0.523915	0.0522035	0.0653935	0.805024	0.00109584	0.000159091	0.000224162	0.000266569	0.000195509	0.0525034	0.662758	0.87281	0.0212103	1
F57C2.2	F57C2.2	btb-19	chrII:14520998-14522121	-0.210564	-0.162787	-0.147497	-0.287195	-0.528694	-0.936324	-0.465952	-1.06056	-0.252091	0.0442529	-0.110806	-0.099428	0.463874	0.67185	0.807089	0.234465	0.00157333	0.000224162	0.0371038	0.000195509	0.235279	0.841364	0.933141	0.692579	1
F57C2.5	F57C2.5	F57C2.5	chrII:14526211-14528296	-0.234308	-0.156387	-0.192068	-0.4134	-0.590682	-0.82607	-0.548516	-1.08243	-0.143332	0.097226	-0.0714134	-0.302738	0.285405	0.609379	0.627264	0.0652004	0.000159091	0.000224162	0.00183013	0.000195509	0.428724	0.551225	0.948026	0.164793	1
F57C2.6	F57C2.6	spat-1	chrII:14528753-14533515	-0.209735	-0.198278	-0.0571494	-0.730838	-0.931868	-0.606879	-0.779512	-1.1388	-0.134424	0.0864473	-0.0558043	-0.49238	0.369142	0.488098	0.943365	0.000420423	0.000159091	0.00041934	0.000266569	0.000195509	0.488935	0.607683	0.964841	0.0133019	1
F57C9.4	F57C9.4	glo-2	chrI:4830132-4835871	-0.237439	-0.273754	-0.26894	-0.688648	-0.586602	-0.79043	-0.618475	-1.20427	0.110961	0.319106	-0.0327448	-0.347246	0.289099	0.274069	0.416402	0.000776421	0.000159091	0.000224162	0.00129949	0.000195509	0.562731	0.0216096	0.981076	0.105613	1
F57F4.3	F57F4.3	gfi-1	chrV:6392535-6399921	-0.989087	-0.543536	-1.7114	-2.60973	-2.82847	-1.56478	-3.53925	-3.60785	1.89093	0.142387	0.506452	-2.5619	0.00186072	0.00282857	0.0011785	0.000420423	0.000159091	0.000224162	0.000266569	0.000195509	0.000607597	0.329981	0.13532	0.000410921	1
F57F4.4	F57F4.4	F57F4.4	chrV:6401368-6408784	4.71146	-0.635904	3.96573	-2.72827	-2.75999	-1.62294	-3.58637	-3.7391	1.80427	0.106823	0.481571	-2.58101	1	0.00282857	1	0.000420423	0.000159091	0.000224162	0.000266569	0.000195509	0.000607597	0.677129	0.158249	0.000410921	1
F58B3.2	F58B3.2	lys-5	chrIV:11624254-11625582	-0.662539	-0.220689	-1.03727	-0.911381	-3.22407	-4.30607	-3.55219	-4.97422	0.722296	0.253181	0.460065	-0.231834	0.340841	0.805924	0.229133	0.099928	0.000159091	0.000224162	0.0220044	0.00931863	1	1	1	1	1
F58B3.7	F58B3.7	F58B3.7	chrIV:11638313-11640134	-0.31091	-0.199468	-0.241223	-0.499377	-0.835852	-0.814981	-0.766435	-1.11417	-0.0575944	0.389844	-0.0271944	-0.220842	0.129846	0.519044	0.521217	0.0219066	0.000159091	0.000224162	0.000266569	0.000195509	0.799345	0.0056998	0.984672	0.31253	1
F58D5.4	F58D5.4	ksr-2	chrI:12047339-12059800	-0.179317	-0.283952	0.0262968	-0.618091	-0.863923	-0.715565	-0.659206	-1.04859	-0.168886	0.101128	-0.0845082	-0.480989	0.465572	0.270196	0.981957	0.00583809	0.000159091	0.000224162	0.000266569	0.000195509	0.363229	0.548242	0.940542	0.0147059	1
F58G11.1	F58G11.1	letm-1	chrV:13661258-13664236	-0.281561	-0.337764	-0.181292	-0.66763	-0.943047	-0.896037	-0.843249	-1.22552	-0.134391	0.121377	-0.07691	-0.489086	0.136367	0.106664	0.648845	0.00109584	0.000159091	0.000224162	0.000266569	0.000195509	0.44622	0.425004	0.942743	0.0184915	1
F58G11.2	F58G11.2	F58G11.2	chrV:13665400-13669288	-0.105049	-0.234452	0.00966165	-0.97025	-0.755144	-0.396662	-0.640509	-1.13162	0.0178847	0.215216	-0.00904084	-0.656779	0.708945	0.351692	0.994352	0.000420423	0.000159091	0.0194799	0.000266569	0.000195509	0.934391	0.11708	0.993674	0.00223454	1
F58G11.3	F58G11.3	F58G11.3	chrV:13669346-13671948	-0.327638	-0.271792	-0.343362	-1.02625	-1.06583	-1.02572	-1.08147	-1.77874	0.0845368	0.444506	-0.031117	-0.655833	0.0819516	0.264013	0.211015	0.000420423	0.000159091	0.000224162	0.000266569	0.000195509	0.664322	0.000370343	0.981132	0.000760441	1
F58G11.5	F58G11.5	tag-65	chrV:13675987-13678599	-0.0363297	-0.197932	-0.0254741	-0.513457	-0.65746	-0.726657	-0.646734	-1.0413	-0.136646	0.135591	-0.180551	-0.368687	0.919587	0.512825	0.982893	0.019946	0.000159091	0.000224162	0.000907879	0.000195509	0.477585	0.394805	0.799603	0.0723925	1
F58H1.1	F58H1.1	aman-2	chrV:11927651-11933325	-0.16265	-0.0971528	-0.0110983	-0.569261	-0.833224	-0.625558	-0.68222	-1.09613	-0.126194	0.0774674	-0.0830003	-0.643908	0.518857	0.783764	0.992992	0.0624218	0.000159091	0.000224162	0.000266569	0.000366385	0.499692	0.668225	0.937787	0.0299721	1
F58H7.2	F58H7.2	faah-3	chrIV:940014-945651	-0.407948	0.136542	-0.541204	-1.50622	-1.26889	-1.21834	-1.39971	-2.83678	-0.153055	-0.105432	-0.644616	-2.12695	0.110767	0.782755	0.0870413	0.000420423	0.000159091	0.000224162	0.000266569	0.000195509	0.576871	0.630705	0.082618	0.000410921	1
F59A2.1	F59A2.1	npp-9	chrIII:3397742-3404479	-0.196602	-0.264076	-0.0789792	-0.910715	-0.899566	-0.694421	-0.781956	-1.34078	0.0184192	0.296956	0.0321163	-0.548328	0.537216	0.309691	0.92051	0.000776421	0.000159091	0.00041934	0.000266569	0.000195509	0.937325	0.0462652	0.980631	0.0379268	1
F59A3.5	F59A3.5	rpa-3	chrI:5509472-5511689	-0.432034	-0.361324	-0.122565	-0.741913	-0.632487	-0.990044	-0.331989	-1.3637	-0.303701	-0.228689	-0.126294	-0.440093	0.588795	0.743895	0.953791	0.183089	0.162039	0.0262969	0.548384	0.00521794	0.61827	0.638227	0.968805	0.384108	1
F59A6.5	F59A6.5	F59A6.5	chrII:4999523-5003808	-0.189544	-0.28894	0.0120183	-0.678766	-1.02548	-0.906363	-0.82452	-1.29544	-0.203998	-0.0186793	-0.0383279	-0.515802	0.412935	0.210477	0.991729	0.00250111	0.000159091	0.000224162	0.000266569	0.000195509	0.219053	0.920444	0.972076	0.0101995	1
F59B1.2	F59B1.2	F59B1.2	chrV:3633338-3634685	-0.703976	-0.887539	-1.49639	-2.8131	-1.38477	-1.22546	-2.17723	-3.14973	0.695363	-0.0126414	-0.746178	-2.57056	0.00186072	0.00282857	0.0011785	0.000420423	0.000159091	0.000224162	0.000266569	0.000195509	0.000607597	0.950693	0.00326513	0.000410921	1
F59B2.6	F59B2.6	zif-1	chrIII:9002788-9005957	-0.35446	-0.352174	-0.243683	-0.865858	-1.11417	-1.01416	-1.00378	-1.52621	-0.183381	0.210096	-0.0714645	-0.495089	0.166861	0.247944	0.640434	0.00524091	0.000159091	0.000224162	0.000266569	0.000195509	0.428119	0.271238	0.961352	0.0879264	1
F59B8.2	F59B8.2	idh-1	chrIV:9439086-9440893	-0.258902	-0.164312	-0.369716	-1.08627	-0.711252	-0.691632	-0.821458	-1.6135	0.268598	0.705759	0.28255	-0.535957	0.326478	0.569603	0.190311	0.000420423	0.000159091	0.000224162	0.000266569	0.000195509	0.105825	0.000370343	0.396839	0.0243539	1
F59D6.2	F59D6.2	F59D6.2	chrV:3028293-3029583	-0.0747342	0.0543037	0.00181179	0	-0.893653	-1.86189	-0.816503	-1.96276	0	-0.18933	-0.167095	-0.0863908	1	1	1	1	1	0.208342	1	0.000195509	1	1	1	1	1
F59D6.3	F59D6.3	F59D6.3	chrV:3024218-3027933	-0.970529	-0.827406	-1.63418	-2.89699	-3.06186	-3.60786	-3.71426	-5.63659	1.38932	1.66749	0.346822	-1.54562	0.00186072	0.00282857	0.0011785	0.000420423	0.000159091	0.000224162	0.000266569	0.000195509	0.000607597	0.000370343	0.71937	0.000410921	1
F59D8.1	F59D8.1	vit-3	chrX:3567396-3572566	-2.41276	-2.10374	-2.59423	-5.60669	-4.18427	-3.86894	-4.36517	-7.34051	0.84796	3.42225	-0.0240267	-3.80859	0.00186072	0.00282857	0.0011785	0.000420423	0.000159091	0.000224162	0.000266569	0.000195509	0.000607597	0.000370343	0.984672	0.000410921	1
F59D8.2	F59D8.2	vit-4	chrX:3558838-3563991	-2.36471	-2.15753	-2.7207	-5.77195	-4.63264	-4.41478	-4.98716	-7.97601	0.679804	1.80644	-0.395659	-4.57545	0.00186072	0.00282857	0.0011785	0.000420423	0.000159091	0.000224162	0.000266569	0.000195509	0.000607597	0.000370343	0.174432	0.000410921	1
F59E11.12	F59E11.12	nhr-144	chrV:8975536-8977438	0.735729	0.111835	0.542692	-0.139896	-1.11143	-0.686404	-1.29553	-0.936697	0.660036	0.0813681	0.679811	-0.113056	0.19432	0.902442	0.450645	0.751536	0.000711642	0.0200259	0.00250579	0.00600937	0.140379	0.83206	0.374485	0.790439	1
F59E12.1	F59E12.1	F59E12.1	chrII:5654512-5657371	-0.194081	-0.379366	0.0296778	-0.809095	-1.04423	-0.87022	-0.821174	-1.29917	-0.132251	0.128047	0.0196668	-0.5405	0.403124	0.0570375	0.976147	0.000420423	0.000159091	0.000224162	0.000266569	0.000195509	0.459364	0.403329	0.988125	0.00712931	1
F59E12.2	F59E12.2	zyg-1	chrII:5649736-5654422	-0.188932	-0.159229	-0.133895	-0.590111	-0.719999	-0.747146	-0.665177	-1.17722	-0.225828	0.0948036	-0.20908	-0.44624	0.426586	0.602824	0.791087	0.00818073	0.000159091	0.000224162	0.000266569	0.000195509	0.185769	0.567656	0.706211	0.0291139	1
F59E12.4	F59E12.4	npl-4.1	chrII:5631356-5633350	-0.109189	-0.20748	0.0189908	-0.816034	-0.523588	-0.473884	-0.396073	-1.07814	0.0462568	0.478136	-0.0370947	-0.434722	0.764602	0.560656	0.98886	0.000420423	0.00261837	0.0107843	0.0903283	0.000195509	0.869097	0.00432313	0.982259	0.0352302	1
F59E12.5	F59E12.5	npl-4.2	chrII:5622894-5624979	-0.0880783	-0.359251	-0.01293	-0.667888	-0.581912	-0.809182	-0.50698	-1.11581	-0.0375317	0.176387	-0.11416	-0.229844	0.797942	0.191518	0.992992	0.00196912	0.000580816	0.000224162	0.0182726	0.000195509	0.88713	0.310061	0.9233	0.296061	1
F59E12.9	F59E12.9	F59E12.9	chrII:5640060-5647042	-0.19524	-0.250529	0.100438	-0.717416	-0.916201	-0.555028	-0.621496	-1.02074	-0.198633	-0.0535178	-0.00759423	-0.568554	0.388945	0.298533	0.862195	0.00169476	0.000159091	0.000224162	0.000494941	0.000195509	0.227865	0.746554	0.993989	0.00669523	1
F59F4.4	F59F4.4	acl-1	chrX:15849899-15851771	-0.266616	0.0567855	-0.372839	-0.53815	-1.41229	-0.791501	-1.5183	-1.38613	-0.304728	-0.0275988	-0.442837	-0.934131	0.308829	0.909715	0.27374	0.0196665	0.000159091	0.000224162	0.000266569	0.000195509	0.13476	0.899736	0.261871	0.000410921	1
F59G1.3	F59G1.3	vps-35	chrII:5907815-5911222	-0.137839	-0.225286	0.0521598	-0.715044	-0.900349	-0.726122	-0.710901	-1.21459	-0.179435	0.22042	-0.0268893	-0.520382	0.580489	0.372797	0.948003	0.00169476	0.000159091	0.000224162	0.000266569	0.000195509	0.289236	0.10381	0.983183	0.0117054	1
H01M10.3	H01M10.3	ttr-42	chrX:2577741-2580568	-0.125939	-0.201022	-0.429169	-0.465255	-0.559226	-1.02769	-0.862423	-1.29145	-0.535157	0.263585	-0.795975	-0.456574	0.69467	0.599152	0.180847	0.0702537	0.000445397	0.000224162	0.000266569	0.000195509	0.00160564	0.13963	0.00726293	0.0485347	1
H02I12.1	H02I12.1	cbd-1	chrIV:11372988-11377600	-0.359996	-0.338389	-0.199031	-1.33531	-1.36842	-0.866325	-1.20743	-1.86252	0.0374741	0.541571	0.0944605	-0.830207	0.333355	0.159582	0.737897	0.000420423	0.000159091	0.000224162	0.000266569	0.000195509	0.88294	0.000370343	0.9233	0.00303015	1
H02I12.5	H02I12.5	H02I12.5	chrIV:11401947-11403337	-0.341878	-0.182943	-0.335528	-0.643733	-0.8813	-0.80599	-0.874985	-1.26697	-0.0958468	0.363496	-0.0671445	-0.241495	0.0494382	0.512308	0.208986	0.00250111	0.000159091	0.000224162	0.000266569	0.000195509	0.610842	0.00591412	0.951774	0.273064	1
H02I12.8	H02I12.8	cyp-31A2	chrIV:11403958-11406058	-0.372905	-0.339904	-0.354521	-0.739992	-0.860211	-0.990841	-0.841885	-1.39013	-0.211717	0.127614	-0.202779	-0.456607	0.0159037	0.121435	0.184565	0.000420423	0.000159091	0.000224162	0.000266569	0.000195509	0.21414	0.407586	0.706896	0.0215315	1
H04D03.2	H04D03.2	H04D03.2	chrIII:10439334-10442405	-0.240076	-0.247141	-0.00289409	-0.65704	-0.761514	-0.634821	-0.525576	-1.04353	-0.138204	0.258715	0.0205318	-0.335706	0.342183	0.403924	0.995854	0.0032538	0.000159091	0.000224162	0.0129589	0.000195509	0.519286	0.0874833	0.98901	0.1258	1
H04J21.3	H04J21.3	gip-1	chrIII:2347588-2362058	-0.174694	-0.297026	-0.0311896	-0.721746	-0.756788	-0.770292	-0.613536	-1.19382	-0.106845	0.0688219	-0.0183721	-0.471024	0.548883	0.216917	0.994679	0.000420423	0.000159091	0.000224162	0.000266569	0.000195509	0.578155	0.681021	0.98896	0.0206078	1
H04M03.3	H04M03.3	H04M03.3	chrIV:5891571-5893329	0.00294552	-0.0646006	-0.226061	-0.686785	-0.223959	-0.625387	-0.4522	-1.24645	0.156006	0.751747	-0.0293983	-0.201963	0.989946	0.882415	0.575387	0.00140429	0.151254	0.000224162	0.0302485	0.000195509	0.432196	0.000370343	0.984672	0.361107	1
H05C05.1	H05C05.1	H05C05.1	chrIII:2947090-2960574	-0.301231	-0.371542	-0.158809	-0.729615	-1.33283	-0.80684	-1.19091	-1.16363	-0.344289	-0.158067	-0.211117	-0.511764	0.179657	0.163215	0.743666	0.00169476	0.000159091	0.000224162	0.000266569	0.000195509	0.0680228	0.353371	0.720515	0.0136538	1
H05L14.2	H05L14.2	H05L14.2	chrI:7980236-7993137	-0.261264	-0.25266	0.0505223	-0.720078	-1.00505	-0.818647	-0.695965	-1.28298	-0.0790477	0.0131232	0.0648931	-0.571649	0.193093	0.317734	0.951994	0.000420423	0.000159091	0.000224162	0.000494941	0.000195509	0.682643	0.944966	0.954194	0.00351542	1
H06H21.3	H06H21.3	eif-1.A	chrIV:4810931-4811981	-0.255179	-0.174373	-0.293605	-0.411182	-0.722755	-0.839135	-0.760955	-1.07643	-0.250126	0.10931	-0.276783	-0.29604	0.253206	0.517817	0.313067	0.0835531	0.000159091	0.000224162	0.000266569	0.000195509	0.116865	0.481141	0.411431	0.211845	1
H06H21.8	H06H21.8	H06H21.8	chrIV:4817387-4821131	-0.527314	-0.0603856	-1.34137	-1.8606	-1.92045	-1.78811	-2.73005	-3.57786	1.04057	0.669288	-0.476795	-1.94048	0.00186072	0.905546	0.0011785	0.000420423	0.000159091	0.000224162	0.000266569	0.000195509	0.000607597	0.000370343	0.294764	0.000410921	1
H10E21.1	H10E21.1	H10E21.1	chrIII:15719-19627	-0.0228417	-0.122952	-0.577285	-0.901742	0.0961032	-0.646178	-0.454906	-1.42139	0.233353	-0.177639	-0.533898	-0.818116	0.966144	0.938026	0.145802	0.174168	0.711126	0.210036	0.138989	0.027314	0.473559	0.770878	0.342362	0.166949	1
H10E21.3	H10E21.3	nhr-80	chrIII:12165-14801	-0.0644201	0.0269587	-0.433334	-1.51709	-0.456624	-0.799699	-0.821005	-2.32855	-0.0621725	-0.39142	-0.673122	-1.79506	0.889262	0.964074	0.275454	0.000420423	0.0202632	0.000224162	0.00250579	0.000195509	0.840678	0.0189524	0.0950362	0.000410921	1
H11E01.2	H11E01.2	H11E01.2	chrX:1621480-1625288	-0.136058	-0.483443	-0.155357	-0.997871	-0.570119	-0.946543	-0.58807	-1.44991	0.103358	0.387437	-0.263761	-0.089648	0.80831	0.257222	0.871537	0.00275884	0.0255126	0.000224162	0.0531011	0.000195509	0.784516	0.121209	0.816508	0.793315	1
H12C20.2	H12C20.2	pms-2	chrV:11566800-11573091	-0.0458862	-0.119004	0.204651	-0.542723	-0.8044	-0.653238	-0.555686	-1.07506	-0.104847	0.28169	0.0558125	-0.38125	0.911364	0.783764	0.671127	0.0421541	0.000159091	0.00110996	0.0110292	0.000195509	0.651513	0.0967784	0.967975	0.124731	1
H12C20.6	H12C20.6	nhr-101	chrV:11566800-11573091	-0.0528076	-0.227065	-0.0855774	-0.581952	-0.899961	-0.785027	-0.932311	-1.13767	0.108794	0.26538	-0.108338	-0.437722	0.94961	0.783764	0.969676	0.256766	0.014636	0.0329584	0.0555634	0.0159599	0.839779	0.456796	0.969957	0.358191	1
H13N06.6	H13N06.6	tbh-1	chrX:15497554-15505373	-0.16368	-0.224436	-0.224389	-1.28457	-0.949619	-1.0887	-1.01032	-2.14742	-0.294243	0.628965	-0.327778	-0.929146	0.548286	0.421948	0.56265	0.000420423	0.000159091	0.000224162	0.000266569	0.000195509	0.0696054	0.000370343	0.309012	0.000410921	1
H14A12.2	H14A12.2	fum-1	chrIII:7465300-7468089	-0.245364	-0.284546	0.00310298	-0.728357	-1.11075	-0.586252	-0.862135	-1.03003	-0.086137	0.0889283	0.108861	-0.473972	0.266403	0.212702	0.995774	0.000776421	0.000159091	0.00041934	0.000266569	0.000195509	0.647255	0.582698	0.899981	0.0256828	1
H14E04.2	H14E04.2	H14E04.2	chrIII:2376194-2384904	-0.159574	-0.224694	-0.119737	-0.72549	-0.589706	-0.528487	-0.549737	-1.02833	-0.0730699	0.215735	-0.104086	-0.323012	0.520596	0.402799	0.823185	0.000776421	0.000159091	0.000948716	0.00314856	0.000195509	0.716375	0.131953	0.916664	0.122666	1
H17B01.4	H17B01.4	H17B01.4	chrII:1489929-1500331	-0.238967	-0.278761	-0.0991991	-0.730828	-0.867165	-0.637288	-0.727456	-1.08868	-0.132477	0.0761716	-0.0389378	-0.417859	0.263434	0.236856	0.866418	0.00109584	0.000159091	0.000224162	0.000266569	0.000195509	0.444995	0.637616	0.973042	0.0481732	1
H19N07.1	H19N07.1	erfa-3	chrV:11110062-11113103	-0.328599	-0.250526	-0.233097	-0.762058	-0.981744	-0.897617	-0.88646	-1.40856	-0.244251	0.137656	-0.170025	-0.556414	0.0767977	0.295571	0.496056	0.000776421	0.000159091	0.000224162	0.000266569	0.000195509	0.126096	0.352874	0.757717	0.00880481	1
H21P03.2	H21P03.2	H21P03.2	chrIV:11480686-11482624	-0.140656	-0.188847	0.0440276	-0.58657	-0.717693	-0.703186	-0.533656	-1.10026	-0.18179	0.242487	0.0727682	-0.303487	0.600898	0.534406	0.961953	0.00681432	0.000159091	0.000224162	0.00712337	0.000195509	0.340359	0.0985719	0.950494	0.15361	1
H22K11.1	H22K11.1	asp-3	chrX:6791063-6792715	-1.01736	-0.437529	-1.53387	-2.47091	-3.14787	-2.91442	-3.66337	-4.94703	0.1719	-0.00984587	-0.832402	-3.03284	0.00186072	0.0132377	0.0011785	0.000420423	0.000159091	0.000224162	0.000266569	0.000195509	0.320762	0.959169	0.0012554	0.000410921	1
H22K11.2	H22K11.2	H22K11.2	chrX:6784433-6789552	-0.963487	-0.386076	-1.21699	-1.41312	-2.99238	-2.63775	-3.22439	-3.62263	0.310769	-0.21312	-0.532285	-2.15599	0.0549422	0.633296	0.145553	0.0630169	0.000159091	0.000224162	0.000266569	0.00112895	0.577018	0.633765	0.759205	0.00753703	1
H25P06.1	H25P06.1	H25P06.1	chrI:11311516-11323116	-0.313873	-0.216888	-0.257425	-0.723514	-0.894178	-0.658566	-0.837656	-1.16417	-0.000721317	0.0977455	-0.00273645	-0.463088	0.0953003	0.425761	0.43772	0.000420423	0.000159091	0.000224162	0.000266569	0.000195509	0.997814	0.550131	0.997458	0.0212103	1
H26D21.2	H26D21.2	msh-2	chrI:3694298-3697551	-0.245055	-0.384527	-0.0845108	-1.17467	-0.867421	-0.826145	-0.763142	-1.66971	-0.11391	0.0152651	-0.165499	-0.952199	0.285109	0.187811	0.80644	0.000420423	0.000159091	0.000224162	0.000266569	0.000195509	0.383365	0.67165	0.829919	0.00277264	1
H28O16.1	H28O16.1	H28O16.1	chrI:12652276-12654646	-0.344594	-0.308692	-0.0993312	-0.768645	-1.13972	-0.609781	-0.894135	-1.07048	-0.0829264	0.0915859	0.119436	-0.457016	0.331202	0.220537	0.91148	0.00602956	0.000159091	0.0012726	0.000266569	0.000366385	0.725406	0.622787	0.887704	0.107277	1
H31G24.4	H31G24.4	cyb-2.2	chrI:4114733-4116369	-0.354966	-0.30367	-0.388381	-0.828277	-1.01777	-1.1082	-1.0511	-1.63269	-0.154475	0.184125	-0.233592	-0.573328	0.0522035	0.169901	0.110306	0.000420423	0.000159091	0.000224162	0.000266569	0.000195509	0.378484	0.200426	0.572239	0.00712931	1
H34C03.1	H34C03.1	spd-3	chrIV:6762714-6765202	0.0300771	-0.376921	-0.0512508	-0.419755	-0.47596	-1.06658	-0.556583	-1.10925	-0.399734	-0.0838889	-0.559263	-0.442022	0.945754	0.250729	0.965293	0.0831372	0.00884239	0.000224162	0.0192543	0.000195509	0.0567513	0.711424	0.124529	0.0337531	1
H34C03.2	H34C03.2	H34C03.2	chrIV:6757310-6761776	-0.290962	-0.247282	-0.196984	-1.09064	-1.22263	-0.952441	-1.12868	-1.79421	-0.0777807	0.175205	-0.0704246	-0.89694	0.139647	0.305826	0.601011	0.000420423	0.000159091	0.000224162	0.000266569	0.000195509	0.679705	0.216015	0.946436	0.000410921	1
H34I24.2	H34I24.2	H34I24.2	chrIII:2842043-2845197	-0.405984	-0.724684	-1.15472	-2.62989	-0.978266	-1.06727	-1.72432	-2.96565	0.57554	-0.261872	-0.474303	-3.02314	0.0168695	0.00282857	0.0011785	0.000420423	0.000159091	0.000224162	0.000266569	0.000195509	0.000607597	0.0617499	0.21229	0.000410921	1
H37A05.4	H37A05.4	H37A05.4	chrV:13646948-13648397	0.0746129	0.0850595	0.0363277	-0.527341	-0.566098	-0.536598	-0.602706	-1.14584	-0.0607935	0.350558	0.0733628	-0.394724	0.902951	0.904008	0.984356	0.0835531	0.0186811	0.0211026	0.0438574	0.000195509	0.872473	0.137888	0.969568	0.148314	1
H38K22.1	H38K22.1	evl-14	chrIII:4302835-4313124	-0.147042	-0.237114	0.0683477	-0.655622	-0.85906	-0.739137	-0.644646	-1.15629	-0.18076	-0.0737972	-0.0655853	-0.601758	0.550688	0.345458	0.92358	0.00275884	0.000159091	0.000224162	0.000266569	0.000195509	0.286477	0.649462	0.950494	0.00277264	1
K01C8.3	K01C8.3	tdc-1	chrII:8270566-8276021	-0.317734	-0.332009	-0.335072	-0.932023	-1.00842	-1.098	-1.0256	-1.69713	-0.0733201	0.202947	-0.151884	-0.561799	0.185804	0.209237	0.320437	0.000420423	0.000159091	0.000224162	0.000266569	0.000195509	0.738002	0.206932	0.857829	0.0246482	1
K01C8.5	K01C8.5	gei-14	chrII:8270566-8276021	-0.253309	-0.305447	-0.180084	-0.846845	-1.01345	-1.06226	-0.940933	-1.6022	-0.0417923	0.377846	-0.0692064	-0.453406	0.619102	0.62121	0.882556	0.0771768	0.000159091	0.00174139	0.00565348	0.00168713	0.916489	0.194697	0.974826	0.351856	1
K01D12.6	K01D12.6	K01D12.6	chrV:12397849-12400857	-0.24848	-0.216499	-0.296028	-0.646981	-0.778553	-0.805869	-0.826461	-1.23529	-0.0770755	0.152877	-0.215826	-0.473816	0.244325	0.426185	0.320409	0.00275884	0.000159091	0.000224162	0.000266569	0.000195509	0.692882	0.329553	0.679424	0.0239115	1
K01G12.3	K01G12.3	K01G12.3	chrIV:14193497-14196173	-0.257957	-0.0948729	-0.230891	-0.657593	-0.83558	-0.757438	-0.808434	-1.31421	-0.230753	0.413214	-0.400957	-0.459889	0.506039	0.871105	0.70579	0.0159792	0.000159091	0.00041934	0.00330189	0.000195509	0.437623	0.0431331	0.517955	0.0490827	1
K01G5.1	K01G5.1	rnf-113	chrIII:10755624-10758524	-0.317017	-0.175163	-0.289929	-0.466079	-0.786188	-0.7515	-0.759195	-1.04224	-0.191146	0.141549	-0.134084	-0.235093	0.136207	0.600132	0.428132	0.0508542	0.000159091	0.000224162	0.000494941	0.000195509	0.334186	0.411666	0.899022	0.339618	1
K01G5.7	K01G5.7	tbb-1	chrIII:10740864-10742461	-0.156264	-0.124814	-0.119452	-0.595711	-0.677462	-0.688678	-0.640031	-1.16013	-0.0653587	0.405952	0.015337	-0.267541	0.636918	0.688357	0.844639	0.0150105	0.000159091	0.00041934	0.000266569	0.000195509	0.751301	0.00158039	0.98901	0.315168	1
K02B12.5	K02B12.5	K02B12.5	chrI:8513918-8526623	-0.0715391	-0.15062	0.0338127	-0.598291	-0.621623	-0.629936	-0.516849	-1.07541	-0.0858817	-0.0149685	-0.0966405	-0.551029	0.820986	0.647895	0.972084	0.00643324	0.000159091	0.000224162	0.00877708	0.000195509	0.67637	0.940641	0.92857	0.00581999	1
K02B12.8	K02B12.8	zhp-3	chrI:8529380-8531338	-0.163191	-0.205467	-0.0989053	-0.443549	-0.662882	-0.860233	-0.598958	-1.09742	-0.109227	0.192139	-0.122987	-0.253564	0.563581	0.53378	0.891854	0.0508542	0.000159091	0.000224162	0.00391159	0.000195509	0.62696	0.253736	0.912176	0.244623	1
K02B2.1	K02B2.1	K02B2.1	chrIV:5941925-5946679	-0.213868	-0.172166	-0.193325	-0.581976	-0.703793	-0.743563	-0.683057	-1.15235	-0.0208859	0.173934	-0.0843447	-0.262061	0.444843	0.652254	0.702229	0.0363057	0.000159091	0.00041934	0.00110962	0.000195509	0.937097	0.370745	0.948026	0.353258	1
K02B9.1	K02B9.1	meg-1	chrX:13927032-13929631	-0.212517	-0.225759	-0.0579572	-1.00108	-1.21017	-0.815246	-1.05578	-1.58904	-0.0220557	0.57574	0.0122714	-0.604603	0.3399	0.390009	0.941442	0.000420423	0.000159091	0.000224162	0.000266569	0.000195509	0.916489	0.000370343	0.992251	0.00303015	1
K02B9.2	K02B9.2	meg-2	chrX:13922778-13926176	-0.190531	-0.189727	-0.128127	-0.775705	-1.11011	-0.776707	-1.04796	-1.35916	-0.0733113	0.422948	-0.00732651	-0.41958	0.471938	0.556198	0.833956	0.000420423	0.000159091	0.000224162	0.000266569	0.000195509	0.750097	0.00386362	0.994665	0.036769	1
K02C4.3	K02C4.3	K02C4.3	chrII:8078456-8086849	-0.120314	-0.21094	-0.00903215	-0.881681	-0.904757	-0.834036	-0.794055	-1.50307	-0.0384828	0.233944	-0.07937	-0.702072	0.665943	0.437118	0.994625	0.000420423	0.000159091	0.000224162	0.000266569	0.000195509	0.855345	0.101289	0.938246	0.000410921	1
K02D7.3	K02D7.3	col-101	chrIV:325435-326671	-1.29996	0.0602062	-1.86315	-2.78455	-2.44141	-1.11825	-3.00379	-3.96102	0.296746	2.96736	-0.138774	-1.83635	0.00186072	0.876978	0.0011785	0.000420423	0.000159091	0.000224162	0.000266569	0.000195509	0.0652088	0.000370343	0.859117	0.000410921	1
K02F2.1	K02F2.1	dpf-3	chrI:6838353-6843343	-0.188514	-0.27582	-0.10866	-0.881205	-0.938956	-0.862452	-0.859287	-1.46619	-0.05394	0.167503	-0.0683422	-0.65261	0.425204	0.237921	0.841297	0.000420423	0.000159091	0.000224162	0.000266569	0.000195509	0.78086	0.235309	0.946892	0.000410921	1
K02F2.2	K02F2.2	ahcy-1	chrI:6836389-6838142	-0.383809	-0.431156	-0.0478259	-0.8849	-1.25767	-0.877728	-0.921104	-1.33221	-0.144988	-0.0455944	0.100797	-0.609994	0.122531	0.0197494	0.960442	0.000776421	0.000159091	0.000224162	0.000266569	0.000195509	0.449586	0.813344	0.908486	0.0168021	1
K02F2.3	K02F2.3	teg-4	chrI:6814529-6834699	-0.137856	-0.271481	0.0307013	-0.670189	-0.937496	-0.714879	-0.76913	-1.1122	-0.258257	-0.127791	-0.163375	-0.619372	0.608395	0.279396	0.976147	0.003009	0.000159091	0.000224162	0.000266569	0.000195509	0.112974	0.410498	0.808087	0.00537327	1
K02F3.1	K02F3.1	tag-51	chrIII:854218-856532	-0.115914	-0.223917	-0.131751	-0.589464	-0.703967	-0.784441	-0.719195	-1.14757	-0.120066	-0.212094	-0.249393	-0.456753	0.776036	0.569425	0.871537	0.0139	0.000305258	0.000224162	0.00314856	0.000195509	0.67479	0.273764	0.766189	0.0321128	1
K02F3.9	K02F3.9	K02F3.9	chrIII:840457-841366	-0.0449445	0.184791	-0.627693	-1.43796	-0.341436	-0.52975	-0.92385	-2.14916	-0.071313	0.317899	-0.74039	-1.7838	0.907006	0.631677	0.0173167	0.000420423	0.0321523	0.00402759	0.000266569	0.000195509	0.766448	0.0580003	0.0194769	0.000410921	1
K02F6.7	K02F6.7	K02F6.7	chrII:2525219-2529244	-0.165139	-0.0993515	-0.0654316	-0.632803	-0.764886	-0.78059	-0.665452	-1.31225	-0.346136	0.260404	-0.224919	-0.58851	0.556947	0.802722	0.939278	0.00349174	0.000159091	0.000224162	0.0016625	0.000195509	0.0506341	0.10237	0.723899	0.00107477	1
K02G10.3	K02G10.3	tmem-135	chrX:4673710-4678129	-0.323504	-0.739083	-0.452605	-1.56116	-0.599167	-1.37231	-0.727527	-2.18705	0.864664	0.404489	0.303127	-1.26562	0.387713	0.0581695	0.47757	0.003009	0.00807143	0.000224162	0.0451074	0.000195509	0.00445595	0.186645	0.830237	0.00626351	1
K02G10.7	K02G10.7	aqp-8	chrX:4702963-4704968	-0.224169	-0.431781	-0.268672	-0.826742	-0.53305	-0.667931	-0.576904	-1.06103	0.112984	-0.014958	0.150197	-0.66899	0.438271	0.0949138	0.528095	0.000420423	0.00109282	0.000224162	0.0121276	0.000195509	0.655094	0.948449	0.902062	0.000760441	1
K03A1.5	K03A1.5	sur-5	chrX:7301356-7305570	-0.353545	-0.287457	-0.616789	-1.05548	-1.58971	-1.57204	-1.85139	-2.33696	0.456669	0.0331445	0.0939285	-1.14362	0.0480791	0.274378	0.00217997	0.000420423	0.000159091	0.000224162	0.000266569	0.000195509	0.00554679	0.864201	0.940542	0.000410921	1
K03H4.2	K03H4.2	K03H4.2	chrV:13152893-13154024	-0.141704	-0.319833	-0.0154756	-0.903102	-0.813123	-0.666495	-0.687608	-1.2485	-0.0685783	0.194879	0.0316192	-0.683376	0.678328	0.295022	0.990952	0.000420423	0.000159091	0.000224162	0.00266541	0.000195509	0.797802	0.289037	0.98536	0.000410921	1
K04C1.5	K04C1.5	K04C1.5	chrX:14248051-14249848	-0.312642	-0.163582	-0.430705	-0.596303	-0.76142	-0.819096	-0.87959	-1.25099	-0.0977024	0.486221	-0.217365	-0.113204	0.0957547	0.601815	0.0759344	0.00681432	0.000159091	0.000224162	0.000266569	0.000195509	0.615607	0.000370343	0.694433	0.646768	1
K04C2.4	K04C2.4	brd-1	chrIII:6885201-6889523	-0.256757	-0.272485	-0.261609	-0.776479	-0.877641	-0.995633	-0.88273	-1.49763	-0.0428358	0.302128	-0.104802	-0.517071	0.267008	0.331477	0.470727	0.000420423	0.000159091	0.000224162	0.000266569	0.000195509	0.857882	0.0461364	0.929793	0.00921448	1
K04D7.5	K04D7.5	gon-4	chrIV:10197819-10203009	-0.0917872	-0.239375	0.0903794	-0.661252	-0.825718	-0.806061	-0.644376	-1.22665	-0.100515	-0.00886113	-0.0460852	-0.575722	0.744173	0.350716	0.882556	0.00169476	0.000159091	0.000224162	0.000266569	0.000195509	0.588295	0.963135	0.968808	0.00422587	1
K04G2.6	K04G2.6	vacl-14	chrI:8040796-8043280	-0.188898	-0.243816	-0.0584351	-0.790879	-0.766443	-0.67173	-0.63625	-1.21687	-0.164287	0.278045	-0.101217	-0.487189	0.434435	0.356662	0.942047	0.000420423	0.000159091	0.000224162	0.000907879	0.000195509	0.372118	0.0467683	0.920325	0.0148695	1
K05C4.1	K05C4.1	pbs-5	chrI:14716611-14720482	-0.0907035	-0.0185139	-0.158436	-0.463562	-0.549235	-0.625963	-0.616746	-1.07127	-0.128282	0.352656	-0.146925	-0.380661	0.77235	0.966325	0.717936	0.0508542	0.000159091	0.000224162	0.000907879	0.000195509	0.479362	0.00591412	0.819413	0.10372	1
K06A4.5	K06A4.5	haao-1	chrV:9505688-9507114	-0.364596	0.0198266	-0.697535	-0.937965	-1.22454	-0.613267	-1.55403	-1.56249	0.0774824	0.829263	-0.358561	-0.903016	0.301614	0.978187	0.0392808	0.00169476	0.000159091	0.00652751	0.000266569	0.000195509	0.828776	0.000370343	0.658342	0.000760441	1
K06A5.4	K06A5.4	knl-2	chrI:6460432-6467515	-0.164581	-0.199558	0.00680381	-0.496212	-0.743705	-0.704303	-0.572942	-1.00067	-0.164666	0.0723057	-0.0784109	-0.355975	0.699658	0.656025	0.995608	0.167556	0.000159091	0.00469428	0.0301548	0.00464422	0.531955	0.774725	0.961557	0.318019	1
K06A5.6	K06A5.6	acdh-3	chrI:6460432-6467515	-0.273023	-0.259766	-0.174705	-0.603633	-0.80595	-0.851432	-0.707294	-1.1945	-0.180156	0.134714	-0.137483	-0.390118	0.409567	0.501117	0.800171	0.0712654	0.000159091	0.000224162	0.00507993	0.000834011	0.459912	0.535354	0.911051	0.258897	1
K06A5.7	K06A5.7	cdc-25.1	chrI:6468128-6471951	-0.152519	-0.224605	-0.0677799	-0.765468	-0.793355	-0.742724	-0.708921	-1.28296	-0.174476	0.10193	-0.150612	-0.498534	0.55518	0.390597	0.928747	0.000776421	0.000159091	0.000224162	0.000266569	0.000195509	0.315072	0.517115	0.816508	0.0272226	1
K06H7.6	K06H7.6	apc-2	chrIII:8080612-8085515	-0.0988315	-0.189413	-0.0870379	-0.579383	-0.68142	-0.806878	-0.669463	-1.19521	-0.113572	0.109989	-0.144147	-0.390909	0.78724	0.618358	0.92488	0.0473995	0.000159091	0.000224162	0.00507993	0.000195509	0.647165	0.602991	0.902242	0.178769	1
K07A1.2	K07A1.2	dut-1	chrI:9585316-9588128	-0.215189	-0.134618	-0.323567	-0.687796	-0.535528	-0.685722	-0.643625	-1.23802	0.014226	0.356852	-0.10963	-0.35324	0.377267	0.64659	0.243649	0.00140429	0.000159091	0.000224162	0.000266569	0.000195509	0.94447	0.00478632	0.898333	0.1226	1
K07A1.8	K07A1.8	ile-1	chrI:9605930-9611598	-0.119168	-0.113444	-0.0361881	-0.585918	-0.785473	-0.573284	-0.702587	-1.04483	-0.0438605	0.314749	0.0528541	-0.4256	0.66814	0.719275	0.968896	0.00891664	0.000159091	0.000224162	0.000266569	0.000195509	0.836318	0.0179465	0.963786	0.0557096	1
K07A12.2	K07A12.2	egg-6	chrI:8676662-8681334	-0.32775	-0.301174	-0.139744	-1.05247	-1.25432	-0.910163	-1.06679	-1.66017	-0.0150776	0.293618	0.0798295	-0.733048	0.10054	0.184311	0.761429	0.000420423	0.000159091	0.000224162	0.000266569	0.000195509	0.942035	0.022592	0.93381	0.000760441	1
K07A12.4	K07A12.4	K07A12.4	chrI:8687630-8690931	-0.158137	-0.251621	0.0154128	-0.640611	-0.929318	-0.706826	-0.756624	-1.09407	-0.125171	0.265631	0.0333746	-0.439825	0.563237	0.366355	0.989966	0.00417443	0.000159091	0.000224162	0.000266569	0.000195509	0.553981	0.0741279	0.981369	0.0285562	1
K07C10.1	K07C10.1	ptr-13	chrII:11157290-11162331	-0.277278	-0.440178	0.256425	-1.0473	-0.828261	-0.722073	-0.298481	-1.32322	-0.608169	0.410335	-0.253761	-0.744941	0.275293	0.0702	0.530572	0.000420423	0.000159091	0.000224162	0.177218	0.000195509	0.000607597	0.0142003	0.65925	0.000410921	1
K07C11.2	K07C11.2	air-1	chrV:8221409-8223587	-0.217281	-0.237907	-0.0941558	-0.499488	-0.785809	-0.758296	-0.662609	-1.01935	-0.207553	0.275957	-0.0670993	-0.198523	0.338518	0.34292	0.877382	0.0259519	0.000159091	0.000224162	0.000266569	0.000195509	0.206386	0.0365467	0.948026	0.406298	1
K07C5.6	K07C5.6	K07C5.6	chrV:10353585-10355824	-0.156865	-0.140624	-0.062867	-0.823868	-0.754199	-0.74744	-0.660718	-1.4298	-0.13161	0.227913	-0.107499	-0.704722	0.531097	0.636922	0.932557	0.0103684	0.000159091	0.000224162	0.000266569	0.000195509	0.453328	0.158767	0.902584	0.0286864	1
K07C5.8	K07C5.8	cash-1	chrV:10362260-10365377	-0.196945	-0.269969	0.00686754	-0.778243	-0.973384	-0.686918	-0.769764	-1.1942	-0.184037	0.0465515	-0.0208369	-0.570628	0.39061	0.255606	0.995608	0.000420423	0.000159091	0.000224162	0.000266569	0.000195509	0.266353	0.785801	0.986447	0.00669523	1
K07E3.4	K07E3.4	K07E3.4	chrX:8080871-8084018	-0.199296	-0.47457	-0.261632	-1.25753	-0.987675	-1.14665	-1.04953	-1.92786	0.223836	0.559043	0.173751	-0.509142	0.39061	0.00282857	0.408652	0.000420423	0.000159091	0.000224162	0.000266569	0.000195509	0.179165	0.000370343	0.782188	0.00860796	1
K07E3.7	K07E3.7	catp-5	chrX:8089825-8098863	-0.376894	-0.354803	-0.475388	-1.11332	-1.45551	-1.05078	-1.54741	-1.78846	0.156881	-0.618038	-0.180217	-1.25312	0.177799	0.266379	0.14956	0.000420423	0.000159091	0.000224162	0.000266569	0.000195509	0.576298	0.000370343	0.875945	0.000410921	1
K07F5.12	K07F5.12	K07F5.12	chrIV:9856009-9857986	-0.110043	-0.0955172	-0.184112	-0.452164	-0.817251	-0.898312	-0.890427	-1.25364	-0.369815	0.438816	-0.394371	-0.374121	0.762038	0.84494	0.74377	0.0619977	0.000159091	0.000224162	0.000266569	0.000195509	0.0774318	0.0110312	0.411964	0.0791396	1
K07F5.13	K07F5.13	npp-1	chrIV:9858485-9862118	-0.152636	-0.255819	-0.111393	-0.56348	-0.794623	-0.798195	-0.75375	-1.10477	-0.250782	0.155786	-0.198037	-0.309069	0.541247	0.29805	0.841297	0.0100257	0.000159091	0.000224162	0.000266569	0.000195509	0.116865	0.295469	0.706654	0.160028	1
K07H8.10	K07H8.10	K07H8.10	chrIV:8286585-8289531	-0.204477	-0.190488	0.251225	-0.808909	-0.759493	-0.602996	-0.302809	-1.22325	-0.502507	-0.50159	-0.174323	-1.00563	0.61494	0.335419	0.783347	0.142378	0.000159091	0.0695674	0.0143334	0.080727	0.00112482	0.000370343	0.640403	0.0122383	1
K07H8.2	K07H8.2	K07H8.2	chrIV:8291538-8294596	-0.184917	-0.184335	-0.159315	-0.71741	-0.62242	-0.575969	-0.596483	-1.10753	-0.0755032	0.226797	-0.11987	-0.473264	0.443115	0.496845	0.715932	0.00140429	0.000159091	0.000224162	0.000494941	0.000195509	0.687813	0.101959	0.88151	0.0281499	1
K07H8.6	K07H8.6	vit-6	chrIV:8261006-8266463	-1.58578	-1.42104	-1.86055	-4.42896	-3.01837	-2.48341	-3.29336	-5.49074	0.917308	0.584335	-0.227894	-3.37386	0.578131	0.00282857	0.553016	0.000420423	0.000159091	0.000224162	0.000266569	0.000195509	0.000607597	0.00591412	0.714998	0.000410921	1
K08B4.1	K08B4.1	lag-1	chrIV:6095411-6110641	-0.14681	-0.236502	0.00712075	-0.677781	-0.961941	-0.617917	-0.808512	-1.05798	-0.112299	0.222925	0.0232162	-0.352622	0.568575	0.34308	0.995309	0.00169476	0.000159091	0.000224162	0.000266569	0.000195509	0.544821	0.104686	0.985061	0.0893305	1
K08B4.3	K08B4.3	ugt-19	chrIV:6076689-6079945	-0.676858	-0.263723	-0.748286	-0.635797	-1.12403	-1.03917	-1.19245	-1.40523	0.692768	0.944143	0.443611	0.148594	0.0450759	0.59792	0.0365878	0.0234941	0.000159091	0.000224162	0.000266569	0.000195509	0.0256919	0.000370343	0.495832	0.62733	1
K08C7.1	K08C7.1	K08C7.1	chrIV:10656873-10660783	-0.22277	-0.114778	-0.131912	-0.304325	-1.15793	-0.924717	-1.06736	-1.11316	-0.242431	0.158469	-0.319001	-0.494839	0.627974	0.84575	0.89279	0.303195	0.000159091	0.000224162	0.000266569	0.000195509	0.460698	0.524357	0.714107	0.0398716	1
K08D9.3	K08D9.3	apx-1	chrV:3210190-3223130	-0.186176	-0.232188	0.11015	-0.808217	-0.867825	-0.460136	-0.571938	-1.0354	-0.0331231	0.217212	0.167644	-0.494819	0.428744	0.363447	0.841629	0.000420423	0.000159091	0.00388757	0.0019989	0.000195509	0.876596	0.120085	0.795731	0.0147059	1
K08E3.5	K08E3.5	K08E3.5	chrIII:13764063-13768094	-0.319971	-0.230252	-0.268303	-0.914178	-1.1452	-1.17398	-1.09278	-1.85795	-0.0946458	0.198628	-0.0986019	-0.659152	0.144214	0.289519	0.414526	0.000420423	0.000159091	0.000224162	0.000266569	0.000195509	0.614551	0.239273	0.908163	0.00351542	1
K08E3.6	K08E3.6	cyk-4	chrIII:13768540-13771242	-0.285785	-0.265261	0.0356595	-0.767423	-0.957116	-0.688959	-0.636025	-1.19072	-0.195129	0.209474	0.0599607	-0.399564	0.149896	0.255788	0.968996	0.000776421	0.000159091	0.000224162	0.000266569	0.000195509	0.234981	0.124613	0.953474	0.0677596	1
K08E7.3	K08E7.3	let-99	chrIV:12567855-12571053	-0.201833	-0.256275	-0.00198803	-0.738743	-0.817869	-0.698904	-0.619091	-1.18032	-0.0660938	0.250233	0.118483	-0.289236	0.378016	0.306344	0.996815	0.000420423	0.000159091	0.000224162	0.000494941	0.000195509	0.73787	0.0733454	0.889415	0.179166	1
K08E7.9	K08E7.9	pgp-1	chrIV:12591695-12599169	-0.10877	-0.226652	-0.671362	-1.36034	-0.466161	-0.25034	-1.00878	-1.35661	0.0115149	0.219401	0.460023	-0.731471	0.780153	0.514483	0.0262594	0.000420423	0.0125822	0.19545	0.000266569	0.000195509	0.971305	0.218532	0.314335	0.000410921	1
K08F4.2	K08F4.2	K08F4.2	chrIV:10126757-10128956	-0.225432	-0.260598	-0.0759204	-0.587847	-0.866831	-0.812896	-0.717872	-1.13967	-0.195769	0.159146	-0.0930817	-0.334429	0.373982	0.272941	0.913569	0.0142458	0.000159091	0.000224162	0.000266569	0.000195509	0.246628	0.273949	0.917576	0.172054	1
K08F8.6	K08F8.6	let-19	chrII:8770974-8783639	0.0220172	-0.0570961	0.405823	-0.358316	-1.02031	-0.302874	-0.639964	-0.601664	-0.291664	-0.162504	0.0503636	-0.527179	0.949742	0.890057	0.112288	0.166091	0.000159091	0.088367	0.000494941	0.0147561	0.0771691	0.28828	0.966204	0.0269465	1
K08F9.4	K08F9.4	K08F9.4	chrV:15144063-15146861	-0.1403	-0.139068	-0.134447	-0.51347	-0.6489	-0.723594	-0.643407	-1.09748	-0.103894	0.263829	-0.0555131	-0.349441	0.581607	0.65672	0.787667	0.0150105	0.000159091	0.000224162	0.000266569	0.000195509	0.585708	0.0567502	0.963786	0.0945371	1
K08H10.7	K08H10.7	rde-1	chrV:9987914-9991642	-0.160685	-0.203498	-0.119398	-0.733158	-0.713794	-0.643475	-0.673114	-1.17126	0.0811313	0.130975	-0.0241885	-0.458764	0.511722	0.455436	0.822734	0.000776421	0.000159091	0.000224162	0.000266569	0.000195509	0.677415	0.389286	0.985061	0.0206078	1
K08H2.2	K08H2.2	K08H2.2	chrX:13234098-13234957	0.0696855	-0.0444549	-0.122802	-0.754662	-0.362793	-0.604116	-0.548872	-1.29871	-0.231843	0.653845	-0.272364	-0.537532	0.935762	0.96173	0.931138	0.0422822	0.269508	0.0516996	0.144017	0.000527029	0.589948	0.04229	0.849009	0.120474	1
K08H2.3	K08H2.3	K08H2.3	chrX:13237421-13238477	-0.265415	-0.315548	-0.419253	-0.730068	-1.04942	-1.36543	-1.20184	-1.77868	-0.0736826	0.448664	-0.164911	-0.604028	0.44781	0.427103	0.300382	0.00643324	0.000159091	0.000224162	0.000266569	0.000195509	0.818538	0.0308656	0.907468	0.00921448	1
K09A11.2	K09A11.2	cyp-14A1	chrX:13265080-13267338	-0.380073	-0.0231986	-0.147602	-0.399205	-0.916113	-0.659688	-0.694973	-1.02308	-0.614695	0.57083	-0.10673	-0.722681	0.45042	0.976782	0.886672	0.175283	0.00215705	0.0127823	0.0291854	0.00221015	0.0684179	0.0317658	0.953705	0.0143751	1
K09A11.3	K09A11.3	cyp-14A2	chrX:13267604-13269697	-0.252153	0.0645259	-0.449666	-1.26544	-1.35718	-0.93005	-1.53851	-2.19095	-0.590803	0.735826	-0.75916	-0.647293	0.655148	0.936053	0.396878	0.000776421	0.000159091	0.000777003	0.000266569	0.000195509	0.0896828	0.00656756	0.100408	0.0282553	1
K09A9.4	K09A9.4	usp-33	chrX:15591367-15595354	-0.207343	-0.162238	-0.204374	-0.763606	-0.821515	-0.579402	-0.818314	-1.17579	-0.150522	0.442209	-0.093312	-0.522859	0.506262	0.678441	0.693973	0.000776421	0.000159091	0.0012726	0.000708949	0.000195509	0.547631	0.00906645	0.948457	0.00962303	1
K09C4.1	K09C4.1	K09C4.1	chrX:3298881-3301641	-0.625997	-0.788155	-1.74062	-2.59694	-1.53821	-2.11468	-2.59545	-3.84623	1.00094	-0.24997	-0.948766	-1.72456	0.342637	0.2306	0.0011785	0.000420423	0.000159091	0.000224162	0.000266569	0.000195509	0.078939	0.574197	0.154324	0.00398945	1
K09C4.4	K09C4.4	K09C4.4	chrX:3289484-3292412	-0.0808696	-0.0993913	-0.290009	-0.685862	-1.47767	-2.14764	-1.64044	-2.70754	0.258034	0.32016	-0.36566	-0.169914	1	1	1	1	0.00407191	0.000224162	0.257383	0.204043	1	1	1	1	1
K09C4.5	K09C4.5	K09C4.5	chrX:3282610-3285723	-0.495009	-0.832712	-0.787833	-1.42716	-2.04307	-2.61424	-2.31246	-3.18423	0.829799	0.2606	0.435459	-0.359302	0.250794	0.0197494	0.0384549	0.000420423	0.000159091	0.000224162	0.000266569	0.000195509	0.0115012	0.335371	0.429644	0.189141	1
K09D9.12	K09D9.12	K09D9.12	chrV:4002116-4004310	-0.317826	-0.332965	-0.353505	-0.781289	-0.816129	-1.03064	-0.850475	-1.47336	-0.392534	0.29843	-0.503607	-0.584637	0.373853	0.421369	0.444183	0.00371527	0.000159091	0.000224162	0.00183013	0.000195509	0.14948	0.17234	0.311267	0.0115325	1
K09E3.7	K09E3.7	K09E3.7	chrX:17131346-17134527	-0.0807591	-0.284477	0.0306276	-0.89928	-1.09442	-0.859455	-0.983642	-1.46623	-0.0131936	0.615539	-0.00981332	-0.50118	0.859657	0.422164	0.983761	0.000420423	0.000159091	0.000224162	0.000266569	0.000195509	0.967917	0.000370343	0.994277	0.0207503	1
K09F5.2	K09F5.2	vit-1	chrX:7727900-7733308	-2.90547	-2.45893	-3.79248	-5.93441	-4.86374	-4.49295	-5.7471	-7.91862	2.51525	1.30461	1.27391	-3.87884	0.00186072	0.00282857	0.0011785	0.000420423	0.000159091	0.000224162	0.000266569	0.000195509	0.000607597	0.000370343	0.0012554	0.000410921	1
K09F5.3	K09F5.3	spp-14	chrX:7725954-7726388	-0.438172	-0.16947	-0.723219	-1.21457	-2.50016	-2.32286	-2.78456	-3.36743	-0.714793	0.098091	-1.17786	-1.70847	0.014842	0.609379	0.0011785	0.000420423	0.000159091	0.000224162	0.000266569	0.000195509	0.000607597	0.572689	0.0012554	0.000410921	1
K09F6.9	K09F6.9	K09F6.9	chrII:2280677-2282876	-0.137444	-0.354203	0.900053	-0.33149	-1.46707	-0.921649	-0.454884	-0.902441	-0.10619	-0.620949	0.744374	-0.624354	0.788889	0.396559	0.0011785	0.223888	0.000159091	0.000224162	0.0890247	0.000195509	0.762457	0.00100813	0.0726517	0.00373803	1
K09H11.1	K09H11.1	K09H11.1	chrV:5747816-5752033	0.296178	0.501707	0.516796	-0.942082	-0.304702	0.099173	-0.0850752	-1.33856	-0.207119	0.235816	0.0127019	-1.27165	0.144214	0.0074729	0.0211041	0.000420423	0.032071	0.60792	0.698758	0.000195509	0.251202	0.0840638	0.992251	0.000410921	1
K09H11.3	K09H11.3	rga-3	chrV:5717882-5722087	-0.277464	-0.240429	-0.0298127	-1.01983	-0.989484	-0.658326	-0.742536	-1.43616	0.0136455	0.331042	0.144811	-0.639239	0.148894	0.341787	0.975058	0.000420423	0.000159091	0.000224162	0.000266569	0.000195509	0.947745	0.00887899	0.840887	0.00107477	1
K10B2.3	K10B2.3	clec-88	chrII:6365737-6366948	-0.181226	-0.142125	-0.261555	-0.717793	-0.635267	-0.703102	-0.715475	-1.27821	-0.0788367	0.46503	-0.106505	-0.415207	0.502422	0.633527	0.428311	0.00109584	0.000159091	0.000224162	0.000266569	0.000195509	0.681469	0.000370343	0.898903	0.0710038	1
K10B2.5	K10B2.5	ani-2	chrII:6361161-6365304	-0.265001	-0.281138	-0.0376858	-0.968535	-1.11822	-0.710918	-0.891321	-1.39704	-0.0849228	0.248994	0.107926	-0.66231	0.19432	0.217667	0.965895	0.000420423	0.000159091	0.000224162	0.000266569	0.000195509	0.649208	0.060072	0.902062	0.00195061	1
K10D2.1	K10D2.1	K10D2.1	chrIII:5191130-5199688	-0.218613	-0.197736	-0.111786	-0.685363	-0.895396	-0.856122	-0.789077	-1.34194	-0.165761	0.142417	-0.0879273	-0.564165	0.782467	0.840034	0.95605	0.264473	0.00307209	0.0486393	0.0562381	0.0112455	0.705638	0.72666	0.970742	0.294807	1
K10D2.2	K10D2.2	pup-2	chrIII:5185917-5188647	-0.178477	-0.261228	-0.0487948	-0.763794	-1.02515	-0.821081	-0.896058	-1.32266	-0.0333157	0.334934	0.0489163	-0.492406	0.502759	0.274068	0.952689	0.00109584	0.000159091	0.000224162	0.000266569	0.000195509	0.873713	0.00764897	0.963786	0.0339063	1
K10D3.3	K10D3.3	taf-11.2	chrI:7132497-7134329	-0.122018	-0.0222377	-0.234944	-0.210921	-0.822288	-0.978343	-0.93544	-1.16652	-0.354865	0.150686	-0.386429	-0.270889	0.652589	0.962557	0.518017	0.375234	0.000159091	0.000224162	0.000266569	0.000195509	0.0243782	0.34207	0.223461	0.218358	1
K11D12.13	K11D12.13	K11D12.13	chrV:5033352-5034175	-0.226806	-0.147208	-0.592504	-0.686674	-0.588348	-0.968943	-0.953324	-1.50727	-0.220141	0.391173	-0.522005	-0.330312	0.299653	0.638836	0.00217997	0.00140429	0.000159091	0.000224162	0.000266569	0.000195509	0.194164	0.00337195	0.0384269	0.112677	1
K11D2.2	K11D2.2	asah-1	chrI:12505097-12508064	-1.81953	-2.10073	-2.26847	-3.39208	-4.56738	-6.3171	-5.01201	-7.59601	-0.163926	-1.68451	-0.837356	-3.56111	0.00186072	0.00282857	0.0011785	0.000420423	0.000159091	0.000224162	0.000266569	0.000195509	0.531727	0.000370343	0.0182463	0.000410921	1
K11D9.2	K11D9.2	sca-1	chrIII:10811905-10816845	-0.0660037	-0.214302	0.132718	-1.42597	-0.8605	-0.0944222	-0.661545	-1.30598	0.0523308	0.216296	0.0632625	-1.15162	0.628993	0.426605	0.968893	0.000420423	0.000159091	0.657341	0.000266569	0.000527029	0.808329	0.151253	0.975925	0.000410921	1
K11E4.5	K11E4.5	nhr-71	chrX:13747314-13751777	-0.217517	-0.349749	-0.125783	-0.688375	-1.02786	-0.793049	-0.936226	-1.13017	0.00373729	0.117971	0.0266868	-0.257298	0.409223	0.18779	0.841613	0.000420423	0.000159091	0.000224162	0.000266569	0.000195509	0.988353	0.507198	0.986447	0.227675	1
K11G9.3	K11G9.3	K11G9.3	chrV:6669822-6672038	-1.22974	-0.962801	-1.20025	-1.11459	-1.17252	-0.749047	-1.14692	-0.882648	0.30656	-0.0445659	0.240886	-0.144357	0.00343057	0.0197494	0.00858585	0.00349174	0.0012164	0.00934696	0.00183013	1	1	1	1	1	1
K11H3.3	K11H3.3	K11H3.3	chrIII:9851853-9853822	-0.245182	-0.306906	-0.21629	-0.658332	-0.827413	-0.901523	-0.798525	-1.25162	0.0121946	0.279119	0.021281	-0.279792	0.244173	0.180556	0.54789	0.0032538	0.000159091	0.000224162	0.000266569	0.000195509	0.955182	0.0338392	0.986447	0.20695	1
K12B6.8	K12B6.8	K12B6.8	chrV:6308810-6312082	-0.189745	-0.179326	-0.238545	-0.401681	-0.693597	-0.875334	-0.739583	-1.09649	-0.0681151	0.328062	-0.311733	-0.18558	0.674841	0.723239	0.697299	0.146519	0.00284379	0.000224162	0.00791331	0.000195509	0.851759	0.131225	0.706262	0.477864	1
K12D12.1	K12D12.1	top-2	chrII:11875144-11880588	-0.254754	-0.255312	0.0415706	-0.823151	-1.13783	-0.751725	-0.841652	-1.31953	-0.2644	0.0114183	-0.077856	-0.711504	0.298125	0.293815	0.965293	0.00109584	0.000159091	0.000224162	0.000266569	0.000195509	0.103667	0.954362	0.934435	0.000760441	1
K12D12.2	K12D12.2	npp-3	chrII:11865522-11874714	-0.119379	-0.269606	0.216916	-0.875363	-0.964851	-0.617456	-0.629179	-1.22182	-0.208324	-0.0493474	0.011392	-0.719122	0.658639	0.255606	0.558532	0.000420423	0.000159091	0.000224162	0.000266569	0.000195509	0.208247	0.77557	0.992251	0.000760441	1
K12D12.5	K12D12.5	K12D12.5	chrII:11861037-11865457	-0.29416	-0.257278	-0.270956	-0.869996	-0.834431	-0.723641	-0.811445	-1.33396	0.0170816	0.376941	0.00386725	-0.382156	0.159033	0.33585	0.437814	0.000420423	0.000159091	0.000224162	0.000266569	0.000195509	0.94382	0.00500825	0.99702	0.0558415	1
K12G11.3	K12G11.3	sodh-1	chrV:11888235-11889650	-1.02331	-1.88174	-0.653946	-1.21507	-1.49435	-2.93294	-1.12439	-2.26608	-0.526517	-0.873224	-0.274781	-0.674747	0.00186072	0.00282857	0.00217997	0.000420423	0.000159091	0.000224162	0.000266569	0.000195509	0.000607597	0.000370343	0.435615	0.00277264	1
K12H4.7	K12H4.7	K12H4.7	chrIII:8047704-8051155	-1.27308	-0.788982	-1.8627	-3.02512	-2.31726	-1.99149	-2.90499	-4.22007	0.262232	0.681534	-0.759396	-3.73173	0.00186072	0.00282857	0.0011785	0.000420423	0.000159091	0.000224162	0.000266569	0.000195509	0.161623	0.000370343	0.0296016	0.000410921	1
K12H4.8	K12H4.8	dcr-1	chrIII:8071915-8080274	-0.107583	-0.227443	0.136977	-0.66315	-0.996625	-0.875305	-0.753055	-1.3095	-0.340065	-0.273806	-0.230562	-0.816215	0.687596	0.371931	0.76409	0.00275884	0.000159091	0.000224162	0.000266569	0.000195509	0.0229608	0.0348337	0.583673	0.000410921	1
LLC1.1	LLC1.1	tra-3	chrIV:14436363-14444183	-0.162874	-0.178943	-0.0934779	-0.462511	-1.12048	-0.649628	-1.05124	-0.931995	-0.448195	-0.0549777	-0.362046	-0.389893	0.545408	0.575802	0.891854	0.0353616	0.000159091	0.000224162	0.000266569	0.000195509	0.00407696	0.772172	0.31853	0.054858	1
LLC1.3	LLC1.3	dld-1	chrIV:14464514-14469112	-0.294154	-0.211669	-0.291787	-0.742845	-0.784964	-0.692376	-0.78224	-1.22333	0.0815961	0.190187	0.0830947	-0.448966	0.138023	0.408469	0.320437	0.000420423	0.000159091	0.000224162	0.000266569	0.000195509	0.663232	0.171777	0.93211	0.0409141	1
M01A10.1	M01A10.1	M01A10.1	chrI:5563829-5566265	-0.190078	-0.101433	-0.25169	-0.630913	-0.696216	-0.761173	-0.757706	-1.28897	-0.122604	0.214585	-0.163827	-0.543881	0.457418	0.791834	0.505261	0.00275884	0.000159091	0.000224162	0.000494941	0.000195509	0.554729	0.164967	0.84803	0.00581999	1
M01B2.1	M01B2.1	kin-30	chrV:15244755-15247707	0.176031	0.172129	0.384095	-0.653322	-0.533876	-0.224655	-0.336237	-1.00162	-0.170524	0.533294	0.257331	-0.602944	1	0.771006	1	1	0.0446509	0.411366	0.257405	0.00334344	0.629935	0.0348337	1	1	1
M01E11.2	M01E11.2	M01E11.2	chrI:5579663-5581879	-0.0884779	-0.245933	-0.0701379	-0.511851	-0.660874	-0.780242	-0.642643	-1.04571	-0.0929653	0.173317	-0.123197	-0.218456	0.760153	0.3273	0.920825	0.0153249	0.000159091	0.000224162	0.000266569	0.000195509	0.620213	0.232358	0.88151	0.334219	1
M01E11.3	M01E11.3	M01E11.3	chrI:5573206-5576747	-0.134448	-0.309514	-0.0424587	-0.697742	-0.7303	-0.786653	-0.639026	-1.17299	0.0204857	-0.00655688	-0.0122408	-0.485645	0.628087	0.246532	0.965374	0.00196912	0.000159091	0.000224162	0.000907879	0.000195509	0.932847	0.974314	0.993001	0.0113348	1
M01E11.5	M01E11.5	cey-3	chrI:5571783-5572973	-0.322514	-0.282799	-0.356609	-0.572576	-0.776832	-0.962595	-0.81064	-1.25254	-0.281071	0.0990259	-0.335982	-0.361613	0.314566	0.242442	0.296707	0.0318765	0.000159091	0.000224162	0.000266569	0.000195509	0.145634	0.56391	0.262524	0.181063	1
M01E11.6	M01E11.6	klp-15	chrI:5577054-5579299	-0.449665	-0.25096	-0.211862	-0.773053	-1.05947	-0.848662	-0.82182	-1.37044	-0.299073	0.12131	-0.0487906	-0.518497	0.00186072	0.304728	0.553141	0.000420423	0.000159091	0.000224162	0.000266569	0.000195509	0.050144	0.422021	0.966243	0.0150441	1
M01E5.6	M01E5.6	sepa-1	chrI:13298223-13300715	0.28818	0.239892	0.407813	-0.387191	-0.625793	-0.527298	-0.506573	-1.15129	-0.335225	0.481575	-0.164108	-0.38185	0.27007	0.485564	0.195239	0.0959188	0.000159091	0.00375333	0.0214951	0.000195509	0.0798247	0.00100813	0.859651	0.066328	1
M01F1.5	M01F1.5	hmit-1.3	chrIII:3510236-3519607	-0.0372289	-0.108625	-0.142341	-0.813192	-1.41407	-1.27619	-1.51765	-1.97698	-0.032554	-0.271664	-0.426546	-1.37032	0.947971	0.844985	0.884862	0.0233521	0.000159091	0.000224162	0.000266569	0.000195509	0.926516	0.247968	0.468851	0.000410921	1
M01G5.1	M01G5.1	M01G5.1	chrIII:1496398-1508554	-0.112792	-0.255948	0.0271012	-0.860858	-0.773911	-0.476962	-0.634621	-1.08013	-0.0751431	0.0681483	0.00772309	-0.618357	0.682577	0.316208	0.981001	0.000420423	0.000159091	0.00291892	0.00129949	0.000195509	0.710432	0.692217	0.993989	0.000760441	1
M01G5.3	M01G5.3	M01G5.3	chrIII:1508794-1517993	-0.2272	-0.184132	-0.223145	-0.737413	-0.535353	-0.488434	-0.531464	-1.03983	-0.022083	0.253984	-0.0275137	-0.426323	0.326026	0.536611	0.562107	0.000420423	0.000159091	0.00203886	0.00877708	0.000195509	0.924292	0.0791546	0.984672	0.0310594	1
M02D8.5	M02D8.5	M02D8.5	chrX:8754575-8761580	-0.65384	-0.309059	-0.429234	-0.815994	-1.48568	-1.10576	-1.27541	-1.58847	-0.0895806	0.231982	-0.309956	-0.729805	0.0317061	0.452054	0.278619	0.00169476	0.000159091	0.000224162	0.000266569	0.000195509	1	0.282864	0.635242	0.00223454	1
M02H5.1	M02H5.1	nhr-99	chrV:474808-477150	-0.386003	-0.503505	-0.91514	-0.885254	-1.50298	-2.23302	-2.00668	-2.60961	0.72895	-0.171976	-0.477919	-1.42891	0.413139	0.274688	0.0211041	0.00417443	0.000159091	0.000224162	0.000266569	0.000195509	0.0308277	0.573919	0.50879	0.000410921	1
M03C11.4	M03C11.4	hat-1	chrIII:10399171-10414702	-0.176361	-0.251751	-0.113174	-0.766825	-0.728105	-0.662343	-0.665182	-1.17694	-0.114332	0.166696	-0.114445	-0.435381	0.662931	0.545848	0.910085	0.033637	0.000159091	0.00664872	0.00890621	0.00168713	0.684968	0.468019	0.940633	0.253253	1
M03C11.8	M03C11.8	M03C11.8	chrIII:10428333-10435983	-0.259463	-0.284188	-0.0911772	-0.853337	-1.10076	-0.849312	-0.933137	-1.41713	-0.254306	0.0753382	-0.167361	-0.687805	0.187631	0.236856	0.883317	0.000420423	0.000159091	0.000224162	0.000266569	0.000195509	0.114076	0.645913	0.782015	0.000410921	1
M03D4.1	M03D4.1	zen-4	chrIV:6118223-6127304	-0.200282	-0.253817	-0.0710913	-0.656289	-0.90412	-0.787467	-0.775268	-1.18971	-0.259664	0.186958	-0.117013	-0.412096	0.508028	0.4225	0.940114	0.0263168	0.000159091	0.000224162	0.000266569	0.000366385	0.198279	0.303546	0.917504	0.165946	1
M03F8.3	M03F8.3	M03F8.3	chrV:5940023-5943363	-0.150118	-0.231213	-0.0251099	-0.599115	-0.727521	-0.70561	-0.602956	-1.07317	-0.297091	0.0334956	-0.119452	-0.431955	0.548128	0.35721	0.981006	0.00437673	0.000159091	0.000224162	0.000266569	0.000195509	0.0505076	0.852836	0.879288	0.0414252	1
M04B2.12	M04B2.12	M04B2.12	chrIV:11523878-11524062	0	0	1.99841	0	0	-2.1007	1.7972	-2.1562	0	0	2.00226	0	1	1	0.201395	1	1	0.0685344	0.0499688	0.0556579	1	1	0.196049	1	1
M106.3	M106.3	M106.3	chrII:10857472-10860909	-0.160602	-0.115779	-0.154792	-0.642208	-0.692053	-0.597757	-0.686176	-1.12317	-0.00134481	0.00209295	-0.0906595	-0.590598	0.515348	0.717915	0.725477	0.00349174	0.000159091	0.000224162	0.000266569	0.000195509	0.995256	0.989049	0.928999	0.00398945	1
M110.5	M110.5	dab-1	chrII:8226131-8229150	-0.221883	-0.169109	-0.0485085	-0.584032	-0.892539	-0.589711	-0.719303	-1.00366	-0.093924	0.252678	0.0261415	-0.270535	0.360229	0.542302	0.953383	0.0151643	0.000159091	0.000224162	0.000266569	0.000195509	0.614551	0.0623797	0.983068	0.270262	1
M117.2	M117.2	par-5	chrIV:11820504-11821924	-0.249512	-0.0748909	-0.351057	-0.485331	-0.613111	-0.590448	-0.714165	-1.00157	-0.145285	0.349381	-0.208806	-0.215392	0.484944	0.845029	0.327482	0.0773057	0.000159091	0.00143038	0.000266569	0.000366385	0.490853	0.0170796	0.668526	0.466268	1
M142.6	M142.6	rle-1	chrIII:10936245-10946499	-0.202704	-0.216316	0.00985378	-0.822034	-1.00158	-0.472809	-0.789341	-1.07733	-0.165871	0.228519	-0.0627399	-0.554262	0.473624	0.566323	0.99385	0.0159792	0.000159091	0.0586197	0.000708949	0.00369726	0.437395	0.192953	0.956568	0.0815707	1
M151.2	M151.2	M151.2	chrII:3631443-3633875	-0.34379	-0.394579	-0.0158372	-0.474305	-0.73223	-0.929079	-0.425015	-1.01255	-0.47939	-0.222993	-0.0736243	-0.281939	0.439754	0.331477	0.992315	0.0761374	0.00428509	0.000224162	0.136748	0.000366385	0.123126	0.36239	0.966773	0.263336	1
M151.3	M151.3	M151.3	chrII:3627197-3629131	-0.557551	-0.397352	0.0710481	-0.724296	-1.25951	-0.76968	-0.649265	-1.09093	-0.453716	0.57741	0.217839	-0.190889	0.129441	0.383298	0.955166	0.0129362	0.000159091	0.00174139	0.0295411	0.000195509	0.164986	0.0147411	0.868972	0.524373	1
M151.4	M151.4	M151.4	chrII:3624197-3626950	-0.282529	-0.226039	-0.0865904	-0.862365	-0.933227	-1.04889	-0.744708	-1.66149	-0.258328	0.382261	-0.147705	-0.708409	0.558861	0.664836	0.942339	0.00681432	0.000305258	0.000224162	0.0117548	0.000195509	0.455286	0.114377	0.92394	0.0103932	1
M151.7	M151.7	M151.7	chrII:3622313-3624055	-0.231728	0.0788952	-0.209034	-0.376798	-0.839838	-0.550105	-0.816673	-1.00438	-0.0900782	0.712571	0.0933667	-0.0169515	0.474474	0.879105	0.708898	0.127812	0.000159091	0.00361681	0.000266569	0.000195509	0.753252	0.000370343	0.95285	0.957037	1
M176.2	M176.2	gss-1	chrII:9414558-9416434	-0.309145	-0.329039	-0.328218	-0.853139	-0.867208	-0.786678	-0.886438	-1.30959	-0.104675	0.196024	-0.10922	-0.521269	0.108068	0.148358	0.23187	0.000420423	0.000159091	0.000224162	0.000266569	0.000195509	0.587082	0.176284	0.908163	0.0100071	1
M4.1	M4.1	M4.1	chrIV:3213771-3217668	-0.37015	-0.301784	-0.0948679	-0.692036	-1.00949	-0.698511	-0.734843	-1.08844	-0.27844	-0.0019786	0.0151707	-0.441933	0.0236873	0.211396	0.886462	0.00196912	0.000159091	0.000224162	0.000266569	0.000195509	0.0963136	0.989936	0.990417	0.0309148	1
M6.1	M6.1	ifc-2	chrX:642160-654903	0.109356	-0.192978	-0.569498	-1.48798	-0.981844	-0.731734	-1.65917	-2.02439	0.5433	-0.559715	0.0215115	-1.71474	0.708526	0.505756	0.0222749	0.000420423	0.000159091	0.000224162	0.000266569	0.000195509	0.000607597	0.000370343	0.98826	0.000410921	1
M7.2	M7.2	klc-1	chrIV:11083734-11086053	-0.320607	-0.257185	-0.32885	-0.873144	-1.10645	-1.14245	-1.11483	-1.75726	-0.175788	0.305576	-0.160808	-0.586586	0.0767977	0.301582	0.220925	0.000420423	0.000159091	0.000224162	0.000266569	0.000195509	0.30471	0.0254357	0.795925	0.00469763	1
M70.4	M70.4	M70.4	chrIV:2253003-2263662	-0.191892	-0.281947	0.0669861	-0.754106	-0.630858	-0.541153	-0.372965	-1.01157	-0.152543	0.130513	-0.0326343	-0.487171	0.428658	0.272995	0.931534	0.000420423	0.000159091	0.000603652	0.0605107	0.000195509	0.430453	0.410058	0.981217	0.0141963	1
M88.1	M88.1	ugt-62	chrIII:4537276-4540637	-0.526181	-0.111633	-1.0839	-0.947743	-1.66997	-1.43643	-2.22211	-2.26731	0.993342	-0.0994764	-0.393219	-1.63199	0.00343057	0.802328	0.0011785	0.000420423	0.000159091	0.000224162	0.000266569	0.000195509	0.000607597	0.613616	0.494086	0.000410921	1
PAR2.4	PAR2.4	mig-22	chrIII:8763290-8767342	-0.250606	-0.215927	-0.0211	-0.74649	-1.1204	-0.775516	-0.89157	-1.30492	-0.247874	0.236775	-0.0334915	-0.512375	0.23079	0.416467	0.985248	0.00109584	0.000159091	0.000224162	0.000266569	0.000195509	0.125449	0.0877494	0.978092	0.0119039	1
R01H10.1	R01H10.1	div-1	chrIII:10245048-10248905	-0.241444	-0.244785	-0.164298	-0.612613	-0.889302	-0.785982	-0.812466	-1.15302	-0.211794	0.197178	-0.194163	-0.375182	0.256501	0.331477	0.705583	0.00544302	0.000159091	0.000224162	0.000266569	0.000195509	0.212205	0.163218	0.724176	0.0726379	1
R01H10.7	R01H10.7	R01H10.7	chrIII:10261757-10267381	-0.201421	-0.253251	-0.0318307	-0.843382	-0.873547	-0.684249	-0.704254	-1.273	-0.101179	0.183661	0.0318065	-0.53464	0.382442	0.319895	0.973724	0.000420423	0.000159091	0.000224162	0.000266569	0.000195509	0.599311	0.19967	0.981132	0.00860796	1
R01H10.8	R01H10.8	cnk-1	chrIII:10271256-10278579	-0.208079	-0.232218	-0.00470435	-0.695805	-0.843423	-0.553243	-0.640903	-1.0156	-0.204192	0.100554	-0.0437291	-0.449164	0.363917	0.371764	0.995608	0.00109584	0.000159091	0.00041934	0.000708949	0.000195509	0.238579	0.525221	0.970588	0.027088	1
R01H2.3	R01H2.3	egg-2	chrIII:7058517-7060597	-0.27979	-0.208236	-0.306351	-0.803826	-0.807956	-0.859057	-0.83463	-1.45377	-0.120023	0.381426	-0.125852	-0.476258	0.17012	0.421369	0.269371	0.000420423	0.000159091	0.000224162	0.000266569	0.000195509	0.497714	0.00130248	0.864857	0.0282553	1
R02D3.7	R02D3.7	R02D3.7	chrIV:253567-255429	-0.161131	-0.114581	-0.272738	-0.57654	-0.670949	-0.74612	-0.78272	-1.20684	-0.0869786	0.402342	-0.188493	-0.253884	0.517541	0.734876	0.408546	0.00662018	0.000159091	0.000224162	0.000266569	0.000195509	0.661016	0.00186208	0.759899	0.23889	1
R02F2.4	R02F2.4	R02F2.4	chrIII:5484199-5486002	-0.249699	-0.196096	-0.118987	-0.62834	-0.6692	-0.699505	-0.538485	-1.13063	-0.146868	0.263181	-0.0655724	-0.331685	0.263891	0.505322	0.833956	0.00437673	0.000159091	0.000224162	0.00421576	0.000195509	0.440105	0.0698261	0.957346	0.117275	1
R03D7.1	R03D7.1	metr-1	chrII:10926560-10931077	-0.508836	-0.624512	-0.174362	-0.857972	-1.07323	-0.836494	-0.739117	-1.06944	-0.377857	-0.339418	-0.132977	-0.614401	0.00186072	0.00282857	0.664662	0.000420423	0.000159091	0.000224162	0.000266569	0.000195509	0.0100936	0.00849222	0.855683	0.00328799	1
R03G5.5	R03G5.5	gpx-7	chrX:7798952-7799780	-0.786587	-0.579387	-1.75683	-1.91168	-3.07849	-3.90721	-4.00261	-5.18184	1.43758	-0.400277	-0.276567	-3.27758	0.121015	0.39628	0.00563528	0.00662018	0.000159091	0.000224162	0.000266569	0.000985624	0.00855524	0.305404	0.88151	0.000410921	1
R03G8.4	R03G8.4	R03G8.4	chrX:13101305-13104205	-0.784105	-0.727342	-1.21363	-1.33358	-1.57633	-1.54614	-1.95345	-2.10391	0.498383	0.182907	-0.210569	-0.727284	0.0136908	0.0243065	0.0011785	0.0897301	0.000159091	0.000224162	0.000266569	0.00962686	1	1	1	1	1
R03G8.6	R03G8.6	R03G8.6	chrX:13094557-13100445	-0.265814	-0.654196	0.0298845	-0.982267	-1.25518	-1.649	-0.961278	-1.97381	-0.774185	-0.000793983	-0.534185	-0.647926	0.278921	0.00282857	0.981001	0.000420423	0.000159091	0.000224162	0.000266569	0.000195509	0.000607597	0.996069	0.0770277	0.000760441	1
R04D3.2	R04D3.2	R04D3.2	chrX:13285054-13286635	-0.169995	-0.0678092	-0.299038	-0.622224	-0.715902	-0.808535	-0.84455	-1.36221	-0.125537	0.568765	-0.206874	-0.555832	0.496225	0.865921	0.330666	0.00349174	0.000159091	0.000224162	0.000266569	0.000195509	0.511499	0.000370343	0.720515	0.00422587	1
R04D3.3	R04D3.3	R04D3.3	chrX:13288912-13290628	-0.348251	-0.132824	-0.380555	-0.860362	-1.21768	-0.878697	-1.24981	-1.60579	-0.235748	0.577198	-0.213592	-0.659785	0.0402237	0.659442	0.123204	0.000420423	0.000159091	0.000224162	0.000266569	0.000195509	0.139783	0.000370343	0.647437	0.00137472	1
R04E5.8	R04E5.8	R04E5.8	chrX:8802050-8806111	-0.215962	-0.212837	-0.0310931	-0.609563	-1.13098	-0.4429	-0.947292	-0.838211	-0.220196	0.100481	0.00560316	-0.289033	0.631349	0.668808	0.986891	0.0722992	0.000159091	0.0947741	0.00129949	0.0138921	0.538656	0.712771	0.99702	0.408859	1
R04F11.3	R04F11.3	R04F11.3	chrV:12314999-12317182	-0.214864	-0.2122	-0.0673418	-0.505042	-0.669996	-0.711643	-0.523306	-1.00425	-0.177902	0.299723	-0.0353003	-0.233616	0.33774	0.428053	0.92358	0.021325	0.000159091	0.000224162	0.00314856	0.000195509	0.294559	0.0227615	0.97674	0.295367	1
R04F11.5	R04F11.5	R04F11.5	chrV:12317275-12318019	-0.291	-0.0822865	-0.553924	-0.257836	-0.648717	-0.869516	-0.911497	-1.0442	-0.0686605	0.236652	-0.334776	-0.0714383	0.254474	0.861418	0.0503948	0.300332	0.000159091	0.000224162	0.000266569	0.000195509	0.797802	0.180034	0.558939	0.785471	1
R05D11.8	R05D11.8	edc-3	chrI:8602121-8605163	-0.194243	-0.487749	-0.0811708	-0.842011	-0.812835	-0.7447	-0.70039	-1.09813	-0.151177	0.104663	-0.0672775	-0.491657	0.402079	0.312653	0.897895	0.00250111	0.000159091	0.000224162	0.000266569	0.000195509	0.374976	0.24563	0.9491	0.015222	1
R05D3.11	R05D3.11	met-2	chrIII:8375297-8380849	-0.138992	-0.207593	0.140548	-0.672049	-1.00509	-0.665492	-0.726413	-1.1289	-0.211438	-0.095914	-0.058679	-0.690693	0.575882	0.42401	0.758386	0.00169476	0.000159091	0.000224162	0.000266569	0.000195509	0.200319	0.535471	0.956568	0.000760441	1
R05D3.12	R05D3.12	R05D3.12	chrIII:8380942-8387499	-0.038024	-0.213006	0.083113	-0.656056	-0.680163	-0.639382	-0.55957	-1.08005	-0.201723	-0.0500744	-0.203625	-0.585877	0.921847	0.466131	0.903814	0.00109584	0.000159091	0.000224162	0.00282846	0.000195509	0.310162	0.791919	0.726128	0.00373803	1
R05D3.4	R05D3.4	rfp-1	chrIII:8356884-8368835	-0.0746444	-0.140088	-0.00586625	-0.493816	-0.775055	-0.73143	-0.706795	-1.08428	-0.147909	0.0684872	-0.144067	-0.470825	0.849519	0.714469	0.995608	0.0853508	0.000159091	0.000224162	0.00129949	0.000195509	0.486467	0.741122	0.877408	0.0949616	1
R05D8.9	R05D8.9	R05D8.9	chrV:2766270-2767503	-0.0904456	-0.178424	0.0118649	-0.188241	-1.34085	-2.8452	-1.23789	-2.90728	0	-0.0921349	0.0137193	0	1	1	1	1	1	0.000224162	1	0.000195509	1	1	1	1	1
R05F9.12	R05F9.12	aagr-2	chrII:4914493-4925248	-0.867676	-0.857265	-0.994478	-1.79518	-2.45224	-2.42817	-2.57837	-3.3631	0.517847	0.229321	0.109115	-1.4385	0.00186072	0.00282857	0.0011785	0.000420423	0.000159091	0.000224162	0.000266569	0.000195509	0.00160564	0.110579	0.908163	0.000410921	1
R05F9.6	R05F9.6	R05F9.6	chrII:4889434-4891469	-0.403825	-0.302732	-0.243984	-1.52354	-0.725108	-0.742674	-0.564777	-1.96157	0.0475555	0.562618	0.0774201	-1.00696	0.00897174	0.185929	0.170054	0.000420423	0.000159091	0.000224162	0.000266569	0.000195509	0.809427	0.000370343	0.955057	0.000410921	1
R05G6.10	R05G6.10	R05G6.10	chrIV:7517445-7520367	-0.126045	-0.36367	-0.522007	-0.893805	-0.672854	-0.674222	-1.06609	-1.20126	0.333252	0.199774	-0.406328	-0.743987	0.714528	0.167907	0.0896196	0.000420423	0.000159091	0.000224162	0.000266569	0.000195509	0.148784	0.240426	0.41371	0.000410921	1
R05G6.7	R05G6.7	R05G6.7	chrIV:7503619-7507897	-0.310108	-0.171502	-0.191909	-0.675624	-0.985171	-0.648076	-0.866024	-1.1525	-0.102478	0.328124	-0.000613591	-0.400481	0.250148	0.556198	0.673527	0.00947292	0.000159091	0.000224162	0.000266569	0.000195509	0.599633	0.0172628	0.999096	0.117908	1
R05G9.3	R05G9.3	R05G9.3	chrII:6500395-6501518	-0.22293	-0.0547961	-0.511763	-0.581154	-0.775088	-1.04569	-1.06272	-1.57073	-0.178935	0.580284	-0.43862	-0.389212	0.471938	0.921233	0.100729	0.0190674	0.000159091	0.000224162	0.000266569	0.000195509	0.472517	0.00158039	0.344015	0.0716933	1
R05H5.3	R05H5.3	R05H5.3	chrII:10197399-10199768	-0.233182	-0.116424	-0.362474	-0.388103	-0.56819	-0.782213	-0.697286	-1.0544	-0.242028	0.365745	-0.285525	-0.117835	0.423115	0.742092	0.222197	0.132427	0.000159091	0.000224162	0.000266569	0.000195509	0.21341	0.016549	0.440947	0.701758	1
R06A4.4	R06A4.4	imb-2	chrII:14365704-14373450	-0.255486	-0.302454	-0.127697	-0.989812	-1.11496	-0.8069	-0.987016	-1.49315	-0.172916	0.131986	-0.14141	-0.767918	0.216853	0.181978	0.7903	0.000420423	0.000159091	0.000224162	0.000266569	0.000195509	0.308306	0.370806	0.836619	0.000410921	1
R06A4.8	R06A4.8	agl-1	chrII:14349782-14357570	-0.260046	-0.318137	0.0750089	-0.821756	-1.27245	-0.732201	-0.939063	-1.23343	-0.256658	-0.0376331	-0.0585629	-0.672397	0.465098	0.376514	0.951977	0.0428456	0.000159091	0.00203886	0.000708949	0.0024643	0.346882	0.880828	0.973042	0.0821561	1
R06C7.1	R06C7.1	wago-1	chrI:7235383-7238794	-0.335947	-0.359824	-0.284461	-1.09107	-1.1751	-1.00134	-1.12357	-1.73192	-0.0516872	0.197707	-0.0743844	-0.809194	0.138655	0.0717707	0.382342	0.000420423	0.000159091	0.000224162	0.000266569	0.000195509	0.797283	0.165629	0.941549	0.000410921	1
R06C7.4	R06C7.4	cpg-3	chrI:7244936-7246814	-0.222441	-0.0890045	-0.392221	-0.892358	-0.702242	-0.783577	-0.871482	-1.58633	-0.0230219	0.65959	-0.157903	-0.558835	0.468754	0.798333	0.177265	0.000420423	0.000159091	0.000224162	0.000266569	0.000195509	0.919139	0.000370343	0.799439	0.0242031	1
R06C7.7	R06C7.7	lin-61	chrI:7248827-7251282	-0.195625	-0.248654	-0.0775304	-0.571533	-0.81108	-0.802456	-0.693253	-1.12436	-0.253322	0.178234	-0.189025	-0.347681	0.414996	0.359076	0.913877	0.00798502	0.000159091	0.000224162	0.000266569	0.000195509	0.137707	0.240576	0.754165	0.0986333	1
R06C7.8	R06C7.8	bub-1	chrI:7251940-7255225	-0.171903	-0.260252	0.0780631	-0.759006	-0.828827	-0.711658	-0.579368	-1.20951	-0.235534	0.116516	-0.000979455	-0.501943	0.47858	0.271736	0.905652	0.000776421	0.000159091	0.000224162	0.000494941	0.000195509	0.137559	0.439622	0.99842	0.0208921	1
R06F6.2	R06F6.2	vps-11	chrII:10788180-10793493	-0.134423	-0.307964	0.0568481	-0.790959	-0.803834	-0.600695	-0.613349	-1.08172	-0.10603	0.0521129	-0.0723572	-0.526733	0.609191	0.198208	0.945578	0.000420423	0.000159091	0.000224162	0.000708949	0.000195509	0.583732	0.770879	0.948813	0.00691015	1
R06F6.4	R06F6.4	set-14	chrII:10793574-10796299	-0.215505	-0.233962	-0.0408214	-0.506961	-0.779029	-0.742869	-0.604814	-1.01496	-0.272454	0.220383	-0.0970669	-0.211405	0.372685	0.416467	0.965895	0.0174221	0.000159091	0.000224162	0.00216846	0.000195509	0.128696	0.144382	0.930716	0.34243	1
R06F6.5	R06F6.5	npp-19	chrII:10796585-10798481	-0.203764	-0.148484	-0.1708	-0.576367	-0.655273	-0.683545	-0.62259	-1.11049	-0.120856	0.280732	-0.124093	-0.282377	0.377267	0.631677	0.686089	0.0107222	0.000159091	0.000224162	0.00129949	0.000195509	0.509382	0.038463	0.877408	0.198713	1
R06F6.8	R06F6.8	R06F6.8	chrII:10812946-10819978	-0.140749	-0.296992	-0.0271568	-0.870149	-1.03733	-0.774439	-0.923901	-1.34503	-0.177329	-0.014388	-0.148917	-0.693867	0.582351	0.221454	0.979073	0.000420423	0.000159091	0.000224162	0.000266569	0.000195509	0.316447	0.940736	0.840961	0.000410921	1
R07B5.9	R07B5.9	lsy-12	chrV:9843865-9859963	-0.0763375	-0.155503	0.0464707	-0.561909	-0.727102	-0.661794	-0.605026	-1.06694	0.0079432	0.212699	0.104714	-0.243263	0.826286	0.64335	0.961953	0.0151643	0.000159091	0.000224162	0.00494044	0.000195509	0.975152	0.185824	0.933141	0.312818	1
R07B7.10	R07B7.10	R07B7.10	chrV:12084425-12086328	-0.27214	-0.126428	-0.354128	-0.3333	-0.834288	-1.07132	-0.914285	-1.2773	0.0172555	-0.143905	0.0379744	-0.50234	0.555176	0.848715	0.530058	0.295448	0.000305258	0.000224162	0.00314856	0.000195509	0.968462	0.619313	0.986447	0.0551234	1
R07E4.5	R07E4.5	R07E4.5	chrX:5949523-5953174	-0.0891585	-0.169305	-0.0830831	-0.71527	-0.867639	-0.633661	-0.86152	-1.17655	-0.0759898	0.428518	-0.0395657	-0.290193	0.793634	0.629128	0.91842	0.000776421	0.000159091	0.00041934	0.000266569	0.000195509	0.747314	0.00337195	0.980474	0.169352	1
R07G3.3	R07G3.3	npp-21	chrII:7599656-7608014	-0.0983349	-0.237121	0.187675	-0.744847	-0.959278	-0.686688	-0.674021	-1.19328	-0.193146	-0.169447	-0.00327222	-0.709427	0.727174	0.350147	0.63852	0.00169476	0.000159091	0.000224162	0.000266569	0.000195509	0.25029	0.251872	0.99702	0.00303015	1
R08C7.10	R08C7.10	wapl-1	chrIV:4442397-4445841	-0.148979	-0.274106	-0.00775175	-0.680518	-0.857718	-0.688992	-0.716913	-1.09473	-0.153753	0.115628	-0.0982547	-0.391908	0.550888	0.260656	0.994679	0.00196912	0.000159091	0.000224162	0.000266569	0.000195509	0.38708	0.452884	0.917572	0.0643703	1
R08D7.6	R08D7.6	pde-2	chrIII:8975064-8981897	-0.212858	-0.329452	-0.102865	-0.832785	-0.656465	-0.524419	-0.546977	-1.02666	0.123451	0.224467	0.122529	-0.547551	0.353411	0.119607	0.860862	0.000420423	0.000159091	0.000948716	0.00233652	0.000195509	0.479352	0.0971548	0.869371	0.0117054	1
R09A8.1	R09A8.1	R09A8.1	chrX:12612726-12618321	-0.215344	-0.129601	-0.376759	-0.842784	-0.971456	-1.07254	-1.12763	-1.77286	0.122247	0.458498	-0.203194	-0.807094	0.586356	0.792779	0.379484	0.00109584	0.000159091	0.000224162	0.000266569	0.000195509	0.716185	0.0209637	0.862364	0.000410921	1
R09A8.2	R09A8.2	R09A8.2	chrX:12619471-12623556	-0.317286	-0.483553	-0.366078	-1.07885	-1.36257	-1.395	-1.41032	-1.9846	-0.112095	0.468567	-0.23353	-0.795613	0.199438	0.0374194	0.283315	0.000420423	0.000159091	0.000224162	0.000266569	0.000195509	0.653169	0.00386362	0.754165	0.000410921	1
R09A8.3	R09A8.3	tag-147	chrX:12624655-12634354	-0.462134	-0.321791	-0.412824	-0.746689	-1.24037	-0.715644	-1.19095	-1.13892	-0.00400186	0.373461	-0.116374	-0.370431	0.00186072	0.171041	0.0932409	0.000420423	0.000159091	0.000224162	0.000266569	0.000195509	0.985037	0.00523852	0.902062	0.0715893	1
R09B3.1	R09B3.1	exo-3	chrI:11907554-11909280	-0.360987	-0.223564	-0.369247	-0.615615	-0.761399	-0.820093	-0.769645	-1.21225	-0.224502	0.125275	-0.226905	-0.259039	0.0278414	0.406585	0.148833	0.00250111	0.000159091	0.000224162	0.000266569	0.000195509	0.194233	0.416712	0.632246	0.233863	1
R09B5.6	R09B5.6	hacd-1	chrV:1460366-1461614	-1.81151	-2.10104	-2.70459	-3.7112	-3.31625	-4.78227	-4.20227	-6.37532	0.450569	-0.709957	-1.22896	-3.57171	0.00186072	0.00282857	0.0011785	0.000420423	0.000159091	0.000224162	0.000266569	0.000195509	0.0774318	0.000370343	0.0012554	0.000410921	1
R09F10.8	R09F10.8	R09F10.8	chrX:8325104-8326452	-0.258781	-0.239008	-0.416575	-0.630793	-1.06714	-1.02905	-1.17096	-1.50786	-0.348834	0.510675	-0.357072	-0.333554	0.20671	0.615067	0.148994	0.0032538	0.000159091	0.000224162	0.000266569	0.000195509	0.0553575	0.000370343	0.382247	0.113719	1
R09H10.3	R09H10.3	R09H10.3	chrIV:10606953-10609855	-0.575715	-0.104688	-1.47105	-0.999165	-1.15505	-1.32789	-2.04846	-2.22049	0.883455	0.0173705	0.0800741	-1.13307	0.00186072	0.829757	0.0011785	0.000420423	0.000159091	0.000224162	0.000266569	0.000195509	0.000607597	0.943784	0.966666	0.000410921	1
R107.7	R107.7	gst-1	chrIII:9058903-9060183	-0.244364	-0.060004	-0.437479	-0.466363	-0.613112	-0.618492	-0.805673	-1.02538	-0.0123331	0.15589	-0.105717	-0.53612	0.287273	0.870411	0.0553079	0.0480526	0.000159091	0.000224162	0.000266569	0.000195509	0.95474	0.27752	0.902062	0.0141963	1
R10D12.14	R10D12.14	sao-1	chrV:13962416-13965405	-0.212491	-0.314786	-0.0801451	-0.674771	-1.04152	-0.942605	-0.909139	-1.30191	-0.124857	0.090006	-0.0591583	-0.489625	0.441727	0.253949	0.92358	0.00836467	0.000159091	0.000224162	0.000266569	0.000195509	0.549388	0.640707	0.964279	0.0515438	1
R10E11.3	R10E11.3	usp-46	chrIII:9776531-9780319	-0.151368	-0.171618	-0.0668484	-0.498387	-0.611984	-0.712233	-0.527487	-1.03792	-0.145717	0.129016	-0.0825281	-0.307011	0.642676	0.655222	0.94251	0.0680901	0.000305258	0.000224162	0.0172891	0.000195509	0.530321	0.500313	0.951774	0.252697	1
R10E4.4	R10E4.4	mcm-5	chrIII:4288259-4291283	-0.177779	-0.226042	-0.0929295	-0.819804	-0.951065	-0.764838	-0.866166	-1.35805	-0.138857	0.340298	-0.0693997	-0.513521	0.478436	0.369071	0.880837	0.000420423	0.000159091	0.000224162	0.000266569	0.000195509	0.428527	0.00699867	0.946617	0.0210594	1
R10H10.1	R10H10.1	lpd-8	chrIV:10387410-10388351	-0.177622	-0.209163	-0.31627	-0.481124	-0.487878	-0.768797	-0.626546	-1.04016	-0.0406431	0.266596	-0.240892	-0.221398	0.468552	0.453567	0.282568	0.0263168	0.000445397	0.000224162	0.000494941	0.000195509	0.851398	0.0562051	0.627484	0.313176	1
R11A5.4	R11A5.4	pck-2	chrI:7866131-7875560	-0.131122	-0.287491	-0.00546793	-1.13945	-0.430687	-0.315242	-0.30477	-1.16699	0.103357	0.430452	0.150629	-0.767484	0.710194	0.258797	0.995608	0.000420423	0.00438509	0.0921622	0.119065	0.000195509	0.610209	0.00213209	0.815323	0.00303015	1
R11A8.7	R11A8.7	R11A8.7	chrIV:10374904-10387296	-0.177672	-0.282728	0.210964	-0.80101	-1.13589	-0.598506	-0.748379	-1.11543	-0.13136	-0.0164344	0.137201	-0.650618	0.502266	0.255048	0.597167	0.00109584	0.000159091	0.00041934	0.000266569	0.000195509	0.471268	0.933823	0.858166	0.00373803	1
R11D1.11	R11D1.11	dhs-21	chrV:12729493-12733627	0.096663	0.321501	-0.133391	-0.202329	-1.29127	-0.878331	-1.52042	-1.40046	-0.165238	0.156194	-0.151789	-0.382993	0.850591	0.482679	0.909172	0.634508	0.000159091	0.000224162	0.000266569	0.000527029	0.584529	0.515891	0.934435	0.283187	1
R11E3.7	R11E3.7	dpf-7	chrIV:4799382-4802592	-0.196768	-0.158185	-0.107504	-0.619843	-0.848504	-0.777012	-0.759528	-1.2373	-0.109734	0.203615	-0.0558987	-0.457837	0.411599	0.609379	0.856359	0.00349174	0.000159091	0.000224162	0.000266569	0.000195509	0.560411	0.161547	0.963136	0.0207503	1
R11E3.8	R11E3.8	dpf-5	chrIV:4802706-4806588	-0.200628	-0.286235	-0.108511	-0.905356	-0.755126	-0.732738	-0.662529	-1.3511	-0.0171805	0.136992	-0.0314613	-0.640539	0.404816	0.213587	0.851919	0.000420423	0.000159091	0.000224162	0.000266569	0.000195509	0.934391	0.356222	0.978501	0.00250639	1
R11F4.1	R11F4.1	R11F4.1	chrII:4091836-4094348	-0.545729	-0.615434	-0.236114	-0.871631	-0.763356	-0.869684	-0.453999	-1.12566	-0.000758755	0.297744	0.300331	-0.323549	0.00186072	0.00282857	0.495689	0.000420423	0.000159091	0.000224162	0.0166246	0.000195509	0.997478	0.025906	0.411964	0.134917	1
R11G11.14	R11G11.14	lipl-3	chrV:521675-524218	-0.00222564	-0.223542	-0.0570141	-0.144061	-2.15567	-4.98038	-2.17642	-4.96978	-0.10979	-0.607761	-0.393324	-0.509783	1	1	1	1	0.211936	0.000224162	0.000266569	0.286592	1	1	1	1	1
R12A1.4	R12A1.4	ges-1	chrV:1427649-1432139	-0.337904	-0.311313	-0.699339	-0.873579	-1.66011	-2.1139	-2.01523	-2.67224	0.698464	0.275493	0.216081	-0.520917	0.275705	0.409654	0.0234389	0.000420423	0.000159091	0.000224162	0.000266569	0.000195509	0.00918797	0.165403	0.855683	0.0166141	1
R12B2.4	R12B2.4	him-10	chrIII:5803259-5805250	-0.271891	-0.189806	-0.110306	-0.449846	-0.828313	-0.857571	-0.6675	-1.1175	-0.317074	0.218774	-0.0666329	-0.172749	0.170519	0.499741	0.843617	0.0432178	0.000159091	0.000224162	0.000494941	0.000195509	0.0455786	0.121906	0.953124	0.451495	1
R12B2.5	R12B2.5	mdt-15	chrIII:5829677-5833745	-0.239017	-0.143729	0.107912	-0.535134	-1.07085	-0.342486	-0.724568	-0.73281	-0.329158	-0.317782	-0.0282512	-0.565976	0.260459	0.63325	0.849648	0.0166015	0.000159091	0.0395824	0.000266569	0.00154838	0.0328875	0.0117785	0.982055	0.00514816	1
R12C12.8	R12C12.8	R12C12.8	chrII:6057382-6061212	-0.000685219	-0.216325	0.00958071	-0.445833	-0.607003	-0.831901	-0.595901	-1.05979	-0.154385	0.00442715	-0.296505	-0.413672	0.997884	0.671984	0.995608	0.139693	0.0071619	0.00041934	0.0395126	0.000195509	0.640819	0.98741	0.759899	0.122666	1
R12E2.10	R12E2.10	egg-5	chrI:4168986-4171589	-0.514412	-0.43666	-0.359916	-1.21	-1.40525	-1.10695	-1.25101	-1.87899	-0.159995	0.219921	-0.0795041	-0.730212	0.00186072	0.0146092	0.173562	0.000420423	0.000159091	0.000224162	0.000266569	0.000195509	0.367452	0.11005	0.942743	0.000760441	1
R12E2.2	R12E2.2	R12E2.2	chrI:4178809-4182158	-0.00568718	0.253576	0.0481906	-1.11337	-0.473654	-0.268485	-0.420524	-1.63391	0.0517507	0.408416	-0.0375732	-1.13516	0.87658	0.779303	0.866955	0.000420423	0.000159091	0.418345	0.000266569	0.000195509	0.878549	0.0333145	0.414742	0.000410921	1
R12H7.2	R12H7.2	asp-4	chrX:13217100-13221469	-0.171476	-0.261501	-0.33586	-1.1109	-0.758086	-0.652252	-0.921999	-1.50104	0.344775	0.770638	-0.0230555	-0.424195	0.496973	0.260656	0.205058	0.000420423	0.000159091	0.000224162	0.000266569	0.000195509	0.0189595	0.000370343	0.984672	0.0491825	1
R13A5.1	R13A5.1	cup-5	chrIII:7584180-7593336	-0.109774	-0.215808	0.0901154	-0.615608	-0.678435	-0.624301	-0.478975	-1.02315	-0.166086	0.149917	-0.014937	-0.425049	0.694903	0.435834	0.888746	0.0056371	0.000159091	0.000224162	0.00975478	0.000195509	0.356023	0.326172	0.989969	0.0427041	1
R13F6.10	R13F6.10	cra-1	chrIII:6865210-6869423	-0.255634	-0.297441	-0.020982	-0.59824	-1.09996	-0.863854	-0.865883	-1.16375	-0.301953	-0.205099	-0.153723	-0.602491	0.218105	0.207227	0.985752	0.00760169	0.000159091	0.000224162	0.000266569	0.000195509	0.0530253	0.136248	0.816192	0.00328799	1
R13F6.3	R13F6.3	srv-1	chrIII:6851251-6856804	-0.339767	-0.487583	-0.676075	-1.37335	-0.874681	-0.867153	-1.20765	-1.74645	0.757336	0.51435	0.390991	-0.675152	0.349116	0.165037	0.183456	0.000420423	0.000159091	0.000224162	0.00216846	0.000195509	0.0156752	0.0596976	0.764739	0.0419063	1
R13H4.2	R13H4.2	R13H4.2	chrV:11829581-11843625	-0.668936	-0.673783	-0.583707	-1.41931	-1.53439	-1.70939	-1.44858	-2.45381	-0.500919	0.223021	-0.445897	-1.28579	0.00186072	0.0197494	0.025183	0.000420423	0.000159091	0.000224162	0.000266569	0.000195509	0.0100936	0.416909	0.260396	0.000410921	1
R144.4	R144.4	wip-1	chrIII:5018647-5021108	-0.242454	-0.371238	0.226783	-0.899259	-0.984093	-0.58704	-0.516377	-1.11429	-0.218396	-0.0489983	0.0725351	-0.619357	0.312107	0.109211	0.575493	0.000420423	0.000159091	0.000777003	0.0139057	0.000195509	0.266011	0.798916	0.953124	0.00167066	1
R148.3	R148.3	R148.3	chrIII:3175338-3183498	-0.27749	-0.264613	-0.00309653	-0.730557	-1.05409	-0.41699	-0.780784	-0.882451	-0.191085	-0.0748878	-0.0312308	-0.545573	0.173213	0.279396	0.995774	0.000776421	0.000159091	0.00957905	0.000266569	0.000195509	0.261742	0.658488	0.981132	0.00860796	1
R148.4	R148.4	R148.4	chrIII:3171666-3174894	-0.351274	-0.316678	-0.0911332	-0.500611	-1.06239	-0.952466	-0.802908	-1.13575	-0.411055	0.154205	-0.0954764	-0.266677	0.128949	0.280377	0.907328	0.028478	0.000159091	0.000224162	0.000266569	0.000195509	0.0320857	0.399504	0.944033	0.234143	1
R151.2	R151.2	R151.2	chrIII:7209966-7215111	-0.16709	-0.240583	-0.111111	-0.683841	-0.66469	-0.645553	-0.608995	-1.08841	-0.167384	0.024035	-0.14023	-0.46217	0.514723	0.336628	0.840719	0.00275884	0.000159091	0.000224162	0.000494941	0.000195509	0.3201	0.893139	0.833963	0.0380322	1
R151.8	R151.8	R151.8	chrIII:7223232-7229787	-0.131587	-0.126339	-0.0464324	-0.5191	-0.678637	-0.703984	-0.594125	-1.09565	-0.0524406	0.269149	-0.0349076	-0.353361	0.840995	0.862255	0.983923	0.319894	0.0120092	0.0326793	0.110789	0.0218408	0.902931	0.401724	0.98901	0.51478	1
R155.1	R155.1	mboa-6	chrIII:1951478-1961946	-0.193971	-0.108596	-0.199624	-0.540346	-0.787741	-0.623	-0.792989	-1.05325	-0.16231	0.240908	-0.224269	-0.473224	0.441537	0.755361	0.623395	0.0252999	0.000159091	0.000224162	0.000266569	0.000195509	0.365057	0.0928329	0.638008	0.0396023	1
R166.2	R166.2	R166.2	chrII:10533856-10537673	-0.119063	-0.476583	-0.0612054	-0.668646	-0.582234	-0.988236	-0.525	-1.3254	-0.111416	0.0953073	-0.332765	-0.370006	0.326478	0.279256	0.897012	0.00394648	0.000159091	0.000224162	0.00282846	0.000195509	0.298984	0.369073	0.862364	0.0623482	1
R31.2	R31.2	R31.2	chrV:11917563-11927406	-0.298101	-0.329501	-0.362319	-1.03881	-0.568683	-0.563037	-0.633522	-1.27198	0.215786	0.575907	0.0891858	-0.321331	0.142096	0.161316	0.184565	0.000420423	0.000159091	0.000603652	0.00148518	0.000195509	0.22464	0.000370343	0.93671	0.171394	1
R74.8	R74.8	R74.8	chrIII:4206276-4208265	-0.295121	-0.284743	-0.168584	-0.666624	-0.818039	-0.825011	-0.691991	-1.20678	-0.200373	0.0946348	-0.0777439	-0.467879	0.13473	0.227749	0.683082	0.00275884	0.000159091	0.000224162	0.000266569	0.000195509	0.235414	0.546571	0.939987	0.0269465	1
T01B11.2	T01B11.2	T01B11.2	chrIV:8449348-8451771	-0.740089	-0.232478	-1.06642	-0.778988	-0.393755	-0.0446957	-0.71825	-0.588119	0.0337202	-0.224145	-0.507893	-0.819623	0.00186072	0.482571	0.0011785	0.000420423	0.0148933	0.846234	0.00129949	0.0092147	0.896583	0.176322	0.157404	0.000410921	1
T01B11.5	T01B11.5	str-176	chrIV:8461037-8463814	0.0109173	-0.156383	0.0681706	-1.14797	-0.46331	-0.350365	-0.406283	-1.33385	0.00527648	0.834768	-0.159055	-0.747839	0.97956	0.703451	0.94251	0.000420423	0.0071619	0.0633497	0.0856219	0.000195509	0.985164	0.000370343	0.88151	0.000410921	1
T01B11.7	T01B11.7	oat-1	chrIV:8464767-8472605	-0.341419	-0.0755594	-0.285275	-0.471639	-1.00171	-0.285899	-0.945762	-0.674445	-0.333385	0.402405	-0.177738	-0.493495	0.412935	0.912746	0.643056	0.105229	0.000159091	0.241888	0.000907879	0.0106433	0.294765	0.0769996	0.903811	0.0436874	1
T01C3.1	T01C3.1	cdt-2	chrV:14984905-14991024	-0.141212	-0.241652	-0.0162047	-0.643868	-0.707603	-0.609303	-0.58323	-1.01063	-0.0769861	0.104405	-0.0287892	-0.352892	0.678796	0.489501	0.990184	0.0184676	0.000159091	0.00158557	0.00901608	0.000195509	0.752746	0.609671	0.985358	0.195444	1
T01C3.3	T01C3.3	T01C3.3	chrV:14991705-14992677	-0.34028	-0.136222	-0.483412	-0.49599	-0.76983	-0.892201	-0.912759	-1.25172	-0.0935288	0.29068	-0.239709	-0.257014	0.054444	0.64367	0.0296309	0.0259519	0.000159091	0.000224162	0.000266569	0.000195509	0.617603	0.0282474	0.562245	0.257967	1
T01C8.5	T01C8.5	got-1.2	chrX:16791347-16793137	-0.260783	-0.219969	-0.540377	-0.98116	-0.72038	-0.790522	-0.998984	-1.55061	0.542087	0.159925	0.133913	-0.830093	0.205488	0.426185	0.0107022	0.000420423	0.000159091	0.000224162	0.000266569	0.000195509	0.000607597	0.299388	0.887759	0.000410921	1
T01E8.4	T01E8.4	mec-15	chrII:10236935-10239697	-0.276694	-0.233517	-0.358019	-0.602975	-0.773599	-0.868857	-0.855091	-1.23703	-0.133123	0.190093	-0.308087	-0.354486	0.164983	0.376337	0.172639	0.00503429	0.000159091	0.000224162	0.000266569	0.000195509	0.464739	0.19362	0.381545	0.0908576	1
T01G1.3	T01G1.3	sec-31	chrIV:11365617-11371794	-0.177512	-0.347332	0.0999991	-0.871735	-0.928515	-0.647137	-0.651663	-1.16981	-0.192433	0.110664	0.00592359	-0.628267	0.457418	0.10341	0.866778	0.000420423	0.000159091	0.000224162	0.000266569	0.000195509	0.253179	0.472813	0.994666	0.00223454	1
T01G5.7	T01G5.7	T01G5.7	chrV:15111966-15114092	-0.455207	-0.212503	-0.547414	-0.667163	-1.07033	-1.12658	-1.16225	-1.57915	-0.208421	0.631544	-0.131236	-0.374884	0.0662113	0.631677	0.0898728	0.00910815	0.000159091	0.000224162	0.000266569	0.000195509	0.443706	0.000697696	0.933141	0.101749	1
T01G6.7	T01G6.7	nhr-55	chrV:478161-480713	-0.488844	-0.486819	-0.926401	-0.812716	-0.981884	-1.05157	-1.4113	-1.37441	0.750538	0.357958	-0.13285	-0.359509	0.116378	0.156951	0.00309234	0.00196912	0.000159091	0.000224162	0.000266569	0.000195509	0.0104013	0.0940408	0.942743	0.141352	1
T01H3.2	T01H3.2	T01H3.2	chrII:7874231-7877996	0.00212823	-0.208142	-0.0467142	-0.696196	-0.454052	-0.557719	-0.502853	-1.04341	-0.0096182	0.0413541	-0.198526	-0.610679	0.991428	0.461197	0.955122	0.000420423	0.000967647	0.000603652	0.00853289	0.000195509	0.966254	0.824804	0.741432	0.00107477	1
T01H3.4	T01H3.4	perm-1	chrII:7880809-7882767	-0.295938	-0.249218	-0.0614632	-0.834131	-1.2676	-1.10036	-1.03365	-1.62989	-0.232329	0.210214	-0.0241191	-0.613567	0.128949	0.0433459	0.934474	0.000420423	0.000159091	0.000224162	0.000266569	0.000195509	0.168576	0.139731	0.985061	0.00195061	1
T01H8.1	T01H8.1	rskn-1	chrI:8573850-8580157	-0.320213	-0.318478	-0.356002	-0.899132	-1.06732	-0.979905	-1.10327	-1.55968	-0.0161177	0.3831	-0.0664807	-0.599366	0.0904424	0.150226	0.159969	0.000420423	0.000159091	0.000224162	0.000266569	0.000195509	0.939129	0.00213209	0.948026	0.00603028	1
T02B5.1	T02B5.1	T02B5.1	chrV:14163249-14166730	-0.472638	-0.659084	-0.495163	-0.717847	-1.05727	-2.78735	-1.06812	-2.87284	0.0348315	-0.00447985	-0.168805	-0.398101	1	1	1	1	1	0.208342	1	0.000195509	1	1	1	1	1
T02E1.3	T02E1.3	gla-3	chrI:8211110-8218361	-0.250294	-0.268455	-0.0691391	-0.687062	-0.88813	-0.652848	-0.707419	-1.07093	-0.0806107	0.0713274	0.0420831	-0.436802	0.44112	0.426605	0.953791	0.00910815	0.000159091	0.00110996	0.0095132	0.000195509	0.72426	0.742297	0.980665	0.0988458	1
T02G5.11	T02G5.11	T02G5.11	chrII:7078766-7081923	-0.357099	-0.303559	-0.388458	-0.694169	-0.974642	-0.745374	-1.00606	-1.13529	-0.187828	0.188958	-0.252231	-0.274296	0.282638	0.453889	0.379133	0.0105416	0.000159091	0.00041934	0.000266569	0.000195509	0.537177	0.390808	0.808957	0.271346	1
T02G5.12	T02G5.12	T02G5.12	chrII:7094276-7099284	-0.312797	-0.273041	-0.249976	-0.702917	-1.10797	-0.896133	-1.04488	-1.32428	-0.228918	0.0629212	-0.185478	-0.497125	0.139281	0.364641	0.531473	0.00524091	0.000159091	0.000224162	0.000266569	0.000195509	0.250624	0.760135	0.815711	0.0376175	1
T02G5.7	T02G5.7	T02G5.7	chrII:7075605-7077191	-0.316187	-0.27286	-0.388241	-0.631925	-1.10181	-1.71084	-1.1736	-2.06926	-0.294727	-0.196005	-0.442742	-0.953676	0.0749408	0.261328	0.105862	0.00481318	0.000159091	0.000224162	0.000266569	0.000195509	0.0645392	0.164881	0.0875309	0.000410921	1
T02G6.1	T02G6.1	T02G6.1	chrI:11797031-11797932	-0.380348	-0.661075	-0.45077	-1.24675	-0.824503	-0.258603	-0.887038	-0.8063	0.465043	-0.637316	-0.424481	-1.4	0.648718	0.374005	0.663171	0.0900609	0.0674424	0.579853	0.0904946	0.106098	1	0.12627	0.780336	0.0140164	1
T02H6.2	T02H6.2	thoc-1	chrII:702114-708608	-0.327482	-0.186569	-0.229978	-0.548032	-0.920306	-0.650206	-0.823516	-1.01051	-0.174505	0.00194137	-0.130369	-0.46285	0.135446	0.578834	0.583435	0.0129362	0.000159091	0.000224162	0.000266569	0.000195509	0.411627	0.99016	0.906469	0.0193386	1
T03D8.1	T03D8.1	num-1	chrV:20829810-20837552	-0.32704	-0.263253	-0.15609	-0.640074	-0.850456	-0.638193	-0.680041	-1.01418	-0.182414	0.0901059	-0.051041	-0.316906	0.0723141	0.277613	0.724268	0.00275884	0.000159091	0.000224162	0.000266569	0.000195509	0.295973	0.585076	0.964841	0.144992	1
T03E6.7	T03E6.7	cpl-1	chrV:16592570-16595348	-0.337674	-0.196284	-0.348379	-0.816923	-0.854542	-0.799747	-0.86449	-1.42134	0.407006	0.779311	0.213689	-0.25895	0.263891	0.486557	0.301998	0.00140429	0.000159091	0.000224162	0.000266569	0.000195509	0.011805	0.000370343	0.6351	0.345744	1
T03E6.8	T03E6.8	T03E6.8	chrV:16598988-16603369	-0.232738	-0.0945436	-1.0578	-1.44708	-1.33802	-1.5874	-2.11654	-2.88456	1.81344	0.605918	0.324643	-0.812614	0.636971	0.890974	0.0267754	0.000420423	0.000159091	0.000224162	0.000266569	0.000195509	0.000607597	0.0123479	0.737298	0.00446168	1
T03F1.1	T03F1.1	T03F1.1	chrI:3874036-3875996	-0.243522	-0.216905	-0.283786	-0.637174	-0.69275	-0.618112	-0.732945	-1.03781	-0.0947663	0.198733	-0.0560964	-0.343213	0.260206	0.442177	0.371363	0.00140429	0.000159091	0.000224162	0.000266569	0.000195509	0.630701	0.180418	0.96396	0.101636	1
T03F1.3	T03F1.3	pgk-1	chrI:3867538-3869133	-0.222234	-0.141981	-0.270884	-0.572396	-0.671824	-0.685362	-0.725232	-1.11573	0.159029	0.371521	0.108804	-0.186591	0.111244	0.784016	0.16955	0.00983364	0.000159091	0.000224162	0.000266569	0.000195509	0.342829	0.000370343	0.900013	0.417358	1
T03F1.9	T03F1.9	hcp-4	chrI:3862774-3865938	-0.120418	-0.280541	0.0322213	-0.681506	-0.64569	-0.668644	-0.493425	-1.06946	0.024523	0.189485	0.157909	-0.267352	0.638149	0.232157	0.973724	0.000776421	0.000159091	0.000224162	0.00738065	0.000195509	0.907681	0.177921	0.807223	0.241353	1
T03G11.6	T03G11.6	T03G11.6	chrX:5174368-5179197	-0.19116	-0.110265	-0.119581	-0.52895	-0.955329	-0.668731	-0.883734	-1.08628	-0.150656	0.713861	-0.0731585	-0.23804	0.510488	0.802328	0.869618	0.0422822	0.000159091	0.000224162	0.000266569	0.000195509	0.516776	0.000370343	0.959536	0.36433	1
T04A11.6	T04A11.6	him-6	chrIV:12490790-12495293	-0.216531	-0.292898	-0.0291706	-0.688002	-0.832584	-0.88573	-0.646288	-1.27933	-0.110289	0.0809502	-0.0225969	-0.388721	0.370854	0.255606	0.978954	0.00109584	0.000159091	0.000224162	0.00129949	0.000195509	0.586941	0.642654	0.986808	0.0573372	1
T04A8.14	T04A8.14	emb-5	chrIII:4715290-4720670	-0.142309	-0.246889	0.177655	-0.601992	-0.983292	-0.652434	-0.663954	-1.00728	-0.274195	-0.191699	-0.0981031	-0.619003	0.602251	0.298533	0.669076	0.0135724	0.000159091	0.000224162	0.000266569	0.000195509	0.0835444	0.17626	0.907468	0.00817943	1
T04A8.5	T04A8.5	T04A8.5	chrIII:4689304-4693299	-0.570522	-0.0709814	-0.455328	-1.34959	-1.87848	-1.35983	-1.76432	-2.6119	-0.247581	-0.56179	-0.345346	-1.35428	0.519623	0.9716	0.817622	0.208356	0.000840715	0.0447242	0.0238584	0.0320301	0.732223	0.350845	0.925236	0.171684	1
T04C12.5	T04C12.5	act-2	chrV:11076736-11078168	-0.290824	-0.191839	-0.0958292	-0.703817	-1.13002	-0.711379	-0.934787	-1.2237	-0.129855	0.559449	0.109197	-0.293217	0.350039	0.497676	0.900622	0.00760169	0.000159091	0.000224162	0.000266569	0.000195509	0.527907	0.000370343	0.893428	0.288183	1
T04D3.1	T04D3.1	T04D3.1	chrI:13302755-13304304	-0.175377	-0.101131	-0.36861	-1.10702	-0.865611	-0.936598	-1.05768	-1.93813	-0.00812408	0.878833	-0.0525787	-0.613683	0.548696	0.818847	0.27002	0.000420423	0.000159091	0.000224162	0.000266569	0.000195509	0.974116	0.000370343	0.970879	0.00137472	1
T05A1.2	T05A1.2	col-122	chrIV:9560786-9566605	-0.386429	0.42682	-0.630006	-1.47873	-1.1596	-0.0737869	-1.40213	-1.97947	-0.130581	1.69962	-0.223618	-0.732483	0.281949	0.0211825	0.0284915	0.000420423	0.000159091	0.742578	0.000266569	0.000195509	0.574058	0.000370343	0.626108	0.000410921	1
T05C12.6	T05C12.6	mig-5	chrII:8182320-8185023	-0.211345	-0.265867	-0.175974	-0.842468	-1.0104	-0.915904	-0.962142	-1.49145	-0.107427	0.280772	-0.125632	-0.547732	0.308828	0.286557	0.676086	0.000420423	0.000159091	0.000224162	0.000266569	0.000195509	0.570873	0.0357156	0.882535	0.00797389	1
T05C3.5	T05C3.5	dnj-19	chrV:5503032-5504856	-0.176125	-0.174033	-0.0969573	-0.810538	-0.647417	-0.442292	-0.568124	-1.07808	-0.254255	-0.0228986	-0.195914	-0.73701	0.40884	0.557977	0.78658	0.0142458	0.000159091	0.0103083	0.000708949	0.000985624	0.109082	0.941683	0.675533	0.0196701	1
T05E7.3	T05E7.3	T05E7.3	chrI:6188158-6194899	0.0181862	-0.146943	0.179519	-0.664851	-0.583127	-0.674045	-0.422343	-1.1903	-0.210071	0.105814	-0.229799	-0.577072	0.958912	0.64492	0.670028	0.00702503	0.000159091	0.000224162	0.0249656	0.000195509	0.224095	0.523122	0.633326	0.0100071	1
T05E7.5	T05E7.5	vet-1	chrI:6200794-6202346	0.136628	0.202992	-0.105141	-0.164526	-0.541944	-0.787969	-0.782748	-1.15469	-0.387929	0.466318	-0.442219	-0.323666	0.682577	0.609379	0.893355	0.540302	0.00145562	0.000224162	0.000266569	0.000195509	0.0486023	0.00523852	0.279099	0.130412	1
T05F1.1	T05F1.1	nra-2	chrI:9620230-9622372	-0.188616	-0.166945	-0.0778243	-0.524942	-0.772178	-0.651862	-0.661733	-1.00914	-0.233804	0.219466	-0.113528	-0.361199	0.425112	0.54635	0.906126	0.0193658	0.000159091	0.000224162	0.000708949	0.000195509	0.146621	0.111748	0.888569	0.0960628	1
T05F1.2	T05F1.2	T05F1.2	chrI:9622547-9624725	-0.17409	-0.193733	-0.169438	-1.00931	-0.751672	-0.886664	-0.747221	-1.70129	-0.0853173	0.532412	-0.0576475	-0.682247	0.486058	0.465955	0.686347	0.000420423	0.000159091	0.000224162	0.000266569	0.000195509	0.651393	0.000370343	0.957738	0.00167066	1
T05F1.6	T05F1.6	hsr-9	chrI:9626259-9630847	-0.185706	-0.268494	0.068539	-0.793406	-0.919816	-0.682641	-0.66608	-1.20694	-0.171653	-0.0158906	-0.0289715	-0.635245	0.469531	0.250157	0.927683	0.000420423	0.000159091	0.000224162	0.000266569	0.000195509	0.316009	0.933971	0.981132	0.00646709	1
T05G11.1	T05G11.1	pzf-1	chrV:15926421-15928371	-0.08757	-0.244812	-0.240737	-0.617789	-0.48025	-0.703085	-0.631831	-1.07383	0.0981055	0.353982	-0.0479906	-0.0860465	0.82215	0.492902	0.631082	0.00798502	0.00657194	0.000224162	0.00828008	0.000195509	0.718308	0.0474851	0.98039	0.744892	1
T05G5.3	T05G5.3	cdk-1	chrIII:9747431-9748852	-0.156861	-0.177047	-0.164728	-0.554527	-0.554421	-0.69956	-0.562315	-1.07668	-0.0821052	0.34373	-0.0689089	-0.275301	0.534578	0.514483	0.687431	0.00966792	0.000159091	0.000224162	0.0016625	0.000195509	0.65665	0.00613121	0.946892	0.224143	1
T05G5.7	T05G5.7	rmd-1	chrIII:9757620-9762143	-0.292632	-0.305607	-0.358178	-0.889974	-0.995952	-1.08345	-1.06126	-1.66809	-0.175001	0.370657	-0.183984	-0.565946	0.304578	0.2574	0.279766	0.000420423	0.000159091	0.000224162	0.000266569	0.000195509	0.390816	0.0133223	0.770154	0.031663	1
T05G5.8	T05G5.8	vps-53	chrIII:9753671-9757516	-0.116115	-0.203051	-0.0654266	-0.608578	-0.674797	-0.624567	-0.624398	-1.02797	-0.0794037	0.131509	-0.107399	-0.362939	0.679044	0.486557	0.934162	0.00417443	0.000159091	0.000224162	0.000907879	0.000195509	0.701922	0.410616	0.9197	0.0791396	1
T05H10.1	T05H10.1	T05H10.1	chrII:8042588-8047446	-0.0887348	-0.249812	0.136463	-0.782067	-0.878195	-0.68711	-0.653555	-1.21806	-0.162615	-0.0274708	-0.0240242	-0.731267	0.768655	0.304389	0.772923	0.000420423	0.000159091	0.000224162	0.000266569	0.000195509	0.342515	0.87622	0.983761	0.000760441	1
T05H10.5	T05H10.5	ufd-2	chrII:8062742-8073372	-0.218271	-0.362435	-0.0660509	-0.829524	-0.992871	-0.871271	-0.840873	-1.33755	-0.159303	-0.135225	-0.116869	-0.708061	0.780153	0.585726	0.978191	0.154949	0.000580816	0.0180593	0.0266472	0.0180334	0.687707	0.82738	0.956568	0.296628	1
T05H4.1	T05H4.1	acl-8	chrV:6450897-6452231	-0.298297	-0.13916	-0.314372	-0.514209	-0.960683	-0.907052	-0.976845	-1.28194	-0.18666	0.156028	-0.118242	-0.365653	0.149675	0.694467	0.323101	0.0178794	0.000159091	0.000224162	0.000266569	0.000195509	0.34037	0.340102	0.911051	0.080112	1
T05H4.6	T05H4.6	etf-1	chrV:6434127-6436400	-0.298401	-0.353221	-0.19874	-0.733368	-1.09412	-0.959749	-0.994497	-1.33926	-0.217091	-0.0478091	-0.163122	-0.569184	0.124999	0.0730459	0.597167	0.000420423	0.000159091	0.000224162	0.000266569	0.000195509	0.181125	0.784009	0.777733	0.00691015	1
T06D4.1	T06D4.1	T06D4.1	chrII:3381835-3384020	-0.260943	-0.157018	-0.347654	-1.00349	-0.956048	-0.877101	-1.0424	-1.72002	-0.250932	0.458869	-0.326302	-0.742541	0.28881	0.6717	0.29263	0.000420423	0.000159091	0.000224162	0.000266569	0.000195509	0.20937	0.00337195	0.508727	0.000410921	1
T06D8.6	T06D8.6	cchl-1	chrII:11235051-11236450	-0.290448	-0.227836	-0.231304	-0.536063	-0.719779	-0.715748	-0.660751	-1.02372	-0.26439	0.043401	-0.195982	-0.259048	0.131273	0.377478	0.499641	0.0151643	0.000159091	0.000224162	0.000266569	0.000195509	0.0982602	0.809759	0.711502	0.249761	1
T06D8.8	T06D8.8	rpn-9	chrII:11237444-11239092	-0.230595	-0.181196	-0.18305	-0.589624	-0.81198	-0.828994	-0.764034	-1.23714	-0.264092	0.265018	-0.141207	-0.393964	0.32131	0.505179	0.657157	0.00853641	0.000159091	0.000224162	0.000266569	0.000195509	0.0963136	0.046906	0.834944	0.0762178	1
T06E4.1	T06E4.1	hcp-2	chrV:9645839-9650309	-0.0896537	-0.304387	0.0983393	-0.794135	-0.797707	-0.816495	-0.610346	-1.3053	-0.13668	0.108432	0.0083441	-0.572716	0.748897	0.170475	0.869795	0.000420423	0.000159091	0.000224162	0.000494941	0.000195509	0.428498	0.479263	0.993989	0.00646709	1
T06E6.2	T06E6.2	cyb-3	chrV:15395693-15397348	-0.0565352	-0.336077	-0.11117	-0.995492	-1.00409	-1.07385	-1.05792	-1.73474	-0.179336	0.339013	-0.262763	-0.510422	0.433755	0.339884	0.913826	0.00224753	0.000159091	0.000224162	0.000266569	0.000195509	0.258991	0.000370343	0.963786	0.13845	1
T07A9.6	T07A9.6	daf-18	chrIV:419986-425173	-0.223091	-0.286214	-0.143065	-1.12676	-1.02571	-0.884695	-0.945968	-1.72437	0.0279063	0.266248	0.00237159	-0.814544	0.409223	0.209237	0.774478	0.000420423	0.000159091	0.000224162	0.000266569	0.000195509	0.894098	0.0484805	0.997343	0.000410921	1
T07C12.12	T07C12.12	T07C12.12	chrV:9926543-9930775	-0.163536	-0.203186	-0.152565	-0.518169	-0.799598	-0.876142	-0.789324	-1.18984	-0.196446	0.227783	-0.270635	-0.381386	0.555298	0.538966	0.765773	0.0210115	0.000159091	0.000224162	0.000266569	0.000195509	0.331679	0.183494	0.618458	0.0694465	1
T07C4.3	T07C4.3	T07C4.3	chrIII:10352154-10355668	-0.184109	-0.260387	-0.0795399	-0.668782	-0.644602	-0.699791	-0.540374	-1.10808	-0.0836354	0.108265	-0.0143219	-0.341789	0.442298	0.276701	0.905913	0.0032538	0.000159091	0.000603652	0.00465301	0.000195509	0.666009	0.484022	0.989969	0.130493	1
T07C4.6	T07C4.6	tbx-9	chrIII:10339983-10341860	-0.291007	-0.273664	-0.468582	-0.80197	-0.805133	-0.742799	-0.982451	-1.26981	-0.099557	0.544181	-0.201982	-0.3273	0.268188	0.412803	0.134718	0.000420423	0.000159091	0.000224162	0.000266569	0.000195509	0.700077	0.000697696	0.834274	0.135094	1
T07D10.3	T07D10.3	T07D10.3	chrI:12626671-12628997	-0.0837544	-0.215942	0.232244	-1.2312	-0.794124	-0.331491	-0.49162	-1.29003	-0.369148	0.476816	0.140084	-0.701418	0.913817	0.734042	0.773598	0.00524091	0.00797039	0.256398	0.135008	0.00234112	0.343008	0.0870288	0.940296	0.0388219	1
T07D3.1	T07D3.1	fbxa-200	chrII:904445-906039	-0.229173	0.00902855	-0.290992	-0.638019	-0.738539	-0.961277	-0.79799	-1.60128	-0.18928	0.804964	-0.38867	-0.361925	0.649652	0.991268	0.65628	0.0454471	0.0050143	0.000224162	0.00963433	0.000195509	0.608438	0.00100813	0.629214	0.216798	1
T07D3.7	T07D3.7	alg-2	chrII:873175-878954	-0.195492	-0.196571	-0.0219412	-0.573861	-1.10995	-0.529176	-0.936657	-0.905846	-0.474936	0.0836731	-0.171859	-0.339997	0.529813	0.673103	0.985286	0.0189287	0.000159091	0.000948716	0.000266569	0.000195509	0.0291249	0.686413	0.779118	0.11237	1
T07E3.3	T07E3.3	T07E3.3	chrIII:6903894-6905284	-0.342171	-0.349906	-0.304063	-0.478515	-0.890726	-0.880336	-0.852967	-1.00809	-0.27302	0.200803	-0.135977	-0.108175	0.0767977	0.170475	0.361078	0.0302636	0.000159091	0.000224162	0.000266569	0.000195509	0.140724	0.204679	0.888182	0.6588	1
T07F8.3	T07F8.3	gld-3	chrII:7132642-7137217	-0.22443	-0.318625	-0.131466	-0.962504	-0.946465	-0.999119	-0.854084	-1.64165	-0.159011	0.254608	-0.108932	-0.622503	0.328199	0.178885	0.798225	0.000420423	0.000159091	0.000224162	0.000266569	0.000195509	0.373692	0.0690234	0.903836	0.00303015	1
T07G12.12	T07G12.12	him-8	chrIV:10561913-10563974	-0.193112	-0.254256	-0.188655	-0.454553	-0.557387	-0.828218	-0.553363	-1.02815	-0.186895	0.0967911	-0.231415	-0.230358	0.429974	0.366613	0.66357	0.036428	0.000159091	0.000224162	0.00480151	0.000195509	0.322929	0.585449	0.675533	0.295811	1
T07G12.5	T07G12.5	T07G12.5	chrIV:10541429-10545091	-0.730971	0.0979013	-0.559177	-0.68681	-1.33998	-1.97888	-1.17407	-2.75235	0.317074	0.0224	0.0903086	-0.406728	0.166805	0.912904	0.387119	0.0492946	0.000305258	0.000224162	0.00148518	0.000195509	0.474486	0.959169	0.970879	0.221391	1
T07G12.6	T07G12.6	zim-1	chrIV:10547085-10555442	-0.104138	-0.227252	0.0109686	-0.521315	-0.62227	-0.725356	-0.507921	-1.01854	-0.157958	0.0318364	-0.128857	-0.371306	0.715695	0.427103	0.994352	0.0192146	0.000159091	0.000224162	0.0095132	0.000195509	0.404882	0.86628	0.889917	0.0847245	1
T08A11.1	T08A11.1	T08A11.1	chrIII:4248154-4263048	-0.14874	-0.287598	0.081728	-0.712111	-0.938715	-0.657599	-0.71001	-1.07917	-0.180681	-0.0327998	-0.104352	-0.630751	0.550888	0.222553	0.903262	0.000776421	0.000159091	0.000224162	0.000266569	0.000195509	0.305609	0.853982	0.914051	0.00107477	1
T08A9.10	T08A9.10	spp-6	chrX:7317340-7317681	0.410853	-0.102498	0.350618	-1.36921	-0.524041	-1.71346	-0.574091	-2.93655	1.11298	0.748702	0.49235	-0.510741	1	0.957557	1	0.237538	0.590499	0.025796	1	0.296392	1	0.601312	1	1	1
T08A9.6	T08A9.6	T08A9.6	chrX:7312174-7313976	-0.622457	-0.482205	-0.657717	-1.24971	-1.92484	-1.09013	-1.95377	-1.82784	-0.141473	0.338491	-0.196986	-0.921102	0.156566	0.317734	0.139367	0.00109584	0.000159091	0.000224162	0.000266569	0.000195509	0.72932	0.234804	0.896686	0.00351542	1
T08A9.7	T08A9.7	spp-3	chrX:7314882-7315355	-0.74672	-0.294505	-1.7278	-2.69394	-1.88328	-2.56439	-2.86299	-4.96063	0.944256	0.295057	-0.648123	-3.05177	0.00186072	0.331477	0.0011785	0.000420423	0.000159091	0.000224162	0.000266569	0.000195509	0.000607597	0.072376	0.0706993	0.000410921	1
T08A9.9	T08A9.9	spp-5	chrX:7319932-7320384	-0.51106	-0.274141	-1.44833	-2.19363	-1.93236	-2.12553	-2.86949	-4.04462	0.6744	0.0159963	-0.68187	-2.33372	0.00186072	0.286843	0.0011785	0.000420423	0.000159091	0.000224162	0.000266569	0.000195509	0.000607597	0.939393	0.0133781	0.000410921	1
T08B1.1	T08B1.1	T08B1.1	chrV:1979434-1987029	-1.24748	-0.532938	-1.90147	-1.36633	-3.02365	-2.32688	-3.66822	-3.15407	0.374351	-0.812338	-0.903923	-1.92757	0.00186072	0.0644668	0.0011785	0.000420423	0.000159091	0.000224162	0.000266569	0.000195509	0.177834	0.000370343	0.188734	0.000410921	1
T08B2.9	T08B2.9	fars-1	chrI:6211985-6214586	-0.227156	-0.158952	-0.219669	-0.568737	-0.749604	-0.679611	-0.742515	-1.08841	-0.219343	0.247434	-0.215029	-0.369061	0.316064	0.734876	0.535599	0.0219066	0.000159091	0.000224162	0.000266569	0.000195509	0.18451	0.0694809	0.639174	0.0859187	1
T08D10.1	T08D10.1	nfya-1	chrX:11944357-11946834	-0.26586	-0.252843	-0.13616	-0.6283	-1.09441	-0.60337	-0.965735	-0.977012	-0.101213	0.369795	-0.0302262	-0.218616	0.350005	0.453567	0.841613	0.00524091	0.000159091	0.000224162	0.000266569	0.000195509	0.703259	0.0249492	0.986182	0.324423	1
T08D10.2	T08D10.2	lsd-1	chrX:11948851-11951940	-0.159201	-0.324301	-0.149422	-0.56246	-0.944614	-0.768699	-0.934521	-1.00527	-0.189908	0.161951	-0.213602	-0.142612	0.630651	0.302709	0.820784	0.0143748	0.000159091	0.000224162	0.000266569	0.000195509	0.434335	0.393759	0.810441	0.549189	1
T08D2.1	T08D2.1	T08D2.1	chrX:162528-163134	-0.0797693	-0.61116	0.515898	-1.25398	-1.18665	-0.46092	-0.601814	-1.08849	-0.314731	-0.69972	0.214575	-1.26947	0.934148	0.335644	0.48445	0.00853641	0.00273063	0.216908	0.131661	0.0161581	0.533289	0.0381884	0.913268	0.00446168	1
T08H10.1	T08H10.1	T08H10.1	chrV:4483467-4486531	-0.929859	-0.368571	-1.55636	-1.59629	-1.51327	-0.712447	-2.13772	-1.93803	1.1628	1.00189	0.465059	-0.643523	0.00186072	0.0741	0.0011785	0.000420423	0.000159091	0.000224162	0.000266569	0.000195509	0.000607597	0.000370343	0.256081	0.000410921	1
T09A5.10	T09A5.10	lin-5	chrII:7860592-7863563	-0.233835	-0.252496	-0.0911329	-0.714839	-0.884314	-0.753796	-0.741896	-1.21574	-0.172683	0.0983631	-0.0242784	-0.496576	0.291823	0.294546	0.885457	0.000776421	0.000159091	0.000224162	0.000266569	0.000195509	0.313865	0.533091	0.984672	0.0126016	1
T09B4.1	T09B4.1	T09B4.1	chrI:6185459-6188150	-0.221257	-0.264437	-0.157477	-0.891453	-0.898692	-0.869703	-0.834508	-1.49585	-0.12053	0.372072	-0.0980007	-0.5599	0.325571	0.260345	0.71656	0.000420423	0.000159091	0.000224162	0.000266569	0.000195509	0.498318	0.00337195	0.91271	0.00691015	1
T09B9.1	T09B9.1	T09B9.1	chrX:9757270-9761281	-0.169753	-0.357877	-0.151311	-0.744126	-0.852591	-0.914729	-0.834131	-1.29913	-0.129962	0.437899	-0.0464247	-0.163098	0.577157	0.212654	0.800252	0.00169476	0.000159091	0.000224162	0.000907879	0.000195509	0.579626	0.00591412	0.97674	0.503499	1
T09B9.4	T09B9.4	T09B9.4	chrX:9771713-9774354	-0.183378	-0.229538	-0.0781519	-0.770304	-0.855871	-0.626285	-0.751407	-1.16475	0.109508	0.483571	0.234361	-0.252205	0.519623	0.470815	0.928115	0.000420423	0.000159091	0.000224162	0.000494941	0.000195509	0.645611	0.00158039	0.741959	0.247418	1
T10B11.7	T10B11.7	T10B11.7	chrI:6946063-6950458	-0.136608	-0.129417	-0.117926	-0.473213	-0.64792	-0.686177	-0.629612	-1.02894	-0.078553	0.0703844	-0.136606	-0.393839	0.619676	0.709514	0.841629	0.0296706	0.000159091	0.00041934	0.00129949	0.000195509	0.712396	0.704253	0.884296	0.0478003	1
T10B5.6	T10B5.6	knl-3	chrV:1868899-1870550	-0.310932	-0.163646	-0.222084	-0.403216	-0.807909	-0.800189	-0.719238	-1.04017	-0.0973399	0.240638	-0.0609429	-0.157438	0.0855606	0.574869	0.55181	0.0691255	0.000159091	0.000224162	0.000266569	0.000195509	0.613036	0.0840638	0.958143	0.506172	1
T10B9.1	T10B9.1	cyp-13A4	chrII:9795847-9797740	-0.0937868	-0.0085192	-0.0912879	-0.0617688	-1.4873	-3.60538	-1.46624	-3.71383	-0.0385668	-0.0618016	-0.086715	0.00946784	1	1	1	1	0.000159091	0.359243	0.000266569	0.204043	1	1	1	1	1
T10B9.10	T10B9.10	cyp-13A7	chrII:9803619-9805510	-0.218348	-0.515813	-0.318087	-0.885676	-2.97343	-4.56061	-3.04498	-4.92641	-0.67695	-0.316999	-0.984241	-0.8008	1	1	1	1	0.000159091	0.000224162	0.000266569	0.00666068	0.031004	1	0.0327631	1	1
T10C6.10	T10C6.10	T10C6.10	chrV:16036412-16038343	-0.319642	-0.185118	-0.726818	-0.920361	-1.12502	-1.16231	-1.52957	-1.89411	-0.0135734	0.512785	-0.418301	-0.696999	0.295005	0.669939	0.0113862	0.000420423	0.000159091	0.000224162	0.000266569	0.000195509	0.967955	0.00432313	0.465569	0.000760441	1
T10C6.16	T10C6.16	T10C6.16	chrV:16032418-16035381	-0.194986	-0.640061	-0.190384	-0.549176	-0.780284	-1.37514	-0.771689	-1.2989	-0.810616	0.055786	-0.766636	-0.228428	0.879119	0.387159	0.924932	0.301449	0.116067	0.00702946	0.122764	0.0299807	0.172624	1	0.370909	0.72874	1
T10C6.7	T10C6.7	T10C6.7	chrV:16027500-16031667	-0.296399	-0.19136	-0.449205	-1.26629	-1.3431	-0.97156	-1.49477	-2.04022	0.00696185	0.587891	-0.333509	-0.921701	0.568835	0.796823	0.559457	0.00583809	0.000159091	0.00203886	0.000266569	0.000195509	0.987785	0.0338392	0.81579	0.0219928	1
T10C6.8	T10C6.8	hpo-42	chrV:16027500-16031667	-0.36723	-0.30682	-0.457492	-1.23074	-1.2135	-1.14443	-1.30359	-2.06572	-0.119396	0.51259	-0.219094	-0.86746	0.149675	0.386865	0.201717	0.000420423	0.000159091	0.000224162	0.000266569	0.000195509	0.64552	0.00386362	0.816544	0.000410921	1
T10E9.2	T10E9.2	T10E9.2	chrI:6542099-6544965	-0.148276	-0.197178	-0.140985	-0.669839	-0.72041	-0.83125	-0.713377	-1.30245	-0.196104	0.245566	-0.250206	-0.461842	0.555176	0.485255	0.768007	0.00169476	0.000159091	0.000224162	0.000266569	0.000195509	0.258834	0.08339	0.576722	0.0196701	1
T10F2.3	T10F2.3	ulp-1	chrIII:5165660-5169799	-0.120801	-0.275966	-0.00888932	-0.714387	-0.627779	-0.685786	-0.516378	-1.12326	-0.0800215	0.108751	-0.0649573	-0.478637	0.648733	0.249912	0.994625	0.00109584	0.000159091	0.000224162	0.00266541	0.000195509	0.674055	0.474853	0.95081	0.0203049	1
T10G3.5	T10G3.5	eea-1	chrV:13491067-13497372	-0.237704	0.0109019	0.019227	-0.226801	-1.05623	-0.683475	-0.801063	-0.920819	-0.170566	0.0181057	0.00946633	-0.315917	0.280026	0.979343	0.986891	0.328036	0.000159091	0.000224162	0.000266569	0.000195509	0.341608	0.924553	0.993989	0.124724	1
T10H9.5	T10H9.5	pmp-5	chrV:6662190-6665815	-0.634696	-0.353059	-0.841305	-0.731096	-1.16751	-1.71408	-1.36481	-2.08725	0.298994	-0.649127	-0.186392	-0.985568	0.0393241	0.42504	0.00784558	0.00947292	0.000159091	0.000224162	0.000266569	0.000195509	0.363224	0.000697696	0.888569	0.000410921	1
T11F8.1	T11F8.1	T11F8.1	chrIV:5479592-5480582	-0.0193551	-0.091037	-0.162173	-0.505739	-0.166807	-0.62301	-0.308919	-1.03609	-0.206969	0.634636	-0.33473	-0.229699	0.963773	0.844877	0.790992	0.0311818	0.364834	0.000948716	0.212984	0.000195509	0.353953	0.000370343	0.540937	0.315149	1
T11F8.2	T11F8.2	T11F8.2	chrIV:5477213-5478777	-0.385804	-0.30463	-0.445129	-0.983154	-1.06522	-1.16027	-1.12221	-1.8297	-0.443021	0.450703	-0.515667	-0.770634	0.309201	0.510558	0.32325	0.000420423	0.000159091	0.000224162	0.000266569	0.000195509	0.135313	0.0512525	0.336943	0.00277264	1
T11F8.3	T11F8.3	rme-2	chrIV:5469994-5473175	-0.355692	-0.350882	-0.369379	-1.29211	-1.13187	-1.06168	-1.14546	-2.00225	0.0917722	0.53921	0.0207622	-0.754267	0.140122	0.0819927	0.203123	0.000420423	0.000159091	0.000224162	0.000266569	0.000195509	0.639649	0.000370343	0.986447	0.00107477	1
T11F9.3	T11F9.3	nas-20	chrV:11470799-11472311	-0.436449	-0.294612	-0.696321	-1.26411	-1.38278	-1.20323	-1.63904	-2.15659	-0.799313	0.42791	-1.01772	-0.863959	0.179675	0.551112	0.0301398	0.000420423	0.000159091	0.000224162	0.000266569	0.000195509	0.000607597	0.0756983	0.00233005	0.00107477	1
T11F9.4	T11F9.4	aat-6	chrV:11466841-11470663	-0.37089	-0.459059	-0.882757	-1.32305	-1.01603	-0.682108	-1.51799	-1.53041	1.03918	-0.275912	-0.0783468	-1.45922	0.256501	0.207633	0.00309234	0.000420423	0.000159091	0.00174139	0.000266569	0.000195509	0.000607597	0.201935	0.96773	0.000410921	1
T11G6.5	T11G6.5	T11G6.5	chrIV:10835826-10842761	-0.168239	-0.234563	0.0805189	-0.662376	-0.838629	-0.590236	-0.590992	-1.0165	-0.147657	0.117203	0.0057217	-0.469921	0.482866	0.356688	0.903703	0.00250111	0.000159091	0.000224162	0.000708949	0.000195509	0.406763	0.434952	0.995099	0.0216859	1
T12A2.3	T12A2.3	T12A2.3	chrIII:6240805-6241581	-0.163797	-0.369214	0.0458792	-0.90728	-0.671061	-0.843527	-0.464538	-1.3751	-0.431897	0.447535	-0.0609694	-0.480981	0.799879	0.489425	0.97977	0.00681432	0.0211838	0.0012726	0.173819	0.000195509	0.222092	0.106876	0.979761	0.118398	1
T12B5.14	T12B5.14	T12B5.14	chrIII:954872-955304	-1.20244	-0.767872	-1.21688	-1.19795	-1.42629	-1.56583	-1.43932	-1.98256	-0.387818	0.51445	0.328639	0.0192462	0.145826	0.4292	0.171351	0.155094	0.0170905	0.0155296	0.0372553	0.0190358	0.56422	0.494315	0.904126	1	1
T12B5.15	T12B5.15	T12B5.15	chrIII:954294-954652	-0.754993	-0.14448	-1.13242	-1.7509	-1.44488	-1.05168	-1.82157	-2.65453	-0.617333	1.77777	-1.03602	-0.600334	0.00343057	0.81157	0.0011785	0.000420423	0.000159091	0.000224162	0.000266569	0.000195509	0.0104013	0.000370343	0.00864634	0.0595312	1
T12D8.5	T12D8.5	T12D8.5	chrIII:13625969-13626531	-0.578821	-0.554401	-0.969875	-2.31907	-2.61874	-2.94023	-3.00843	-4.69934	-1.21406	-0.47604	-2.4847	-3.42776	0.0673725	0.0779746	0.00395247	0.000420423	0.000159091	0.000224162	0.000266569	0.000195509	0.000607597	0.0110312	0.0012554	0.000410921	1
T12D8.8	T12D8.8	hip-1	chrIII:13608071-13622489	-0.270682	-0.135283	-0.174278	-0.641951	-0.783513	-0.643736	-0.68724	-1.15066	-0.173373	0.29627	-0.0660184	-0.349018	0.270966	0.671607	0.71278	0.00983364	0.000159091	0.000224162	0.000266569	0.000195509	0.33816	0.0365467	0.951774	0.164751	1
T12E12.2	T12E12.2	cec-6	chrIV:5544859-5548463	-0.245883	-0.285196	-0.0165556	-0.738439	-0.919128	-0.752308	-0.690734	-1.20435	-0.17691	0.0476429	-0.047303	-0.596513	0.250666	0.251104	0.988257	0.000776421	0.000159091	0.000224162	0.000266569	0.000195509	0.320824	0.788539	0.968652	0.00223454	1
T12E12.4	T12E12.4	drp-1	chrIV:5538489-5541365	-0.196711	-0.269201	0.0234269	-0.755103	-0.929009	-0.69963	-0.709321	-1.18472	-0.168033	0.16835	-0.015118	-0.517465	0.403124	0.272995	0.983923	0.000420423	0.000159091	0.000224162	0.000266569	0.000195509	0.326688	0.240143	0.989569	0.0159205	1
T12F5.3	T12F5.3	glh-4	chrI:3726010-3731224	-0.375661	-0.423425	-0.189002	-1.09643	-1.19542	-0.898203	-1.00886	-1.56897	-0.233266	-0.0760039	-0.21158	-0.924872	0.0236873	0.0243065	0.629235	0.000420423	0.000159091	0.000224162	0.000266569	0.000195509	0.163971	0.648269	0.674982	0.000410921	1
T12G3.6	T12G3.6	T12G3.6	chrIV:12030047-12031271	-0.312139	-0.156156	-0.572747	-0.51395	-0.786036	-0.978739	-1.04675	-1.3368	-0.113026	0.522232	-0.383228	-0.161204	0.10054	0.609471	0.00395247	0.02263	0.000159091	0.000224162	0.000266569	0.000195509	0.538441	0.000370343	0.195023	0.498693	1
T13A10.10	T13A10.10	aat-4	chrIV:6272590-6275713	-0.216804	-0.092681	-0.567908	-0.769615	-1.23733	-1.03442	-1.57349	-1.69698	0.33373	0.101816	0.0607791	-0.811188	0.65781	0.891835	0.171556	0.0103684	0.000159091	0.000224162	0.000266569	0.000195509	0.313783	0.721581	0.975739	0.00107477	1
T13F2.1	T13F2.1	fat-4	chrIV:9799426-9802231	-0.179052	-0.290948	-0.311069	-1.09231	-0.599692	-0.94088	-0.731637	-1.74076	0.0938085	0.261283	-0.309712	-0.735988	0.49524	0.212489	0.274013	0.000420423	0.000159091	0.000224162	0.000266569	0.000195509	0.610828	0.0496646	0.306317	0.000410921	1
T13F2.7	T13F2.7	sna-2	chrIV:9774589-9777634	-0.113232	-0.126867	-0.0366164	-0.481169	-0.633302	-0.666155	-0.557205	-1.01993	-0.141406	0.119549	-0.147868	-0.36448	0.672791	0.680028	0.968896	0.0310553	0.000159091	0.000224162	0.00250579	0.000195509	0.42086	0.429105	0.825805	0.0958791	1
T13F3.6	T13F3.6	T13F3.6	chrV:16270215-16271221	-1.94527	-1.07254	-2.04125	-2.38978	-2.60472	-1.88072	-2.70044	-3.18685	-0.815168	1.34449	-0.265192	-1.14785	0.00186072	0.00282857	0.0011785	0.000420423	0.000159091	0.000224162	0.000266569	0.000195509	0.00331653	0.000370343	0.825732	0.000410921	1
T13H2.4	T13H2.4	pqn-65	chrX:4610925-4620423	-0.151497	-0.168922	0.0921848	-0.562149	-1.10069	-0.463779	-0.858266	-0.855609	-0.226548	0.0217527	-0.0308605	-0.444834	0.557452	0.575277	0.887538	0.019816	0.000159091	0.00535748	0.000266569	0.000834011	0.190168	0.909086	0.980665	0.0544424	1
T13H2.5	T13H2.5	spat-3	chrX:4595996-4605930	-0.15108	-0.129861	0.214028	-0.659522	-1.1198	-0.456379	-0.757384	-0.98286	-0.312933	0.109712	-0.0633893	-0.650239	0.588795	0.706947	0.586597	0.00371527	0.000159091	0.0118561	0.000266569	0.000195509	0.0749744	0.503498	0.956568	0.00250639	1
T14G10.5	T14G10.5	T14G10.5	chrIV:10151948-10155637	-0.146026	-0.224439	0.0423396	-0.715147	-0.780048	-0.589069	-0.592021	-1.0789	-0.182777	0.0451915	-0.0350689	-0.538907	0.577267	0.369071	0.959536	0.00196912	0.000159091	0.000224162	0.000907879	0.000195509	0.270711	0.794811	0.975362	0.0119039	1
T14G12.3	T14G12.3	tag-18	chrX:3729293-3733457	-0.462913	-0.495712	-0.343892	-0.977781	-1.22537	-1.34607	-1.10617	-1.82721	-0.817767	-0.0840704	-0.750946	-1.07657	0.0168695	0.165656	0.356023	0.000420423	0.000159091	0.000224162	0.000266569	0.000195509	0.000607597	0.718488	0.012685	0.000410921	1
T15B7.1	T15B7.1	T15B7.1	chrV:6839255-6846668	-1.80366	-1.46196	-2.00602	-2.5672	-3.57928	-4.14851	-3.77353	-5.20025	-0.183175	-1.72936	-1.60365	-3.60233	0.0309119	0.406585	0.110947	0.224006	0.000159091	0.00248915	0.0016625	0.131049	0.859659	0.05401	0.290745	0.158004	1
T15B7.2	T15B7.2	hpo-8	chrV:6839255-6846668	-0.335412	-0.241428	-0.236343	-0.504435	-1.25864	-1.47972	-1.15955	-1.74287	-0.323402	-0.258762	-0.263648	-0.73626	0.0808984	0.402109	0.53099	0.0260856	0.000159091	0.000224162	0.000266569	0.000195509	0.049748	0.0733454	0.561011	0.000410921	1
T15H9.2	T15H9.2	T15H9.2	chrII:9615799-9617123	-0.184948	0.0183817	-0.278711	-0.180608	-0.646344	-0.822786	-0.740222	-1.02171	-0.213557	0.29297	-0.230636	-0.163139	0.511722	0.9753	0.476561	0.480347	0.000159091	0.000224162	0.000266569	0.000195509	0.311642	0.0769996	0.745363	0.480724	1
T16G1.7	T16G1.7	T16G1.7	chrV:12932940-12935052	-0.698608	-0.173853	-1.34259	-1.3581	-1.93924	-2.02123	-2.57855	-3.19798	0.554508	-1.10866	-0.69643	-2.13927	0.00186072	0.665935	0.0011785	0.000420423	0.000159091	0.000224162	0.000266569	0.000195509	0.0115012	0.000370343	0.0569167	0.000410921	1
T16G12.3	T16G12.3	T16G12.3	chrIII:10052066-10053075	-0.242617	-0.259075	-0.100614	-0.881247	-1.14393	-0.778619	-1.00189	-1.39954	-0.142258	-0.105648	-0.0154091	-0.880465	0.538547	0.54145	0.92358	0.00109584	0.000159091	0.00041934	0.000266569	0.000195509	0.664825	0.665133	0.993607	0.000410921	1
T16H12.11	T16H12.11	hal-2	chrIII:10087223-10090800	-0.212935	-0.181293	-0.210722	-0.427758	-0.660031	-0.800563	-0.657954	-1.04648	-0.0680271	0.224324	-0.120104	-0.267694	0.605525	0.754045	0.791894	0.265736	0.00227497	0.00189196	0.0280631	0.00345864	0.840707	0.398513	0.946892	0.485169	1
T19B10.6	T19B10.6	dvc-1	chrV:11234670-11239323	-0.202797	-0.163396	-0.22595	-0.76644	-0.658067	-0.705427	-0.681154	-1.30736	0.00129164	0.47999	-0.0397567	-0.390735	0.403424	0.61696	0.554543	0.0032538	0.000159091	0.000224162	0.000266569	0.000195509	0.996167	0.00100813	0.97674	0.139133	1
T19B10.7	T19B10.7	ima-1	chrV:11239674-11241780	-0.12665	-0.196092	-0.118293	-0.553772	-0.573578	-0.740327	-0.56523	-1.09693	-0.026895	0.177654	-0.113968	-0.340151	0.63171	0.465955	0.822672	0.0107222	0.000159091	0.000224162	0.000907879	0.000195509	0.896559	0.216418	0.889316	0.113719	1
T19B10.8	T19B10.8	T19B10.8	chrV:11241902-11244730	-0.172694	-0.266955	-0.0668137	-0.846249	-0.841281	-0.814794	-0.735503	-1.39289	-0.109516	0.374967	-0.0977529	-0.642193	0.468754	0.260656	0.923775	0.000420423	0.000159091	0.000224162	0.000266569	0.000195509	0.545898	0.00213209	0.914051	0.00167066	1
T19B4.2	T19B4.2	npp-7	chrI:5691837-5697450	-0.223586	-0.292721	0.0959558	-0.985646	-1.16888	-0.671678	-0.849914	-1.36318	-0.125159	0.228809	0.0649075	-0.666526	0.347066	0.20535	0.879309	0.000420423	0.000159091	0.000224162	0.000266569	0.000195509	0.480487	0.0949112	0.950494	0.00303015	1
T19C3.8	T19C3.8	fem-2	chrIII:632023-634626	-0.207673	-0.208941	-0.13143	-0.683602	-0.694714	-0.591145	-0.618463	-1.06508	-0.106702	0.153634	-0.0467997	-0.400187	0.363085	0.420542	0.786691	0.00140429	0.000159091	0.000224162	0.000494941	0.000195509	0.55878	0.281011	0.967563	0.0647663	1
T19D12.1	T19D12.1	T19D12.1	chrII:6666897-6673747	-0.31299	-0.325308	-0.220118	-1.01569	-1.37569	-1.21713	-1.28322	-1.8963	0.908775	-0.83703	0.684769	-1.53479	0.178613	0.250534	0.607431	0.000420423	0.000159091	0.000224162	0.000266569	0.000195509	0.000607597	0.000370343	0.0311485	0.000410921	1
T19E10.1	T19E10.1	ect-2	chrII:10778394-10783289	-0.167395	-0.302021	-0.00578772	-0.821547	-0.854345	-0.76829	-0.69324	-1.28677	0.156681	0.248935	0.139596	-0.424728	0.486366	0.186366	0.995608	0.000420423	0.000159091	0.000224162	0.000266569	0.000195509	0.369588	0.0668073	0.854267	0.0495396	1
T20F5.2	T20F5.2	pbs-4	chrI:3908744-3910544	-0.255343	-0.180214	-0.245086	-0.425615	-0.754186	-0.886656	-0.743739	-1.13154	-0.347031	0.21266	-0.338094	-0.273105	0.244151	0.528531	0.467258	0.0687609	0.000159091	0.000224162	0.000266569	0.000195509	0.0266458	0.140502	0.27306	0.250649	1
T20F5.6	T20F5.6	T20F5.6	chrI:3920176-3925171	-0.141248	-0.308502	0.0602414	-0.779392	-0.796446	-0.639409	-0.59572	-1.10951	-0.080488	0.086168	0.0138204	-0.474446	0.578823	0.173641	0.93674	0.000420423	0.000159091	0.000224162	0.00110962	0.000195509	0.672563	0.595901	0.990272	0.0208921	1
T20F7.1	T20F7.1	T20F7.1	chrX:16872925-16880526	-0.208089	-0.210298	-0.115005	-0.62419	-0.956806	-0.631598	-0.864376	-1.04341	-0.27261	0.195154	-0.160435	-0.370438	0.433755	0.510558	0.861924	0.00481318	0.000159091	0.000224162	0.000266569	0.000195509	0.157512	0.241337	0.856711	0.082426	1
T20G5.1	T20G5.1	chc-1	chrIII:10203813-10209705	-0.219729	-0.33427	0.0353614	-0.896153	-1.08736	-0.643287	-0.832562	-1.20428	0.0473949	0.166829	0.139426	-0.629285	0.397427	0.129713	0.971848	0.000420423	0.000159091	0.000224162	0.000266569	0.000195509	0.81363	0.249071	0.83158	0.00646709	1
T20G5.8	T20G5.8	T20G5.8	chrIII:10199336-10199861	-0.545031	-0.124709	-1.10994	-0.47383	-0.918686	-1.24697	-1.48063	-1.59505	0.947906	0.0829476	0.832486	0.197187	0.108656	0.848715	0.00478101	0.132696	0.000305258	0.000224162	0.000266569	0.000195509	0.00247328	0.792155	0.151525	0.542855	1
T21B10.2	T21B10.2	enol-1	chrII:8930984-8933799	-0.250785	-0.11147	-0.346231	-0.785204	-0.71722	-0.626031	-0.812071	-1.29986	0.209514	0.697639	0.151831	-0.226154	0.33614	0.727549	0.225535	0.000420423	0.000159091	0.000224162	0.000266569	0.000195509	0.216019	0.000370343	0.806717	0.38022	1
T21B10.3	T21B10.3	T21B10.3	chrII:8934381-8940488	-0.160036	-0.265783	0.00138308	-0.659775	-0.829654	-0.760517	-0.66894	-1.15368	-0.202244	0.0423771	-0.144345	-0.514603	0.582796	0.335161	0.997592	0.01188	0.000159091	0.000224162	0.000266569	0.000195509	0.277152	0.823131	0.854578	0.0368935	1
T21B4.17	T21B4.17	ceh-99	chrII:12520211-12524478	-0.165879	-0.0152727	-0.333274	-0.57597	-0.457055	-0.625807	-0.620922	-1.17873	0.031248	0.531134	-0.0883107	-0.21986	0.726872	0.979767	0.521831	0.0421541	0.0561828	0.00677161	0.0256276	0.000195509	0.934883	0.0163721	0.961352	0.427095	1
T21C9.13	T21C9.13	T21C9.13	chrV:10597315-10598665	-0.180339	-0.348323	-0.188603	-0.789913	-0.676735	-0.856087	-0.685225	-1.2966	-0.123929	0.374897	-0.203581	-0.355196	0.441727	0.111552	0.639018	0.000420423	0.000159091	0.000224162	0.000266569	0.000195509	0.492522	0.00337195	0.701352	0.0977813	1
T21C9.2	T21C9.2	vps-54	chrV:10564877-10576421	-0.133816	-0.290455	-0.00547352	-0.740593	-0.902717	-0.788525	-0.774871	-1.23698	-0.142449	0.0261188	-0.130906	-0.583496	0.714748	0.405703	0.995608	0.0103684	0.000159091	0.000603652	0.00828008	0.000195509	0.574727	0.916038	0.9233	0.0647663	1
T21C9.3	T21C9.3	del-6	chrV:10564877-10576421	-0.029378	-0.0454708	-0.127052	-1.13493	-0.785353	-0.355401	-0.882139	-1.43916	-0.0366306	0.596529	-0.261415	-0.922009	0.96407	0.960918	0.931339	0.0288682	0.00990877	0.377258	0.0346499	0.0115298	0.929313	0.05401	0.874186	0.0965767	1
T21D12.9	T21D12.9	sma-10	chrIV:274569-279949	-0.0761375	-0.035377	-0.288905	-0.830177	-1.5882	-1.75678	-1.79559	-2.54434	0.0613043	0.00538518	-0.427692	-0.809406	0.861836	0.948315	0.519172	0.000420423	0.000159091	0.000224162	0.000266569	0.000195509	0.836229	0.981287	0.371507	0.000410921	1
T21E3.1	T21E3.1	egg-4	chrI:3932209-3934814	-0.315381	-0.251895	-0.100276	-0.808938	-0.897644	-0.746575	-0.682888	-1.30301	-0.110491	-0.00236746	0.0687771	-0.555103	0.0801714	0.304728	0.87051	0.000420423	0.000159091	0.000224162	0.000266569	0.000195509	0.552487	0.98844	0.949945	0.00776124	1
T22A3.3	T22A3.3	lst-1	chrI:10588176-10590466	-0.173648	-0.228019	-0.0386717	-0.610721	-0.814207	-0.623744	-0.679526	-1.00559	0.104548	0.390054	0.20122	-0.114682	0.474057	0.385945	0.965327	0.00371527	0.000159091	0.000224162	0.000266569	0.000195509	0.577	0.00263524	0.708388	0.653202	1
T22A3.5	T22A3.5	pash-1	chrI:10598707-10606740	-0.0977422	-0.214277	-0.128225	-0.697429	-0.653901	-0.741257	-0.684565	-1.22272	0.00536211	0.254057	-0.0901584	-0.474291	0.727174	0.429626	0.801493	0.000776421	0.000159091	0.000224162	0.000266569	0.000195509	0.979703	0.0721464	0.930101	0.0176238	1
T22B11.5	T22B11.5	ogdh-1	chrIV:4696834-4704013	-0.0102301	-0.130578	0.0606807	-1.16826	-0.549364	-0.264729	-0.478175	-1.30198	0.258314	0.226974	0.152081	-0.944963	0.608216	0.517695	0.984913	0.000420423	0.000159091	0.070623	0.0016625	0.000195509	0.225467	0.223684	0.811656	0.00446168	1
T22B2.1	T22B2.1	T22B2.1	chrX:3926080-3929492	0.144188	0.118373	0.226993	-0.22738	-0.852846	-0.754735	-0.769852	-1.0978	-0.19033	0.372182	-0.0197507	-0.254855	0.733796	0.820869	0.685001	0.404824	0.000159091	0.000224162	0.00314856	0.000195509	0.508978	0.0525989	0.990417	0.271191	1
T22D1.5	T22D1.5	T22D1.5	chrIV:6903947-6905546	-0.282598	-0.19812	-0.222447	-0.600812	-0.835618	-0.922193	-0.775274	-1.36537	-0.17231	0.236473	-0.101068	-0.280485	0.105901	0.586965	0.390071	0.00481318	0.000159091	0.000224162	0.000266569	0.000195509	0.432391	0.189683	0.911051	0.213282	1
T22D1.9	T22D1.9	rpn-1	chrIV:6906414-6910156	-0.169634	-0.188547	-0.0878778	-0.985026	-0.949343	-0.647027	-0.867358	-1.44252	0.112039	0.501165	0.0989079	-0.615332	0.518659	0.486557	0.893355	0.000420423	0.000159091	0.000224162	0.000266569	0.000195509	0.534133	0.000370343	0.908163	0.00514816	1
T22F3.3	T22F3.3	T22F3.3	chrV:3579046-3585045	-0.286889	-0.225422	-0.204906	-1.07505	-1.14958	-0.741	-1.06742	-1.5912	0.11699	0.508741	0.0993042	-0.675866	0.312474	0.397551	0.646097	0.000420423	0.000159091	0.000224162	0.000266569	0.000195509	0.554771	0.000370343	0.906984	0.00469763	1
T22H6.6	T22H6.6	gei-3	chrX:12705623-12813947	-0.125585	-0.197298	0.155766	-1.00002	-0.797202	0.186603	-0.518102	-0.610298	0.152193	0.224538	0.247794	-0.747281	0.889303	0.818847	0.939637	0.244703	0.0221262	0.727145	0.288613	0.454672	0.776283	0.624156	0.916396	0.381972	1
T23B12.4	T23B12.4	T23B12.4	chrV:8462326-8465570	-0.186888	-0.219328	-0.0335831	-0.612354	-0.749925	-0.690252	-0.597263	-1.08228	-0.217406	-0.00912307	-0.130258	-0.511042	0.424341	0.387159	0.971396	0.00524091	0.000159091	0.000224162	0.000266569	0.000195509	0.180489	0.961285	0.858807	0.0154072	1
T23D8.1	T23D8.1	mom-5	chrI:9965587-9969413	-0.151951	-0.260152	-0.0250505	-0.756977	-0.997151	-0.893238	-0.87016	-1.38843	-0.222226	0.191965	-0.137273	-0.603252	0.536694	0.281517	0.981064	0.000420423	0.000159091	0.000224162	0.000266569	0.000195509	0.171851	0.176284	0.849068	0.00373803	1
T23D8.4	T23D8.4	eif-3.C	chrI:9976429-9979669	-0.197017	-0.297123	-0.0986559	-0.71664	-0.955727	-0.771235	-0.857418	-1.19021	-0.252859	-0.115739	-0.20766	-0.680558	0.424214	0.190363	0.871537	0.00224753	0.000159091	0.000224162	0.000266569	0.000195509	0.113316	0.44935	0.6364	0.00167066	1
T23D8.5	T23D8.5	his-67	chrI:9988345-9988796	-0.14394	0.0309408	-0.490556	-0.236756	-0.0783909	-0.950244	-0.422618	-1.21863	0.356666	0.384892	-0.146864	-0.163515	0.810211	0.973855	0.340956	0.509106	0.807667	0.00041934	0.235979	0.000195509	0.331279	0.151253	0.943301	0.6241	1
T23E7.2	T23E7.2	T23E7.2	chrX:17671028-17680790	-0.686887	-0.458484	-0.59345	-1.08656	-1.9974	-0.909523	-1.90431	-1.53518	-0.236873	-0.244516	-0.366513	-0.870752	0.00186072	0.240724	0.115892	0.000420423	0.000159091	0.000224162	0.000266569	0.000195509	0.390532	0.276514	0.615796	0.000760441	1
T23F11.1	T23F11.1	ppm-2	chrIII:4650393-4653926	0.119049	-0.0819058	-0.0513617	-0.761241	-0.448595	-0.361756	-0.583078	-1.03993	0.354744	0.323694	0.02822	-0.627645	0.936149	0.977177	0.721583	0.000420423	0.000159091	0.0258949	0.000266569	0.000195509	0.158353	0.00238501	0.92302	0.00373803	1
T23F4.3	T23F4.3	T23F4.3	chrII:1169543-1172109	-0.444819	-0.039928	-0.732306	-1.12709	-2.4977	-1.79244	-2.76112	-2.84021	-0.200102	-0.171024	-0.422727	-0.575407	0.402541	0.964545	0.110306	0.00394648	0.000159091	0.000224162	0.000266569	0.000195509	0.642093	0.602447	0.630132	0.0813513	1
T23G11.2	T23G11.2	gna-2	chrI:7699542-7700962	-0.145789	-0.0122768	-0.354384	-0.590148	-0.584832	-0.726019	-0.793335	-1.3029	0.157196	0.442907	-0.162603	-0.529136	0.571643	0.977418	0.172347	0.00798502	0.000159091	0.000224162	0.000266569	0.000195509	0.361161	0.000370343	0.792106	0.00981601	1
T23G11.3	T23G11.3	gld-1	chrI:7695660-7697872	-0.254071	-0.323137	0.12674	-0.692592	-1.12236	-0.62681	-0.741728	-0.995982	-0.215013	-0.100322	0.0423579	-0.56331	0.299653	0.145609	0.822128	0.00544302	0.000159091	0.00041934	0.000266569	0.000195509	0.208344	0.535377	0.969568	0.0193386	1
T23G5.2	T23G5.2	T23G5.2	chrIII:9231392-9236323	-0.209025	-0.0812601	-0.258604	-0.601468	-0.554798	-0.496403	-0.604415	-1.01594	0.0354895	0.246588	-0.071216	-0.393897	0.436447	0.844532	0.509012	0.0183217	0.000159091	0.00776272	0.00233652	0.000366385	0.880955	0.107281	0.952783	0.115463	1
T23G7.1	T23G7.1	dpl-1	chrII:9167931-9172975	-0.222331	-0.270639	-0.0739735	-0.77415	-0.942157	-0.827566	-0.794472	-1.32955	-0.06535	0.309237	-0.0191626	-0.450456	0.465096	0.417734	0.937926	0.0134089	0.000159091	0.000224162	0.000494941	0.000195509	0.798609	0.0882629	0.989569	0.128111	1
T23H2.1	T23H2.1	npp-12	chrI:6447308-6456926	-0.154419	-0.329367	0.167991	-0.932676	-1.0771	-0.706698	-0.755291	-1.30821	-0.256731	-0.105481	-0.0690968	-0.845301	0.537295	0.110471	0.691251	0.000420423	0.000159091	0.000224162	0.000266569	0.000195509	0.0942363	0.500444	0.946892	0.000410921	1
T23H2.3	T23H2.3	T23H2.3	chrI:6441632-6446464	-0.223225	-0.251489	-0.0176306	-0.747125	-0.821869	-0.673918	-0.61678	-1.16888	-0.172049	-0.0254426	-0.0400282	-0.579333	0.306954	0.294338	0.987595	0.000776421	0.000159091	0.000224162	0.000266569	0.000195509	0.304709	0.887984	0.970879	0.00560023	1
T24A11.1	T24A11.1	mtm-3	chrIII:3789981-3800465	-0.0942629	-0.236319	-0.0384791	-0.932139	-0.696362	-0.380545	-0.640752	-1.07522	0.122316	0.325079	0.101701	-0.554385	0.761976	0.347297	0.968622	0.000420423	0.000159091	0.0251606	0.000266569	0.000195509	0.497244	0.0138286	0.904548	0.0159205	1
T24B8.7	T24B8.7	T24B8.7	chrII:9042775-9053664	-0.0641483	-0.1809	0.43169	-0.59289	-1.09644	-0.482338	-0.603041	-0.892472	-0.36737	-0.365605	-0.0276337	-0.792313	0.834767	0.487563	0.061675	0.0103684	0.000159091	0.00263971	0.000266569	0.000195509	0.0115012	0.00287985	0.982757	0.000410921	1
T24C2.5	T24C2.5	T24C2.5	chrX:14537729-14539520	-0.791218	-0.321928	-1.29408	-1.42157	-1.81585	-1.78425	-2.30907	-2.87313	0.289948	0.772687	-0.922799	-1.0294	0.0102013	0.486557	0.0011785	0.000420423	0.000159091	0.000224162	0.000266569	0.000195509	0.428249	0.00158039	0.0430446	0.000410921	1
T24C4.5	T24C4.5	T24C4.5	chrIII:877441-879578	-0.251666	-0.382325	-0.0499892	-0.46888	-0.693906	-1.08818	-0.492665	-1.1745	-0.36278	-0.0195267	-0.212455	-0.251959	0.294524	0.117256	0.956347	0.0370882	0.000159091	0.000224162	0.0173966	0.000195509	0.0438136	0.924202	0.7495	0.246447	1
T24C4.7	T24C4.7	ztf-18	chrIII:889954-895634	-0.156632	-0.166848	-0.0975348	-0.588294	-0.737396	-0.661531	-0.678708	-1.0816	-0.0786696	0.244614	-0.0260807	-0.326998	0.53499	0.580683	0.882706	0.00702503	0.000159091	0.000224162	0.000266569	0.000195509	0.703481	0.082487	0.985061	0.115941	1
T24D1.1	T24D1.1	sqv-5	chrI:9947804-9953351	-0.291781	-0.342311	-0.093161	-0.852714	-1.20909	-0.983754	-1.0108	-1.49301	-0.155871	0.252065	-0.0175751	-0.586605	0.134897	0.0913355	0.882556	0.000420423	0.000159091	0.000224162	0.000266569	0.000195509	0.361051	0.0586375	0.988738	0.00514816	1
T24D1.3	T24D1.3	T24D1.3	chrI:9958780-9960155	-0.190496	-0.0495682	-0.274631	-0.467463	-0.505031	-0.645173	-0.5896	-1.06305	0.381349	0.606915	0.254401	0.093733	0.419531	0.903816	0.389187	0.0331103	0.000445397	0.000224162	0.000708949	0.000195509	0.0148892	0.000370343	0.580353	0.71225	1
T24D1.5	T24D1.5	har-2	chrI:9956151-9958359	-0.186318	-0.333996	-0.205693	-0.710682	-0.616259	-0.89474	-0.635853	-1.27123	-0.158727	0.183047	-0.160844	-0.426406	0.429916	0.143	0.587467	0.00109584	0.000159091	0.000224162	0.000266569	0.000195509	0.37824	0.215562	0.811368	0.0376175	1
T24D5.5	T24D5.5	T24D5.5	chrX:12598030-12599297	-0.814831	-0.0893654	-0.250032	-0.71553	-1.33335	-0.629198	-0.81463	-1.22356	-0.656011	0.275024	-0.090035	-0.591028	0.144214	0.918665	0.77123	0.0712654	0.0023875	0.0544573	0.0235338	0.00741602	0.114536	0.411349	0.963993	0.113019	1
T24E12.1	T24E12.1	T24E12.1	chrII:3785554-3786676	-0.172736	-0.194666	-0.483593	-0.767008	-0.512424	-0.709066	-0.819881	-1.27762	-0.0278002	0.745662	-0.245972	-0.410722	0.70674	0.704042	0.25493	0.00681432	0.0279735	0.00203886	0.00421576	0.000195509	0.939737	0.000370343	0.835117	0.108306	1
T24E12.11	T24E12.11	T24E12.11	chrII:3778405-3779555	0.100742	-0.00925979	-0.118028	-0.31081	-0.83011	-0.615191	-1.04589	-0.915866	-0.053128	0.907936	-0.319454	0.189774	0.867301	0.990443	0.91842	0.324623	0.00133909	0.0107843	0.000494941	0.000527029	0.896416	0.000370343	0.742223	0.52972	1
T24F1.2	T24F1.2	T24F1.2	chrII:11302888-11305680	-0.189114	-0.322465	0.0457269	-0.818453	-0.845602	-0.792035	-0.633493	-1.30614	-0.0971202	0.0876928	0.0311847	-0.517103	0.407012	0.183058	0.953791	0.000420423	0.000159091	0.000224162	0.000494941	0.000195509	0.25773	0.370806	0.980665	0.0126016	1
T25B9.9	T25B9.9	T25B9.9	chrIV:10769650-10777756	-0.600132	-0.404983	-0.714457	-1.18648	-1.36486	-1.23341	-1.47856	-2.014	0.135554	0.432926	0.0232557	-0.720148	0.00186072	0.0288673	0.0011785	0.000420423	0.000159091	0.000224162	0.000266569	0.000195509	0.447277	0.00130248	0.984932	0.000410921	1
T25C12.3	T25C12.3	T25C12.3	chrX:11491094-11499999	-0.828865	-0.566625	-1.36599	-2.21161	-2.60906	-2.09031	-3.14007	-3.71998	1.20249	-0.658059	-0.0324452	-2.88483	0.00186072	0.00282857	0.0011785	0.000420423	0.000159091	0.000224162	0.000266569	0.000195509	0.000607597	0.000370343	0.982055	0.000410921	1
T25C8.2	T25C8.2	act-5	chrIII:13604338-13606068	0.0741813	-0.0883504	0.129339	-0.991829	-0.65731	-0.339184	-0.60186	-1.24536	0.0218119	-0.510128	-0.264533	-1.79326	0.945225	0.675851	0.942339	0.00417443	0.000159091	0.766157	0.000266569	0.000527029	0.570071	0.0452286	0.348691	0.000410921	1
T25D3.4	T25D3.4	T25D3.4	chrII:147272-156043	-0.138129	-0.211511	-0.0408067	-0.700749	-0.636924	-0.52413	-0.539566	-1.01227	-0.090074	0.11008	-0.099803	-0.523071	0.692643	0.53378	0.971848	0.0148558	0.000159091	0.0060108	0.018828	0.000195509	0.715801	0.572962	0.940542	0.0631276	1
T25E12.5	T25E12.5	gyg-2	chrV:16745106-16746262	-0.208281	-0.0609873	-0.230144	-0.595273	-0.67322	-0.715243	-0.694418	-1.24955	-0.148378	0.320187	-0.129395	-0.394356	0.398764	0.870643	0.51228	0.01188	0.000159091	0.000224162	0.000266569	0.000195509	0.391377	0.0138286	0.853233	0.085658	1
T25G3.2	T25G3.2	chs-1	chrI:7554891-7562351	-0.35353	-0.397119	-0.329949	-1.32412	-1.34194	-1.21152	-1.31815	-2.13724	-0.0276176	0.296446	-0.147092	-0.969125	0.233251	0.133172	0.440087	0.000420423	0.000159091	0.000224162	0.000266569	0.000195509	0.925438	0.102885	0.887704	0.00492935	1
T25G3.4	T25G3.4	T25G3.4	chrI:7564581-7567718	-0.198528	-0.209361	-0.16916	-0.583502	-0.72975	-0.674963	-0.700288	-1.04801	-0.133429	0.0819379	-0.129513	-0.347415	0.396228	0.421369	0.680181	0.00740896	0.000159091	0.000224162	0.000266569	0.000195509	0.446822	0.615798	0.861799	0.108491	1
T26A8.4	T26A8.4	T26A8.4	chrIV:8428960-8431495	-0.301324	-0.315019	-0.123841	-0.882881	-0.942233	-0.739882	-0.776655	-1.048	-0.21705	-0.0543367	-0.258689	-0.663362	0.263891	0.334694	0.968622	0.00503429	0.000159091	0.000224162	0.000266569	0.000195509	0.252616	0.955897	0.996958	0.0406399	1
T26C11.7	T26C11.7	ceh-39	chrX:1854147-1856172	0.0246345	-0.15767	0.0249686	-0.541853	-0.784367	-0.637139	-0.783696	-1.0206	0.0154175	0.520652	0.0814893	-0.164584	0.949238	0.663778	0.985752	0.0153249	0.000159091	0.00041934	0.000266569	0.000195509	0.952525	0.000697696	0.95285	0.478581	1
T27A10.3	T27A10.3	ckc-1	chrX:3576605-3578957	-0.412545	-0.094104	-0.358529	-0.739773	-1.57693	-1.06025	-1.52292	-1.70153	0.0191666	0.55753	0.0667931	-0.729793	0.248717	0.880277	0.466829	0.00836467	0.000159091	0.000224162	0.000266569	0.000195509	0.962796	0.00869466	0.971994	0.00277264	1
T27A3.2	T27A3.2	usp-5	chrI:6110133-6114537	-0.141277	-0.275758	0.0306038	-0.761881	-0.839193	-0.764738	-0.667409	-1.24997	-0.192232	0.237429	0.000376491	-0.438479	0.578854	0.237966	0.973895	0.000420423	0.000159091	0.000224162	0.000266569	0.000195509	0.247128	0.0798468	0.999553	0.0380322	1
T27A3.6	T27A3.6	T27A3.6	chrI:6105861-6107715	-0.115021	-0.165013	-0.147956	-0.406417	-0.641877	-0.807953	-0.674872	-1.04862	-0.0825823	0.130399	-0.188093	-0.331103	0.718017	0.651831	0.797703	0.072708	0.000159091	0.000224162	0.00266541	0.000195509	0.726386	0.479953	0.828961	0.114343	1
T27A8.2	T27A8.2	T27A8.2	chrX:16057723-16059119	-0.573489	-0.258494	-0.776788	-0.798386	-0.933353	-1.21005	-1.13545	-1.74742	-0.218991	0.561475	-0.291375	-0.534323	0.0386817	0.599118	0.0160725	0.00722272	0.000159091	0.000224162	0.000266569	0.000195509	0.486045	0.0131262	0.770968	0.0352302	1
T27C10.3	T27C10.3	mop-25.3	chrI:10879765-10894237	-0.224317	-0.319368	-0.0406264	-0.694263	-0.660531	-0.763259	-0.47769	-1.13704	-0.184002	0.237431	-0.0590928	-0.311992	0.664101	0.604253	0.985752	0.134391	0.0119208	0.0293307	0.21257	0.0121301	0.651908	0.482148	0.981652	0.531412	1
T27D12.2	T27D12.2	clh-1	chrII:11846507-11854743	-0.144448	-0.316778	0.302822	-0.71488	-1.50323	-0.792988	-1.05949	-1.18831	-0.502832	-0.138473	-0.166029	-0.645255	0.653437	0.272995	0.425305	0.00196912	0.000159091	0.000224162	0.000266569	0.000195509	0.00790631	0.4203	0.856003	0.00107477	1
T27D12.4	T27D12.4	pes-5	chrII:11827998-11830020	-0.233953	-0.269692	-0.273451	-0.677447	-0.832647	-0.696433	-0.872089	-1.10276	-0.172017	0.474903	-0.223771	-0.191077	0.450345	0.453735	0.563165	0.00349174	0.000159091	0.000224162	0.000266569	0.000195509	0.496249	0.00849222	0.810643	0.417051	1
T27F6.6	T27F6.6	T27F6.6	chrI:12486950-12494526	-0.23147	-0.211414	-0.180446	-0.621953	-0.711177	-0.591488	-0.660135	-1.00127	-0.133287	0.0970457	-0.107034	-0.418049	0.528726	0.631677	0.815714	0.0476239	0.00109282	0.0107843	0.0210894	0.000527029	0.655604	0.702171	0.949945	0.184967	1
T28A11.3	T28A11.3	T28A11.3	chrV:3275332-3276110	-0.385278	-0.0758425	0.0779436	0.0451109	0.0715023	-1.28246	0.497168	-1.18676	-0.875026	0.0689363	0.0139835	0.299136	0.617162	1	0.971356	1	1	0.009226	1	0.0114348	0.0726387	1	0.99314	1	1
T28A8.3	T28A8.3	T28A8.3	chrIII:13506017-13508640	-0.213588	-0.267158	-0.0823834	-0.716193	-0.666966	-0.701019	-0.536676	-1.14829	-0.109895	0.128652	-0.112539	-0.557241	0.402541	0.359076	0.912473	0.00109584	0.000159091	0.000224162	0.00815419	0.000195509	0.613264	0.460838	0.922376	0.00373803	1
T28D6.3	T28D6.3	T28D6.3	chrIII:11366751-11371775	-1.12725	-0.111096	-2.10781	-2.57428	-2.28062	-1.57044	-3.25755	-4.02112	0.78784	1.53794	0.152886	-2.04089	0.00186072	0.931091	0.00217997	0.00169476	0.000159091	0.000224162	0.000266569	0.000195509	0.030628	0.0156527	0.964841	0.00303015	1
T28F3.8	T28F3.8	T28F3.8	chrIV:17305117-17307414	-0.40382	-0.0139759	-0.884069	-1.57279	-2.226	-1.92438	-2.69974	-3.46812	1.0211	0.613446	-0.338071	-1.36143	0.113135	0.979627	0.00217997	0.000420423	0.000159091	0.000224162	0.000266569	0.000195509	0.000607597	0.00100813	0.646796	0.000410921	1
VF11C1L.1	VF11C1L.1	ppk-3	chrX:12968964-12975643	-0.182802	-0.291135	0.0139983	-1.02783	-0.876651	-0.347005	-0.680915	-1.07851	0.0734543	0.473301	0.0166506	-0.557446	0.448685	0.232096	0.990236	0.000420423	0.000159091	0.0396644	0.000266569	0.000195509	0.719835	0.000697696	0.989367	0.00422587	1
VF13D12L.3	VF13D12L.3	VF13D12L.3	chrII:11705988-11713610	-0.246467	-0.190997	-0.370585	-0.504809	-1.12543	-0.964964	-1.24891	-1.27861	0.0111982	-0.0669521	-0.129645	-0.424387	0.291987	0.549848	0.184565	0.0556062	0.000159091	0.000224162	0.000266569	0.000195509	0.963787	0.732531	0.888578	0.0893305	1
VH15N14R.1	VH15N14R.1	VH15N14R.1	chrI:7779418-7785798	0.0540781	-0.187383	0.0276773	-0.571987	-0.24499	-0.690872	-0.269703	-1.07189	-0.235847	0.136223	0.0476881	-0.46443	0.948825	0.817715	0.990138	0.151662	0.480599	0.0289836	0.517833	0.00441038	0.595482	0.715985	0.98626	0.206	1
W01A11.2	W01A11.2	dgtr-1	chrV:6497109-6498494	-0.311398	-0.19989	-0.274549	-0.390263	-0.601144	-0.915326	-0.564175	-1.10555	-0.226017	0.343042	-0.102584	-0.0788389	0.125741	0.517444	0.421151	0.0810282	0.000159091	0.000224162	0.00480151	0.000195509	0.218326	0.0167251	0.925206	0.756818	1
W01G7.4	W01G7.4	W01G7.4	chrII:14060738-14062623	-0.260734	-0.0510874	-0.358131	-0.396295	-0.548671	-0.654861	-0.645787	-1.00004	-0.113094	0.271687	-0.153712	-0.196135	0.226302	0.907089	0.206223	0.0776262	0.000305258	0.000224162	0.0016625	0.000195509	0.563247	0.0588585	0.855683	0.387986	1
W02A11.4	W02A11.4	uba-2	chrI:12741604-12748729	-0.21276	-0.3473	-0.0675721	-0.797395	-0.933643	-0.748376	-0.788435	-1.19755	-0.227383	0.030356	-0.154	-0.502015	0.344654	0.104894	0.931138	0.000420423	0.000159091	0.000224162	0.000266569	0.000195509	0.175749	0.865149	0.82671	0.0134747	1
W02A2.7	W02A2.7	mex-5	chrIV:13353715-13356089	-0.25462	-0.273084	-0.11706	-1.0133	-1.10564	-0.77539	-0.968298	-1.51526	0.100146	0.52126	0.108895	-0.592482	0.359684	0.2574	0.846614	0.000420423	0.000159091	0.000224162	0.000266569	0.000195509	0.608019	0.000370343	0.889408	0.014553	1
W02B12.3	W02B12.3	rsp-1	chrII:11453977-11459356	-0.340485	-0.318222	-0.28765	-0.500477	-1.10299	-0.89699	-1.04923	-1.0803	-0.448149	-0.152689	-0.364613	-0.441086	0.0942896	0.207633	0.410088	0.0389391	0.000159091	0.000224162	0.000266569	0.000195509	0.00247328	0.348202	0.290242	0.0605847	1
W02D3.10	W02D3.10	fnci-1	chrI:6746017-6753031	-0.119461	-0.289197	0.0868231	-0.601456	-0.875882	-0.795405	-0.670596	-1.10611	-0.200125	-0.216921	-0.180138	-0.637892	0.644485	0.237646	0.891854	0.00437673	0.000159091	0.000224162	0.000494941	0.000195509	0.252616	0.122014	0.770154	0.000760441	1
W02D3.11	W02D3.11	hrpf-1	chrI:6753228-6756350	-0.17973	-0.139753	0.0283291	-0.388642	-0.844394	-0.752208	-0.636564	-1.00128	-0.354669	-0.058852	-0.184567	-0.32202	0.463977	0.670121	0.979925	0.0843999	0.000159091	0.000224162	0.000708949	0.000195509	0.0279699	0.746111	0.775514	0.129707	1
W02D3.2	W02D3.2	dhod-1	chrI:6736685-6741877	-0.296347	-0.278342	-0.398945	-0.790106	-0.790575	-0.93094	-0.89304	-1.44128	-0.0872116	0.10591	-0.276717	-0.590682	0.449197	0.560356	0.457827	0.104134	0.000159091	0.000224162	0.00282846	0.00533144	0.794171	0.72456	0.780427	0.221036	1
W02D3.8	W02D3.8	smg-5	chrI:6734028-6736161	-0.17403	-0.345584	-0.0351281	-0.674419	-0.821189	-0.699392	-0.683034	-1.02667	-0.240743	0.083346	-0.157475	-0.406506	0.535906	0.194558	0.973724	0.00140429	0.000159091	0.000224162	0.00110962	0.000195509	0.226315	0.668019	0.859673	0.0462732	1
W02D7.4	W02D7.4	W02D7.4	chrV:8296557-8297542	-1.19816	-1.07499	-1.39384	-1.46269	-1.28103	-2.09208	-1.47012	-2.4661	0.259034	-0.993382	-0.0528411	-0.55266	0.0048662	0.0570375	0.00309234	0.00349174	0.000580816	0.000224162	0.000266569	0.000195509	0.5743	0.00869466	0.984052	0.191413	1
W02F12.3	W02F12.3	W02F12.3	chrV:6703056-6706932	-0.326322	-0.236764	-0.442418	-1.00218	-0.93627	-0.924719	-1.05262	-1.68976	0.114807	0.582622	-0.0413609	-0.446447	0.155814	0.4292	0.129012	0.000420423	0.000159091	0.000224162	0.000266569	0.000195509	0.598103	0.000370343	0.97674	0.094452	1
W02G9.10	W02G9.10	W02G9.10	chrV:2653082-2654931	-0.381666	-0.186405	-0.0937237	-0.791014	-0.759039	-0.500283	-0.473478	-1.10229	-0.134307	0.194983	0.00151651	-0.479805	0.381949	0.736489	0.941442	0.00544302	0.00459344	0.0390031	0.139411	0.000195509	0.734953	0.451692	0.998092	0.072689	1
W02G9.5	W02G9.5	W02G9.5	chrV:2658032-2660777	-0.0486004	-0.268526	0.0993033	-0.692051	-0.776821	-0.773552	-0.629432	-1.19594	-0.0420569	0.0942778	0.0478966	-0.578275	0.910573	0.431718	0.907328	0.00275884	0.000159091	0.000224162	0.00658603	0.000195509	0.887806	0.6524	0.978092	0.00492935	1
W02H5.1	W02H5.1	W02H5.1	chrV:2646097-2646379	0.0341979	-0.218243	0.12764	-0.803512	-0.545403	-0.471341	-0.451479	-1.05528	0.182723	-0.00356232	0.0138262	-0.47871	0.968496	0.768952	0.932393	0.0413423	0.110143	0.138287	0.253519	0.00334344	0.709824	0.988452	0.99409	0.203801	1
W02H5.2	W02H5.2	W02H5.2	chrV:2638720-2639449	-0.157039	-0.319059	0.0982068	-1.13888	-0.977633	-0.361266	-0.724309	-1.17732	-0.311499	0.0246781	-0.093656	-0.878108	0.760084	0.455886	0.931534	0.000776421	0.000159091	0.117913	0.0148091	0.000195509	0.327877	0.933703	0.960833	0.000410921	1
W02H5.8	W02H5.8	W02H5.8	chrV:2647058-2652657	-0.409872	-0.457008	-0.325672	-1.53959	-0.680443	-0.543997	-0.596443	-1.61585	0.265942	0.702391	0.350853	-0.621506	0.0942896	0.0808261	0.412583	0.000420423	0.000159091	0.00333988	0.0122511	0.000195509	0.284958	0.000370343	0.568657	0.00351542	1
W02H5.9	W02H5.9	W02H5.9	chrV:2642792-2645243	-0.286205	-0.320969	0.133261	-0.961737	-0.988762	-0.561006	-0.572253	-1.19852	-0.260694	0.144406	0.0814702	-0.457275	0.496628	0.4292	0.888746	0.000420423	0.000445397	0.00910298	0.0470159	0.000195509	0.427711	0.54382	0.964841	0.0616303	1
W03A3.2	W03A3.2	polq-1	chrIII:5791170-5803042	-0.0869002	-0.17677	0.164111	-0.655109	-0.712043	-0.613125	-0.462334	-1.08911	-0.237955	-0.0614705	-0.119672	-0.672329	0.762378	0.541013	0.699709	0.0032538	0.000159091	0.000224162	0.0134289	0.000195509	0.156423	0.718037	0.888144	0.00107477	1
W03C9.7	W03C9.7	mex-1	chrII:11968636-11973691	-0.31142	-0.285558	-0.129786	-0.950914	-1.14143	-0.812308	-0.960067	-1.47749	-0.101206	0.406594	0.05334	-0.540233	0.131529	0.236856	0.797091	0.000420423	0.000159091	0.000224162	0.000266569	0.000195509	0.585708	0.000370343	0.962074	0.015222	1
W03D2.4	W03D2.4	pcn-1	chrIV:4047928-4049450	-0.371302	-0.320417	-0.40245	-0.586002	-0.908183	-0.89563	-0.938009	-1.16023	-0.306746	0.262394	-0.142376	-0.234701	0.358979	0.500978	0.608756	0.0147077	0.000159091	0.000224162	0.000266569	0.000195509	0.235585	0.00656756	0.95081	0.344825	1
W03G1.6	W03G1.6	pig-1	chrIV:506731-519456	-0.117125	-0.247146	0.048886	-0.606874	-0.808326	-0.730849	-0.64234	-1.09003	-0.20405	0.0431325	-0.0349317	-0.433193	0.668106	0.325298	0.952166	0.00437673	0.000159091	0.000224162	0.000494941	0.000195509	0.237227	0.810273	0.978606	0.0356672	1
W03G1.7	W03G1.7	asm-3	chrIV:520209-523757	-2.2894	-2.27984	-2.07821	-2.14005	-4.88763	-6.74471	-4.68719	-6.63041	-1.69065	-0.940149	-2.04534	-1.88039	0.00186072	0.407697	0.0011785	0.133734	0.000159091	0.150414	0.000266569	0.0955009	0.000607597	0.202876	0.0012554	0.144196	1
W03G11.1	W03G11.1	col-181	chrX:12104929-12106081	-0.382451	0.285779	-0.507846	-1.40915	-1.17939	0.0352225	-1.30356	-1.65991	-0.0372209	1.21915	-0.32949	-0.822465	0.270239	0.252113	0.0942033	0.000420423	0.000159091	0.883996	0.000266569	0.000195509	0.0726387	0.000370343	0.363636	0.000410921	1
W03G9.4	W03G9.4	app-1	chrI:4964666-4967329	-0.302276	-0.260758	-0.265049	-0.927783	-1.13379	-1.02889	-1.09641	-1.69522	-0.0939229	0.204133	-0.104159	-0.696604	0.109527	0.282986	0.386564	0.000420423	0.000159091	0.000224162	0.000266569	0.000195509	0.607975	0.149526	0.903811	0.000410921	1
W03H9.4	W03H9.4	cacn-1	chrII:14133396-14142197	-0.207196	-0.270651	-0.0227991	-0.70226	-0.69505	-0.594192	-0.511054	-1.02568	-0.233278	-0.0367103	-0.100112	-0.457529	0.376397	0.260656	0.983923	0.00140429	0.000159091	0.00041934	0.00376132	0.000195509	0.157844	0.839298	0.915652	0.0345174	1
W04A4.5	W04A4.5	W04A4.5	chrI:13663484-13674964	-0.157381	-0.347171	-0.0477437	-0.75507	-0.826989	-0.833401	-0.717994	-1.24004	-0.212818	0.0304738	-0.21374	-0.550623	0.517776	0.09853	0.953757	0.000420423	0.000159091	0.000224162	0.000266569	0.000195509	0.212426	0.86703	0.668725	0.00691015	1
W04A8.6	W04A8.6	W04A8.6	chrI:13854639-13859551	-0.190016	-0.332485	-0.115418	-0.705017	-0.884354	-0.746569	-0.81008	-1.11889	-0.0928054	0.0629898	-0.0713473	-0.413581	0.424214	0.14461	0.839572	0.000420423	0.000159091	0.000224162	0.000266569	0.000195509	0.638557	0.723602	0.95081	0.0436874	1
W04A8.7	W04A8.7	taf-1	chrI:13861471-13887653	-0.131377	-0.225029	0.165581	-0.611989	-0.864114	-0.62426	-0.56859	-1.00963	-0.165535	-0.119843	0.0405879	-0.60428	0.59627	0.372797	0.691251	0.00481318	0.000159091	0.000224162	0.0016625	0.000195509	0.330361	0.425402	0.971221	0.00373803	1
W04D2.1	W04D2.1	atn-1	chrV:12478412-12484452	-0.0687945	-0.062619	-0.328861	-0.945866	-0.718105	-0.162997	-0.977156	-1.04415	-0.0105525	-0.0606935	-0.517001	-1.30285	0.825946	0.872018	0.250529	0.000420423	0.000159091	0.368442	0.000266569	0.000195509	0.961361	0.722887	0.0404531	0.000410921	1
W04D2.3	W04D2.3	inx-11	chrV:12487265-12494624	-0.317453	-0.0335816	-0.318369	-0.446114	-0.808201	-0.611614	-0.809327	-1.02182	-0.304262	0.35028	-0.290331	-0.196277	0.682033	0.977794	0.841245	0.563422	0.0273849	0.212008	0.111548	0.137246	0.56799	0.45554	0.917572	0.831057	1
W04D2.4	W04D2.4	W04D2.4	chrV:12494728-12497755	-0.137208	-0.194952	0.000711933	-0.462821	-0.738376	-0.733318	-0.601053	-1.00049	-0.195203	0.10692	-0.0969779	-0.286569	0.592245	0.476767	0.998652	0.0393921	0.000159091	0.000224162	0.000708949	0.000195509	0.250789	0.492645	0.920944	0.188379	1
W04E12.2	W04E12.2	W04E12.2	chrV:19739689-19741098	-0.250483	-0.163598	-0.536729	-0.389066	-0.675481	-1.04535	-0.956205	-1.27024	-0.535206	0.525203	-0.579387	0.0241833	0.653534	0.818847	0.307719	0.280586	0.0220429	0.00041934	0.00699089	0.000195509	0.118291	0.0724838	0.374485	0.95673	1
W04G3.5	W04G3.5	W04G3.5	chrX:11073657-11076043	-0.236324	-0.175749	-0.327754	-0.741514	-0.899295	-0.674742	-0.99015	-1.23988	-0.0515852	0.4298	-0.0997621	-0.425299	0.290227	0.558796	0.271419	0.000420423	0.000159091	0.000224162	0.000266569	0.000195509	0.812229	0.00158039	0.92857	0.0310594	1
W05B10.1	W05B10.1	his-74	chrV:12659704-12660330	-0.286147	-0.396008	-0.0107256	-0.740174	-1.11658	-0.838505	-0.841414	-1.18303	-0.426022	0.25059	-0.0487376	-0.347109	0.142233	0.0306	0.99385	0.000420423	0.000159091	0.000224162	0.000266569	0.000195509	0.00331653	0.0664785	0.966243	0.107201	1
W05B2.5	W05B2.5	col-93	chrIII:10984554-10985608	-2.29986	-0.84166	-2.62658	-3.05514	-3.82709	-1.12332	-4.15275	-3.32306	1.43803	3.28157	1.51901	-1.2539	0.00186072	0.00282857	0.0011785	0.000420423	0.000159091	0.000224162	0.000266569	0.000195509	0.000607597	0.000370343	0.0012554	0.000410921	1
W05E7.1	W05E7.1	grd-3	chrIV:3439654-3440456	-1.83004	-1.09512	-2.08847	-1.83977	-2.94348	-2.55254	-3.2005	-3.29271	-0.964904	0.627198	-0.798984	-0.374066	0.00186072	0.00282857	0.0011785	0.000420423	0.000159091	0.000224162	0.000266569	0.000195509	0.000607597	0.00946903	0.0404531	0.20873	1
W05F2.3	W05F2.3	W05F2.3	chrI:3367638-3368552	-0.263041	-0.416018	-0.267406	-0.827691	-1.08629	-1.02996	-1.09042	-1.44201	0.181985	0.412512	0.0818919	-0.257879	0.225831	0.0146092	0.396005	0.000420423	0.000159091	0.000224162	0.000266569	0.000195509	0.280984	0.000370343	0.932308	0.270016	1
W05H9.2	W05H9.2	W05H9.2	chrX:6267048-6271033	-0.105388	-0.207302	-0.148596	-0.772654	-0.700333	-0.563455	-0.743308	-1.12564	0.0226468	0.279908	-0.0890879	-0.487782	0.731623	0.495026	0.77769	0.000776421	0.000159091	0.000777003	0.000266569	0.000195509	0.923432	0.0584916	0.945036	0.0136538	1
W06A7.3	W06A7.3	ret-1	chrV:14824663-14847312	-0.292147	-0.228208	-0.171676	-0.598301	-0.887543	-0.633394	-0.767191	-1.00309	-0.094931	0.23495	-0.124613	-0.279692	0.465193	0.334645	0.967851	0.0334953	0.000159091	0.0315049	0.000266569	0.009003	0.795568	0.231025	0.974591	0.338093	1
W06B4.1	W06B4.1	W06B4.1	chrII:4471400-4473745	-0.256925	-0.195612	-0.297019	-0.658232	-0.753011	-0.854008	-0.793082	-1.31624	-0.134437	0.34223	-0.15121	-0.359217	0.218289	0.458356	0.297149	0.003009	0.000159091	0.000224162	0.000266569	0.000195509	0.443706	0.00613121	0.814795	0.100505	1
W06B4.2	W06B4.2	W06B4.2	chrII:4468169-4471037	-0.42186	-0.314943	-0.508805	-0.576182	-1.06889	-1.10845	-1.15507	-1.36891	0.120604	0.147783	-0.10848	-0.409829	0.0199973	0.237416	0.0313094	0.00681432	0.000159091	0.000224162	0.000266569	0.000195509	0.563267	0.374929	0.9233	0.0427041	1
W06B4.3	W06B4.3	vps-18	chrII:4461130-4467895	-0.279355	-0.233108	-0.172943	-0.710609	-0.988252	-0.776585	-0.882346	-1.25146	-0.235182	0.122347	-0.150379	-0.550447	0.20671	0.421466	0.710571	0.00109584	0.000159091	0.000224162	0.000266569	0.000195509	0.213908	0.470234	0.863597	0.00277264	1
W06D11.1	W06D11.1	W06D11.1	chrX:12293766-12295547	-0.167482	-0.295886	-0.0761546	-0.516992	-0.99385	-0.844713	-0.902564	-1.06489	-0.306749	0.392271	-0.0442989	-0.109885	0.648875	0.420322	0.941272	0.0368158	0.000159091	0.000224162	0.000266569	0.000195509	0.212086	0.0351367	0.981076	0.671206	1
W06D11.3	W06D11.3	W06D11.3	chrX:12298690-12300057	-0.237453	-0.258628	-0.233414	-0.597311	-1.02802	-0.839709	-1.02393	-1.17795	-0.329353	0.591583	-0.200228	-0.169866	0.463431	0.48699	0.650539	0.0139	0.000159091	0.000224162	0.000266569	0.000195509	0.166065	0.000697696	0.849141	0.484889	1
W06D4.1	W06D4.1	hgo-1	chrI:9049458-9055446	-0.171398	0.1665	-0.261356	-0.655193	-1.1709	-0.665289	-1.26023	-1.48457	0.103761	0.751103	0.236469	-0.335308	0.516679	0.615155	0.482624	0.00196912	0.000159091	0.000224162	0.000266569	0.000195509	0.62753	0.000370343	0.707971	0.105956	1
W06D4.6	W06D4.6	rad-54	chrI:9065086-9070286	-0.121991	-0.210938	0.0749534	-0.581135	-0.682454	-0.682429	-0.486379	-1.0508	-0.168753	0.087147	-0.0843417	-0.498611	0.664232	0.487563	0.920825	0.00583809	0.000159091	0.000224162	0.0133172	0.000195509	0.383126	0.620278	0.946027	0.0111555	1
W06E11.5	W06E11.5	tag-266	chrIII:639089-640215	-0.216271	-0.0821888	-0.196744	-0.712934	-0.910191	-0.566079	-0.890429	-1.19565	0.091006	0.352257	0.00408414	-0.293345	0.583746	0.884396	0.776084	0.00460219	0.000159091	0.00521877	0.000266569	0.000195509	0.790213	0.0680032	0.997343	0.230329	1
W06G6.20	W06G6.20	W06G6.20	chrV:16648026-16648480	0.450565	0.169553	-0.206835	-0.812187	0.415664	-0.446013	-0.240072	-1.4236	-0.239833	0.0176998	-0.658992	-0.879999	0.345676	0.815673	0.830203	0.0388446	0.183481	0.132581	0.531278	0.000195509	0.516828	0.963833	0.253143	0.0107632	1
W07E11.1	W07E11.1	W07E11.1	chrX:10084666-10104121	-0.285708	-0.190458	0.0253207	-1.23985	-1.33905	-0.528263	-1.0281	-1.57455	-0.315206	0.378554	-0.065228	-0.984049	0.261637	0.549139	0.984746	0.000420423	0.000159091	0.0060108	0.000266569	0.000195509	0.0731449	0.00721655	0.956568	0.00195061	1
W07G4.3	W07G4.3	W07G4.3	chrV:13036995-13041721	-0.0946067	-0.275003	0.0616196	-0.889774	-0.873905	-0.503294	-0.71821	-1.11618	0.0552708	0.0669732	0.13701	-0.63041	0.74353	0.270196	0.939278	0.000420423	0.000159091	0.0012726	0.000266569	0.000195509	0.790165	0.692547	0.867804	0.00277264	1
W07G4.4	W07G4.4	lap-2	chrV:13043709-13046384	-0.0335264	-0.100977	-0.0776779	-1.06527	-0.612428	-0.329417	-0.656128	-1.29205	0.341723	0.587712	0.247245	-0.5702	0.458575	0.468779	0.889368	0.000420423	0.000159091	0.0170643	0.000266569	0.000195509	0.130872	0.000370343	0.499634	0.158324	1
W07G4.5	W07G4.5	W07G4.5	chrV:13047977-13049235	-0.867944	-0.58196	-1.22826	-1.23186	-0.604826	-0.67224	-0.964442	-1.3213	0.650843	0.345521	0.239955	-0.171695	0.00186072	0.00282857	0.0011785	0.000420423	0.000159091	0.000224162	0.000266569	0.000195509	0.000607597	0.0163721	0.73891	0.458931	1
W08D2.5	W08D2.5	catp-6	chrIV:9817410-9824632	-0.224378	-0.259404	-0.152288	-0.879375	-1.14118	-0.920386	-1.06923	-1.53818	-0.0202432	0.0272308	-0.0400189	-0.717618	0.320611	0.316261	0.740536	0.000420423	0.000159091	0.000224162	0.000266569	0.000195509	0.928175	0.887526	0.974591	0.000760441	1
W08E12.7	W08E12.7	W08E12.7	chrIV:3295134-3297182	-0.232974	-0.366005	-0.0267096	-0.772844	-0.994309	-0.846268	-0.787952	-1.25363	-0.0944467	0.124979	0.00105384	-0.460838	0.412127	0.0722296	0.982626	0.00250111	0.000159091	0.000224162	0.000266569	0.000195509	0.627434	0.425365	0.998287	0.0656477	1
W08F4.3	W08F4.3	W08F4.3	chrII:580599-582015	-0.3501	-0.144451	-0.360899	-0.766749	-1.02115	-0.752454	-1.03132	-1.37476	-0.0095816	0.671418	0.0530519	-0.304287	0.0432551	0.632955	0.155016	0.000420423	0.000159091	0.000224162	0.000266569	0.000195509	0.963787	0.000370343	0.962021	0.163755	1
W09B6.1	W09B6.1	pod-2	chrII:1136800-1152705	-0.426087	-0.433937	-0.208673	-1.25738	-1.28311	-0.945616	-1.0657	-1.7683	-0.0822301	-0.205059	-0.110922	-1.32367	0.0245598	0.0074729	0.608756	0.000420423	0.000159091	0.000224162	0.000266569	0.000195509	0.666527	0.156499	0.889415	0.000410921	1
W09B6.3	W09B6.3	eri-3	chrII:1123533-1127787	-0.253724	-0.203698	-0.119359	-0.595748	-0.6985	-0.713914	-0.564763	-1.10532	-0.199804	0.234075	-0.0543509	-0.330558	0.265585	0.499166	0.839149	0.00524091	0.000159091	0.000224162	0.0036106	0.000195509	0.288086	0.118534	0.96533	0.11675	1
W09C5.2	W09C5.2	unc-59	chrI:13629224-13633496	-0.282749	-0.204987	-0.230222	-0.608045	-0.793508	-0.643807	-0.741106	-1.04652	-0.203828	0.186807	-0.138971	-0.31545	0.144084	0.476767	0.498619	0.00662018	0.000159091	0.000224162	0.000266569	0.000195509	0.159431	0.18283	0.840176	0.121222	1
W09C5.7	W09C5.7	W09C5.7	chrI:13654028-13658165	-0.275497	-0.313582	-0.0743777	-0.667344	-0.707644	-0.813613	-0.506757	-1.16658	-0.142023	0.0841128	0.0153251	-0.300571	0.216667	0.209675	0.92051	0.003009	0.000159091	0.000224162	0.00751825	0.000195509	0.445645	0.629352	0.989822	0.183598	1
W09D10.2	W09D10.2	tat-3	chrIII:10722146-10730174	-0.282315	-0.402695	-0.0931967	-0.938417	-1.05215	-0.729144	-0.863446	-1.26294	-0.0370198	0.119471	0.0431353	-0.588183	0.131926	0.0288673	0.879309	0.000420423	0.000159091	0.000224162	0.000266569	0.000195509	0.859261	0.427282	0.969684	0.00351542	1
W09G10.4	W09G10.4	apd-3	chrII:3532525-3546433	-0.296357	-0.358226	-0.00940844	-0.992057	-1.07888	-0.722501	-0.853816	-1.01972	-0.269601	-0.0406901	-0.130742	-0.820485	0.279806	0.0779746	0.994352	0.00140429	0.000159091	0.000224162	0.000266569	0.000195509	0.231025	0.344249	0.870702	0.0131242	1
W10C6.1	W10C6.1	mat-2	chrII:11112718-11120800	-0.21508	-0.341579	0.154511	-0.787886	-1.1316	-0.923493	-0.762781	-1.36847	-0.360796	-0.202676	-0.0839294	-0.797187	0.322395	0.0978197	0.72953	0.000776421	0.000159091	0.000224162	0.000266569	0.000195509	0.0151204	0.147455	0.934068	0.000760441	1
W10C8.5	W10C8.5	W10C8.5	chrI:2853969-2855734	-0.325849	-0.0651645	-0.549447	-1.03514	-1.26605	-0.942398	-1.48815	-1.9103	0.670861	0.764551	0.50956	-0.748482	0.101941	0.880758	0.0179056	0.000420423	0.000159091	0.000224162	0.000266569	0.000195509	0.000607597	0.000370343	0.154187	0.000410921	1
W10G11.3	W10G11.3	W10G11.3	chrII:3561746-3562565	-0.5532	0.414579	-0.865179	-0.72574	-1.2384	-0.179646	-1.54509	-1.29746	-0.836381	0.526885	-0.564378	-0.907741	0.191579	0.510418	0.0406378	0.0693535	0.000159091	0.613226	0.000266569	0.00140922	0.0109734	0.0954156	0.423674	0.0126016	1
W10G6.2	W10G6.2	sgk-1	chrX:16254839-16262129	-0.192783	-0.0686796	-0.67088	-1.29155	-0.625435	-0.370445	-1.10087	-1.5878	0.515742	0.21444	-0.348053	-1.34899	0.483709	0.880537	0.0100466	0.000420423	0.000159091	0.0395824	0.000266569	0.000195509	0.00790631	0.189935	0.510097	0.000410921	1
Y102A5A.1	Y102A5A.1	cand-1	chrV:16802873-16814563	-0.146762	-0.337862	0.0510273	-0.939246	-0.950536	-0.652711	-0.753131	-1.25313	-0.165197	0.0832555	-0.112553	-0.707632	0.575379	0.0972486	0.949411	0.000420423	0.000159091	0.000224162	0.000266569	0.000195509	0.334752	0.597138	0.887704	0.00107477	1
Y102A5C.1	Y102A5C.1	fbxa-206	chrV:16917195-16918478	-0.202991	-0.103798	-0.434179	-0.802864	-0.6856	-0.936518	-0.916009	-1.63362	0.133617	0.562897	-0.24568	-0.478769	0.474657	0.811139	0.161897	0.000420423	0.000159091	0.000224162	0.000494941	0.000195509	0.570705	0.000370343	0.733946	0.015596	1
Y102A5C.6	Y102A5C.6	Y102A5C.6	chrV:16929166-16930063	-0.485066	-0.285796	-0.228437	-0.61639	-1.15457	-0.888163	-0.899889	-1.2177	-0.387432	-0.274601	-0.263983	-0.411186	0.146171	0.528791	0.726181	0.0229181	0.000159091	0.000224162	0.00148518	0.000195509	0.196866	0.21193	0.802952	0.09737	1
Y102E9.2	Y102E9.2	Y102E9.2	chrIII:6725786-6728058	-0.205791	-0.140274	-0.172385	-0.474963	-0.698284	-0.779247	-0.665112	-1.11336	-0.154059	0.158711	-0.176379	-0.313186	0.37086	0.638443	0.671763	0.0323534	0.000159091	0.000224162	0.000494941	0.000195509	0.367452	0.27297	0.750012	0.149109	1
Y105C5A.1281	Y105C5A.1281	Y105C5A.1281	chrIV:15689430-15705532	-0.146846	-0.304272	0.196063	-1.06464	-0.858485	-0.431164	-0.520302	-1.18189	0.0779638	-0.443281	0.380789	-0.734154	0.897106	0.750309	0.909165	0.0424966	0.0613714	0.334385	0.299761	0.0221144	0.907211	0.302935	0.840556	0.147487	1
Y105C5B.12	Y105C5B.12	sams-2	chrIV:15942534-15944430	0.0254041	-0.0369162	0.264684	-0.433003	-0.923243	-0.615828	-0.688014	-1.00512	-0.479921	0.332727	-0.123513	-0.165127	0.970373	0.965913	0.721583	0.189347	0.00145562	0.0205449	0.0354198	0.000985624	0.160646	0.23011	0.946892	0.626464	1
Y105C5B.20	Y105C5B.20	Y105C5B.20	chrIV:15993453-15994443	-0.363055	-0.34047	-0.344489	-0.388804	-0.969778	-1.44379	-0.950961	-1.49376	-0.543874	0.501018	-0.492618	-0.197135	0.401917	0.496443	0.547334	0.214415	0.000305258	0.000224162	0.00216846	0.000195509	0.0766809	0.0476321	0.422356	0.514114	1
[truncated: 4,799 more rows]

## Sheet: On Bt407
				Fold-change		Qvalue
[truncated: 2,196 more rows]
