# Supplementary material for: The C. elegans GATA transcription factor elt-2 mediates distinct transcriptional responses and opposite infection outcomes towards different Bacillus thuringiensis strains
Source: PLoS Pathog. 2020 Sep 24;16(9):e1008826. doi: 10.1371/journal.ppat.1008826 (PMC7513999; doi:10.1371/journal.ppat.1008826)
Supplement: S5 Table — (XLSX) [file ppat.1008826.s011.xlsx]

## Sheet: description
S5 Table. Results of functional enrichment analysis using DAVID per differential gene expression cluster of C. elegans N2 elt-2(RNAi) worms infected with B. thuringiensis Bt247 and Bt679.
The tab called Bt247i_Bt247v has information of fold change and Q value of all C. elegans genes that were significantly differentially expressed at least for one time point in the comparison elt-2(RNAi) vs. Empty vector infected with Bt247.
The tab called Bt247i_Bt247v_down_clustering presents the results of the DAVID (Huang et al., 2009. Nature Protoc.; Huang et al., 2009. Nucleic Acids Res.) clustering functional enrichment analysis of the down-regulated genes of the tab Bt247i_Bt247v. Only significant results after either Bonferroni, Benjamini or FDR correction are shown.
The tab called Bt247i_Bt247v_down_chat presents the results of the DAVID (Huang et al., 2009. Nature Protoc.; Huang et al., 2009. Nucleic Acids Res.) chart functional enrichment analysis of the down-regulated genes of the tab Bt247i_Bt247v. Only significant results after either Benjamini correction are shown.
The tab called Bt247i_Bt247v_up_clustering presents the results of the DAVID (Huang et al., 2009. Nature Protoc.; Huang et al., 2009. Nucleic Acids Res.) clustering functional enrichment analysis of the up-regulated genes of the tab Bt247i_Bt247v. Only significant results after either Bonferroni, Benjamini or FDR correction are shown.
The tab called Bt247i_Bt247v_up_chat presents the results of the DAVID (Huang et al., 2009. Nature Protoc.; Huang et al., 2009. Nucleic Acids Res.) chart functional enrichment analysis of the up-regulated genes of the tab Bt247i_Bt247v. Only significant results after either Benjamini correction are shown.

## Sheet: Bt247i_Bt247v
				Fold change		Qvalue
test_id	gene_id	gene	locus	6h_Bt247i:Bt247v	12h_Bt247i:Bt247v	6h_Bt247i:Bt247v	12h_Bt247i:Bt247v		i=elt-2(RNAi)	v=Empty Vector
T24B8.5	T24B8.5	T24B8.5	chrII:9082681-9083142	-4.34574	-6.56948	0.000607597	0.000370343
C17H12.8	C17H12.8	C17H12.8	chrIV:6818605-6820643	-3.64507	-6.47625	0.000607597	0.000370343
T27C5.8	T27C5.8	T27C5.8	chrV:17417132-17418391	-4.46264	-6.46646	0.000607597	0.000370343
C50F7.5	C50F7.5	C50F7.5	chrIV:7726717-7727951	-4.4685	-5.50431	0.000607597	0.000370343
F49H6.3	F49H6.3	F49H6.3	chrV:17014400-17015351	-4.29379	-5.35878	0.33644	0.000370343
F56D6.2	F56D6.2	clec-67	chrIV:3922164-3925045	-3.2497	-5.25467	0.000607597	0.000370343
B0365.6	B0365.6	clec-41	chrV:13134964-13138086	-3.43684	-5.11328	0.000607597	0.000370343
W02D7.2	W02D7.2	clec-218	chrV:8307969-8310878	-4.13395	-5.08416	0.000607597	0.000370343
T08G5.10	T08G5.10	mtl-2	chrV:14018271-14018643	-4.10968	-5.04455	0.0171811	0.000370343
T21H3.1	T21H3.1	T21H3.1	chrV:1176721-1178864	-2.47491	-4.92753	0.000607597	0.000370343
ZK896.7	ZK896.7	clec-186	chrIV:12866115-12869083	-1.91252	-4.80976	0.000607597	0.000370343
F49H6.13	F49H6.13	F49H6.13	chrV:17008672-17009388	-3.12255	-4.77708	0.000607597	0.000370343
R05D8.8	R05D8.8	dhs-14	chrV:2763963-2765225	-4.22729	-4.60181	0.000607597	0.000370343
Y22F5A.4	Y22F5A.4	lys-1	chrV:10277826-10279127	-2.56416	-4.41469	0.000607597	0.000370343
F49C12.7	F49C12.7	F49C12.7	chrIV:9309107-9312927	-3.18876	-4.28168	0.000607597	0.000370343
ZK617.2	ZK617.2	lips-6	chrIV:12014282-12015659	-0.471589	-4.27706	1	0.000370343
C18H9.6	C18H9.6	C18H9.6	chrII:6700657-6701625	-3.12739	-4.18201	0.000607597	0.000370343
C05C10.4	C05C10.4	pho-11	chrII:9931844-9936895	-3.39644	-4.17058	0.0268845	0.00500825
F09B9.1	F09B9.1	oac-14	chrX:10139373-10142013	-3.33209	-4.09026	0.000607597	0.000370343
C25F6.8	C25F6.8	C25F6.8	chrX:5448269-5449968	-1.79887	-4.02197	0.000607597	0.000370343
R10H10.3	R10H10.3	R10H10.3	chrIV:10388492-10393294	-3.30412	-3.99883	0.0120835	0.000370343
C54F6.14	C54F6.14	ftn-1	chrV:7545973-7548012	-2.49621	-3.96915	0.000607597	0.000370343
F55G11.5	F55G11.5	dod-22	chrIV:12965386-12967376	-3.10729	-3.94961	0.000607597	0.000370343
ZK1320.2	ZK1320.2	ZK1320.2	chrII:9657875-9659011	-2.80804	-3.94106	0.000607597	0.000370343
C54C8.12	C54C8.12	C54C8.12	chrI:12456917-12457215	-3.24379	-3.93543	0.000607597	0.000370343
C18H7.11	C18H7.11	C18H7.11	chrIV:596901-598769	-4.37261	-3.9156	0.000607597	0.000370343
T01C3.4	T01C3.4	fil-1	chrV:14993908-14995201	-2.70227	-3.90732	0.000607597	0.0119637
F27C8.4	F27C8.4	spp-18	chrIV:9593692-9594425	-2.52516	-3.87131	0.000607597	0.000370343
T01D3.6	T01D3.6	T01D3.6	chrV:13716848-13720402	-2.75592	-3.86503	0.000607597	0.000370343
R10D12.9	R10D12.9	swt-6	chrV:13954276-13958323	-3.64226	-3.68699	0.000607597	0.000370343
W07B8.5	W07B8.5	cpr-5	chrV:1132596-1133993	-3.5798	-3.67447	0.000607597	0.000370343
C35A5.2	C35A5.2	ugt-33	chrV:10493405-10496468	-2.22603	-3.66365	0.000607597	0.000370343
C32H11.4	C32H11.4	C32H11.4	chrIV:12921287-12923292	-1.02541	-3.6385	0.0120835	0.000370343
K08D8.5	K08D8.5	K08D8.5	chrIV:12910644-12912136	-1.57575	-3.57855	0.00206419	0.0119637
Y60C6A.1	Y60C6A.1	Y60C6A.1	chrV:4783612-4786140	-2.75465	-3.57739	0.000607597	0.000370343
T26C12.6	T26C12.6	clec-173	chrIV:3266202-3267675	-2.35606	-3.52318	0.000607597	0.000370343
E02H4.7	E02H4.7	E02H4.7	chrX:14256270-14257422	-2.67178	-3.51388	0.00950411	0.0119637
Y60C6A.2	Y60C6A.2	Y60C6A.2	chrV:4783612-4786140	-4.15815	-3.48442	0.125873	0.000370343
M04G12.2	M04G12.2	cpz-2	chrV:13381188-13385898	-3.30704	-3.47611	0.000607597	0.000370343
F01D5.1	F01D5.1	F01D5.1	chrII:13996953-13997596	-1.30585	-3.37757	0.00112482	0.000370343
Y48A6B.7	Y48A6B.7	Y48A6B.7	chrIII:11012565-11026566	-2.62889	-3.35418	0.000607597	0.000370343
C34E11.4	C34E11.4	C34E11.4	chrX:11804235-11805289	-2.05753	-3.27053	0.174273	0.000370343
T18H9.2	T18H9.2	asp-2	chrV:9199679-9207467	-2.74767	-3.26714	0.000607597	0.000370343
F46B6.8	F46B6.8	lipl-2	chrV:9791570-9793391	-2.29645	-3.21963	0.000607597	0.000370343
M162.2	M162.2	clec-258	chrV:19788679-19789343	-3.0605	-3.20712	0.000607597	0.000370343
Y40H7A.10	Y40H7A.10	Y40H7A.10	chrIV:15210102-15215626	-1.72946	-3.20585	0.000607597	0.000370343
E03H4.10	E03H4.10	clec-17	chrI:12430028-12431474	-0.843339	-3.18847	1	0.000370343
H20E11.3	H20E11.3	H20E11.3	chrIV:6824893-6826761	-2.04097	-3.17298	0.000607597	0.000370343
R07E3.1	R07E3.1	R07E3.1	chrX:10339225-10341140	-2.87148	-3.14636	0.000607597	0.000370343
F54D5.4	F54D5.4	F54D5.4	chrII:11569810-11571002	-1.13329	-3.14014	0.000607597	0.000370343
C25B8.3	C25B8.3	cpr-6	chrX:6607202-6609046	-2.5136	-3.13595	0.000607597	0.000370343
F28D1.5	F28D1.5	thn-2	chrIV:12383167-12384007	-1.50918	-3.08092	0.000607597	0.000370343
C26C6.9	C26C6.9	C26C6.9	chrI:7514092-7515108	-2.48057	-3.03021	0.000607597	0.000370343
C36B1.6	C36B1.6	C36B1.6	chrI:8732245-8735718	-2.1605	-3.02458	0.109964	0.0496646
K10D11.2	K10D11.2	K10D11.2	chrIV:12979016-12981940	-0.879201	-3.0194	0.00982558	0.000370343
Y46H3A.5	Y46H3A.5	Y46H3A.5	chrV:1811345-1814116	-2.30409	-2.98842	0.000607597	0.000370343
C03F11.3	C03F11.3	scav-1	chrX:5397675-5400584	-2.248	-2.97978	0.000607597	0.000370343
K12C11.3	K12C11.3	K12C11.3	chrI:1335374-1336870	-3.18727	-2.96791	0.000607597	0.00130248
Y49E10.18	Y49E10.18	Y49E10.18	chrIII:12442635-12446119	-0.993098	-2.94355	0.00790631	0.000370343
F21A3.11	F21A3.11	F21A3.11	chrV:15530782-15533239	-2.20591	-2.93996	0.000607597	0.000370343
K11H12.11	K11H12.11	K11H12.11	chrIV:668913-670552	-1.26995	-2.93826	0.00112482	0.000370343
C37C3.10	C37C3.10	C37C3.10	chrV:7862274-7863070	-3.26385	-2.92034	0.000607597	0.0063578
K10C2.3	K10C2.3	K10C2.3	chrX:6444184-6448999	-2.59687	-2.91445	0.0883038	0.0298168
T10B5.7	T10B5.7	T10B5.7	chrV:1846200-1848015	-2.74537	-2.89815	0.000607597	0.000370343
F58B3.1	F58B3.1	lys-4	chrIV:11621442-11623124	-2.8491	-2.89189	0.000607597	0.000370343
F01G10.3	F01G10.3	ech-9	chrIV:10233319-10235329	-2.54882	-2.88705	0.000607597	0.000370343
C33C12.3	C33C12.3	gba-1	chrII:2176891-2181975	-1.94726	-2.88684	0.000607597	0.000370343
R13H4.3	R13H4.3	pho-8	chrV:11829581-11843625	-3.24355	-2.88326	0.0957042	0.00455425
ZC443.5	ZC443.5	ugt-18	chrV:12820264-12822758	-2.08093	-2.86783	0.000607597	0.000370343
F40H7.12	F40H7.12	F40H7.12	chrII:3687790-3688691	-2.70847	-2.86668	0.000607597	0.000370343
E02C12.8	E02C12.8	E02C12.8	chrV:9371639-9373590	-2.715	-2.85679	0.00407696	0.0237343
C24B9.9	C24B9.9	dod-3	chrV:2730509-2731097	-1.87544	-2.8536	0.000607597	0.000370343
T16G12.1	T16G12.1	T16G12.1	chrIII:10040180-10049781	-1.00941	-2.85247	0.000607597	0.000370343
ZK1290.10	ZK1290.10	ZK1290.10	chrII:7549334-7553906	-2.08258	-2.84453	0.000607597	0.000370343
W04E12.8	W04E12.8	clec-50	chrV:19752400-19755363	-1.98914	-2.81913	0.000607597	0.000370343
Y113G7B.12	Y113G7B.12	Y113G7B.12	chrV:20208683-20212451	-1.71203	-2.79857	0.000607597	0.000370343
W04C9.1	W04C9.1	haf-4	chrI:489983-496154	-1.65255	-2.79617	0.000607597	0.000370343
T25B9.7	T25B9.7	ugt-54	chrIV:10761639-10764424	-1.49149	-2.79502	0.000607597	0.000370343
B0563.9	B0563.9	B0563.9	chrX:9168538-9169022	-2.12167	-2.76231	0.00554679	0.000370343
C32H11.12	C32H11.12	dod-24	chrIV:12940141-12941368	-0.346305	-2.74737	0.264693	0.000370343
T05B4.9	T05B4.9	T05B4.9	chrV:4117584-4118432	-0.0924414	-2.72982	1	0.00130248
T05E7.1	T05E7.1	T05E7.1	chrI:6203896-6206929	-1.24433	-2.72599	0.00206419	0.000370343
Y70C5A.3	Y70C5A.3	Y70C5A.3	chrV:16618347-16620908	-1.66306	-2.70302	0.000607597	0.000370343
F28G4.1	F28G4.1	cyp-37B1	chrV:16278190-16280614	-1.34434	-2.68543	0.00112482	0.000370343
C14C6.5	C14C6.5	C14C6.5	chrV:536627-537418	-2.48413	-2.68319	0.000607597	0.000370343
Y49E10.16	Y49E10.16	Y49E10.16	chrIII:12426861-12433865	-2.29418	-2.66875	0.00918797	0.00409794
K12C11.6	K12C11.6	K12C11.6	chrI:1337019-1338120	-2.32297	-2.65757	0.000607597	0.000370343
F55G11.4	F55G11.4	F55G11.4	chrIV:12973635-12975597	-1.37813	-2.65708	0.000607597	0.000370343
C29F9.2	C29F9.2	C29F9.2	chrIII:130946-131754	-1.43227	-2.64587	0.0615892	0.000370343
H23L24.5	H23L24.5	pme-4	chrIV:8712412-8715027	-1.31617	-2.63186	0.000607597	0.000370343
F14H8.6	F14H8.6	cng-1	chrV:15025739-15030250	-0.913394	-2.62363	0.00112482	0.000370343
R09F10.1	R09F10.1	R09F10.1	chrX:8323591-8325043	-1.36526	-2.61174	0.000607597	0.000370343
Y39B6A.21	Y39B6A.21	Y39B6A.21	chrV:19047046-19048669	-2.81669	-2.61018	0.440516	0.000370343
C23H5.8	C23H5.8	C23H5.8	chrIV:2111889-2113422	-1.83554	-2.60681	0.000607597	0.000370343
Y39B6A.24	Y39B6A.24	Y39B6A.24	chrV:19035714-19037322	-3.49314	-2.59003	0.000607597	0.0470435
F10G2.3	F10G2.3	clec-7	chrV:7328396-7330001	-2.09088	-2.58716	0.000607597	0.0408384
F47C10.2	F47C10.2	btb-21	chrV:3850077-3851799	-1.17276	-2.58047	0.005875	0.000370343
F32H5.1	F32H5.1	F32H5.1	chrV:13346277-13358037	-2.28442	-2.57727	0.000607597	0.000370343
F01D5.5	F01D5.5	F01D5.5	chrII:14001685-14002300	-0.477929	-2.56511	0.195535	0.000370343
Y32B12B.8	Y32B12B.8	Y32B12B.8	chrV:16535471-16535884	-1.91547	-2.5616	0.0224543	0.0274107
M02F4.7	M02F4.7	clec-265	chrX:3031722-3033203	-0.927441	-2.5606	0.00112482	0.000370343
C14A6.1	C14A6.1	clec-48	chrV:18158026-18159610	-1.61708	-2.53117	0.000607597	0.000370343
Y40C5A.1	Y40C5A.1	Y40C5A.1	chrIV:7327735-7329108	-2.29167	-2.50957	0.000607597	0.000370343
F55G11.2	F55G11.2	F55G11.2	chrIV:12967447-12969289	-1.0151	-2.48599	1	0.0119637
ZK673.9	ZK673.9	clec-143	chrII:10468350-10470297	-1.11103	-2.48036	0.031004	0.000370343
T22C8.5	T22C8.5	sptf-2	chrII:8625727-8627620	-2.00307	-2.47067	0.00247328	0.000370343
R06B10.3	R06B10.3	clec-150	chrIII:1002706-1006247	-1.69679	-2.44297	0.000607597	0.000370343
ZK112.1	ZK112.1	pcp-1	chrIII:7758729-7761273	-0.787206	-2.43613	0.00160564	0.000370343
Y58A7A.4	Y58A7A.4	Y58A7A.4	chrV:5082001-5085007	-2.42391	-2.39902	0.000607597	0.000370343
F08A8.4	F08A8.4	F08A8.4	chrI:12946946-12955216	-0.738768	-2.36615	1	0.0150957
Y34F4.1	Y34F4.1	Y34F4.1	chrIII:1020969-1021876	-2.10295	-2.36187	0.00112482	0.000370343
F54F11.2	F54F11.2	nep-17	chrII:13507818-13516481	-1.59926	-2.35368	0.000607597	0.000370343
C54C8.9	C54C8.9	nlp-39	chrI:12461644-12462097	-2.4193	-2.35333	0.000607597	0.000370343
T16G1.6	T16G1.6	T16G1.6	chrV:12935535-12937187	-1.22629	-2.34573	0.000607597	0.000370343
F28H7.3	F28H7.3	F28H7.3	chrV:10749369-10750786	-1.80955	-2.33719	0.000607597	0.000370343
K07E8.3	K07E8.3	sdz-24	chrII:658668-659867	-0.983388	-2.32804	0.0439622	0.000370343
F08H9.5	F08H9.5	clec-227	chrV:14472534-14474372	-0.0546515	-2.32318	1	0.0119637
ZK1320.3	ZK1320.3	ZK1320.3	chrII:9659242-9660442	-0.49426	-2.31713	0.0232079	0.000370343
F36G9.12	F36G9.12	oac-20	chrV:15978715-15982854	-1.12367	-2.31684	0.000607597	0.000370343
F55E10.6	F55E10.6	F55E10.6	chrX:8344699-8346359	-0.429167	-2.30864	1	0.000370343
F55B11.7	F55B11.7	F55B11.7	chrIV:14419710-14421976	0.0548635	-2.30684	1	0.000370343
C47F8.7	C47F8.7	C47F8.7	chrI:12326440-12327022	-0.982345	-2.30642	0.224836	0.00591412
Y54G2A.6	Y54G2A.6	clec-85	chrIV:2854345-2855456	-1.12246	-2.29155	0.000607597	0.000370343
Y119C1B.9	Y119C1B.9	zig-9	chrI:4537446-4539725	-0.957301	-2.28081	0.00331653	0.000370343
R10E8.7	R10E8.7	R10E8.7	chrV:18231634-18237223	-1.41742	-2.27203	0.0949005	0.000370343
C36A4.1	C36A4.1	cyp-25A1	chrIII:3832599-3834589	-0.768632	-2.26887	0.0245893	0.000370343
F45C12.4	F45C12.4	btb-9	chrII:1728568-1730062	-1.49538	-2.25385	0.000607597	0.000370343
F09G8.8	F09G8.8	clec-160	chrIII:8272955-8275971	-1.1323	-2.25174	0.000607597	0.000370343
ZK1251.11	ZK1251.11	ins-8	chrIV:9680386-9680991	-1.17814	-2.24802	0.101049	0.000370343
C35A11.4	C35A11.4	C35A11.4	chrV:5389478-5393148	-0.575921	-2.21022	0.084992	0.000370343
C29F3.7	C29F3.7	C29F3.7	chrV:15354832-15357572	-1.28423	-2.20747	0.000607597	0.000370343
F08G5.6	F08G5.6	F08G5.6	chrIV:12435826-12438274	-1.33343	-2.19644	0.000607597	0.000370343
ZK484.2	ZK484.2	haf-9	chrI:6081781-6085962	-0.963507	-2.19301	0.000607597	0.000370343
F21C10.4	F21C10.4	F21C10.4	chrV:9126659-9127708	-2.86457	-2.18706	0.000607597	0.000370343
C29F7.1	C29F7.1	C29F7.1	chrX:13412574-13414613	-1.53499	-2.18146	0.000607597	0.000370343
T26H5.9	T26H5.9	T26H5.9	chrV:15444909-15445372	-1.59205	-2.18053	0.000607597	0.000370343
F13B12.2	F13B12.2	F13B12.2	chrIV:10426238-10429110	-1.83366	-2.17321	0.000607597	0.000370343
ZC239.16	ZC239.16	ZC239.16	chrII:3224769-3225310	-1.3869	-2.16497	0.00370528	0.000370343
Y50D7A.7	Y50D7A.7	ads-1	chrIII:292648-313726	-1.49914	-2.16435	0.000607597	0.000370343
Y52E8A.3	Y52E8A.3	Y52E8A.3	chrII:4301606-4307028	-0.919514	-2.16365	0.540663	0.0286889
K10D11.1	K10D11.1	dod-17	chrIV:12976292-12978344	0.705571	-2.16323	0.0271017	0.000370343
D2045.8	D2045.8	D2045.8	chrIII:10482326-10483927	-1.31498	-2.16046	0.00160564	0.000370343
F53A9.2	F53A9.2	F53A9.2	chrX:8709704-8710157	-1.78083	-2.15584	0.000607597	0.000370343
C01G10.5	C01G10.5	C01G10.5	chrV:15089101-15089499	-0.161502	-2.15049	0.884333	0.00500825
F07G6.7	F07G6.7	fbxa-53	chrX:1716432-1718568	-1.41823	-2.14939	0.0341416	0.000370343
Y34D9A.11	Y34D9A.11	spp-23	chrI:1018834-1019219	0.0890097	-2.14886	0.90245	0.000370343
C03H5.1	C03H5.1	clec-10	chrII:402659-404235	-2.35457	-2.14603	0.0100936	0.000370343
C45G7.2	C45G7.2	ilys-2	chrIV:2467680-2468879	-3.83833	-2.14459	0.33644	0.000370343
K02D7.4	K02D7.4	dsc-4	chrIV:315052-320576	-1.38876	-2.13228	0.000607597	0.000370343
ZK892.2	ZK892.2	nlt-1	chrII:9991159-10001142	-1.47495	-2.12803	0.000607597	0.000370343
C45B2.8	C45B2.8	C45B2.8	chrX:6087965-6088363	0.203552	-2.12226	0.768462	0.000370343
F58G6.3	F58G6.3	F58G6.3	chrIV:9653534-9654227	0.238232	-2.11322	0.687713	0.000370343
F58B4.5	F58B4.5	F58B4.5	chrV:10932646-10936860	-0.41736	-2.10127	0.384082	0.000370343
Y39B6A.23	Y39B6A.23	Y39B6A.23	chrV:19039057-19042605	-0.419137	-2.0998	1	0.000370343
Y55F3BR.11	Y55F3BR.11	Y55F3BR.11	chrIV:855707-857263	-1.95099	-2.08646	0.000607597	0.000370343
B0286.3	B0286.3	B0286.3	chrII:4368489-4372568	-1.66362	-2.07197	0.000607597	0.000370343
F43C1.7	F43C1.7	F43C1.7	chrIII:4241476-4242593	-1.27956	-2.06983	0.000607597	0.000370343
D2096.3	D2096.3	aagr-1	chrIV:8366538-8375372	-1.41871	-2.06889	0.000607597	0.000370343
Y38E10A.25	Y38E10A.25	nspe-6	chrII:12615896-12616166	-2.06586	-2.0684	0.00247328	0.000370343
B0218.8	B0218.8	clec-52	chrIV:8167162-8168774	-1.31029	-2.04623	0.33644	0.0310286
R12C12.1	R12C12.1	R12C12.1	chrII:6050374-6054306	-1.07666	-2.03784	0.000607597	0.000370343
C08F11.8	C08F11.8	ugt-22	chrIV:13639265-13644401	0.204691	-2.01657	0.55197	0.000370343
Y82E9BL.11	Y82E9BL.11	fbxa-15	chrIII:1319015-1321896	-0.63285	-1.9996	0.0968028	0.000370343
ZK185.5	ZK185.5	ZK185.5	chrIV:4536552-4545902	-1.48508	-1.99946	0.107215	0.000370343
F47G4.7	F47G4.7	smd-1	chrI:14048084-14051003	-1.06668	-1.99758	0.000607597	0.000370343
Y54F10AM.8	Y54F10AM.8	Y54F10AM.8	chrIII:2503447-2507974	-1.41561	-1.97903	0.000607597	0.000370343
T04C12.1	T04C12.1	T04C12.1	chrV:11058648-11059264	-1.33422	-1.97761	0.00790631	0.000370343
R09H10.5	R09H10.5	R09H10.5	chrIV:10621715-10628841	0.182009	-1.97423	0.412803	0.000370343
F07B10.1	F07B10.1	cln-3.1	chrV:11263521-11265650	-1.01575	-1.95392	0.00331653	0.000370343
H02F09.3	H02F09.3	H02F09.3	chrX:1568677-1572854	-2.75819	-1.94767	0.000607597	0.000370343
F14E5.1	F14E5.1	F14E5.1	chrII:8417662-8419754	-0.144224	-1.94735	0.727375	0.000370343
F16F9.4	F16F9.4	F16F9.4	chrX:8457637-8463330	-1.48344	-1.93624	0.000607597	0.000370343
F54F7.9	F54F7.9	F54F7.9	chrX:11847855-11848695	-1.7684	-1.93587	0.000607597	0.000370343
F10E9.12	F10E9.12	F10E9.12	chrIII:8324684-8325609	-2.30204	-1.93539	0.000607597	0.000370343
F37B4.7	F37B4.7	folt-2	chrV:2872464-2875600	-0.337872	-1.93242	0.340815	0.000370343
F48F7.7	F48F7.7	arrd-24	chrX:13979239-13980506	-2.86089	-1.9174	0.144626	0.0136471
C07A9.8	C07A9.8	best-5	chrIII:9686932-9690253	-0.91786	-1.91292	0.00725845	0.000370343
ZC455.6	ZC455.6	ugt-5	chrV:12790699-12792965	-1.52061	-1.90876	0.000607597	0.000370343
Y66D12A.13	Y66D12A.13	Y66D12A.13	chrIII:11548376-11552397	-2.12803	-1.90855	0.000607597	0.000370343
T09E11.11	T09E11.11	T09E11.11	chrI:12344166-12345702	-1.46088	-1.90846	0.0137799	0.000370343
F18E3.12	F18E3.12	F18E3.12	chrV:7414940-7415344	-3.54111	-1.90676	0.000607597	0.000370343
VC5.3	VC5.3	npa-1	chrV:7075934-7081539	-1.65319	-1.90348	0.000607597	0.000370343
F21F8.3	F21F8.3	asp-5	chrV:8272374-8274047	-1.44795	-1.90023	0.000607597	0.000370343
K08D9.6	K08D9.6	K08D9.6	chrV:3231397-3234987	0.00635362	-1.89979	1	0.0119637
C16H3.2	C16H3.2	lec-9	chrX:17600471-17601504	-1.04651	-1.89553	0.000607597	0.000370343
F54F3.2	F54F3.2	F54F3.2	chrV:12917449-12918902	-0.523633	-1.89455	0.276302	0.000370343
C04A11.5	C04A11.5	C04A11.5	chrX:13664586-13665352	-2.07285	-1.88954	0.000607597	0.000370343
R12G8.1	R12G8.1	R12G8.1	chrV:17747967-17749223	-0.0810678	-1.88686	1	0.0112282
F56C3.2	F56C3.2	fbxa-190	chrX:1372011-1374630	-0.607113	-1.88447	0.0691601	0.000370343
Y17D7B.4	Y17D7B.4	Y17D7B.4	chrV:18776198-18780216	-2.08167	-1.88041	0.000607597	0.000370343
M60.2	M60.2	M60.2	chrX:8242055-8247882	-1.64859	-1.87748	0.000607597	0.000370343
F22F7.8	F22F7.8	F22F7.8	chrV:2120946-2121703	-1.43737	-1.87286	0.000607597	0.000370343
K11H12.6	K11H12.6	K11H12.6	chrIV:667397-668556	-1.16795	-1.87106	0.00407696	0.000370343
D1054.18	D1054.18	D1054.18	chrV:10800773-10801291	0.341766	-1.86871	0.667689	0.00263524
W09G12.7	W09G12.7	W09G12.7	chrIV:1229079-1230795	-2.71698	-1.86433	0.000607597	0.000370343
T21C9.6	T21C9.6	T21C9.6	chrV:10581886-10587118	-0.861757	-1.86272	0.000607597	0.000370343
C08B6.1	C08B6.1	ugt-17	chrV:10102590-10104946	-0.9054	-1.85724	0.00370528	0.000370343
Y5H2B.5	Y5H2B.5	cyp-32B1	chrV:2198054-2201415	-1.64552	-1.85523	0.000607597	0.000370343
T12B5.1	T12B5.1	fbxa-51	chrIII:962303-963526	-1.07004	-1.85003	0.0120835	0.000370343
C31H5.6	C31H5.6	C31H5.6	chrI:9043318-9046889	-1.09151	-1.84296	0.000607597	0.000370343
F08H9.6	F08H9.6	clec-57	chrV:14469216-14472455	-1.46178	-1.84226	0.353877	0.000370343
F10C1.9	F10C1.9	F10C1.9	chrII:5743125-5745284	-0.488573	-1.83806	0.267518	0.000370343
K05B2.4	K05B2.4	K05B2.4	chrX:4919019-4920988	-1.35844	-1.83542	0.000607597	0.000370343
F18F11.5	F18F11.5	F18F11.5	chrIV:328014-330648	-1.19695	-1.83526	0.000607597	0.000370343
F14D7.6	F14D7.6	F14D7.6	chrV:14301420-14306444	-0.691537	-1.82871	0.135893	0.000370343
F55C12.7	F55C12.7	tag-234	chrII:5864194-5866969	-1.30468	-1.81329	0.000607597	0.000370343
Y119D3B.8	Y119D3B.8	fbxa-61	chrIII:1239283-1242799	-2.00312	-1.81323	0.000607597	0.000370343
F53A9.8	F53A9.8	F53A9.8	chrX:8718557-8718974	-0.676234	-1.80778	0.000607597	0.000370343
C06H5.6	C06H5.6	C06H5.6	chrV:17871400-17888984	-0.940679	-1.80726	0.0896828	0.000370343
F17B5.8	F17B5.8	F17B5.8	chrI:13191115-13191921	-0.864709	-1.80006	0.112311	0.0063578
ZK1240.2	ZK1240.2	ZK1240.2	chrII:2323395-2325169	-1.44549	-1.7916	0.000607597	0.000370343
K10C2.1	K10C2.1	K10C2.1	chrX:6421035-6430610	0.041079	-1.78177	0.853761	0.000370343
T16G1.4	T16G1.4	T16G1.4	chrV:12940037-12941847	-0.482736	-1.77091	0.179013	0.000370343
ZK1290.14	ZK1290.14	ZK1290.14	chrII:7554091-7554844	-1.39357	-1.76675	0.000607597	0.000370343
ZK6.7	ZK6.7	lipl-5	chrV:385736-388090	0.274442	-1.76274	0.175035	0.000370343
Y48A6B.8	Y48A6B.8	Y48A6B.8	chrIII:11027249-11029437	-0.687827	-1.76271	0.0245893	0.000370343
K11H12.3	K11H12.3	K11H12.3	chrIV:671633-673480	-1.35512	-1.76069	0.000607597	0.000370343
C29F7.2	C29F7.2	C29F7.2	chrX:13416077-13418220	-1.34876	-1.75722	0.000607597	0.000370343
Y14H12A.2	Y14H12A.2	Y14H12A.2	chrII:3988699-3989685	0.462651	-1.75347	1	0.0170796
F31F7.1	F31F7.1	F31F7.1	chrV:6276439-6278154	-0.966101	-1.75018	0.000607597	0.000370343
Y22F5A.6	Y22F5A.6	lys-3	chrV:10282203-10283448	-2.29325	-1.74883	0.000607597	0.000370343
F36G9.14	F36G9.14	fbxa-99	chrV:15978715-15982854	-0.765748	-1.74774	0.265816	0.000370343
F08A8.3	F08A8.3	F08A8.3	chrI:12946946-12955216	-0.802353	-1.74021	1	0.00432313
T02B11.8	T02B11.8	T02B11.8	chrV:877529-878632	-0.262825	-1.73779	0.639672	0.000370343
T07D4.1	T07D4.1	npr-20	chrII:8860912-8865173	-1.16627	-1.73618	0.00160564	0.000370343
F13A7.11	F13A7.11	F13A7.11	chrV:16394030-16395077	-1.91662	-1.7328	0.000607597	0.000370343
F49F1.7	F49F1.7	F49F1.7	chrIV:4123524-4125757	-1.40716	-1.73079	0.00160564	0.000370343
C55A6.7	C55A6.7	C55A6.7	chrV:11519334-11520484	-0.57695	-1.73056	0.14498	0.000370343
ZC168.5	ZC168.5	grl-21	chrIV:10737476-10738191	-1.85151	-1.72808	0.000607597	0.000370343
F37B1.8	F37B1.8	gst-19	chrII:13625543-13627141	-1.80129	-1.72203	0.000607597	0.000370343
K12C11.7	K12C11.7	K12C11.7	chrI:1338784-1339769	-1.4516	-1.7213	0.000607597	0.000370343
T24C4.4	T24C4.4	T24C4.4	chrIII:872621-873531	-1.09171	-1.71774	0.000607597	0.000370343
F40F9.9	F40F9.9	aqp-4	chrV:9737591-9740870	-0.0651592	-1.71544	0.878137	0.000370343
F07A5.3	F07A5.3	scav-6	chrI:7354490-7357173	-0.110233	-1.71416	0.765286	0.000370343
Y7A9C.1	Y7A9C.1	Y7A9C.1	chrIV:16294153-16298479	-0.890039	-1.70402	0.008225	0.00186208
C18D4.8	C18D4.8	C18D4.8	chrV:17544156-17546985	-1.07806	-1.6979	0.0123813	0.00186208
C26B9.5	C26B9.5	C26B9.5	chrX:5329454-5332339	0.0519037	-1.69739	0.885185	0.000370343
E03G2.2	E03G2.2	mrp-3	chrX:15929953-15939324	-1.10034	-1.69095	0.000607597	0.000370343
F38A1.10	F38A1.10	clec-165	chrIV:1245398-1246872	-1.39556	-1.6903	0.0148892	0.000370343
D1025.2	D1025.2	gcsh-1	chrX:14514115-14515081	-0.188212	-1.68845	0.663119	0.000370343
T27A1.5	T27A1.5	T27A1.5	chrII:522593-525975	-0.916112	-1.68653	0.00247328	0.000370343
Y43F8C.13	Y43F8C.13	Y43F8C.13	chrV:19693895-19697398	-0.922389	-1.68547	0.000607597	0.000370343
K11D2.2	K11D2.2	asah-1	chrI:12505097-12508064	-0.163926	-1.68451	0.531727	0.000370343
Y48G9A.10	Y48G9A.10	cpt-3	chrIII:2082818-2088272	-2.75057	-1.68404	0.000607597	0.000370343
E02H9.4	E02H9.4	E02H9.4	chrIII:2456179-2457764	-0.87327	-1.68111	0.0608316	0.000370343
K11G9.6	K11G9.6	mtl-1	chrV:6691368-6691863	-1.63195	-1.67011	0.000607597	0.000370343
F09B12.3	F09B12.3	F09B12.3	chrX:15095334-15097954	-0.492414	-1.65873	0.0696054	0.000370343
C01B10.4	C01B10.4	C01B10.4	chrIV:6628352-6631745	-1.06544	-1.6564	0.00206419	0.000370343
F23F12.13	F23F12.13	F23F12.13	chrIII:6495676-6498177	0.106106	-1.64574	1	0.00312892
K11C4.4	K11C4.4	odc-1	chrV:6898540-6900223	-2.09712	-1.64242	0.000607597	0.000370343
C01G10.17	C01G10.17	C01G10.17	chrV:15090756-15091119	-1.35776	-1.63895	0.14361	0.00591412
C14C11.4	C14C11.4	C14C11.4	chrV:5647563-5651043	-0.884609	-1.63756	0.00790631	0.000370343
F35E12.5	F35E12.5	F35E12.5	chrV:13737006-13738471	-2.49344	-1.63362	0.000607597	0.000370343
H20E11.2	H20E11.2	H20E11.2	chrIV:6827776-6829645	-2.37364	-1.63198	0.000607597	0.000370343
F53A9.7	F53A9.7	F53A9.7	chrX:8716533-8716999	-1.09721	-1.63164	0.000607597	0.000370343
F02E11.2	F02E11.2	F02E11.2	chrII:3262828-3264283	-0.405323	-1.6309	0.621778	0.0335854
F14E5.8	F14E5.8	F14E5.8	chrII:8420757-8422056	0.143442	-1.6256	0.843616	0.0158326
T24A6.7	T24A6.7	T24A6.7	chrV:3525273-3526307	-1.1017	-1.61804	0.0422199	0.00130248
F56A6.5	F56A6.5	F56A6.5	chrI:582287-583748	-1.44717	-1.6062	0.00112482	0.000697696
F11A5.3	F11A5.3	F11A5.3	chrV:16194938-16195544	-2.35292	-1.58981	0.000607597	0.000697696
T06D10.3	T06D10.3	T06D10.3	chrI:9085350-9085855	-1.15815	-1.58883	0.019951	0.000697696
C23H4.3	C23H4.3	C23H4.3	chrX:12226202-12229878	-0.914953	-1.58601	0.005875	0.000370343
F23B2.12	F23B2.12	pcp-2	chrIV:9160639-9165127	0.282493	-1.58508	0.305412	0.000370343
C54G6.5	C54G6.5	spp-17	chrI:1016402-1017180	-2.58962	-1.58366	0.000607597	0.000370343
F09E8.5	F09E8.5	scl-14	chrIV:13165515-13166755	0.386096	-1.56256	1	0.000697696
C43C3.1	C43C3.1	ifp-1	chrX:9675843-9680169	-1.62185	-1.56094	0.000607597	0.000370343
T01G6.4	T01G6.4	nhr-106	chrV:489646-491430	-0.840042	-1.557	0.0241655	0.000370343
T03F1.10	T03F1.10	clec-53	chrI:3871470-3873416	-1.05253	-1.55279	1	0.00906645
Y4C6B.6	Y4C6B.6	gba-4	chrIV:5344590-5350929	-1.95952	-1.55186	0.000607597	0.000370343
C27C7.3	C27C7.3	nhr-74	chrI:11429071-11432064	-1.52749	-1.54882	0.000607597	0.000370343
R09D1.5	R09D1.5	R09D1.5	chrII:9448272-9449726	-2.09348	-1.54632	0.000607597	0.000370343
F14F9.6	F14F9.6	F14F9.6	chrV:5146178-5150464	-2.27464	-1.54513	0.000607597	0.000370343
F31C3.11	F31C3.11	rrn-2.1	chrI:15064300-15064453	2.36056	-1.54381	0.000607597	0.000370343
C12D8.5	C12D8.5	daf-36	chrV:10222306-10225722	-0.559365	-1.54056	0.100779	0.000370343
F28F9.4	F28F9.4	aat-8	chrIV:3862128-3865030	-0.690741	-1.53886	1	0.000370343
T21B4.9	T21B4.9	srh-70	chrII:12516752-12517858	-0.0149117	-1.5349	1	0.00263524
F20G2.5	F20G2.5	F20G2.5	chrV:13771507-13773700	-0.42001	-1.53468	0.200822	0.000370343
ZK131.5	ZK131.5	his-11	chrII:13821777-13822314	-1.46569	-1.53386	0.0174092	0.006781
E02H9.5	E02H9.5	klo-2	chrIII:2446222-2448643	-0.325687	-1.53312	0.341508	0.000370343
C33C12.8	C33C12.8	gba-2	chrII:2182502-2186433	-0.44771	-1.5329	0.1678	0.000370343
C25F9.10	C25F9.10	C25F9.10	chrV:19405725-19406394	-1.52516	-1.52882	0.000607597	0.000370343
F56A4.2	F56A4.2	F56A4.2	chrV:2459636-2460893	-2.99129	-1.52762	0.144626	0.000370343
T06A1.5	T06A1.5	T06A1.5	chrV:1927222-1931376	-0.181064	-1.52669	0.581093	0.000370343
C14C6.2	C14C6.2	C14C6.2	chrV:563134-564382	-0.565478	-1.52341	0.156635	0.000370343
K11E4.2	K11E4.2	K11E4.2	chrX:13717589-13722917	-1.25108	-1.51977	0.00725845	0.000370343
R52.3	R52.3	math-35	chrII:2104523-2106866	0.179944	-1.51872	0.668061	0.000370343
E04F6.16	E04F6.16	mrpr-1	chrII:7200232-7200418	1.80844	-1.51488	0.00918797	0.0245195
B0462.5	B0462.5	B0462.5	chrV:18322214-18323327	0.0549326	-1.51363	0.923632	0.000370343
T19H5.6	T19H5.6	T19H5.6	chrII:9469025-9470082	-0.360524	-1.50868	1	0.00312892
C56A3.7	C56A3.7	cav-2	chrV:13557159-13559922	-0.861488	-1.5042	0.011805	0.000370343
VW02B12L.1	VW02B12L.1	vha-6	chrII:11435210-11438464	-0.891857	-1.49922	0.000607597	0.000370343
C04F6.1	C04F6.1	vit-5	chrX:3403470-3408605	-1.05443	-1.49323	0.000607597	0.000370343
Y50E8A.11	Y50E8A.11	Y50E8A.11	chrV:14781492-14782276	-0.487103	-1.47893	0.31286	0.022592
F07C3.10	F07C3.10	nhr-36	chrV:9256863-9261124	-1.24882	-1.47533	0.000607597	0.000370343
R04E5.10	R04E5.10	ifd-1	chrX:8820706-8824448	-0.0667122	-1.47396	0.853667	0.000370343
Y38E10A.26	Y38E10A.26	nspe-2	chrII:12619172-12619388	-0.71682	-1.47303	0.228858	0.0149005
C29F3.2	C29F3.2	wrt-8	chrV:15342084-15344572	-0.119342	-1.46535	1	0.000370343
C39E9.4	C39E9.4	scl-6	chrIV:13068767-13070290	-1.14958	-1.45942	0.0293316	0.000370343
C52D10.13	C52D10.13	col-138	chrIV:17182799-17183740	0.552195	-1.45258	1	0.00869466
F53H8.3	F53H8.3	F53H8.3	chrX:938515-942608	-0.891169	-1.45208	0.00518676	0.000370343
F07E5.7	F07E5.7	F07E5.7	chrII:2070592-2071516	-0.0514433	-1.45188	1	0.000370343
F14F9.4	F14F9.4	F14F9.4	chrV:5132740-5137100	-1.1272	-1.4486	0.000607597	0.000370343
F09F9.3	F09F9.3	F09F9.3	chrX:4119525-4121016	-2.08845	-1.44708	0.00445595	0.00312892
Y45G12C.1	Y45G12C.1	Y45G12C.1	chrV:2565683-2570743	-1.50929	-1.44643	0.000607597	0.000370343
ZC443.6	ZC443.6	ugt-16	chrV:12825025-12827432	-0.717923	-1.44081	0.0115012	0.000370343
T26H5.10	T26H5.10	T26H5.10	chrV:15443331-15443808	-0.28835	-1.43949	0.666	0.0447975
C54D10.13	C54D10.13	C54D10.13	chrV:12431367-12433817	-2.01315	-1.43773	0.000607597	0.000370343
C46C11.2	C46C11.2	C46C11.2	chrX:4632359-4635784	-0.847034	-1.43342	0.00887184	0.000370343
C29F3.5	C29F3.5	clec-230	chrV:15347846-15349144	0.378257	-1.42517	0.523434	0.000370343
T19D7.6	T19D7.6	T19D7.6	chrX:669682-670800	-1.11581	-1.42171	0.0123813	0.000697696
F28A12.4	F28A12.4	F28A12.4	chrV:8641490-8643225	-2.78734	-1.42103	0.000607597	0.00100813
Y50E8A.10	Y50E8A.10	Y50E8A.10	chrV:14780054-14781078	-0.117679	-1.4193	0.836318	0.0269992
Y113G7A.11	Y113G7A.11	ssu-1	chrV:20128415-20133142	-0.0629462	-1.41594	1	0.000370343
C12D8.14	C12D8.14	fipr-4	chrV:10228051-10228405	-0.14738	-1.41187	0.820773	0.000370343
C12D8.16	C12D8.16	fipr-7	chrV:10229811-10230134	0.499956	-1.41051	0.613065	0.0149005
ZK228.4	ZK228.4	ZK228.4	chrV:18462803-18465320	-0.461818	-1.40996	0.186339	0.000370343
F11G11.3	F11G11.3	gst-6	chrII:4879884-4881110	0.341916	-1.40683	0.381827	0.000370343
R09D1.10	R09D1.10	R09D1.10	chrII:9464473-9466195	-0.818591	-1.4015	0.0146091	0.000370343
F21F8.11	F21F8.11	F21F8.11	chrV:8282374-8284885	-0.296877	-1.40111	0.327862	0.000370343
F49C12.4	F49C12.4	F49C12.4	chrIV:9302664-9304094	-0.0807191	-1.40014	1	0.000370343
F42C5.10	F42C5.10	ttm-4	chrIV:7320731-7326663	-1.04278	-1.40012	0.000607597	0.000370343
ZK455.4	ZK455.4	asm-2	chrX:11321076-11324260	-0.228348	-1.3997	0.505759	0.000370343
K12B6.3	K12B6.3	fil-2	chrV:6279004-6280146	-0.822096	-1.39517	1	0.00337195
T06E6.15	T06E6.15	T06E6.15	chrV:15398938-15399791	-1.32623	-1.38986	0.0159184	0.000370343
F25E2.4	F25E2.4	ifd-2	chrX:813851-815929	-1.12303	-1.38661	0.000607597	0.000370343
F21D5.3	F21D5.3	F21D5.3	chrIV:8730720-8735685	-0.609777	-1.38	0.130492	0.000370343
Y71H2AM.16	Y71H2AM.16	pho-9	chrIII:2757167-2760816	-1.50014	-1.37797	0.000607597	0.000370343
F31E9.1	F31E9.1	fbxa-180	chrV:17319595-17322444	-0.0157216	-1.37556	1	0.00312892
T05F1.11	T05F1.11	T05F1.11	chrI:9653100-9656300	-0.572182	-1.37484	0.0291249	0.000370343
C15C8.8	C15C8.8	C15C8.8	chrV:12751602-12752507	0.499218	-1.37225	1	0.000370343
C03A7.11	C03A7.11	ugt-51	chrV:5175025-5177256	-1.11614	-1.37089	0.000607597	0.000370343
C38D9.9	C38D9.9	fbxa-176	chrV:17549674-17551196	0.0628876	-1.36972	1	0.000697696
EGAP1.3	EGAP1.3	zmp-1	chrIII:5926059-5932953	-2.32636	-1.36655	0.00160564	0.00849222
Y45G12C.2	Y45G12C.2	gst-10	chrV:2561689-2564708	-1.53832	-1.36576	0.000607597	0.000370343
R09B5.4	R09B5.4	fpn-1.2	chrV:1462012-1464777	-1.65886	-1.36438	0.000607597	0.000370343
T22H2.6	T22H2.6	pgrn-1	chrI:11701630-11703704	-1.09558	-1.35728	0.000607597	0.000370343
C08F1.5	C08F1.5	math-4	chrII:1778771-1782307	0.197381	-1.35363	0.527858	0.000370343
C44B7.8	C44B7.8	pmp-1	chrII:6880700-6883754	-0.258256	-1.35084	0.372661	0.000370343
F25B4.8	F25B4.8	F25B4.8	chrV:5690105-5691715	-2.0169	-1.35031	0.000607597	0.000370343
F11G11.12	F11G11.12	col-73	chrII:4872097-4873127	1.0954	-1.34974	0.0358132	0.00213209
ZC47.13	ZC47.13	fbxa-50	chrIII:1287298-1288523	-0.306404	-1.34808	0.473739	0.00362706
Y38E10A.5	Y38E10A.5	clec-4	chrII:12578417-12581068	0.632427	-1.3474	0.00112482	0.000370343
T28F2.7	T28F2.7	acd-5	chrI:3655552-3662159	-1.17844	-1.34142	0.000607597	0.000370343
F18E3.13	F18E3.13	F18E3.13	chrV:7416115-7416819	-2.71332	-1.34138	0.000607597	0.000370343
F52E1.14	F52E1.14	F52E1.14	chrV:8383921-8385927	-0.772159	-1.33733	0.031387	0.000370343
C03A7.12	C03A7.12	C03A7.12	chrV:5178337-5181456	-0.5118	-1.33476	0.212249	0.00100813
Y119D3B.13	Y119D3B.13	Y119D3B.13	chrIII:1182001-1184938	-1.04174	-1.32927	0.000607597	0.000370343
R09D1.11	R09D1.11	R09D1.11	chrII:9466904-9468619	-1.02419	-1.32449	0.3444	0.00287985
Y32F6B.1	Y32F6B.1	Y32F6B.1	chrV:10478589-10484740	-0.726636	-1.32239	0.00407696	0.000370343
K03H6.2	K03H6.2	K03H6.2	chrIV:1510563-1515302	-1.84236	-1.30501	0.000607597	0.00186208
F59F4.1	F59F4.1	F59F4.1	chrX:15834051-15838546	-1.62213	-1.3028	0.000607597	0.000370343
Y54G2A.14	Y54G2A.14	clec-83	chrIV:2839032-2841434	0.117841	-1.30046	0.542652	0.000370343
C07A12.2	C07A12.2	C07A12.2	chrX:4544875-4545418	-0.166999	-1.29965	0.868507	0.0396118
T07C12.7	T07C12.7	ttr-46	chrV:9951225-9952177	-1.00362	-1.29673	0.000607597	0.000370343
F14H3.11	F14H3.11	nhr-176	chrV:16071435-16072700	-0.51695	-1.29448	0.173103	0.000370343
Y69A2AR.4	Y69A2AR.4	smf-3	chrIV:2619874-2625505	-0.694772	-1.29307	0.0182073	0.000370343
F37C4.6	F37C4.6	F37C4.6	chrIV:3875410-3878372	-0.859099	-1.29099	0.000607597	0.000370343
F08E10.7	F08E10.7	scl-24	chrV:17486430-17487327	-1.86443	-1.29032	0.000607597	0.000370343
ZC449.7	ZC449.7	ZC449.7	chrX:5014039-5015275	-0.723768	-1.2902	0.120538	0.00287985
Y53G8AR.7	Y53G8AR.7	Y53G8AR.7	chrIII:3282307-3294332	-1.07289	-1.28997	0.123038	0.0119637
K11H12.4	K11H12.4	K11H12.4	chrIV:674037-675883	-0.737247	-1.28466	0.000607597	0.000370343
C01B9.1	C01B9.1	C01B9.1	chrII:13770838-13784016	-0.201493	-1.28301	1	0.000370343
Y71H10A.2	Y71H10A.2	fard-1	chrX:2933360-2937742	-0.654565	-1.28012	0.000607597	0.000370343
F43G6.11	F43G6.11	hda-5	chrII:11799036-11802409	-0.706563	-1.27873	0.0275122	0.000370343
Y54G9A.4	Y54G9A.4	Y54G9A.4	chrII:13713018-13715872	-0.535229	-1.27832	0.165708	0.000370343
C13A10.1	C13A10.1	C13A10.1	chrII:1350684-1355638	-0.109868	-1.27487	0.778933	0.000370343
C09G9.3	C09G9.3	C09G9.3	chrIV:8869961-8873057	-0.150004	-1.27474	1	0.0313025
F56F11.5	F56F11.5	trpl-1	chrIII:2850995-2855419	-0.433479	-1.26957	1	0.000370343
F37H8.3	F37H8.3	F37H8.3	chrII:11181653-11184809	-0.794918	-1.26944	0.000607597	0.000370343
F13H8.1	F13H8.1	F13H8.1	chrII:6283385-6284727	-0.605735	-1.26632	0.108321	0.000370343
F56D5.6	F56D5.6	F56D5.6	chrIV:9401988-9412867	-0.886673	-1.26536	0.000607597	0.000370343
T21E8.1	T21E8.1	pgp-6	chrX:10871213-10877425	-0.898496	-1.26467	0.000607597	0.000370343
T06E4.9	T06E4.9	T06E4.9	chrV:9620144-9620955	-0.318498	-1.26409	1	0.000370343
B0222.7	B0222.7	col-145	chrV:9162050-9163005	-0.737842	-1.25597	1	0.000370343
Y39G10AR.6	Y39G10AR.6	ugt-31	chrI:2333325-2338688	-1.05722	-1.25458	0.000607597	0.000370343
C33H5.1	C33H5.1	C33H5.1	chrIV:7808911-7810700	0.425954	-1.25276	1	0.000370343
M199.5	M199.5	col-135	chrIV:15129661-15131786	-1.2793	-1.25172	0.000607597	0.000370343
T05A10.3	T05A10.3	ttr-14	chrX:10787506-10792018	-0.455147	-1.24985	0.215265	0.000370343
C18C4.3	C18C4.3	ugt-48	chrV:5538799-5548073	-0.155947	-1.24961	0.695511	0.000370343
Y69A2AR.5	Y69A2AR.5	daao-1	chrIV:2614199-2617192	-0.594504	-1.24924	0.111888	0.000370343
H04M03.2	H04M03.2	nspb-6	chrIV:5895495-5895855	0.10424	-1.2375	1	0.0162164
C33H5.2	C33H5.2	C33H5.2	chrIV:7805039-7807993	-0.234317	-1.23612	1	0.000370343
C05B5.5	C05B5.5	C05B5.5	chrIII:10001374-10003113	0.038901	-1.22955	0.919075	0.000370343
F49F1.5	F49F1.5	F49F1.5	chrIV:4119460-4120398	-1.59217	-1.22784	0.288254	0.00287985
Y43F8B.20	Y43F8B.20	Y43F8B.20	chrV:19548238-19549784	-0.247438	-1.22674	1	0.0338392
F08F1.3	F08F1.3	F08F1.3	chrX:8428841-8430201	-1.45207	-1.22602	0.00370528	0.000370343
F25C8.2	F25C8.2	amx-3	chrV:20898936-20903441	-0.50121	-1.22564	0.175905	0.000370343
F57G8.6	F57G8.6	nhr-193	chrV:16342496-16344275	-0.849519	-1.22548	0.0210178	0.000370343
Y119D3B.9	Y119D3B.9	fbxa-21	chrIII:1236014-1237048	-0.728267	-1.22548	0.103417	0.000370343
C42D8.1	C42D8.1	C42D8.1	chrX:5109503-5112378	-1.07423	-1.22279	0.000607597	0.000370343
H34I24.3	H34I24.3	H34I24.3	chrIII:2849063-2850840	-0.886337	-1.22274	0.0673326	0.000370343
W04E12.6	W04E12.6	clec-49	chrV:19748986-19751212	-0.536933	-1.22098	0.12927	0.000370343
F31C3.9	F31C3.9	rrn-3.1	chrI:15064837-15068355	1.1405	-1.22011	0.249184	0.000370343
B0399.2	B0399.2	oac-1	chrV:19551015-19555872	-0.289663	-1.21997	1	0.000370343
K03B8.6	K03B8.6	K03B8.6	chrV:11407522-11411019	-0.0574625	-1.21989	0.896674	0.000370343
Y34B4A.5	Y34B4A.5	Y34B4A.5	chrX:5257212-5258390	-1.13258	-1.21896	0.00112482	0.000370343
W07A12.7	W07A12.7	rhy-1	chrII:9161378-9165764	-1.59514	-1.21785	0.000607597	0.000370343
C41C4.5	C41C4.5	unc-105	chrII:8112265-8124840	-0.294342	-1.2163	0.807344	0.0300969
W07E6.3	W07E6.3	W07E6.3	chrII:494576-498659	-0.757652	-1.21452	0.0391069	0.000370343
F27E11.1	F27E11.1	F27E11.1	chrV:3463813-3466150	-0.322874	-1.21061	0.345392	0.000370343
F56B3.7	F56B3.7	ugt-52	chrIV:778783-784135	-1.10809	-1.20935	0.000607597	0.000370343
C48D5.1	C48D5.1	nhr-6	chrIII:3573584-3578772	-1.00757	-1.20719	0.000607597	0.000370343
K08C7.5	K08C7.5	fmo-2	chrIV:10682523-10684385	0.065038	-1.20634	0.796601	0.000370343
Y102A5B.3	Y102A5B.3	clec-37	chrV:16850393-16852079	0.435706	-1.20182	1	0.000697696
E03H4.8	E03H4.8	E03H4.8	chrI:12424554-12426766	-0.417098	-1.19852	0.0266458	0.000370343
T05E12.6	T05E12.6	T05E12.6	chrV:17084998-17090023	-0.448331	-1.19796	1	0.00158039
F49C12.2	F49C12.2	F49C12.2	chrIV:9297959-9299245	0.364055	-1.19762	1	0.000370343
B0252.1	B0252.1	B0252.1	chrII:6919730-6923684	-0.731686	-1.19676	0.00725845	0.000370343
W09H1.2	W09H1.2	his-73	chrII:13183449-13183845	-0.681526	-1.19312	0.224866	0.034397
C35B8.1	C35B8.1	col-175	chrX:9233641-9234616	0.621948	-1.19226	1	0.0438649
F35E8.12	F35E8.12	nhr-108	chrV:15923119-15926301	-0.788423	-1.19157	0.0676686	0.00186208
E02H9.2	E02H9.2	E02H9.2	chrIII:2465473-2466800	-0.949584	-1.19085	0.0439622	0.00337195
Y18H1A.11	Y18H1A.11	Y18H1A.11	chrI:680413-683528	-0.274075	-1.1903	0.480372	0.000370343
C30F12.6	C30F12.6	nmur-4	chrI:6989066-6999571	-2.12442	-1.18826	0.000607597	0.000697696
F55A12.4	F55A12.4	dhs-2	chrI:5354159-5357028	-0.844105	-1.18726	0.00112482	0.000370343
Y17D7B.3	Y17D7B.3	Y17D7B.3	chrV:18784953-18786788	-0.71757	-1.18368	0.0544382	0.000370343
F54F7.11	F54F7.11	F54F7.11	chrX:11846438-11847160	0.173154	-1.18304	1	0.0428373
R102.4	R102.4	R102.4	chrIV:10691990-10695303	-0.0351638	-1.18227	0.934883	0.000370343
H02K04.1	H02K04.1	clec-229	chrV:15340276-15341446	-0.105678	-1.18034	1	0.000697696
F45B8.3	F45B8.3	F45B8.3	chrX:14960589-14961532	0.0257124	-1.18003	1	0.000697696
T06E4.10	T06E4.10	T06E4.10	chrV:9618232-9619019	-0.210647	-1.17886	1	0.000370343
C28C12.5	C28C12.5	spp-8	chrIV:8481663-8483710	-0.640446	-1.17868	0.00247328	0.000370343
C27H5.6	C27H5.6	C27H5.6	chrII:7185276-7187210	0.525478	-1.17812	0.186625	0.000370343
C10H11.6	C10H11.6	ugt-26	chrI:4721177-4723960	-0.829498	-1.17284	0.00112482	0.000370343
C40A11.1	C40A11.1	math-18	chrII:2154011-2155220	-0.438152	-1.17096	0.279104	0.000370343
C27A2.5	C27A2.5	C27A2.5	chrII:5068734-5069658	-0.251481	-1.16899	1	0.00100813
Y49C4A.8	Y49C4A.8	ugt-29	chrV:696522-699614	-0.65497	-1.1669	0.00112482	0.000370343
K02E2.2	K02E2.2	grd-11	chrV:20356801-20365718	0.0375536	-1.16324	1	0.000370343
ZC132.9	ZC132.9	ZC132.9	chrV:4317919-4320001	-0.444735	-1.16114	1	0.00130248
W08E12.6	W08E12.6	W08E12.6	chrIV:3298628-3299687	0.180135	-1.1607	1	0.000370343
Y82E9BR.23	Y82E9BR.23	Y82E9BR.23	chrIII:1401965-1403319	0.0157314	-1.16002	0.985037	0.000370343
C55B7.4	C55B7.4	acdh-1	chrI:6497437-6499559	-3.81484	-1.15653	0.000607597	0.00158039
F09F7.8	F09F7.8	nspb-12	chrIII:5568209-5568778	0.433536	-1.15633	1	0.000370343
C03A7.13	C03A7.13	C03A7.13	chrV:5191129-5192531	-0.662188	-1.1556	0.105613	0.00158039
T18H9.1	T18H9.1	grd-6	chrV:9221889-9224349	-0.241555	-1.15146	1	0.000370343
C09F12.2	C09F12.2	C09F12.2	chrX:11053943-11056970	-0.812133	-1.1507	0.00518676	0.000370343
T21H3.5	T21H3.5	T21H3.5	chrV:1158250-1164356	-0.388549	-1.15064	1	0.040719
Y82E9BR.21	Y82E9BR.21	Y82E9BR.21	chrIII:1404791-1406265	-0.23562	-1.1492	0.569901	0.000370343
T06E4.8	T06E4.8	T06E4.8	chrV:9622178-9622934	-0.416719	-1.14907	1	0.000370343
M01H9.1	M01H9.1	trx-3	chrIV:4487058-4488998	-1.03422	-1.1485	0.000607597	0.000370343
Y87G2A.16	Y87G2A.16	Y87G2A.16	chrI:13560527-13563465	-0.19547	-1.14752	0.64345	0.000370343
F54H5.2	F54H5.2	F54H5.2	chrII:6627483-6629275	0.463731	-1.14632	0.21341	0.000370343
T10B10.8	T10B10.8	T10B10.8	chrX:15161217-15166217	-0.968358	-1.14579	0.123842	0.000370343
T05B4.8	T05B4.8	T05B4.8	chrV:4115191-4116741	-0.0739581	-1.1455	1	0.000370343
D2092.1	D2092.1	D2092.1	chrI:6629758-6637429	-0.503814	-1.14366	0.0508226	0.000370343
Y59H11AR.2	Y59H11AR.2	catp-7	chrIV:8585541-8594616	-0.894064	-1.14216	0.000607597	0.000370343
F49C12.5	F49C12.5	F49C12.5	chrIV:9304916-9307165	-0.0652897	-1.13887	1	0.000370343
Y38E10A.13	Y38E10A.13	nspe-1	chrII:12620547-12620885	0.155637	-1.13845	0.728656	0.000370343
F31C3.10	F31C3.10	rrn-3.56	chrI:15060298-15061159	1.20793	-1.1364	0.000607597	0.000370343
C15B12.1	C15B12.1	C15B12.1	chrX:6476812-6479085	-0.291285	-1.13388	0.428498	0.000370343
T02C5.1	T02C5.1	T02C5.1	chrX:2694907-2698279	-0.98677	-1.13277	0.000607597	0.000370343
C08F11.13	C08F11.13	C08F11.13	chrIV:13607439-13609884	-0.652335	-1.13276	0.00206419	0.000370343
K08D12.8	K08D12.8	K08D12.8	chrIV:1726139-1727917	-0.598364	-1.13174	1	0.000370343
ZC416.6	ZC416.6	ZC416.6	chrIV:3606795-3613079	-0.352172	-1.13017	0.108778	0.000370343
F38A1.9	F38A1.9	F38A1.9	chrIV:1244246-1245344	-1.01065	-1.12993	0.273017	0.0305749
T01B7.8	T01B7.8	T01B7.8	chrII:8736725-8737553	0.0143289	-1.12349	1	0.000370343
F46C8.2	F46C8.2	col-174	chrX:7546841-7548366	-0.592894	-1.12238	0.0734015	0.000370343
F23F12.3	F23F12.3	F23F12.3	chrIII:6500542-6507717	-0.8592	-1.12226	0.0156752	0.00186208
M176.9	M176.9	M176.9	chrII:9409341-9411596	-0.984354	-1.12126	0.00160564	0.000370343
T25D10.1	T25D10.1	T25D10.1	chrII:6403480-6405034	0.0380276	-1.11963	0.921019	0.000370343
Y40B10A.6	Y40B10A.6	comt-4	chrV:2049222-2050172	-1.33602	-1.11819	0.00331653	0.00984774
B0496.7	B0496.7	valv-1	chrIV:7424495-7445365	-1.20178	-1.11798	0.000607597	0.000370343
Y71A12B.19	Y71A12B.19	Y71A12B.19	chrI:13972616-13973412	-0.955046	-1.11595	0.020776	0.00263524
Y47D3A.2	Y47D3A.2	fbxa-128	chrIII:11136801-11138894	-0.877791	-1.11468	0.00247328	0.000370343
ZC266.1	ZC266.1	ZC266.1	chrV:4694975-4700289	-0.784837	-1.114	0.017672	0.000370343
B0244.4	B0244.4	B0244.4	chrIII:5747484-5751637	-0.718145	-1.11338	0.073617	0.023591
T01D1.6	T01D1.6	abu-11	chrII:192530-194558	0.00732084	-1.11157	1	0.000370343
R10E8.6	R10E8.6	R10E8.6	chrV:18258995-18266364	0.0433615	-1.11152	1	0.000370343
T16G1.7	T16G1.7	T16G1.7	chrV:12932940-12935052	0.554508	-1.10866	0.0115012	0.000370343
R03C1.1	R03C1.1	R03C1.1	chrII:14902492-14910401	-0.595955	-1.10664	1	0.000370343
H12C20.3	H12C20.3	nhr-68	chrV:11573437-11575869	-0.779242	-1.10556	0.00482276	0.000370343
C04G6.10	C04G6.10	C04G6.10	chrII:5101984-5102647	0.168027	-1.10524	1	0.000370343
C07G3.2	C07G3.2	irg-1	chrV:3523584-3524575	-1.15745	-1.10156	0.000607597	0.000370343
M153.3	M153.3	M153.3	chrX:12142901-12143825	0.286292	-1.10102	1	0.000370343
T08D2.9	T08D2.9	T08D2.9	chrX:159637-160920	-0.448667	-1.10069	0.339227	0.00362706
W05E7.3	W05E7.3	grd-13	chrIV:3438311-3439502	-0.162312	-1.09972	1	0.000370343
T27A10.7	T27A10.7	cgr-1	chrX:3597272-3600457	0.305163	-1.09952	0.390065	0.000370343
Y38A10A.2	Y38A10A.2	Y38A10A.2	chrV:6057363-6063425	-0.66294	-1.09932	0.0476135	0.000370343
ZC376.3	ZC376.3	ZC376.3	chrV:14168361-14171457	-1.10237	-1.09864	0.000607597	0.000370343
B0024.3	B0024.3	B0024.3	chrV:10287563-10289272	-1.061	-1.09726	0.00290399	0.000370343
Y71H2AR.2	Y71H2AR.2	Y71H2AR.2	chrIII:2838762-2840927	-1.9851	-1.09574	0.000607597	0.00130248
K02E2.8	K02E2.8	K02E2.8	chrV:20365759-20366937	-0.117555	-1.09569	1	0.000370343
F08H9.3	F08H9.3	F08H9.3	chrV:14461942-14462768	-0.0191321	-1.09509	0.976729	0.00130248
T11F8.5	T11F8.5	T11F8.5	chrIV:5482960-5483622	-0.363215	-1.09428	0.503419	0.00699867
W10G11.19	W10G11.19	W10G11.19	chrII:3550650-3553450	-0.596656	-1.09403	0.0490897	0.000370343
F53E10.4	F53E10.4	irg-3	chrV:2592547-2595089	0.780742	-1.09397	0.00445595	0.000370343
Y17G7B.14	Y17G7B.14	arrd-8	chrII:12064966-12067568	-1.95514	-1.09376	0.000607597	0.000370343
W07G9.2	W07G9.2	glct-6	chrIV:3791585-3794046	-0.679601	-1.09171	0.011253	0.000370343
T20D4.7	T20D4.7	T20D4.7	chrV:3408869-3409519	-1.55175	-1.08907	0.000607597	0.00263524
ZK1067.7	ZK1067.7	abu-14	chrII:9223268-9227233	-0.516757	-1.08658	0.700804	0.000370343
Y75B12B.6	Y75B12B.6	plc-2	chrV:15192667-15197661	-0.186535	-1.08618	0.487586	0.000370343
C03G6.15	C03G6.15	cyp-35A2	chrV:7362315-7364204	-0.47668	-1.08611	0.166369	0.000370343
C30H6.5	C30H6.5	C30H6.5	chrIV:17371768-17375631	-0.165826	-1.08599	1	0.000370343
C02A12.4	C02A12.4	lys-7	chrV:3481418-3482602	-0.847548	-1.08529	0.00160564	0.000370343
C05B5.9	C05B5.9	C05B5.9	chrIII:10003392-10003810	0.0246064	-1.08526	0.973696	0.000697696
F59A7.7	F59A7.7	F59A7.7	chrV:2012205-2013333	-0.976925	-1.08507	0.0350074	0.00849222
Y66H1A.5	Y66H1A.5	Y66H1A.5	chrIV:428231-429084	-0.137611	-1.08408	0.699059	0.000370343
D1007.13	D1007.13	D1007.13	chrI:4566494-4568389	0.258687	-1.08384	0.67006	0.0143868
C05E7.2	C05E7.2	C05E7.2	chrX:12938696-12940711	-1.22025	-1.08372	1	0.000370343
T10E10.5	T10E10.5	col-169	chrX:6329159-6330127	0.208675	-1.08249	1	0.000370343
K08F11.1	K08F11.1	K08F11.1	chrIV:4724861-4725313	-0.694724	-1.08206	0.222884	0.0176085
M03E7.4	M03E7.4	M03E7.4	chrV:5609413-5613219	-0.164775	-1.08145	1	0.000370343
C05B5.2	C05B5.2	C05B5.2	chrIII:9999818-10000516	0.653578	-1.08136	0.0284451	0.000370343
D2092.8	D2092.8	D2092.8	chrI:6620664-6621282	-0.879672	-1.07814	0.228235	0.000370343
C53C11.2	C53C11.2	C53C11.2	chrX:17337239-17338725	-1.27068	-1.07574	0.00370528	0.000697696
Y39B6A.20	Y39B6A.20	asp-1	chrV:19049122-19050825	0.0960612	-1.07471	0.617859	0.000370343
ZC15.4	ZC15.4	ZC15.4	chrV:20302134-20303443	-0.186927	-1.07458	1	0.000697696
ZC513.2	ZC513.2	ZC513.2	chrV:8054429-8056024	-0.184903	-1.07401	1	0.000370343
F18E3.11	F18E3.11	F18E3.11	chrV:7413436-7413840	-3.00199	-1.07326	0.000607597	0.000370343
T17A3.10	T17A3.10	T17A3.10	chrIII:154474-156674	-1.84596	-1.0705	0.00160564	0.00946903
R04E5.2	R04E5.2	R04E5.2	chrX:8812156-8816831	-0.20962	-1.06981	0.513759	0.000370343
ZK180.6	ZK180.6	ZK180.6	chrIV:4520180-4524937	0.10831	-1.06798	1	0.000370343
R90.3	R90.3	ttr-28	chrV:12904309-12905185	0.545046	-1.06765	0.266878	0.00546409
C18H7.1	C18H7.1	C18H7.1	chrIV:615543-620930	0.102491	-1.06669	0.797802	0.000370343
C46H3.3	C46H3.3	C46H3.3	chrX:1226223-1230760	-0.009104	-1.06639	1	0.00362706
Y73C8A.1	Y73C8A.1	str-16	chrV:3236873-3240436	-0.247819	-1.06624	1	0.000370343
ZC513.1	ZC513.1	ZC513.1	chrV:8056425-8057581	-0.437802	-1.06614	0.309816	0.000370343
F49F1.6	F49F1.6	F49F1.6	chrIV:4121341-4123069	0.231048	-1.06569	0.615378	0.000697696
T06E4.14	T06E4.14	T06E4.14	chrV:9625424-9626269	-0.214333	-1.06395	1	0.000370343
C31B8.7	C31B8.7	C31B8.7	chrV:2900447-2903310	-0.751722	-1.06168	0.0171811	0.000370343
F35C8.2	F35C8.2	F35C8.2	chrX:5375069-5376994	-0.30084	-1.0599	0.438088	0.000370343
C13D9.1	C13D9.1	srr-6	chrV:5012993-5015212	-1.86793	-1.05958	0.000607597	0.000370343
ZK6.11	ZK6.11	ZK6.11	chrV:415712-417706	0.0128057	-1.05465	0.95152	0.000370343
F48G7.13	F48G7.13	F48G7.13	chrV:615561-616597	0.34839	-1.0541	1	0.0136471
Y60A3A.16	Y60A3A.16	Y60A3A.16	chrV:19921696-19922594	0.00262147	-1.0537	0.971039	0.0458585
Y58A7A.5	Y58A7A.5	Y58A7A.5	chrV:5085885-5087121	-0.683118	-1.05219	0.000607597	0.000370343
C17F4.2	C17F4.2	C17F4.2	chrII:3248690-3249386	-0.0596128	-1.05107	0.957089	0.0176085
Y7A5A.1	Y7A5A.1	Y7A5A.1	chrX:15767434-15771509	-1.30556	-1.04785	0.000607597	0.000370343
T05F1.9	T05F1.9	T05F1.9	chrI:9645698-9649218	0.27473	-1.04207	0.632747	0.000370343
F35C5.10	F35C5.10	nspb-11	chrII:12907404-12907782	0.0318784	-1.04028	1	0.0104515
Y48A6C.2	Y48A6C.2	Y48A6C.2	chrIII:11108096-11116222	-1.08177	-1.04013	0.0275122	0.00386362
ZK1055.2	ZK1055.2	ZK1055.2	chrV:6592508-6593634	-0.0918967	-1.03886	1	0.0212635
F49E12.12	F49E12.12	F49E12.12	chrII:8381502-8383738	0.257475	-1.03574	0.547751	0.000370343
T08D2.3	T08D2.3	T08D2.3	chrX:173179-177000	-0.860631	-1.03335	0.000607597	0.000370343
T06D8.10	T06D8.10	T06D8.10	chrII:11239406-11247514	-0.2009	-1.03165	1	0.0182863
W02A2.3	W02A2.3	pqn-74	chrIV:13329535-13331388	-0.131967	-1.03063	0.74006	0.000370343
C13D9.7	C13D9.7	ncx-8	chrV:4983748-4987197	-0.697103	-1.02988	0.0126705	0.000370343
Y39B6A.19	Y39B6A.19	twk-46	chrV:19060179-19066960	-0.516546	-1.02645	0.116932	0.000370343
M04G12.1	M04G12.1	tag-260	chrV:13370103-13380189	-0.627059	-1.02496	0.00407696	0.000370343
F35E12.7	F35E12.7	dct-17	chrV:13727760-13730776	1.30975	-1.02385	0.000607597	0.000370343
T26H5.8	T26H5.8	T26H5.8	chrV:15427160-15432566	0.111877	-1.02345	1	0.000370343
F11D11.3	F11D11.3	F11D11.3	chrV:18757915-18760285	-0.373199	-1.023	1	0.00829303
ZK84.1	ZK84.1	ZK84.1	chrII:6020652-6025006	0.177208	-1.02056	0.763442	0.00158039
Y102A11A.2	Y102A11A.2	Y102A11A.2	chrX:2026641-2031508	-1.20895	-1.01867	0.00290399	0.000370343
C39B5.7	C39B5.7	fbxa-12	chrIII:2217203-2222365	-1.10568	-1.01835	0.355193	0.0457978
ZK512.9	ZK512.9	grl-11	chrIII:9117348-9118364	-0.436577	-1.01292	1	0.000370343
C44C1.5	C44C1.5	C44C1.5	chrX:975525-978445	-0.704995	-1.0126	0.0156752	0.000370343
H12D21.9	H12D21.9	H12D21.9	chrV:14899795-14911867	-0.28089	-1.00941	0.685136	0.0063578
F56D2.4	F56D2.4	uev-2	chrIII:5583134-5584213	-0.043981	-1.00935	1	0.0465123
T20B3.16	T20B3.16	clec-36	chrV:16846866-16848466	-0.320119	-1.00767	1	0.00656756
C18H7.2	C18H7.2	inx-18	chrIV:606360-614026	-0.000443505	-1.00635	0.997915	0.000370343
W06D12.1	W06D12.1	cutl-4	chrV:17733606-17739899	-0.0343375	-1.00338	1	0.000370343
Y54G2A.36	Y54G2A.36	Y54G2A.36	chrIV:2896969-2901648	-0.430639	-1.00334	0.0239326	0.000370343
T06E4.4	T06E4.4	col-147	chrV:9632270-9633337	2.83911	-1.0027	0.000607597	0.000370343
C45B2.2	C45B2.2	C45B2.2	chrX:6084738-6085188	0.121822	-1.00044	0.866062	0.00409794
T02B5.3	T02B5.3	T02B5.3	chrV:14157674-14160862	-0.584944	-0.999951	0.0434147	0.000370343
F53F1.4	F53F1.4	F53F1.4	chrV:13411076-13411714	-0.134285	-0.997344	0.772656	0.000370343
LLC1.2	LLC1.2	LLC1.2	chrIV:14456906-14464098	0.335255	-0.994815	0.0961508	0.000370343
K09F6.6	K09F6.6	K09F6.6	chrII:2274875-2279146	-0.189146	-0.993713	1	0.000370343
W02D7.4	W02D7.4	W02D7.4	chrV:8296557-8297542	0.259034	-0.993382	0.5743	0.00869466
F28F5.6	F28F5.6	F28F5.6	chrIII:6817243-6819374	-1.53843	-0.991546	0.000607597	0.000370343
T08E11.4	T08E11.4	math-41	chrII:1824628-1830195	-0.262823	-0.990864	0.246919	0.000370343
EGAP4.1	EGAP4.1	EGAP4.1	chrX:8726810-8727406	0.295108	-0.990814	1	0.00263524
F49C12.1	F49C12.1	F49C12.1	chrIV:9294898-9296406	0.109145	-0.986808	1	0.0149005
F22D6.12	F22D6.12	gly-19	chrI:7112901-7115001	-0.370893	-0.985578	0.275449	0.000370343
F41G3.21	F41G3.21	F41G3.21	chrII:6752351-6752950	-0.198563	-0.982121	0.638638	0.000370343
C54F6.5	C54F6.5	C54F6.5	chrV:7529116-7529412	-0.338246	-0.978133	0.482561	0.00130248
C27H5.4	C27H5.4	C27H5.4	chrII:7162443-7165841	-0.565184	-0.975976	0.0768028	0.000370343
Y54G2A.33	Y54G2A.33	clec-84	chrIV:2842473-2845595	0.52713	-0.972907	0.0135208	0.000370343
F48G7.5	F48G7.5	F48G7.5	chrV:622187-623007	-0.468168	-0.970992	1	0.00158039
Y43F8A.3	Y43F8A.3	Y43F8A.3	chrV:19377443-19381031	-1.21604	-0.970445	0.000607597	0.000370343
H23L24.4	H23L24.4	H23L24.4	chrIV:8703042-8705606	0.106398	-0.970232	1	0.0383216
F33H12.4	F33H12.4	sri-74	chrII:2580900-2583346	-0.223222	-0.969107	0.584442	0.000697696
F07F6.5	F07F6.5	dct-5	chrII:5435722-5436933	-0.21954	-0.968264	1	0.0182863
F40G9.4	F40G9.4	btb-1	chrIII:185651-186922	-0.887208	-0.967171	0.0284451	0.00386362
F53A9.6	F53A9.6	F53A9.6	chrX:8713462-8713952	-0.586828	-0.964947	0.000607597	0.000370343
ZK418.7	ZK418.7	ZK418.7	chrIII:7078934-7080789	-1.06302	-0.962541	0.000607597	0.000370343
Y38F2AR.12	Y38F2AR.12	Y38F2AR.12	chrIV:2399487-2412410	-0.940582	-0.962439	0.000607597	0.000370343
ZC373.3	ZC373.3	ZC373.3	chrX:10060473-10061681	-0.0111507	-0.96213	0.971039	0.0255971
ZK1320.13	ZK1320.13	ZK1320.13	chrII:9680797-9683058	-0.405318	-0.961984	0.309514	0.000370343
Y37A1B.5	Y37A1B.5	Y37A1B.5	chrIV:14051199-14056668	-1.85799	-0.961788	0.000607597	0.000370343
C35A5.10	C35A5.10	C35A5.10	chrV:10504192-10505289	0.36327	-0.960442	0.412449	0.000370343
Y54G2A.49	Y54G2A.49	Y54G2A.49	chrIV:2851692-2852874	2.06061	-0.957758	0.0565741	0.0186331
Y39A3A.4	Y39A3A.4	Y39A3A.4	chrIII:2073008-2076520	-0.627218	-0.957022	0.0728076	0.000370343
F26B1.4	F26B1.4	col-58	chrI:6311250-6312413	0.12821	-0.956047	1	0.000370343
F28A12.3	F28A12.3	F28A12.3	chrV:8638236-8641425	0.710177	-0.952449	0.165337	0.0123479
Y70D2A.2	Y70D2A.2	hex-5	chrX:14901892-14905261	0.120323	-0.952086	0.750857	0.000370343
W01C9.5	W01C9.5	glb-27	chrII:8547341-8556258	-0.192905	-0.951571	0.644901	0.000370343
F10F2.9	F10F2.9	pqn-29	chrIII:4643998-4646346	-0.856114	-0.949832	0.00855524	0.000370343
F12B6.2	F12B6.2	F12B6.2	chrI:2250130-2254892	-0.345311	-0.949781	0.189322	0.000370343
T14A8.2	T14A8.2	T14A8.2	chrIV:7821671-7822700	-0.0961494	-0.949307	0.849964	0.000370343
F35E8.11	F35E8.11	cdr-1	chrV:15921360-15922820	-0.177696	-0.944614	1	0.0313025
ZK1240.9	ZK1240.9	ZK1240.9	chrII:2318220-2320113	-0.54343	-0.94396	0.16171	0.000697696
F19C7.4	F19C7.4	F19C7.4	chrIV:4603106-4605670	-0.372091	-0.942334	1	0.00100813
C17F4.3	C17F4.3	C17F4.3	chrII:3240544-3241726	0.303612	-0.938013	1	0.00130248
H10E21.2	H10E21.2	npr-30	chrIII:3320-11940	-0.0449808	-0.936758	1	0.00238501
Y82E9BL.7	Y82E9BL.7	fbxa-26	chrIII:1340615-1342494	-0.199275	-0.935248	0.657896	0.00362706
F15H10.1	F15H10.1	col-12	chrV:10423906-10425092	0.309239	-0.933487	0.461838	0.000370343
Y67A10A.1	Y67A10A.1	oac-56	chrIV:14345434-14350751	-0.0558299	-0.933205	1	0.000370343
Y38E10A.11	Y38E10A.11	nspe-4	chrII:12613501-12614019	-1.09739	-0.93292	0.0164743	0.00238501
F15D4.6	F15D4.6	F15D4.6	chrII:13249092-13249895	0.152248	-0.932649	0.782526	0.0152779
B0222.6	B0222.6	col-144	chrV:9159641-9160642	0.174251	-0.930813	0.697895	0.000370343
T05C3.6	T05C3.6	T05C3.6	chrV:5490369-5493646	0.458177	-0.930449	0.182856	0.000370343
K02D3.2	K02D3.2	K02D3.2	chrX:13708720-13711964	-0.879313	-0.927843	1	0.000697696
H10E21.4	H10E21.4	H10E21.4	chrIII:15719-19627	-0.345349	-0.925356	0.803763	0.00158039
T05B4.11	T05B4.11	phat-5	chrV:4121485-4122517	-0.177481	-0.925039	0.724331	0.000370343
R12E2.7	R12E2.7	R12E2.7	chrI:4153956-4154550	-0.576305	-0.924385	0.282295	0.000370343
F55A4.8	F55A4.8	F55A4.8	chrX:1038513-1046206	-0.804536	-0.922379	0.000607597	0.000370343
F59A6.10	F59A6.10	F59A6.10	chrII:5003953-5004856	-0.204674	-0.921506	1	0.0227615
ZC47.10	ZC47.10	fbxa-34	chrIII:1282400-1284144	-0.340604	-0.919273	0.411065	0.00100813
M02D8.4	M02D8.4	asns-2	chrX:8748430-8750969	-1.06841	-0.919024	0.000607597	0.000370343
F17C11.6	F17C11.6	F17C11.6	chrV:10955069-10955952	0.771666	-0.914485	0.155117	0.0338392
Y55B1BR.5	Y55B1BR.5	Y55B1BR.5	chrIII:453573-463718	0.114591	-0.906818	0.823995	0.000370343
W03D8.8	W03D8.8	W03D8.8	chrI:2791688-2794895	-0.401589	-0.906811	1	0.0140168
F14H3.12	F14H3.12	F14H3.12	chrV:16074112-16075321	-0.358788	-0.904684	0.429891	0.00158039
R12E2.14	R12E2.14	R12E2.14	chrI:4149980-4150637	-0.530771	-0.904386	0.398286	0.000370343
C34G6.4	C34G6.4	pgp-2	chrI:5886624-5895971	-0.482725	-0.9023	0.00950411	0.000370343
R52.9	R52.9	math-37	chrII:2117058-2122181	-0.994139	-0.90205	0.00482276	0.00238501
W02G9.4	W02G9.4	W02G9.4	chrV:2666865-2670229	-0.73462	-0.896299	0.00790631	0.000370343
C16D9.4	C16D9.4	C16D9.4	chrV:8240930-8243201	-0.460919	-0.895918	0.114223	0.000370343
F53A9.1	F53A9.1	F53A9.1	chrX:8711527-8711959	-1.46056	-0.891346	0.000607597	0.000370343
T25E12.12	T25E12.12	fbxa-127	chrV:16728730-16729960	0.949356	-0.889898	0.0210178	0.00158039
Y65B4BR.6	Y65B4BR.6	grl-16	chrI:572176-575119	-0.421017	-0.889001	0.263488	0.000370343
F22B8.6	F22B8.6	cth-1	chrV:16100654-16102744	-0.953168	-0.88697	0.000607597	0.000370343
ZK180.5	ZK180.5	ZK180.5	chrIV:4515038-4517169	-0.0187672	-0.886024	0.968003	0.000370343
E02C12.13	E02C12.13	ttr-49	chrV:9355504-9356515	-0.40885	-0.885109	0.270458	0.000370343
C08B6.4	C08B6.4	C08B6.4	chrV:10114764-10117411	-0.454986	-0.879895	0.20401	0.000370343
C13D9.9	C13D9.9	ugt-7	chrV:4997022-5000568	-1.05665	-0.879621	0.00160564	0.00287985
F46A8.11	F46A8.11	F46A8.11	chrI:11248269-11249952	-0.404597	-0.878648	1	0.0154593
F56H6.2	F56H6.2	F56H6.2	chrI:12287198-12289307	0.856837	-0.877479	0.0215054	0.00546409
Y41E3.22	Y41E3.22	Y41E3.22	chrIV:14950710-14954215	-0.442126	-0.876863	0.423092	0.00455425
F41E7.4	F41E7.4	fip-5	chrX:10302646-10303167	-0.922397	-0.875628	0.0184496	0.00432313
T18D3.3	T18D3.3	cdf-2	chrX:12464647-12466878	-0.680737	-0.874096	0.0137799	0.000370343
ZK1025.9	ZK1025.9	nhr-113	chrI:11473217-11475662	-1.25056	-0.873958	0.005875	0.000370343
W02F12.8	W02F12.8	W02F12.8	chrV:6692246-6694723	-1.17119	-0.873931	0.084992	0.000370343
K12G11.3	K12G11.3	sodh-1	chrV:11888235-11889650	-0.526517	-0.873224	0.000607597	0.000370343
W06B11.3	W06B11.3	dct-11	chrX:5838038-5839757	-0.389223	-0.872533	0.17625	0.000370343
F14D7.12	F14D7.12	F14D7.12	chrV:14300018-14300558	-0.294114	-0.871667	0.656932	0.0377364
T07D3.4	T07D3.4	T07D3.4	chrII:888304-890709	-0.305698	-0.871102	0.359066	0.000370343
F08F3.7	F08F3.7	cyp-14A5	chrV:5421011-5423305	-0.510911	-0.870413	0.0194546	0.000370343
R08E5.3	R08E5.3	R08E5.3	chrV:3772057-3776136	-2.62387	-0.870386	0.000607597	0.0212635
D2096.6	D2096.6	D2096.6	chrIV:8366538-8375372	-0.946408	-0.869696	0.463078	0.00158039
C05D2.4	C05D2.4	bas-1	chrIII:5612273-5614679	0.143506	-0.867861	0.677027	0.000370343
Y54G9A.3	Y54G9A.3	kqt-3	chrII:13703876-13712898	-0.487226	-0.867376	0.106903	0.000370343
K08C9.4	K08C9.4	col-65	chrI:11489157-11490560	0.117853	-0.863805	0.807445	0.000370343
F25A2.1	F25A2.1	F25A2.1	chrV:1179603-1181548	0.427385	-0.863227	0.127954	0.000370343
ZC239.22	ZC239.22	ZC239.22	chrII:3219686-3220774	-1.31191	-0.862249	0.000607597	0.00409794
F13D12.6	F13D12.6	F13D12.6	chrII:11739455-11748611	-0.362187	-0.861319	0.412287	0.00742083
F45E1.1	F45E1.1	F45E1.1	chrX:8007807-8008874	-0.862852	-0.861079	0.0692381	0.0056998
ZC334.7	ZC334.7	ZC334.7	chrI:14009870-14011466	-0.568035	-0.859767	0.238152	0.00869466
Y64H9A.2	Y64H9A.2	Y64H9A.2	chrX:5044009-5044748	-0.459092	-0.859723	0.451354	0.000370343
C45B11.2	C45B11.2	C45B11.2	chrV:11042816-11043855	-0.922574	-0.858453	0.005875	0.000370343
Y46D2A.2	Y46D2A.2	Y46D2A.2	chrII:3321059-3323181	-0.395883	-0.857506	0.0256919	0.000370343
W06B3.2	W06B3.2	sma-5	chrX:11997524-12005092	-1.04772	-0.857212	0.000607597	0.000370343
T02B11.4	T02B11.4	T02B11.4	chrV:869070-871131	-1.13375	-0.85448	0.00112482	0.000370343
Y75B7AR.1	Y75B7AR.1	Y75B7AR.1	chrV:1391162-1392056	0.112592	-0.852437	0.861175	0.000370343
F59B10.3	F59B10.3	F59B10.3	chrII:10510541-10512991	0.820845	-0.851124	0.0384997	0.000370343
T07G12.3	T07G12.3	T07G12.3	chrIV:10533942-10536430	-0.616746	-0.848866	0.355454	0.000370343
F46G11.4	F46G11.4	F46G11.4	chrX:5797383-5798775	-0.217838	-0.848256	0.744332	0.0199639
F45G2.1	F45G2.1	nas-1	chrIII:13405999-13409286	-0.31829	-0.846474	1	0.00130248
T20B3.12	T20B3.12	clec-26	chrV:16848633-16850196	-0.205068	-0.846119	1	0.00337195
C30H6.12	C30H6.12	C30H6.12	chrIV:17383369-17386783	-0.366897	-0.846069	0.472135	0.0366745
Y39D8A.1	Y39D8A.1	Y39D8A.1	chrV:419686-421841	0.382706	-0.845828	0.323202	0.000370343
C40H5.4	C40H5.4	lact-7	chrX:11759213-11764244	-1.15892	-0.842748	0.000607597	0.000370343
R74.2	R74.2	R74.2	chrIII:4188254-4189287	0.383428	-0.840165	0.411627	0.000370343
C16C8.21	C16C8.21	C16C8.21	chrII:3448205-3448759	-0.465777	-0.838661	0.366324	0.0487415
T19D12.1	T19D12.1	T19D12.1	chrII:6666897-6673747	0.908775	-0.83703	0.000607597	0.000370343
K10H10.4	K10H10.4	K10H10.4	chrII:14500483-14501663	0.61006	-0.831504	1	0.000370343
C05E11.5	C05E11.5	amt-4	chrX:4565301-4569393	1.35873	-0.831379	0.000607597	0.000370343
K07C6.4	K07C6.4	cyp-35B1	chrV:3939126-3941235	-1.87202	-0.829733	0.000607597	0.00927133
T10B9.7	T10B9.7	cyp-13A2	chrII:9783817-9787398	0.0151045	-0.82921	0.972934	0.00186208
F40E3.7	F40E3.7	F40E3.7	chrI:2636903-2637591	-0.712754	-0.828289	0.174194	0.0485854
F55H12.3	F55H12.3	F55H12.3	chrI:8876371-8893051	-0.579498	-0.827539	0.00112482	0.000370343
C06C3.10	C06C3.10	C06C3.10	chrII:9375858-9378282	-0.621384	-0.827516	0.234528	0.0163721
E02H9.11	E02H9.11	anr-26	chrIII:2436104-2442328	-0.123674	-0.826245	0.884333	0.00546409
T23F1.6	T23F1.6	pqn-71	chrV:15465676-15467074	0.0033811	-0.824904	1	0.000370343
C49G7.10	C49G7.10	C49G7.10	chrV:4040408-4042004	-0.684928	-0.823798	0.000607597	0.000370343
Y22D7AR.2	Y22D7AR.2	Y22D7AR.2	chrIII:1705945-1713729	-0.0160249	-0.821989	0.961065	0.000370343
K01D12.9	K01D12.9	K01D12.9	chrV:12403955-12404644	-0.0755933	-0.817054	0.906774	0.000370343
F45H10.4	F45H10.4	drr-1	chrII:13495048-13495896	-0.707258	-0.816066	0.0104013	0.000370343
T08B1.1	T08B1.1	T08B1.1	chrV:1979434-1987029	0.374351	-0.812338	0.177834	0.000370343
F58F6.1	F58F6.1	col-104	chrIV:1353678-1355305	-0.0973537	-0.812133	0.855994	0.000370343
T10E10.2	T10E10.2	col-167	chrX:6323296-6324517	0.307587	-0.811553	0.449254	0.000370343
ZC455.4	ZC455.4	ugt-6	chrV:12795480-12798154	0.0201579	-0.811386	1	0.00213209
F40A3.4	F40A3.4	F40A3.4	chrV:7875755-7876744	-0.211982	-0.810927	0.727969	0.00967666
T22E6.2	T22E6.2	linc-7	chrX:16002598-16003728	-0.367384	-0.810627	0.157965	0.000370343
C52E2.4	C52E2.4	C52E2.4	chrII:1843188-1846234	-0.374425	-0.808036	0.216114	0.000370343
C08A9.10	C08A9.10	C08A9.10	chrX:17081102-17082044	-0.891052	-0.806885	0.000607597	0.000370343
F56G4.1	F56G4.1	oac-34	chrI:11342086-11347288	-0.261652	-0.806855	1	0.00158039
F27E5.7	F27E5.7	F27E5.7	chrII:10122788-10125015	-1.98851	-0.806678	0.000607597	0.0211383
EGAP9.3	EGAP9.3	EGAP9.3	chrV:6578184-6580119	-0.551635	-0.806654	0.118291	0.00263524
C25H3.1	C25H3.1	C25H3.1	chrII:5699599-5701408	-0.225881	-0.806143	0.587754	0.0056998
B0222.8	B0222.8	col-10	chrV:9164294-9165307	0.541173	-0.804959	0.155237	0.000370343
Y106G6H.1	Y106G6H.1	Y106G6H.1	chrI:10429671-10432336	-0.340922	-0.804912	0.235442	0.000370343
C25F9.14	C25F9.14	C25F9.14	chrV:19436598-19437217	-0.235432	-0.804468	0.601498	0.00287985
Y39G8B.9	Y39G8B.9	Y39G8B.9	chrII:13981351-13981786	1.78294	-0.804316	0.00206419	0.00500825
C46H11.9	C46H11.9	phat-2	chrI:5046395-5048018	-0.517074	-0.8023	0.220645	0.000370343
T27E4.2	T27E4.2	hsp-16.11	chrV:9090076-9090604	0.806553	-0.802245	0.0831924	0.00238501
C10F3.7	C10F3.7	C10F3.7	chrV:5983744-5986854	0.518022	-0.801334	0.722522	0.0212635
T19H5.7	T19H5.7	T19H5.7	chrII:9477866-9480104	-0.913611	-0.799965	0.00518676	0.0117785
T25B6.2	T25B6.2	nep-22	chrX:9034553-9038540	-0.23041	-0.799201	0.201969	0.000370343
M116.2	M116.2	M116.2	chrIV:8398862-8400362	-0.467124	-0.798883	0.0479603	0.000370343
R13A5.3	R13A5.3	ttr-32	chrIII:7566412-7570133	-1.52674	-0.796981	0.000607597	0.00130248
C26F1.1	C26F1.1	C26F1.1	chrV:7785418-7787711	-0.355596	-0.793696	0.300437	0.000697696
F40B1.1	F40B1.1	bath-13	chrII:2520964-2522044	-0.190182	-0.792043	0.677989	0.00946903
C38C3.9	C38C3.9	nhr-260	chrV:1509939-1511630	-0.456671	-0.790215	0.185014	0.00967666
Y82E9BL.10	Y82E9BL.10	fbxa-14	chrIII:1322131-1324633	0.299963	-0.788585	0.274051	0.000370343
R05A10.1	R05A10.1	R05A10.1	chrIV:14182374-14192674	-0.129308	-0.788472	1	0.017436
Y46G5A.36	Y46G5A.36	Y46G5A.36	chrII:12823678-12824047	-1.53535	-0.788164	0.127375	0.0167251
F56D2.5	F56D2.5	F56D2.5	chrIII:5578422-5581220	-0.97754	-0.786592	0.000607597	0.000370343
F35E12.2	F35E12.2	F35E12.2	chrV:13722232-13724881	-0.444464	-0.785236	0.528986	0.0330267
K07A12.6	K07A12.6	hot-5	chrI:8683219-8687109	0.000645699	-0.782394	0.985164	0.00409794
ZK678.5	ZK678.5	wrt-4	chrX:15752257-15757269	-0.440702	-0.78204	0.199554	0.000370343
Y43C5A.2	Y43C5A.2	Y43C5A.2	chrIV:10269880-10272698	-0.0293427	-0.781486	0.922414	0.000370343
ZK6.10	ZK6.10	dod-19	chrV:411778-414760	-0.211297	-0.781271	0.202033	0.000370343
T21C9.9	T21C9.9	T21C9.9	chrV:10590550-10592579	-0.0947589	-0.780181	1	0.000370343
F52D1.2	F52D1.2	F52D1.2	chrX:446251-448903	-1.02578	-0.777273	0.0304272	0.0274107
Y102A11A.7	Y102A11A.7	Y102A11A.7	chrX:2036095-2038077	-0.0770095	-0.776844	0.906685	0.00699867
F09A5.1	F09A5.1	F09A5.1	chrX:13130262-13134208	-1.14344	-0.776472	0.000607597	0.00337195
Y11D7A.3	Y11D7A.3	Y11D7A.3	chrIV:9233052-9241386	-1.63293	-0.77583	0.000607597	0.000370343
K10C2.5	K10C2.5	grl-6	chrX:6450035-6450939	0.119906	-0.775377	1	0.0249492
C32H11.5	C32H11.5	C32H11.5	chrIV:12923524-12924378	-1.09377	-0.775228	0.0179104	0.00263524
C40C9.3	C40C9.3	C40C9.3	chrX:13647604-13648334	-0.0227687	-0.772893	0.974015	0.0240666
E01G6.3	E01G6.3	E01G6.3	chrX:12241715-12244652	-0.542138	-0.771682	0.0655514	0.00100813
B0280.7	B0280.7	B0280.7	chrIII:7110302-7111873	-0.0178438	-0.771207	1	0.00100813
F29A7.4	F29A7.4	F29A7.4	chrII:2748587-2751573	-0.073265	-0.771107	0.89702	0.00100813
C25H3.15	C25H3.15	C25H3.15	chrII:5665407-5666278	0.00870066	-0.771071	1	0.00656756
F41F3.3	F41F3.3	F41F3.3	chrV:4647660-4648243	-0.611529	-0.767865	0.00370528	0.000370343
F22B5.6	F22B5.6	F22B5.6	chrII:8453255-8456164	-0.616739	-0.766552	0.241858	0.0209637
ZK1037.3	ZK1037.3	srt-22	chrV:15314587-15315927	-0.782516	-0.766386	0.040815	0.0191234
R07E5.4	R07E5.4	R07E5.4	chrIII:4394793-4396616	2.03452	-0.766243	0.000607597	0.000370343
Y59E9AR.4	Y59E9AR.4	thn-5	chrIV:5230829-5232479	-1.86801	-0.764807	0.000607597	0.0488769
C18A11.3	C18A11.3	C18A11.3	chrX:8061122-8065688	1.1289	-0.764667	0.00290399	0.000370343
K05B2.5	K05B2.5	pes-22	chrX:4921251-4929751	-0.0010247	-0.764233	0.997204	0.000370343
ZC64.2	ZC64.2	ttr-48	chrX:3840865-3842468	-0.329372	-0.764084	0.262876	0.000370343
K10H10.2	K10H10.2	cysl-2	chrII:14489799-14494514	-1.5088	-0.763456	0.000607597	0.000370343
K03B8.5	K03B8.5	nas-19	chrV:11401194-11402690	0.308737	-0.762732	0.460425	0.0163721
Y51A2D.5	Y51A2D.5	hmit-1.2	chrV:18524759-18529156	-0.102239	-0.761056	1	0.000697696
C04G6.7	C04G6.7	C04G6.7	chrII:5100411-5101783	0.0269832	-0.758791	1	0.0172628
K10D2.8	K10D2.8	K10D2.8	chrIII:5188725-5190175	0.157796	-0.757135	0.702318	0.00500825
Y47G6A.29	Y47G6A.29	Y47G6A.29	chrI:3578691-3600677	-0.587543	-0.75563	0.000607597	0.000370343
C05E7.1	C05E7.1	C05E7.1	chrX:12941440-12943547	0.550048	-0.755464	0.132301	0.000370343
F30B5.1	F30B5.1	dpy-13	chrIV:4235613-4236706	0.749752	-0.753212	1	0.0187956
T23F6.1	T23F6.1	T23F6.1	chrIV:12719959-12720894	-0.600235	-0.75225	0.242972	0.00337195
H09F14.1	H09F14.1	H09F14.1	chrV:10612935-10615511	-1.01583	-0.748176	0.00112482	0.00263524
M195.1	M195.1	col-77	chrII:8358227-8359378	-0.87968	-0.747657	0.0271017	0.000370343
ZK896.5	ZK896.5	ZK896.5	chrIV:12876983-12879667	0.117573	-0.747304	0.546195	0.000370343
ZK896.4	ZK896.4	ZK896.4	chrIV:12880666-12883146	-0.955654	-0.745549	0.000607597	0.000370343
T01G5.1	T01G5.1	T01G5.1	chrV:15116841-15119617	-1.35814	-0.743077	0.000607597	0.000370343
R12E2.15	R12E2.15	R12E2.15	chrI:4148831-4149429	-0.320691	-0.736961	0.79171	0.000370343
C29F4.1	C29F4.1	col-125	chrIV:11225504-11226519	0.204666	-0.736508	0.660734	0.000370343
Y71H2AM.14	Y71H2AM.14	Y71H2AM.14	chrIII:2743718-2746653	-0.903342	-0.735914	0.00950411	0.0110312
F07G6.8	F07G6.8	F07G6.8	chrX:1720038-1720485	0.172049	-0.735351	0.773804	0.0464037
F28F8.2	F28F8.2	acs-2	chrV:15567391-15569889	-0.640119	-0.73457	0.000607597	0.000370343
Y17D7B.2	Y17D7B.2	Y17D7B.2	chrV:18787805-18789617	-0.731268	-0.729314	0.0189595	0.00829303
C53D5.5	C53D5.5	C53D5.5	chrI:305809-310887	-0.498811	-0.726252	0.0291249	0.000370343
T10B9.8	T10B9.8	cyp-13A1	chrII:9779181-9781950	-0.839062	-0.725169	0.00855524	0.00312892
T01B10.2	T01B10.2	grd-14	chrX:8499663-8501037	-0.319371	-0.724842	1	0.00100813
T03F7.7	T03F7.7	T03F7.7	chrV:11311380-11316880	-0.64559	-0.724739	0.0530253	0.000697696
F09D12.1	F09D12.1	grd-10	chrIV:3441090-3441788	0.735346	-0.72435	0.138337	0.00409794
T10B9.4	T10B9.4	cyp-13A8	chrII:9805626-9807532	-1.36965	-0.722648	0.0392993	0.0162164
F49C12.3	F49C12.3	F49C12.3	chrIV:9300388-9301951	0.532379	-0.721416	1	0.0143868
F33D4.1	F33D4.1	nhr-8	chrIV:7710987-7718009	-0.170449	-0.719991	0.779594	0.0405994
F36H1.11	F36H1.11	F36H1.11	chrIV:11049170-11049556	-0.925798	-0.716791	0.0994505	0.00263524
F13E9.14	F13E9.14	F13E9.14	chrIV:10891332-10892093	-0.407862	-0.716233	0.410032	0.0189524
Y16B4A.2	Y16B4A.2	Y16B4A.2	chrX:14761906-14771851	1.02472	-0.7162	0.000607597	0.000370343
F26D2.13	F26D2.13	F26D2.13	chrV:16434721-16435610	-0.144739	-0.715819	1	0.0252987
C05C12.4	C05C12.4	C05C12.4	chrIV:11246447-11248052	-0.0435548	-0.714565	0.897675	0.000370343
C16A11.9	C16A11.9	fbxc-43	chrII:4234949-4235982	-0.151929	-0.712199	0.707306	0.00500825
ZK550.2	ZK550.2	ZK550.2	chrIV:17245597-17249749	-0.026711	-0.710998	0.943727	0.00158039
T25E4.1	T25E4.1	T25E4.1	chrII:5578319-5579965	2.37781	-0.710522	0.000607597	0.000370343
R09B5.6	R09B5.6	hacd-1	chrV:1460366-1461614	0.450569	-0.709957	0.0774318	0.000370343
T25G12.6	T25G12.6	T25G12.6	chrX:17225234-17230049	-0.279162	-0.709005	1	0.00130248
Y95B8A.2	Y95B8A.2	Y95B8A.2	chrI:938482-941776	0.39956	-0.707569	0.326945	0.000370343
F38E9.6	F38E9.6	F38E9.6	chrX:16437744-16440363	-0.622183	-0.706651	0.213161	0.0474851
T21G5.3	T21G5.3	glh-1	chrI:6854687-6857537	-0.514406	-0.705615	0.000607597	0.000370343
M02G9.3	M02G9.3	M02G9.3	chrII:10318294-10319910	1.01175	-0.70391	0.123842	0.0192887
ZK6.6	ZK6.6	ZK6.6	chrV:388697-391598	-0.867361	-0.703039	0.019196	0.0167251
ZK250.5	ZK250.5	math-47	chrII:1937086-1941670	0.445251	-0.702835	0.115384	0.00130248
MTCE.31	MTCE.31	MTCE.31	chrMtDNA:9648-10401	-0.97199	-0.702381	0.000607597	0.000370343
Y6G8.2	Y6G8.2	Y6G8.2	chrV:17594348-17598930	-0.123096	-0.702284	1	0.00263524
F44G3.2	F44G3.2	F44G3.2	chrV:16103893-16106140	-1.09581	-0.700981	0.000607597	0.000370343
T08D2.1	T08D2.1	T08D2.1	chrX:162528-163134	-0.314731	-0.69972	0.533289	0.0381884
Y22F5A.5	Y22F5A.5	lys-2	chrV:10280309-10281470	1.41271	-0.696396	0.000607597	0.000370343
Y46H3D.5	Y46H3D.5	nhr-110	chrV:1622497-1624433	0.226182	-0.696374	0.550353	0.00238501
ZK1010.7	ZK1010.7	col-97	chrIII:12987671-12993704	-0.227517	-0.696065	0.586873	0.000370343
F55G1.13	F55G1.13	egas-4	chrIV:7493842-7497850	0.132483	-0.695626	1	0.00263524
C31A11.5	C31A11.5	oac-6	chrV:16302747-16306156	-0.520056	-0.695087	0.03435	0.000370343
C15A11.4	C15A11.4	C15A11.4	chrI:7398823-7401023	-1.94154	-0.692521	0.000607597	0.00238501
Y73B3A.10	Y73B3A.10	Y73B3A.10	chrX:154782-157360	-0.502037	-0.692281	0.151109	0.00478632
Y38H6A.5	Y38H6A.5	Y38H6A.5	chrV:20329704-20335364	-0.572634	-0.690807	0.237686	0.0102556
C35A5.1	C35A5.1	aqp-5	chrV:10491742-10493268	-0.209562	-0.689203	1	0.0298168
F13B6.1	F13B6.1	F13B6.1	chrIV:7456747-7458035	-1.15664	-0.687811	0.000607597	0.00186208
ZK673.1	ZK673.1	ZK673.1	chrII:10443326-10445156	-0.270403	-0.685684	0.507712	0.0181311
K06A4.7	K06A4.7	K06A4.7	chrV:9489933-9491492	0.173357	-0.683211	0.334823	0.000370343
ZK1025.7	ZK1025.7	bah-1	chrI:11465141-11467609	-1.29728	-0.681395	0.00290399	0.000370343
T22F3.12	T22F3.12	T22F3.12	chrV:3589028-3592199	-0.6068	-0.681299	0.212618	0.0453492
F38A3.2	F38A3.2	ram-2	chrII:11015587-11016842	0.175875	-0.680777	0.64887	0.000370343
C49F8.3	C49F8.3	C49F8.3	chrX:13386058-13387549	-0.0840776	-0.680493	0.858963	0.000370343
F15D4.5	F15D4.5	F15D4.5	chrII:13245429-13247774	-0.276155	-0.679976	0.436008	0.00386362
M05D6.7	M05D6.7	gbh-2	chrII:8485937-8508965	-0.433432	-0.678906	0.0546359	0.000370343
C32H11.1	C32H11.1	C32H11.1	chrIV:12912789-12914969	-0.704275	-0.678773	0.0345455	0.0117785
C09E7.6	C09E7.6	C09E7.6	chrIII:6545339-6546404	-0.516309	-0.677792	0.26836	0.0465123
C17G1.3	C17G1.3	ugt-23	chrX:9922902-9925116	-0.898745	-0.675674	0.000607597	0.000370343
K06A4.4	K06A4.4	swt-5	chrV:9501398-9504578	-0.509126	-0.675347	0.263109	0.000370343
C28G1.10	C28G1.10	C28G1.10	chrX:8847276-8848557	-0.334108	-0.67499	0.434154	0.0202821
F42A10.7	F42A10.7	F42A10.7	chrIII:6177914-6178702	0.378074	-0.674893	0.128996	0.000370343
Y38C1BA.3	Y38C1BA.3	col-109	chrIV:1817044-1820253	0.16551	-0.674644	0.696796	0.000370343
F22B5.3	F22B5.3	cut-3	chrII:8444304-8446831	-0.193908	-0.673962	0.889956	0.000370343
K09D9.1	K09D9.1	K09D9.1	chrV:4025090-4026204	-0.49538	-0.672504	0.005875	0.000370343
F47C12.4	F47C12.4	clec-79	chrIV:3973348-3975935	0.941075	-0.670559	0.000607597	0.00312892
T24F1.7	T24F1.7	T24F1.7	chrII:11312472-11314295	-0.514874	-0.670024	0.612263	0.0211383
C24B5.4	C24B5.4	C24B5.4	chrV:9191616-9197309	-0.75197	-0.667334	0.019196	0.00656756
F14H12.1	F14H12.1	col-165	chrX:4353617-4354811	-0.0453573	-0.66697	0.901311	0.000370343
Y76B12C.8	Y76B12C.8	Y76B12C.8	chrIV:1979987-1980363	-0.40214	-0.666883	0.322015	0.0202821
C42D8.2	C42D8.2	vit-2	chrX:5101031-5106173	-0.461685	-0.666732	0.0912971	0.000370343
Y55B1AR.4	Y55B1AR.4	Y55B1AR.4	chrIII:604006-605512	0.718091	-0.66577	0.0576329	0.022246
C42D4.3	C42D4.3	C42D4.3	chrIV:7179238-7180414	0.584218	-0.664363	0.216603	0.00591412
K02E7.1	K02E7.1	K02E7.1	chrII:1083123-1083920	-0.589705	-0.662366	0.584637	0.0378873
F35E8.8	F35E8.8	gst-38	chrV:15915167-15916079	0.677743	-0.659824	0.0406277	0.00263524
C08F11.7	C08F11.7	C08F11.7	chrIV:13637287-13638525	-0.262516	-0.658402	0.532261	0.0204638
T25C12.3	T25C12.3	T25C12.3	chrX:11491094-11499999	1.20249	-0.658059	0.000607597	0.000370343
W06B11.4	W06B11.4	hog-1	chrX:5852033-5854400	-0.301094	-0.656057	0.486587	0.00100813
F41E6.2	F41E6.2	grd-5	chrV:8619031-8619869	-0.602605	-0.654376	0.00621272	0.000370343
F18E3.7	F18E3.7	ddo-2	chrV:7433400-7435034	-0.542924	-0.654271	0.00950411	0.000370343
F48B9.5	F48B9.5	npax-2	chrX:2147613-2149252	-0.394141	-0.653309	1	0.038463
T26C5.1	T26C5.1	gst-13	chrII:9231496-9232341	-0.41406	-0.65172	0.0557331	0.000370343
C06C3.11	C06C3.11	C06C3.11	chrII:9378556-9379596	-0.230454	-0.651211	0.611818	0.0438649
T10H9.5	T10H9.5	pmp-5	chrV:6662190-6665815	0.298994	-0.649127	0.363224	0.000697696
T05H10.3	T05H10.3	T05H10.3	chrII:8047561-8050563	-0.479929	-0.648813	0.603281	0.000370343
F07H5.6	F07H5.6	F07H5.6	chrII:8791855-8792740	0.830347	-0.647269	0.212618	0.0239006
T05B4.3	T05B4.3	phat-4	chrV:4129905-4130908	-0.585874	-0.646721	0.14445	0.000370343
F41E6.11	F41E6.11	F41E6.11	chrV:8619930-8621313	1.38328	-0.643608	0.00725845	0.00312892
Y47D3B.3	Y47D3B.3	Y47D3B.3	chrIII:11397812-11401886	-0.0743257	-0.643278	1	0.00337195
Y58A7A.3	Y58A7A.3	Y58A7A.3	chrV:5077848-5080896	-0.335484	-0.641849	0.0295482	0.000370343
T19H5.5	T19H5.5	T19H5.5	chrII:9470520-9471924	0.359636	-0.641143	1	0.0311548
T27E4.7	T27E4.7	T27E4.7	chrV:9074785-9076324	-0.441688	-0.640397	0.124409	0.00158039
F15G9.1	F15G9.1	F15G9.1	chrX:9706939-9708565	-0.699632	-0.637132	0.000607597	0.000370343
Y47H10A.5	Y47H10A.5	Y47H10A.5	chrI:12095734-12097939	-1.36774	-0.636473	0.000607597	0.000370343
F43C11.7	F43C11.7	F43C11.7	chrII:2335932-2337694	-1.06192	-0.631883	0.00160564	0.00362706
B0222.9	B0222.9	gad-3	chrV:9168391-9173024	-0.666507	-0.626193	0.00290399	0.000370343
Y47H9C.1	Y47H9C.1	Y47H9C.1	chrI:11830984-11833166	-0.140572	-0.624911	1	0.0285421
C30F12.3	C30F12.3	C30F12.3	chrI:6970366-6971798	-0.330757	-0.624599	0.410702	0.0214313
W04G5.8	W04G5.8	W04G5.8	chrI:11649981-11651912	0.659783	-0.622805	0.061323	0.0268545
Y51A2A.9	Y51A2A.9	fbxa-117	chrV:18310923-18311985	-0.124829	-0.622058	0.771383	0.0202821
R08E5.1	R08E5.1	R08E5.1	chrV:3769797-3771518	-0.942448	-0.621123	0.0120835	0.0286889
K09F6.9	K09F6.9	K09F6.9	chrII:2280677-2282876	-0.10619	-0.620949	0.762457	0.00100813
T02D1.5	T02D1.5	pmp-4	chrIV:17402462-17405630	-0.568329	-0.620618	0.00482276	0.000370343
Y47D7A.13	Y47D7A.13	Y47D7A.13	chrV:4434881-4435927	0.0425905	-0.620457	0.926806	0.000370343
F35E12.9	F35E12.9	F35E12.9	chrV:13741320-13745127	-0.812584	-0.619443	0.000607597	0.000370343
Y81G3A.3	Y81G3A.3	gcn-2	chrII:13084018-13091500	-0.577913	-0.618414	0.000607597	0.000370343
C15C8.5	C15C8.5	C15C8.5	chrV:12748291-12749963	-0.474489	-0.618359	0.226816	0.0403234
K07E3.7	K07E3.7	catp-5	chrX:8089825-8098863	0.156881	-0.618038	0.576298	0.000370343
C50H11.15	C50H11.15	cyp-33C9	chrV:3091814-3094501	-0.330318	-0.61743	0.292829	0.00130248
F39E9.22	F39E9.22	F39E9.22	chrII:3319642-3320405	-0.530169	-0.613703	0.0369089	0.000697696
ZK1025.3	ZK1025.3	ZK1025.3	chrI:11460779-11463068	-1.7539	-0.612781	0.000607597	0.000370343
W03D8.11	W03D8.11	W03D8.11	chrI:2818765-2820815	-0.123865	-0.612452	0.818119	0.00946903
T05B11.7	T05B11.7	T05B11.7	chrV:7731838-7733495	-0.802808	-0.610447	0.0304272	0.0177755
E02H9.8	E02H9.8	nhr-121	chrIII:2449382-2454949	0.065907	-0.60821	0.865319	0.00186208
C14B4.2	C14B4.2	C14B4.2	chrV:19332724-19349487	-0.391056	-0.608116	0.0765178	0.000370343
Y87G2A.19	Y87G2A.19	Y87G2A.19	chrI:13508813-13514320	0.0527976	-0.607726	0.91979	0.0365467
F13H6.1	F13H6.1	F13H6.1	chrV:6356024-6362106	1.20644	-0.604683	0.000607597	0.000370343
C39E9.3	C39E9.3	col-131	chrIV:13065728-13067288	-0.0890032	-0.603216	0.862712	0.000697696
F38E11.2	F38E11.2	hsp-12.6	chrIV:9446384-9446980	0.712782	-0.599632	0.0462064	0.00849222
Y79H2A.2	Y79H2A.2	Y79H2A.2	chrIII:12028966-12030754	-0.980462	-0.59896	0.000607597	0.000370343
Y25C1A.14	Y25C1A.14	Y25C1A.14	chrII:3093901-3096957	-1.22656	-0.598529	0.000607597	0.00100813
F02H6.5	F02H6.5	sqrd-1	chrIV:14219899-14224440	-1.15415	-0.595753	0.000607597	0.00100813
F31F4.1	F31F4.1	F31F4.1	chrV:684088-686134	0.370174	-0.595021	0.352941	0.0116222
C39D10.11	C39D10.11	C39D10.11	chrX:7903279-7905782	0.0546292	-0.591095	0.890334	0.00432313
R03D7.2	R03D7.2	R03D7.2	chrII:10932787-10935237	-0.627829	-0.591021	0.0137799	0.000697696
Y59A8B.20	Y59A8B.20	lon-8	chrV:17995344-18001370	-0.277508	-0.589744	0.447277	0.000370343
T27A1.4	T27A1.4	lgc-34	chrII:526591-530364	0.136363	-0.589522	0.714802	0.000370343
M176.4	M176.4	M176.4	chrII:9420476-9422199	-0.0911531	-0.588761	0.783982	0.000370343
Y67A10A.6	Y67A10A.6	ssu-2	chrIV:14361262-14368312	-0.205401	-0.588292	0.56947	0.00158039
C27A12.5	C27A12.5	ceh-2	chrI:6046831-6050462	-0.510553	-0.586646	0.1933	0.0317658
M199.4	M199.4	clec-190	chrIV:15124932-15126121	-1.71631	-0.586632	0.000607597	0.000370343
ZK1058.6	ZK1058.6	nit-1	chrIII:3922206-3926118	-0.812028	-0.586486	0.00206419	0.0152779
F18E9.1	F18E9.1	F18E9.1	chrX:8601568-8602272	-0.131214	-0.578877	0.812229	0.0232326
T13G4.4	T13G4.4	T13G4.4	chrX:1188455-1194507	-0.598188	-0.578169	0.087602	0.0219207
F19H8.4	F19H8.4	mltn-9	chrII:14616128-14622589	-0.697404	-0.577756	0.00445595	0.000370343
F17A9.3	F17A9.3	atf-8	chrV:6105347-6107531	-0.714451	-0.577255	0.00621272	0.000370343
F29C12.5	F29C12.5	bath-45	chrII:13123037-13124789	0.0425767	-0.577078	0.915522	0.0196173
F26G1.5	F26G1.5	F26G1.5	chrII:4770537-4771381	1.04605	-0.576525	0.00407696	0.000370343
C09D1.1	C09D1.1	unc-89	chrI:4035743-4090961	-0.267144	-0.57617	0.241431	0.00263524
C32D5.6	C32D5.6	C32D5.6	chrII:6331901-6333987	0.534249	-0.575346	0.035647	0.00130248
ZK896.3	ZK896.3	ZK896.3	chrIV:12883504-12886127	-1.19906	-0.575323	0.000607597	0.0247801
T28F4.4	T28F4.4	T28F4.4	chrI:7486576-7490174	-0.0936037	-0.575231	0.731555	0.000370343
B0047.1	B0047.1	bath-20	chrII:2040270-2041615	0.181033	-0.574202	0.668011	0.0366745
T07H3.1	T07H3.1	bath-47	chrII:1601788-1604618	1.1334	-0.572116	0.000607597	0.00409794
F39D8.3	F39D8.3	F39D8.3	chrX:15421070-15425023	-0.790377	-0.569414	0.300505	0.0204638
T03F7.1	T03F7.1	snf-11	chrV:11305069-11308446	-0.152674	-0.569222	0.595482	0.000370343
C11H1.7	C11H1.7	C11H1.7	chrX:14327617-14330195	-0.612159	-0.568945	0.0629464	0.0134835
ZC47.14	ZC47.14	fbxa-37	chrIII:1285015-1287140	-0.343877	-0.565422	0.224095	0.00478632
F40G9.5	F40G9.5	F40G9.5	chrIII:183344-184908	-0.667987	-0.563172	0.0571219	0.0304111
T25B9.1	T25B9.1	T25B9.1	chrIV:10744780-10750153	-0.414112	-0.562118	0.233319	0.0187956
R09A8.4	R09A8.4	col-182	chrX:12636152-12637056	0.380353	-0.561529	1	0.0108425
Y43F8B.14	Y43F8B.14	Y43F8B.14	chrV:19452182-19455969	-0.699719	-0.561508	0.011253	0.00478632
F28F8.7	F28F8.7	F28F8.7	chrV:15579092-15580846	-0.696182	-0.560609	0.0167532	0.00432313
T09B4.4	T09B4.4	T09B4.4	chrI:6167947-6168643	-0.709803	-0.560222	0.0472798	0.0136471
F56F10.1	F56F10.1	F56F10.1	chrX:872516-875951	0.954766	-0.560186	0.000607597	0.000370343
M6.1	M6.1	ifc-2	chrX:642160-654903	0.5433	-0.559715	0.000607597	0.000370343
F18G5.2	F18G5.2	pes-8	chrX:9251817-9255717	-1.69417	-0.5586	0.000607597	0.0100523
F35B12.4	F35B12.4	F35B12.4	chrV:11609097-11610128	-0.481796	-0.55816	0.147929	0.0134835
F47B8.5	F47B8.5	F47B8.5	chrV:14325800-14327844	-0.708171	-0.557253	0.0851226	0.0150957
F52E4.4	F52E4.4	twk-16	chrX:3081132-3085336	0.298622	-0.556004	0.360704	0.0245195
R03A10.3	R03A10.3	mocs-1	chrX:15435683-15441085	0.0694267	-0.555027	0.850008	0.00906645
ZK1248.2	ZK1248.2	col-74	chrII:5828685-5833232	0.109409	-0.554956	0.950434	0.000697696
F49E11.10	F49E11.10	scl-2	chrIV:13057677-13059092	-0.662024	-0.554552	0.000607597	0.000370343
R90.2	R90.2	ttr-27	chrV:12903551-12904098	-0.493218	-0.552856	0.0580893	0.00478632
F59A7.2	F59A7.2	F59A7.2	chrV:2015828-2016538	0.526514	-0.55238	0.126959	0.00721655
F32A5.5	F32A5.5	aqp-1	chrII:7232852-7238349	0.641144	-0.552069	0.00482276	0.0274107
C12C8.2	C12C8.2	cbl-1	chrI:9327856-9330930	-0.432129	-0.551714	0.124916	0.00546409
F18E2.1	F18E2.1	F18E2.1	chrV:12757625-12759760	0.485361	-0.551435	0.106774	0.00613121
C02E7.7	C02E7.7	C02E7.7	chrV:4918153-4918585	0.00793203	-0.550347	0.990899	0.000370343
ZC101.2	ZC101.2	unc-52	chrII:14647326-14666943	-0.132809	-0.549971	0.511873	0.000370343
T19C3.2	T19C3.2	T19C3.2	chrIII:614706-617447	-0.525193	-0.548657	0.225648	0.00130248
B0281.3	B0281.3	B0281.3	chrII:2307040-2308351	-0.240368	-0.548534	0.513173	0.0158326
C15H9.8	C15H9.8	prx-3	chrX:6110794-6112916	-0.792077	-0.548521	0.000607597	0.00591412
T07F10.4	T07F10.4	bus-19	chrV:12878515-12885962	-0.0415142	-0.546988	0.91383	0.000370343
Y57A10A.14	Y57A10A.14	Y57A10A.14	chrII:12186006-12189270	0.059061	-0.5469	0.894098	0.0187956
F17C8.2	F17C8.2	col-89	chrIII:4748179-4749156	-0.551608	-0.546762	0.120887	0.00967666
M03A1.8	M03A1.8	M03A1.8	chrII:4560396-4562621	-1.14547	-0.54654	0.000607597	0.00699867
H14E04.1	H14E04.1	H14E04.1	chrIII:2402067-2406265	-0.405264	-0.546249	0.109284	0.00130248
T05B4.2	T05B4.2	nhr-57	chrV:4131924-4134945	-0.719918	-0.546218	0.00160564	0.00263524
Y95B8A.10	Y95B8A.10	pde-6	chrI:873480-882713	0.248548	-0.544216	0.315909	0.000370343
F33C8.3	F33C8.3	tsp-8	chrX:14726625-14729482	0.00282879	-0.543541	0.996597	0.00186208
Y40D12A.2	Y40D12A.2	Y40D12A.2	chrIII:6612522-6615134	0.830029	-0.54336	0.000607597	0.000370343
K10G6.4	K10G6.4	K10G6.4	chrII:3972819-3974968	-0.328388	-0.542742	0.358472	0.0192887
K11G9.5	K11G9.5	K11G9.5	chrV:6685807-6688547	-0.386144	-0.541414	0.215265	0.00613121
C52E4.1	C52E4.1	cpr-1	chrV:11975514-11976759	-0.0880901	-0.54115	0.657449	0.000370343
F22E10.3	F22E10.3	pgp-14	chrX:12705623-12813947	0.344744	-0.540755	0.35191	0.0385956
C18H9.5	C18H9.5	C18H9.5	chrII:6692747-6695305	-1.15447	-0.538733	0.000607597	0.0423971
C42D4.1	C42D4.1	C42D4.1	chrIV:7189190-7190331	-0.783556	-0.537667	0.000607597	0.000370343
T23G4.4	T23G4.4	oac-48	chrIV:13673803-13677823	-0.080322	-0.534737	1	0.0202821
C47D12.1	C47D12.1	trr-1	chrII:11661579-11675927	-0.590093	-0.534696	0.000607597	0.000370343
K01B6.1	K01B6.1	fozi-1	chrIII:9286050-9297394	0.19111	-0.534065	0.535312	0.00287985
C48B4.3	C48B4.3	C48B4.3	chrIII:9580642-9582388	-0.614234	-0.532758	0.0720203	0.00764897
K08D12.4	K08D12.4	K08D12.4	chrIV:1707296-1707775	-0.520281	-0.532527	0.392029	0.0295
B0334.1	B0334.1	ttr-18	chrII:11485509-11486774	-1.42996	-0.530015	0.000607597	0.000697696
F54E2.3	F54E2.3	ketn-1	chrV:2781482-2801027	-0.126826	-0.529115	0.48171	0.000370343
F54F7.3	F54F7.3	F54F7.3	chrX:11849389-11850143	-0.535888	-0.527367	0.00112482	0.000370343
F32D8.12	F32D8.12	F32D8.12	chrV:10887872-10891030	-0.516707	-0.526007	0.00160564	0.000370343
F35B12.10	F35B12.10	F35B12.10	chrV:11625969-11629322	0.0593649	-0.524548	0.872473	0.00213209
R02E4.3	R02E4.3	R02E4.3	chrX:4101701-4102125	-0.418555	-0.522948	0.361051	0.00158039
F23H12.4	F23H12.4	sqt-3	chrV:12352993-12354314	-0.423437	-0.519498	0.00482276	0.000370343
W09G12.10	W09G12.10	W09G12.10	chrIV:1219332-1221206	-0.705102	-0.51922	0.197948	0.0383216
W04G3.6	W04G3.6	sulp-7	chrX:11080677-11087474	-0.317132	-0.516905	0.334316	0.0239006
F14D2.8	F14D2.8	F14D2.8	chrII:3347573-3349870	-0.536843	-0.515311	0.0599416	0.0140168
F35E12.10	F35E12.10	F35E12.10	chrV:13745702-13748787	-0.612626	-0.515166	0.000607597	0.000370343
F21E9.2	F21E9.2	F21E9.2	chrX:1328156-1329947	0.793136	-0.513674	0.0954215	0.0341384
ZK617.1	ZK617.1	unc-22	chrIV:11970533-12011007	-0.000919642	-0.512121	0.997876	0.00158039
T25C8.2	T25C8.2	act-5	chrIII:13604338-13606068	0.0218119	-0.510128	0.570071	0.0452286
F42C5.7	F42C5.7	grl-4	chrIV:7309834-7310760	0.296863	-0.510053	0.44904	0.00432313
F10F2.3	F10F2.3	lips-3	chrIII:4616525-4643305	-0.534274	-0.507492	0.659928	0.00742083
K11G9.1	K11G9.1	K11G9.1	chrV:6676798-6679072	0.102788	-0.505932	0.790681	0.0296656
B0222.3	B0222.3	pitr-3	chrV:9138949-9141397	-0.468518	-0.505348	0.0430988	0.00213209
Y11D7A.5	Y11D7A.5	Y11D7A.5	chrIV:9244510-9245523	-0.623093	-0.505026	0.1635	0.0110312
K07D8.1	K07D8.1	mup-4	chrIII:7479680-7489075	0.291452	-0.502382	0.103041	0.000370343
K07H8.10	K07H8.10	K07H8.10	chrIV:8286585-8289531	-0.502507	-0.50159	0.00112482	0.000370343
K04H4.6	K04H4.6	crn-6	chrIII:9367242-9370386	-0.0597104	-0.498004	0.860141	0.00656756
C07A9.11	C07A9.11	ncx-7	chrIII:9715882-9720291	1.27482	-0.497399	0.000607597	0.0114142
ZC434.3	ZC434.3	ZC434.3	chrI:10333549-10335739	-0.177847	-0.491684	0.658627	0.0110312
R11H6.1	R11H6.1	pes-9	chrV:14595267-14597067	-0.372753	-0.490514	0.0153887	0.000370343
ZC449.1	ZC449.1	ZC449.1	chrX:5024419-5028138	-0.521222	-0.490473	0.113857	0.00263524
F41B4.2	F41B4.2	F41B4.2	chrX:6831251-6835266	-0.440614	-0.490018	0.108321	0.00785876
T22A3.2	T22A3.2	hsp-12.1	chrI:10581587-10582611	-0.611663	-0.489979	0.00855524	0.000697696
F36G9.11	F36G9.11	clec-232	chrV:15976151-15977569	0.57258	-0.489357	0.0837661	0.0485854
F26F12.4	F26F12.4	F26F12.4	chrV:5866133-5867952	-0.25181	-0.488633	0.526721	0.00287985
T06D8.1	T06D8.1	srap-1	chrII:11203821-11220642	-0.992558	-0.486793	0.000607597	0.000370343
C44H9.7	C44H9.7	C44H9.7	chrV:12853014-12854839	-1.29887	-0.485971	0.000607597	0.0110312
ZC455.10	ZC455.10	fkb-4	chrV:12785152-12787104	-0.334025	-0.485947	0.289865	0.00785876
ZK813.6	ZK813.6	ZK813.6	chrX:3424815-3427337	-0.546499	-0.485537	0.211403	0.0493028
K08F8.2	K08F8.2	atf-2	chrII:8751985-8753939	-0.709566	-0.485177	0.000607597	0.000370343
C52B11.5	C52B11.5	C52B11.5	chrX:1272821-1275410	0.370835	-0.481615	0.150985	0.00500825
C07F11.1	C07F11.1	tol-1	chrI:443998-461607	-0.446751	-0.480638	0.005875	0.000370343
Y43H11AL.3	Y43H11AL.3	pqn-85	chrII:240716-255182	-0.444142	-0.48007	0.00247328	0.000370343
Y70C5C.6	Y70C5C.6	nhr-112	chrV:16722060-16723844	0.272543	-0.479997	0.311986	0.00887899
K10H10.3	K10H10.3	dhs-8	chrII:14498025-14499686	-0.684696	-0.477298	0.000607597	0.00432313
T12D8.5	T12D8.5	T12D8.5	chrIII:13625969-13626531	-1.21406	-0.47604	0.000607597	0.0110312
Y54G2A.3	Y54G2A.3	Y54G2A.3	chrIV:3012604-3014441	0.49943	-0.475435	0.00247328	0.000370343
F31E3.2	F31E3.2	F31E3.2	chrIII:6974342-6978025	0.441153	-0.472921	0.239028	0.0458585
Y46D2A.1	Y46D2A.1	Y46D2A.1	chrII:3324020-3326431	-0.16391	-0.472222	0.657478	0.0330267
F40E10.5	F40E10.5	F40E10.5	chrX:14701790-14703684	-0.343804	-0.47061	0.439601	0.00130248
C30G12.2	C30G12.2	C30G12.2	chrII:7290372-7291943	-1.14863	-0.467733	0.000607597	0.00887899
C18A11.7	C18A11.7	dim-1	chrX:8050469-8058220	-0.279214	-0.465779	0.0919329	0.00100813
F02D10.5	F02D10.5	flr-1	chrX:13452669-13456542	0.291881	-0.464157	0.374429	0.0398901
F17C11.11	F17C11.11	F17C11.11	chrV:10937632-10938840	-0.281934	-0.463969	0.0720203	0.000370343
C05C12.3	C05C12.3	gtl-1	chrIV:11248901-11259465	0.94714	-0.463095	0.000607597	0.000370343
C28C12.4	C28C12.4	C28C12.4	chrIV:8487496-8488423	-0.755761	-0.461826	0.00370528	0.0194534
W01A11.4	W01A11.4	lec-10	chrV:6488198-6489050	0.0383896	-0.461079	0.846401	0.000370343
R57.1	R57.1	R57.1	chrX:301831-308296	-0.286943	-0.460322	0.221232	0.00158039
ZK675.4	ZK675.4	ZK675.4	chrII:7911322-7912115	-0.32065	-0.459319	0.459946	0.00362706
F59A1.10	F59A1.10	dgat-2	chrV:17660303-17666039	-0.29359	-0.457011	0.103501	0.00238501
F25H5.8	F25H5.8	F25H5.8	chrI:9177557-9178779	-0.289256	-0.456984	0.123729	0.00100813
B0310.5	B0310.5	ugt-46	chrX:525927-530176	0.663971	-0.454582	0.0132402	0.00984774
Y51A2D.13	Y51A2D.13	Y51A2D.13	chrV:18573054-18579784	0.73607	-0.454278	0.000607597	0.000370343
T28H10.3	T28H10.3	T28H10.3	chrV:12513020-12517205	-0.405028	-0.454262	0.00790631	0.000370343
C25F6.3	C25F6.3	dpyd-1	chrX:5467869-5472683	-0.0604083	-0.453347	0.783982	0.000697696
F35C5.9	F35C5.9	clec-66	chrII:12904399-12906607	1.60158	-0.451374	0.000607597	0.00100813
F20B4.6	F20B4.6	cgt-2	chrX:17695231-17701744	0.342653	-0.449898	0.318966	0.0485854
F35C8.3	F35C8.3	jkk-1	chrX:5368467-5372059	-0.153267	-0.448503	0.683208	0.0390349
F55E10.7	F55E10.7	npr-28	chrX:8348536-8351059	-0.357114	-0.447975	0.246963	0.0239006
F42E11.4	F42E11.4	tni-1	chrX:11375879-11377470	-0.541044	-0.447883	0.00331653	0.00130248
B0024.4	B0024.4	B0024.4	chrV:10297398-10298982	-0.904823	-0.447691	0.000607597	0.000370343
C42D4.13	C42D4.13	C42D4.13	chrIV:7187237-7188111	-0.122201	-0.447334	0.823372	0.0237343
C26B9.3	C26B9.3	C26B9.3	chrX:5338272-5340181	-0.622641	-0.446998	0.00518676	0.000697696
F15B9.8	F15B9.8	F15B9.8	chrV:12988531-12992186	-0.655593	-0.444248	0.000607597	0.000370343
Y65B4BR.3	Y65B4BR.3	ptr-21	chrI:550707-556638	-0.525457	-0.444091	0.00112482	0.000697696
F14B8.5	F14B8.5	F14B8.5	chrX:6924791-6928704	-0.599285	-0.443492	0.000607597	0.00130248
T06C12.10	T06C12.10	cgt-1	chrV:15886723-15888853	-0.929189	-0.44322	0.00160564	0.0246593
K08E3.1	K08E3.1	tyr-2	chrIII:13744221-13747287	-0.944761	-0.440834	0.000607597	0.00906645
Y15E3A.5	Y15E3A.5	Y15E3A.5	chrX:15343097-15344147	-0.375732	-0.437605	0.0481102	0.00130248
F28B4.3	F28B4.3	F28B4.3	chrX:3227488-3235408	1.05667	-0.437529	0.000607597	0.00100813
T02D1.8	T02D1.8	T02D1.8	chrIV:17386791-17387499	0.387982	-0.43491	0.192849	0.0252987
K08F4.7	K08F4.7	gst-4	chrIV:10142161-10143101	-0.241088	-0.433461	0.424527	0.0392976
ZK682.5	ZK682.5	lron-2	chrV:9284146-9287560	0.894139	-0.432546	0.00247328	0.00263524
C14A4.9	C14A4.9	C14A4.9	chrII:10599329-10602276	-0.619787	-0.431687	0.141187	0.00409794
F56D1.6	F56D1.6	cex-1	chrII:5447678-5448440	-0.592189	-0.430797	0.00247328	0.00984774
K11C4.3	K11C4.3	unc-70	chrV:6881343-6891403	-0.498259	-0.430396	0.000607597	0.000370343
F20D6.8	F20D6.8	F20D6.8	chrV:8161988-8168269	0.0479268	-0.429629	0.925056	0.0408384
Y87G2A.5	Y87G2A.5	vars-2	chrI:13548073-13559361	-0.43563	-0.424527	0.00247328	0.000370343
E01G6.2	E01G6.2	E01G6.2	chrX:12256643-12258971	-0.239586	-0.423816	0.452243	0.0186331
F15E6.6	F15E6.6	F15E6.6	chrIV:4278870-4284120	0.330249	-0.422314	0.192745	0.00984774
K11D12.3	K11D12.3	srr-4	chrV:5019223-5022369	-0.435057	-0.420073	0.0236891	0.00287985
F23B2.11	F23B2.11	pcp-3	chrIV:9155078-9159019	0.665133	-0.416739	0.000607597	0.00238501
C10C5.4	C10C5.4	C10C5.4	chrIV:9378602-9380450	-1.22409	-0.415022	0.000607597	0.00409794
C25H3.11	C25H3.11	C25H3.11	chrII:5684478-5689030	-0.487957	-0.413646	0.0137799	0.00656756
F53B1.4	F53B1.4	F53B1.4	chrX:2108981-2113084	-0.239663	-0.41276	0.851967	0.00829303
F58G1.4	F58G1.4	dct-18	chrII:12930616-12933524	0.223465	-0.412641	0.191007	0.000697696
ZK377.1	ZK377.1	wrt-6	chrX:3480250-3483661	-0.275127	-0.412595	0.442482	0.00721655
T26H2.9	T26H2.9	nhr-79	chrV:19207683-19211888	-0.268233	-0.410868	0.372611	0.0269992
F21D12.1	F21D12.1	nhr-21	chrII:7339228-7349476	-0.295581	-0.405271	0.196219	0.00808921
Y37A1B.7	Y37A1B.7	Y37A1B.7	chrIV:14042592-14043780	-0.724529	-0.40349	0.0234537	0.00409794
C01B10.10	C01B10.10	C01B10.10	chrIV:6623689-6627992	-0.0252981	-0.401934	0.947981	0.0398901
Y48E1B.10	Y48E1B.10	gst-20	chrII:13608184-13609780	-0.355365	-0.399605	0.0796869	0.0102556
T06E4.3	T06E4.3	atl-1	chrV:9634860-9645502	-0.261832	-0.396785	0.189537	0.00721655
D2007.1	D2007.1	D2007.1	chrIII:8155457-8155942	0.194666	-0.396456	0.523434	0.034397
C04G6.1	C04G6.1	mpk-2	chrII:5104117-5108901	0.244412	-0.395951	0.480363	0.0385956
ZK1151.1	ZK1151.1	vab-10	chrI:11744171-11792118	0.0429776	-0.391607	0.846356	0.00946903
H10E21.3	H10E21.3	nhr-80	chrIII:12165-14801	-0.0621725	-0.39142	0.840678	0.0189524
F54D8.1	F54D8.1	dpy-17	chrIII:5107327-5108589	-0.325506	-0.390061	0.0465612	0.00523852
T23B12.11	T23B12.11	T23B12.11	chrV:8455395-8457606	-0.127632	-0.388571	0.713179	0.04299
K07A1.6	K07A1.6	K07A1.6	chrI:9591979-9593102	-0.816903	-0.38774	0.000607597	0.00887899
C49C3.4	C49C3.4	C49C3.4	chrIV:17320794-17328663	0.917491	-0.386802	0.000607597	0.00238501
F09E8.3	F09E8.3	msh-5	chrIV:13155227-13164052	-0.345037	-0.386504	0.0420506	0.00287985
T25F10.6	T25F10.6	T25F10.6	chrV:6765559-6768788	-0.356854	-0.386002	0.0151204	0.00213209
C55B7.1	C55B7.1	glh-2	chrI:6514020-6517507	-0.447313	-0.385885	0.00160564	0.00158039
C14F11.6	C14F11.6	C14F11.6	chrX:6238020-6239087	-0.545176	-0.385782	0.00725845	0.00591412
F35B12.7	F35B12.7	nlp-24	chrV:11616282-11618266	0.248322	-0.384045	0.307786	0.0240666
K09E4.6	K09E4.6	cpg-7	chrII:14104772-14110651	-1.28074	-0.383749	0.000607597	0.0255971
T17H7.4	T17H7.4	pat-12	chrIII:727211-752426	-0.0736744	-0.383512	0.727375	0.00362706
H27M09.4	H27M09.4	dpy-14	chrI:6843594-6845136	-0.408318	-0.382236	0.0109734	0.00984774
W06F12.2	W06F12.2	W06F12.2	chrIII:13726639-13731679	-0.516523	-0.381976	0.00112482	0.00158039
B0416.6	B0416.6	gly-13	chrX:9293665-9296622	-0.323838	-0.380732	0.144617	0.022246
C53B4.8	C53B4.8	mltn-12	chrIV:8993085-9000773	-0.737418	-0.379652	0.00790631	0.0496646
C05A9.1	C05A9.1	pgp-5	chrX:10854319-10859293	0.289652	-0.379025	0.112974	0.00613121
JC8.14	JC8.14	ttr-45	chrIV:13254224-13255334	-0.996268	-0.378495	0.000607597	0.00238501
B0365.9	B0365.9	B0365.9	chrV:13131925-13133535	-0.612791	-0.37583	0.04325	0.0499432
F23A7.8	F23A7.8	F23A7.8	chrX:16213372-16213599	-0.671307	-0.369438	0.000607597	0.00478632
ZK1320.1	ZK1320.1	gstk-1	chrII:9656748-9657721	-0.201461	-0.368355	0.312586	0.0134835
C33B4.3	C33B4.3	shn-1	chrII:11384584-11390862	-0.487806	-0.367011	0.00331653	0.00362706
C13B4.1	C13B4.1	C13B4.1	chrII:14470371-14479626	-0.304965	-0.365632	0.0692381	0.00591412
T24B8.7	T24B8.7	T24B8.7	chrII:9042775-9053664	-0.36737	-0.365605	0.0115012	0.00287985
Y67A6A.2	Y67A6A.2	nhr-62	chrI:9839597-9844810	-0.395987	-0.363007	0.127954	0.0335854
ZK1290.12	ZK1290.12	wrt-1	chrII:7531154-7533247	-0.662295	-0.362353	0.00160564	0.00523852
F35A5.1	F35A5.1	F35A5.1	chrX:3807465-3816434	0.130722	-0.358156	0.575206	0.00967666
W02D9.6	W02D9.6	W02D9.6	chrI:12560259-12560709	-0.320617	-0.357609	0.0734894	0.0100523
C06A8.1	C06A8.1	mthf-1	chrII:7772463-7777832	-0.359391	-0.357236	0.0169505	0.00523852
B0348.2	B0348.2	B0348.2	chrV:45462-46923	1.06055	-0.35431	0.000607597	0.0494271
T12D8.1	T12D8.1	set-16	chrIII:13643917-13656785	-0.42423	-0.353341	0.00290399	0.00432313
Y67D8C.5	Y67D8C.5	eel-1	chrIV:3032765-3050102	-0.545455	-0.35202	0.000607597	0.00613121
F09F9.2	F09F9.2	F09F9.2	chrX:4110432-4111595	-0.609646	-0.350443	0.0693738	0.0116222
C07A12.3	C07A12.3	nhr-35	chrX:4532690-4537534	0.0151654	-0.340561	0.960691	0.0385956
R03D7.1	R03D7.1	metr-1	chrII:10926560-10931077	-0.377857	-0.339418	0.0100936	0.00849222
T05D4.4	T05D4.4	osm-7	chrIII:13576185-13580663	-0.311731	-0.33926	0.18451	0.0207835
T12G3.2	T12G3.2	T12G3.2	chrIV:12038986-12046910	-0.425007	-0.331201	0.00518676	0.0131262
Y11D7A.9	Y11D7A.9	Y11D7A.9	chrIV:9254259-9256099	-0.811943	-0.330886	0.03435	0.0428373
K02B7.3	K02B7.3	K02B7.3	chrII:14694236-14695299	-1.19074	-0.320922	0.000607597	0.0252987
Y62H9A.3	Y62H9A.3	Y62H9A.3	chrX:11879109-11879971	-1.03269	-0.320586	0.000607597	0.0149005
R12B2.5	R12B2.5	mdt-15	chrIII:5829677-5833745	-0.329158	-0.317782	0.0328875	0.0117785
T04D1.4	T04D1.4	chd-7	chrI:4685867-4698575	-0.541137	-0.315996	0.000607597	0.0152779
F46E10.2	F46E10.2	F46E10.2	chrV:6520432-6521086	-0.422246	-0.315922	0.0217166	0.0325472
F54B3.3	F54B3.3	atad-3	chrII:10248990-10251171	-0.493442	-0.309922	0.000607597	0.0206187
C26H9A.2	C26H9A.2	C26H9A.2	chrIV:12653488-12674881	-0.251157	-0.308988	0.144193	0.016549
Y110A2AL.4	Y110A2AL.4	Y110A2AL.4	chrII:2839303-2840386	-0.296941	-0.308583	0.196085	0.0265442
C15C7.5	C15C7.5	C15C7.5	chrX:3151144-3152463	-0.41137	-0.307913	0.00518676	0.0177755
F54B3.1	F54B3.1	F54B3.1	chrII:10251265-10270044	-0.490847	-0.307351	0.000607597	0.0149005
F54E2.1	F54E2.1	F54E2.1	chrV:2810426-2811985	0.0122331	-0.307205	0.957399	0.0263788
Y47D7A.5	Y47D7A.5	grl-5	chrV:4412746-4414626	-0.489618	-0.306067	0.237094	0.0398901
B0035.12	B0035.12	B0035.12	chrIV:11329465-11332944	-0.275505	-0.305569	0.0808254	0.0194534
F53A3.4	F53A3.4	pqn-41	chrIII:1905966-1943628	-0.347988	-0.305169	0.0259343	0.0176085
C49F5.1	C49F5.1	sams-1	chrX:11965961-11969784	0.163331	-0.301509	0.409152	0.0334501
Y57A10A.1	Y57A10A.1	Y57A10A.1	chrII:12133534-12147134	-0.243786	-0.300662	0.238532	0.0445541
F54G8.3	F54G8.3	ina-1	chrIII:9168039-9172806	-0.733257	-0.295693	0.000607597	0.0260534
C18B2.5	C18B2.5	C18B2.5	chrX:3606681-3611094	0.499768	-0.292916	0.000607597	0.0304111
M03A1.7	M03A1.7	dao-2	chrII:4562852-4563546	-0.540929	-0.289781	0.000607597	0.0444129
F20C5.6	F20C5.6	F20C5.6	chrIV:8771710-8773195	-0.362729	-0.289683	0.0449555	0.0467683
T02E9.2	T02E9.2	grl-7	chrV:11344816-11347014	-0.449931	-0.287941	0.182314	0.0352759
F43E2.4	F43E2.4	haf-2	chrII:7353577-7356426	-0.635632	-0.285957	0.000607597	0.0307385
C02E7.6	C02E7.6	C02E7.6	chrV:4919206-4919581	-0.323555	-0.285664	0.235671	0.0307385
Y75B8A.20	Y75B8A.20	grl-15	chrIII:12232631-12235711	-0.21731	-0.283705	0.571862	0.0458585
Y111B2A.22	Y111B2A.22	ssl-1	chrIII:12714565-12743929	-0.343014	-0.282907	0.0304272	0.0450689
F26A3.3	F26A3.3	ego-1	chrI:7650417-7656336	-0.283922	-0.275045	0.0743711	0.0362736
K12H4.8	K12H4.8	dcr-1	chrIII:8071915-8080274	-0.340065	-0.273806	0.0229608	0.0348337
ZK455.1	ZK455.1	aco-1	chrX:11339871-11343568	-0.0250634	-0.267929	0.791537	0.0450689
ZC247.1	ZC247.1	ZC247.1	chrI:10264309-10279234	-0.479118	-0.265397	0.00247328	0.0374424
C02E11.1	C02E11.1	nra-4	chrV:1042691-1048582	-0.22206	0.258007	0.0562691	0.0438649
T13F2.1	T13F2.1	fat-4	chrIV:9799426-9802231	0.0938085	0.261283	0.610828	0.0496646
C32E8.8	C32E8.8	ptr-2	chrI:3789305-3792797	-0.0908222	0.261455	0.624068	0.0454989
W03D2.4	W03D2.4	pcn-1	chrIV:4047928-4049450	-0.306746	0.262394	0.235585	0.00656756
F39H11.5	F39H11.5	pbs-7	chrI:8695202-8696376	-0.314521	0.264812	0.0383571	0.0411393
T06D8.8	T06D8.8	rpn-9	chrII:11237444-11239092	-0.264092	0.265018	0.0963136	0.046906
T07A9.6	T07A9.6	daf-18	chrIV:419986-425173	0.0279063	0.266248	0.894098	0.0484805
F14H3.6	F14H3.6	F14H3.6	chrV:16057321-16058892	-0.0887305	0.269578	0.626851	0.0398901
F44F4.2	F44F4.2	egg-3	chrII:10880927-10884462	-0.062051	0.271364	0.741597	0.0458585
F40F4.6	F40F4.6	F40F4.6	chrX:3235767-3243624	1.40827	0.271786	0.000607597	0.0423971
Y38C1AA.2	Y38C1AA.2	csn-3	chrIV:194744-202585	-0.156422	0.27238	0.369288	0.0412759
F54D1.6	F54D1.6	F54D1.6	chrIV:11287810-11294913	-0.0678482	0.273329	0.722992	0.0385956
F35G12.4	F35G12.4	F35G12.4	chrIII:4578854-4581696	-0.114825	0.275282	0.551949	0.0473581
C10G11.5	C10G11.5	pnk-1	chrI:6294895-6297636	-0.00441854	0.275609	0.982991	0.0450689
ZK524.4	ZK524.4	ZK524.4	chrI:7460853-7466424	-0.000743393	0.275617	0.997224	0.04299
K07C11.2	K07C11.2	air-1	chrV:8221409-8223587	-0.207553	0.275957	0.206386	0.0365467
F33D4.2	F33D4.2	itr-1	chrIV:7675173-7696923	0.753526	0.276825	0.000607597	0.0313025
ZC395.8	ZC395.8	ztf-8	chrIII:5267808-5273474	-0.0419747	0.277236	0.846401	0.0449478
K04G2.6	K04G2.6	vacl-14	chrI:8040796-8043280	-0.164287	0.278045	0.372118	0.0467683
C36B1.11	C36B1.11	C36B1.11	chrI:8755842-8757605	-0.172014	0.278079	0.315406	0.0362736
K11H3.3	K11H3.3	K11H3.3	chrIII:9851853-9853822	0.0121946	0.279119	0.955182	0.0338392
Y73B6BL.38	Y73B6BL.38	puf-11	chrIV:6421591-6423500	-0.182247	0.279849	0.283141	0.0380379
Y38A8.2	Y38A8.2	pbs-3	chrII:4953579-4955431	-0.256277	0.280487	0.111888	0.0394548
R06F6.5	R06F6.5	npp-19	chrII:10796585-10798481	-0.120856	0.280732	0.509382	0.038463
T05C12.6	T05C12.6	mig-5	chrII:8182320-8185023	-0.107427	0.280772	0.570873	0.0357156
F53A2.5	F53A2.5	dro-1	chrIII:13342683-13343337	0.0427178	0.282482	0.842648	0.0485854
C37C3.9	C37C3.9	C37C3.9	chrV:7852291-7853902	-0.161318	0.282917	0.361109	0.0371392
C38D4.4	C38D4.4	C38D4.4	chrIII:4793083-4795423	0.0321952	0.28441	0.881425	0.0338392
F21D5.2	F21D5.2	otub-3	chrIV:8728138-8730519	-0.113143	0.286087	0.531301	0.0272807
Y76A2A.2	Y76A2A.2	cua-1	chrIII:13439727-13455307	0.0934601	0.287093	0.625909	0.0299748
C27A12.3	C27A12.3	tag-146	chrI:6038405-6041265	-0.0391944	0.287299	0.855994	0.0412759
C36B1.4	C36B1.4	pas-4	chrI:8727213-8728534	-0.33599	0.28752	0.0227216	0.0272807
Y39G10AR.13	Y39G10AR.13	icp-1	chrI:2304469-2306816	-0.0496744	0.287692	0.804166	0.0300969
Y76B12C.6	Y76B12C.6	Y76B12C.6	chrIV:1981405-1991720	-0.0832364	0.289564	0.697005	0.0456582
T01C3.3	T01C3.3	T01C3.3	chrV:14991705-14992677	-0.0935288	0.29068	0.617603	0.0282474
F55A8.2	F55A8.2	egl-4	chrIV:1847967-1880591	0.258133	0.29093	0.107886	0.0271369
ZK1320.12	ZK1320.12	taf-8	chrII:9669323-9671499	-0.182867	0.291977	0.321115	0.0437512
C36B1.12	C36B1.12	imp-1	chrI:8752235-8755678	-0.0561245	0.292239	0.768705	0.0254357
F25D1.1	F25D1.1	ppm-1	chrV:10532896-10536235	-0.029317	0.292436	0.70265	0.0160248
C09G9.2	C09G9.2	npp-23	chrIV:8868036-8869681	-0.117215	0.292693	0.535842	0.0348337
Y17G7B.5	Y17G7B.5	mcm-2	chrII:12001509-12006625	-0.0856768	0.292768	0.642876	0.0247801
ZK856.12	ZK856.12	hpo-40	chrV:10212948-10216711	0.0909515	0.292856	0.63364	0.0283882
ZK721.2	ZK721.2	unc-27	chrX:8789453-8790621	-0.442307	0.293092	0.00331653	0.0240666
F37A4.9	F37A4.9	bath-41	chrIII:6718695-6722260	-0.11588	0.29348	0.528877	0.0357156
F08B1.1	F08B1.1	vhp-1	chrII:5323006-5340818	0.208134	0.293612	0.260764	0.0490224
K07A12.2	K07A12.2	egg-6	chrI:8676662-8681334	-0.0150776	0.293618	0.942035	0.022592
T12D8.8	T12D8.8	hip-1	chrIII:13608071-13622489	-0.173373	0.29627	0.33816	0.0365467
F26D10.10	F26D10.10	gln-5	chrIV:17272230-17273652	-0.0293311	0.296828	0.888332	0.0230819
F59A2.1	F59A2.1	npp-9	chrIII:3397742-3404479	0.0184192	0.296956	0.937325	0.0462652
ZK909.3	ZK909.3	ZK909.3	chrI:14953487-14955611	0.856309	0.297283	0.000607597	0.0394548
C03A3.2	C03A3.2	C03A3.2	chrX:11262845-11266312	-0.0770095	0.297375	0.723647	0.0351367
R11F4.1	R11F4.1	R11F4.1	chrII:4091836-4094348	-0.000758755	0.297744	0.997478	0.025906
C05D11.2	C05D11.2	vps-16	chrIII:6433236-6436500	-0.043047	0.298528	0.838457	0.0283882
Y71F9B.3	Y71F9B.3	yop-1	chrI:2730001-2731454	-0.0270415	0.298898	0.898065	0.0202821
F32D1.10	F32D1.10	mcm-7	chrV:4347163-4361552	-0.0578237	0.299626	0.776645	0.000370343
R04F11.3	R04F11.3	R04F11.3	chrV:12314999-12317182	-0.177902	0.299723	0.294559	0.0227615
D2085.1	D2085.1	pyr-1	chrII:8651106-8658816	-0.141625	0.299903	0.422707	0.0187956
C53B7.3	C53B7.3	C53B7.3	chrX:6844669-6845976	0.128817	0.300053	0.481772	0.0212635
C27F2.10	C27F2.10	C27F2.10	chrIII:4985015-4986931	-0.018033	0.301011	0.938874	0.0274107
Y32H12A.2	Y32H12A.2	Y32H12A.2	chrIII:5346132-5349493	-0.141748	0.301059	0.452541	0.0331477
F53G2.7	F53G2.7	mnat-1	chrII:2473523-2479090	-0.293438	0.301856	0.0780578	0.0265442
K04C2.4	K04C2.4	brd-1	chrIII:6885201-6889523	-0.0428358	0.302128	0.857882	0.0461364
F07A11.4	F07A11.4	F07A11.4	chrII:11603955-11611532	0.590835	0.302868	0.000607597	0.0268545
C08B11.1	C08B11.1	zyg-11	chrII:8017570-8020759	0.186587	0.303932	0.266878	0.0212635
F20H11.3	F20H11.3	mdh-2	chrIII:6606249-6608113	-0.0569088	0.303977	0.767302	0.0214313
F08F8.4	F08F8.4	F08F8.4	chrIII:7357661-7359071	-0.207503	0.304466	0.274083	0.0465123
Y119D3B.21	Y119D3B.21	Y119D3B.21	chrIII:1214951-1215287	0.295354	0.305282	0.0614563	0.0207835
M7.2	M7.2	klc-1	chrIV:11083734-11086053	-0.175788	0.305576	0.30471	0.0254357
F26E4.8	F26E4.8	tba-1	chrI:9785777-9787624	-0.0853867	0.306097	0.672019	0.0242262
B0285.9	B0285.9	ckb-2	chrIII:4367831-4370160	-0.0457183	0.306264	0.840678	0.0426938
C14B9.4	C14B9.4	plk-1	chrIII:8101346-8104076	-0.197655	0.308712	0.229518	0.0162164
F52E1.10	F52E1.10	vha-18	chrV:8411775-8413489	-0.0072674	0.308728	0.972399	0.0211383
D1054.3	D1054.3	D1054.3	chrV:10771448-10776578	-0.105827	0.309002	0.584637	0.0311548
C34C12.2	C34C12.2	C34C12.2	chrIII:3456476-3460104	0.0295713	0.31055	0.894708	0.0237343
F41G3.6	F41G3.6	F41G3.6	chrII:6742911-6744265	-0.0966081	0.312249	0.619415	0.0212635
C06A8.4	C06A8.4	skr-17	chrII:7783816-7784647	-0.158067	0.313184	0.414468	0.029369
Y42H9B.3	Y42H9B.3	Y42H9B.3	chrIV:8011029-8012432	-0.130215	0.313814	0.473739	0.0182863
ZC404.8	ZC404.8	spn-4	chrV:6780636-6784922	-0.129634	0.314667	0.472549	0.0201467
K07A1.8	K07A1.8	ile-1	chrI:9605930-9611598	-0.0438605	0.314749	0.836318	0.0179465
F10G7.4	F10G7.4	scc-1	chrII:4698720-4700994	0.00986113	0.315145	0.965759	0.0192887
C47B2.3	C47B2.3	tba-2	chrI:12964678-12966876	-0.153882	0.315464	0.492692	0.0298168
C09G9.6	C09G9.6	oma-1	chrIV:8888972-8890856	-0.118743	0.316142	0.509811	0.016549
F56C9.10	F56C9.10	F56C9.10	chrIII:7329719-7335128	0.0646513	0.317817	0.736622	0.0133223
F57C9.4	F57C9.4	glo-2	chrI:4830132-4835871	0.110961	0.319106	0.562731	0.0216096
ZC404.3	ZC404.3	spe-39	chrV:6785456-6787867	-0.215142	0.319494	0.237227	0.0232326
C36F7.2	C36F7.2	swah-1	chrI:9544747-9558096	-0.142629	0.320119	0.505759	0.0308656
Y87G2A.8	Y87G2A.8	gpi-1	chrI:13576247-13581592	0.0458025	0.320166	0.818538	0.0108425
T25E12.5	T25E12.5	gyg-2	chrV:16745106-16746262	-0.148378	0.320187	0.391377	0.0138286
C50B6.2	C50B6.2	nasp-2	chrV:13310183-13312266	-0.125493	0.320233	0.564674	0.0272807
B0273.2	B0273.2	puf-7	chrIV:5486684-5490331	0.0535881	0.320613	0.791441	0.0142003
R03G5.1	R03G5.1	eef-1A.2	chrX:7823651-7825769	0.264726	0.321022	0.112409	0.0217489
C50F2.2	C50F2.2	C50F2.2	chrI:3881827-3891518	-0.229421	0.32116	0.211797	0.0311548
Y55B1AR.1	Y55B1AR.1	lec-6	chrIII:599508-600609	0.34094	0.322433	0.0400757	0.0252987
F26E4.10	F26E4.10	drsh-1	chrI:9780348-9785722	0.0217651	0.322785	0.930485	0.0397511
Y45F10C.3	Y45F10C.3	fbxa-215	chrIV:13665343-13666911	-0.124711	0.323644	0.473323	0.00984774
T23F11.1	T23F11.1	ppm-2	chrIII:4650393-4653926	0.354744	0.323694	0.158353	0.00238501
F40F9.6	F40F9.6	aagr-3	chrV:9725971-9729510	-0.0663096	0.323974	0.73301	0.0110312
Y39G10AR.14	Y39G10AR.14	mcm-4	chrI:2316306-2321847	-0.0539565	0.324072	0.797856	0.0216096
F11A3.1	F11A3.1	acs-14	chrV:9508096-9510719	-0.288958	0.32409	0.0729963	0.0134835
T24H10.7	T24H10.7	jun-1	chrII:9113218-9132213	0.0525514	0.324552	0.819568	0.0243913
C15F1.6	C15F1.6	art-1	chrII:6970667-6972237	0.0108875	0.324564	0.962142	0.0158326
T24A11.1	T24A11.1	mtm-3	chrIII:3789981-3800465	0.122316	0.325079	0.497244	0.0138286
Y62E10A.11	Y62E10A.11	mdt-9	chrIV:13386293-13387361	-0.210535	0.325094	0.266843	0.0269992
F56B6.4	F56B6.4	gyg-1	chrX:3537638-3540940	0.106785	0.326107	0.604578	0.016905
F08F3.6	F08F3.6	F08F3.6	chrV:5418039-5420039	-0.0966303	0.326406	0.614551	0.0147411
F49C12.8	F49C12.8	rpn-7	chrIV:9316630-9319286	-0.288248	0.326516	0.0666199	0.0114142
F21D5.1	F21D5.1	F21D5.1	chrIV:8725719-8728061	-0.127919	0.326603	0.461804	0.00967666
F23F12.6	F23F12.6	rpt-3	chrIII:6489792-6491284	-0.300607	0.3269	0.0533604	0.00984774
F57B10.7	F57B10.7	tre-1	chrI:6554728-6558593	0.0853565	0.327789	0.651523	0.0114142
Y105E8A.14	Y105E8A.14	Y105E8A.14	chrI:14466241-14468211	-0.25655	0.328092	0.177104	0.0300969
R05G6.7	R05G6.7	R05G6.7	chrIV:7503619-7507897	-0.102478	0.328124	0.599633	0.0172628
F35C11.5	F35C11.5	F35C11.5	chrII:8252134-8255322	-0.0448759	0.328497	0.823135	0.0104515
Y45F10A.2	Y45F10A.2	puf-3	chrIV:13506078-13521872	-0.109087	0.3292	0.791093	0.029369
Y39A3CL.6	Y39A3CL.6	pvf-1	chrIII:1821149-1824114	-0.156122	0.330591	0.452807	0.0323945
C41G11.1	C41G11.1	C41G11.1	chrX:5714278-5720268	0.362255	0.330994	0.0858168	0.0493028
F38A5.3	F38A5.3	lec-11	chrIV:6588189-6590205	0.478561	0.331027	0.00290399	0.0194534
K09H11.3	K09H11.3	rga-3	chrV:5717882-5722087	0.0136455	0.331042	0.947745	0.00887899
F09C3.1	F09C3.1	pes-7	chrI:14263300-14271317	1.16942	0.331178	0.000607597	0.0100523
DY3.6	DY3.6	mfb-1	chrI:8779736-8785415	0.243134	0.332157	0.167468	0.0112282
Y51F10.2	Y51F10.2	Y51F10.2	chrI:1978003-1983436	-0.106788	0.332297	0.55031	0.00906645
ZK353.8	ZK353.8	ubxn-4	chrIII:8403714-8405562	-0.0509622	0.332358	0.79895	0.00946903
ZK20.5	ZK20.5	rpn-12	chrII:11653052-11654194	-0.252448	0.333261	0.118001	0.00984774
B0393.6	B0393.6	B0393.6	chrIII:4780158-4781981	0.0088636	0.333947	0.972934	0.034397
K10D2.2	K10D2.2	pup-2	chrIII:5185917-5188647	-0.0333157	0.334934	0.873713	0.00764897
B0205.3	B0205.3	rpn-10	chrI:10730728-10732448	-0.145693	0.335569	0.40812	0.0110312
K10D11.5	K10D11.5	K10D11.5	chrIV:12989684-12991804	-0.144543	0.335609	0.436225	0.022246
B0393.2	B0393.2	rbg-3	chrIII:4754431-4757019	-0.169163	0.337425	0.316348	0.00984774
T06E6.2	T06E6.2	cyb-3	chrV:15395693-15397348	-0.179336	0.339013	0.258991	0.000370343
C30B5.1	C30B5.1	szy-4	chrII:6198728-6208218	-0.0876567	0.339103	0.644901	0.00967666
C01B10.9	C01B10.9	C01B10.9	chrIV:6632221-6634998	-0.0719228	0.339265	0.723991	0.0127352
R10E4.4	R10E4.4	mcm-5	chrIII:4288259-4291283	-0.138857	0.340298	0.428527	0.00699867
W06B4.1	W06B4.1	W06B4.1	chrII:4471400-4473745	-0.134437	0.34223	0.443706	0.00613121
C25F9.11	C25F9.11	C25F9.11	chrV:19432440-19433158	0.26654	0.342326	0.200124	0.0145645
W01A11.2	W01A11.2	dgtr-1	chrV:6497109-6498494	-0.226017	0.343042	0.218326	0.0167251
Y47G6A.25	Y47G6A.25	Y47G6A.25	chrI:3606409-3608345	-0.0698908	0.343323	0.756754	0.0214313
Y69F12A.2	Y69F12A.2	alh-12	chrIII:7454011-7455982	0.827417	0.343645	0.000607597	0.0134835
T05G5.3	T05G5.3	cdk-1	chrIII:9747431-9748852	-0.0821052	0.34373	0.65665	0.00613121
C52E4.4	C52E4.4	rpt-1	chrV:11980501-11982436	-0.187943	0.344066	0.258087	0.00699867
Y62E10A.15	Y62E10A.15	cyp-31A5	chrIV:13401305-13408271	-0.128437	0.344178	0.523338	0.0314719
C07A12.5	C07A12.5	spr-3	chrX:4514098-4516894	-0.274119	0.344775	0.204586	0.0300969
F35B12.5	F35B12.5	sas-5	chrV:11610707-11613054	-0.111776	0.344929	0.549606	0.0104515
Y44A6C.1	Y44A6C.1	Y44A6C.1	chrV:20713919-20716875	0.0694649	0.34549	0.728314	0.00984774
W07G4.5	W07G4.5	W07G4.5	chrV:13047977-13049235	0.650843	0.345521	0.000607597	0.0163721
E03D2.1	E03D2.1	nlp-13	chrV:4236417-4238102	0.356344	0.346021	0.150734	0.0360074
ZK337.1	ZK337.1	tep-1	chrI:14993820-15001680	-0.641598	0.347739	0.000607597	0.00523852
M117.2	M117.2	par-5	chrIV:11820504-11821924	-0.145285	0.349381	0.490853	0.0170796
C30F12.7	C30F12.7	idhg-2	chrI:6974557-6977073	0.172316	0.351125	0.448983	0.0331477
Y39E4A.2	Y39E4A.2	ttm-1	chrIII:12952969-12966995	0.0630754	0.351666	0.762087	0.00927133
C30C11.4	C30C11.4	C30C11.4	chrIII:8443916-8446920	0.0790774	0.352385	0.682791	0.00785876
C27A7.6	C27A7.6	C27A7.6	chrV:12121668-12128893	-0.0143676	0.35265	0.955377	0.0217489
K05C4.1	K05C4.1	pbs-5	chrI:14716611-14720482	-0.128282	0.352656	0.479362	0.00591412
F49E8.3	F49E8.3	pam-1	chrIV:7543980-7551511	-0.161408	0.353063	0.580231	0.00238501
C05B5.8	C05B5.8	C05B5.8	chrIII:10005456-10006784	-0.380451	0.353257	0.104065	0.0397511
T05G11.1	T05G11.1	pzf-1	chrV:15926421-15928371	0.0981055	0.353982	0.718308	0.0474851
F35C5.6	F35C5.6	clec-63	chrII:12895635-12897462	1.53849	0.35477	0.000607597	0.00967666
F53A9.10	F53A9.10	tnt-2	chrX:8721556-8723552	-0.0841222	0.354828	0.652549	0.00785876
Y38A8.3	Y38A8.3	ulp-2	chrII:4955643-4959875	-0.110683	0.355884	0.547859	0.00500825
Y76A2B.6	Y76A2B.6	scav-2	chrIII:13551181-13555334	-0.123393	0.356152	0.499689	0.00546409
K07A1.2	K07A1.2	dut-1	chrI:9585316-9588128	0.014226	0.356852	0.94447	0.00478632
Y59A8A.3	Y59A8A.3	tcc-1	chrV:17845743-17855991	-0.0933	0.356948	0.512964	0.0167251
W08A12.2	W08A12.2	W08A12.2	chrV:3682850-3686469	-0.569783	0.357191	0.00247328	0.0401762
F29F11.1	F29F11.1	sqv-4	chrV:10658193-10661469	-0.0980439	0.358417	0.624725	0.0116222
C27C12.3	C27C12.3	C27C12.3	chrX:14863608-14865844	-0.282921	0.35965	0.193368	0.0405994
F56F3.6	F56F3.6	ins-17	chrIII:4476887-4477583	-0.100619	0.359765	0.74006	0.0423971
B0213.6	B0213.6	nlp-31	chrV:3980054-3980617	-0.0621807	0.360776	0.762395	0.00869466
F11E6.7	F11E6.7	F11E6.7	chrIV:17457829-17461279	-0.072399	0.361342	0.701284	0.00337195
D2030.2	D2030.2	D2030.2	chrI:7574194-7580835	-0.214666	0.361938	0.304115	0.025758
H02I12.5	H02I12.5	H02I12.5	chrIV:11401947-11403337	-0.0958468	0.363496	0.610842	0.00591412
F37C12.7	F37C12.7	acs-4	chrIII:7167837-7170992	0.0545515	0.364583	0.783982	0.00455425
Y46E12BL.3	Y46E12BL.3	spsb-2	chrII:15230361-15232802	-0.0855869	0.364897	0.656504	0.00613121
ZK632.1	ZK632.1	mcm-6	chrIII:9794366-9798645	-0.161889	0.365144	0.347713	0.00455425
R05H5.3	R05H5.3	R05H5.3	chrII:10197399-10199768	-0.242028	0.365745	0.21341	0.016549
Y39A1A.13	Y39A1A.13	orc-4	chrIII:10646166-10648857	-0.156981	0.36804	0.411875	0.00742083
F56C11.6	F56C11.6	F56C11.6	chrI:173411-175991	0.214991	0.368306	0.314353	0.00742083
F26B1.3	F26B1.3	ima-2	chrI:6315230-6317267	0.146806	0.368956	0.802434	0.000370343
Y53C12A.1	Y53C12A.1	wee-1.3	chrII:9713660-9716469	0.070476	0.369154	0.713024	0.00312892
F21D12.3	F21D12.3	F21D12.3	chrII:7319909-7322912	0.368731	0.369314	0.0533604	0.00984774
F20D6.4	F20D6.4	srp-7	chrV:8179130-8183442	-0.224236	0.369577	0.162327	0.00337195
R13H9.2	R13H9.2	msp-57	chrIV:5062542-5062997	1.15749	0.369785	0.000607597	0.0458585
T08D10.1	T08D10.1	nfya-1	chrX:11944357-11946834	-0.101213	0.369795	0.703259	0.0249492
F22B3.4	F22B3.4	F22B3.4	chrIV:11410484-11413001	-0.132976	0.370524	0.487496	0.00613121
M7.12	M7.12	M7.12	chrIV:11096721-11097851	-0.116668	0.370641	0.650819	0.0411393
T05G5.7	T05G5.7	rmd-1	chrIII:9757620-9762143	-0.175001	0.370657	0.390816	0.0133223
T03F1.3	T03F1.3	pgk-1	chrI:3867538-3869133	0.159029	0.371521	0.342829	0.000370343
Y75B8A.4	Y75B8A.4	Y75B8A.4	chrIII:12107764-12113471	0.354361	0.371972	0.0219696	0.00337195
T09B4.1	T09B4.1	T09B4.1	chrI:6185459-6188150	-0.12053	0.372072	0.498318	0.00337195
Y37D8A.15	Y37D8A.15	flp-14	chrIII:12910228-12914934	0.37933	0.372154	0.0236891	0.00546409
F54E7.8	F54E7.8	ska-3	chrIII:5677952-5679033	-0.184381	0.372985	0.338033	0.0114142
R09A8.3	R09A8.3	tag-147	chrX:12624655-12634354	-0.00400186	0.373461	0.985037	0.00523852
C47B2.8	C47B2.8	prx-11	chrI:12971613-12972259	0.271149	0.374287	0.100149	0.00287985
T21C9.13	T21C9.13	T21C9.13	chrV:10597315-10598665	-0.123929	0.374897	0.492522	0.00337195
T19B10.8	T19B10.8	T19B10.8	chrV:11241902-11244730	-0.109516	0.374967	0.545898	0.00213209
Y66D12A.23	Y66D12A.23	nars-2	chrIII:11488354-11500735	0.091852	0.376062	0.733526	0.0400466
K12D12.5	K12D12.5	K12D12.5	chrII:11861037-11865457	0.0170816	0.376941	0.94382	0.00500825
F54F2.5	F54F2.5	ztf-1	chrIII:8786358-8792338	-0.228833	0.377214	0.261511	0.0230819
W07E11.1	W07E11.1	W07E11.1	chrX:10084666-10104121	-0.315206	0.378554	0.0731449	0.00721655
F49E8.1	F49E8.1	nprl-2	chrIV:7556667-7558761	-0.0962921	0.378899	0.626851	0.00386362
F39G3.5	F39G3.5	F39G3.5	chrV:4722619-4724565	0.0153223	0.379606	0.960872	0.025906
M02B1.2	M02B1.2	M02B1.2	chrIV:12845695-12848067	0.0549743	0.379925	0.868131	0.0467683
F20B6.2	F20B6.2	vha-12	chrX:4191091-4193135	0.335224	0.380079	0.0286761	0.000697696
C06A1.1	C06A1.1	cdc-48.1	chrII:10560017-10563409	0.0180824	0.380279	0.908981	0.000370343
F01F1.6	F01F1.6	alh-9	chrIII:5856037-5859185	0.107723	0.380636	0.917799	0.00238501
R01H2.3	R01H2.3	egg-2	chrIII:7058517-7060597	-0.120023	0.381426	0.497714	0.00130248
ZK1127.1	ZK1127.1	nos-2	chrII:7065026-7069966	-0.0470282	0.381483	0.842814	0.0138286
F17C11.2	F17C11.2	F17C11.2	chrV:10948227-10949066	0.312834	0.382059	0.210487	0.0232326
R07H5.2	R07H5.2	cpt-2	chrIV:11179642-11183000	0.161292	0.382076	0.957969	0.00386362
F46G10.4	F46G10.4	F46G10.4	chrX:13334076-13336784	0.713639	0.382961	0.00331653	0.0313025
T01H8.1	T01H8.1	rskn-1	chrI:8573850-8580157	-0.0161177	0.3831	0.939129	0.00213209
F14F11.2	F14F11.2	F14F11.2	chrII:8294832-8295396	0.260558	0.383124	0.39105	0.0355935
Y48G1A.2	Y48G1A.2	Y48G1A.2	chrI:343249-348364	-0.0364352	0.383618	0.902206	0.041992
M02H5.4	M02H5.4	nhr-202	chrV:462599-464892	0.119268	0.384022	0.671003	0.0300969
Y48A6B.11	Y48A6B.11	rsa-2	chrIII:11063528-11068758	-0.119531	0.386102	0.504375	0.00287985
Y46G5A.31	Y46G5A.31	gsy-1	chrII:12866447-12878104	-0.102779	0.386965	0.568777	0.00287985
K09A9.1	K09A9.1	nipi-3	chrX:15607968-15610631	0.21839	0.38807	0.189537	0.00158039
T19E7.6	T19E7.6	T19E7.6	chrIV:5667541-5669525	-0.294671	0.388186	0.214714	0.0150957
C27A2.3	C27A2.3	ify-1	chrII:5054088-5055335	0.0112518	0.388543	0.959805	0.00287985
B0280.5	B0280.5	cpg-2	chrIII:7102085-7103992	0.0858416	0.389254	0.738969	0.0125546
F58B3.7	F58B3.7	F58B3.7	chrIV:11638313-11640134	-0.0575944	0.389844	0.799345	0.0056998
ZK829.7	ZK829.7	ZK829.7	chrIV:11959899-11961537	0.0206305	0.389954	0.923401	0.00238501
ZC8.3	ZC8.3	set-30	chrX:4999269-5003516	0.683172	0.389974	0.000607597	0.00455425
T22A3.3	T22A3.3	lst-1	chrI:10588176-10590466	0.104548	0.390054	0.577	0.00263524
Y37D8A.16	Y37D8A.16	Y37D8A.16	chrIII:12915164-12918675	0.513356	0.390874	0.000607597	0.00158039
K11D12.13	K11D12.13	K11D12.13	chrV:5033352-5034175	-0.220141	0.391173	0.194164	0.00337195
Y39E4A.3	Y39E4A.3	Y39E4A.3	chrIII:12967928-12972498	0.192815	0.392074	0.275449	0.000370343
W06D11.1	W06D11.1	W06D11.1	chrX:12293766-12295547	-0.306749	0.392271	0.212086	0.0351367
C08G5.7	C08G5.7	C08G5.7	chrII:756193-765317	0.98056	0.392966	0.000607597	0.0242262
Y40B10A.1	Y40B10A.1	lbp-9	chrV:2068448-2069143	-0.248539	0.393894	0.149669	0.00213209
F35G2.4	F35G2.4	phy-2	chrIV:12211094-12215989	-0.278254	0.395048	0.16884	0.00362706
Y41G9A.10	Y41G9A.10	Y41G9A.10	chrX:2945802-2946570	-0.601599	0.395102	0.00407696	0.0295
F22H10.2	F22H10.2	F22H10.2	chrX:16678487-16679823	-0.175346	0.397274	0.359897	0.00500825
D2063.1	D2063.1	D2063.1	chrV:4327129-4328826	0.593961	0.397725	0.000607597	0.00409794
F52D2.12	F52D2.12	F52D2.12	chrX:1978070-1980896	0.0854427	0.397783	0.767059	0.0214313
C18D11.3	C18D11.3	C18D11.3	chrIII:11823326-11824526	-0.113318	0.397869	0.556138	0.00238501
Y65B4BL.5	Y65B4BL.5	acs-13	chrI:511047-516456	0.0701161	0.398942	0.731253	0.00158039
ZC190.1	ZC190.1	cln-3.3	chrV:8682964-8686162	2.26337	0.400136	0.000607597	0.0434471
Y32F6A.4	Y32F6A.4	Y32F6A.4	chrV:10426632-10433604	1.41272	0.400375	0.000607597	0.00764897
T12G3.1	T12G3.1	T12G3.1	chrIV:12034251-12037051	0.309574	0.401187	0.0492512	0.000697696
Y53H1B.2	Y53H1B.2	Y53H1B.2	chrI:11292660-11294182	-0.317018	0.401953	0.0392993	0.00100813
R02D3.7	R02D3.7	R02D3.7	chrIV:253567-255429	-0.0869786	0.402342	0.661016	0.00186208
F14B4.2	F14B4.2	F14B4.2	chrI:9271442-9278689	0.110105	0.40259	0.537177	0.00130248
DY3.8	DY3.8	DY3.8	chrI:8758150-8758998	-0.0706398	0.403898	0.727141	0.00213209
C25E10.8	C25E10.8	C25E10.8	chrV:9053316-9054017	-0.400391	0.404518	0.131602	0.0247801
B0491.6	B0491.6	B0491.6	chrII:11345944-11347957	0.0156394	0.40499	0.948757	0.00386362
C49F5.6	C49F5.6	C49F5.6	chrX:11988313-11991287	-0.321251	0.405051	0.0599416	0.00546409
F21C3.4	F21C3.4	rde-2	chrI:7280551-7282873	-0.0392696	0.405851	0.869831	0.00455425
K01G5.7	K01G5.7	tbb-1	chrIII:10740864-10742461	-0.0653587	0.405952	0.751301	0.00158039
W03C9.7	W03C9.7	mex-1	chrII:11968636-11973691	-0.101206	0.406594	0.585708	0.000370343
F09F7.5	F09F7.5	F09F7.5	chrIII:5547067-5552115	0.362625	0.406883	0.114536	0.0496646
T12A7.6	T12A7.6	T12A7.6	chrIV:11749219-11751008	0.373968	0.406915	0.166369	0.0271369
K07D4.9	K07D4.9	K07D4.9	chrII:4028576-4030017	0.486604	0.407422	0.115788	0.0365467
T23G5.1	T23G5.1	rnr-1	chrIII:9225373-9228786	0.117815	0.407521	0.512379	0.00100813
F32D1.7	F32D1.7	F32D1.7	chrV:4374973-4376179	0.0271783	0.408394	0.896559	0.00100813
R12E2.2	R12E2.2	R12E2.2	chrI:4178809-4182158	0.0517507	0.408416	0.878549	0.0333145
F41E6.6	F41E6.6	tag-196	chrV:8594911-8597563	-0.0131261	0.408551	0.950264	0.00130248
AC3.2	AC3.2	ugt-49	chrV:10372140-10374261	0.1902	0.409252	0.367193	0.006781
F27D4.5	F27D4.5	tag-173	chrI:7727264-7729076	0.147718	0.409906	0.414762	0.00100813
D1005.1	D1005.1	D1005.1	chrX:1479539-1484087	-0.238755	0.41012	0.131952	0.000370343
F27D9.5	F27D9.5	pcca-1	chrX:7657517-7660988	-0.106596	0.410304	0.59122	0.00386362
K07C10.1	K07C10.1	ptr-13	chrII:11157290-11162331	-0.608169	0.410335	0.000607597	0.0142003
B0432.4	B0432.4	misc-1	chrII:286624-288850	0.0530063	0.411339	0.805159	0.00238501
T04A6.1	T04A6.1	T04A6.1	chrIII:7616527-7617594	-0.33207	0.411867	0.0825515	0.0063578
W05F2.3	W05F2.3	W05F2.3	chrI:3367638-3368552	0.181985	0.412512	0.280984	0.000370343
K01G12.3	K01G12.3	K01G12.3	chrIV:14193497-14196173	-0.230753	0.413214	0.437623	0.0431331
C14B1.3	C14B1.3	C14B1.3	chrIII:3703647-3705054	-0.0595444	0.417492	0.791537	0.00362706
Y47G6A.2	Y47G6A.2	inx-22	chrI:3608394-3611844	-0.190383	0.41769	0.27851	0.000697696
Y53F4B.45	Y53F4B.45	Y53F4B.45	chrII:15037988-15048907	0.80428	0.417907	0.000607597	0.0338392
F53G12.5	F53G12.5	mex-3	chrI:127296-134065	-0.0196107	0.418659	0.926776	0.000370343
B0303.4	B0303.4	B0303.4	chrIII:8689849-8693473	0.111862	0.419266	0.542553	0.00130248
T19D12.4	T19D12.4	T19D12.4	chrII:6631153-6643119	0.449123	0.419634	0.00407696	0.00742083
F30B5.4	F30B5.4	F30B5.4	chrIV:4205974-4218248	0.101734	0.419857	0.642093	0.00362706
ZK822.5	ZK822.5	ZK822.5	chrIV:11937402-11942385	0.117926	0.420234	0.563745	0.00312892
B0240.4	B0240.4	npp-22	chrV:11730991-11733479	-0.0969682	0.421637	0.596845	0.000370343
C49A9.2	C49A9.2	C49A9.2	chrIV:6225450-6228090	1.18903	0.421843	0.000607597	0.0319122
K02B9.2	K02B9.2	meg-2	chrX:13922778-13926176	-0.0733113	0.422948	0.750097	0.00386362
F02H6.3	F02H6.3	F02H6.3	chrIV:14203444-14205356	-0.0592255	0.424758	0.845373	0.0282474
K08H10.1	K08H10.1	lea-1	chrV:10011870-10031094	0.945275	0.424766	0.000607597	0.00432313
F32H2.3	F32H2.3	spd-2	chrI:8962321-8970128	0.0872906	0.425152	0.756314	0.034397
Y4C6A.3	Y4C6A.3	Y4C6A.3	chrIV:5450991-5452426	-0.248898	0.425974	0.174588	0.00386362
F31F6.2	F31F6.2	F31F6.2	chrX:14869013-14870675	-0.173032	0.426817	0.593388	0.0447975
R07B7.5	R07B7.5	kmo-1	chrV:12068717-12070519	-0.0957889	0.4269	0.76962	0.0237343
C07G2.1	C07G2.1	cpg-1	chrIII:4489356-4491396	-0.192863	0.426948	0.797574	0.00312892
R07E4.5	R07E4.5	R07E4.5	chrX:5949523-5953174	-0.0759898	0.428518	0.747314	0.00337195
C27A7.8	C27A7.8	C27A7.8	chrV:12153075-12154654	0.105078	0.428636	0.765714	0.0437512
F08D12.3	F08D12.3	F08D12.3	chrII:2776401-2780840	0.228418	0.429731	0.391377	0.0102556
W04G3.5	W04G3.5	W04G3.5	chrX:11073657-11076043	-0.0515852	0.4298	0.812229	0.00158039
F41C3.3	F41C3.3	acs-11	chrII:4742127-4745281	0.239188	0.430001	0.138542	0.000370343
R11A5.4	R11A5.4	pck-2	chrI:7866131-7875560	0.103357	0.430452	0.610209	0.00213209
F30F8.1	F30F8.1	F30F8.1	chrI:7832713-7835404	-0.122217	0.430756	0.520952	0.00186208
C49F5.7	C49F5.7	C49F5.7	chrX:11994783-11995839	-0.468947	0.430984	0.00445595	0.00656756
EEED8.3	EEED8.3	EEED8.3	chrII:5414288-5415577	-0.143362	0.431078	0.409831	0.000370343
C50E3.12	C50E3.12	C50E3.12	chrV:7620513-7622029	-0.432887	0.432534	0.0721703	0.0245195
C18H9.8	C18H9.8	ift-74	chrII:6679544-6682971	1.03267	0.432868	0.000607597	0.0232326
T25B9.9	T25B9.9	T25B9.9	chrIV:10769650-10777756	0.135554	0.432926	0.447277	0.00130248
C28D4.3	C28D4.3	gln-6	chrIV:9738509-9740901	-0.00549048	0.434139	0.981226	0.000370343
B0244.8	B0244.8	egg-1	chrIII:5728177-5731011	-0.0769936	0.435273	0.698077	0.000697696
E02H4.6	E02H4.6	E02H4.6	chrX:14250509-14252136	-0.12679	0.435886	0.56799	0.00337195
T09B9.1	T09B9.1	T09B9.1	chrX:9757270-9761281	-0.129962	0.437899	0.579626	0.00591412
Y92H12BR.3	Y92H12BR.3	Y92H12BR.3	chrI:1416590-1424608	-0.101308	0.438586	0.584278	0.00100813
K07F5.12	K07F5.12	K07F5.12	chrIV:9856009-9857986	-0.369815	0.438816	0.0774318	0.0110312
B0228.1	B0228.1	B0228.1	chrII:7756007-7756908	0.155402	0.43955	0.649049	0.0323945
C03B1.14	C03B1.14	C03B1.14	chrX:6359407-6360760	0.52108	0.44035	0.0636458	0.0316264
C06B3.4	C06B3.4	stdh-1	chrV:13906489-13908037	0.00310477	0.441117	0.991742	0.0108425
C10A4.10	C10A4.10	C10A4.10	chrX:7398967-7400858	0.311754	0.44155	0.335801	0.0473581
F44F1.7	F44F1.7	vet-6	chrI:13269994-13272781	-0.513267	0.441776	0.0075856	0.00742083
F49D11.8	F49D11.8	cpn-4	chrI:10924237-10925753	0.255696	0.44196	0.167418	0.000370343
K08C7.2	K08C7.2	fmo-1	chrIV:10661856-10664404	1.6263	0.441983	0.000607597	0.00186208
Y71H10B.1	Y71H10B.1	Y71H10B.1	chrX:2834218-2840294	0.429137	0.442185	0.00518676	0.00100813
K09A9.4	K09A9.4	usp-33	chrX:15591367-15595354	-0.150522	0.442209	0.547631	0.00906645
T23G11.2	T23G11.2	gna-2	chrI:7699542-7700962	0.157196	0.442907	0.361161	0.000370343
F08C6.6	F08C6.6	apy-1	chrX:7565321-7569722	0.0525631	0.443289	0.825302	0.00238501
F58G11.3	F58G11.3	F58G11.3	chrV:13669346-13671948	0.0845368	0.444506	0.664322	0.000370343
F52D2.7	F52D2.7	F52D2.7	chrX:1962570-1966170	0.0469207	0.444824	0.875004	0.00887899
F45C12.15	F45C12.15	ceh-83	chrII:1733679-1736533	-0.101455	0.445484	0.710432	0.00829303
F33D11.9	F33D11.9	hpo-3	chrI:5857548-5862557	-0.050242	0.44807	0.818538	0.00130248
Y59H11AR.4	Y59H11AR.4	Y59H11AR.4	chrIV:8598777-8600742	1.25813	0.448251	0.000607597	0.0423971
Y49A3A.2	Y49A3A.2	vha-13	chrV:14351206-14355730	0.490076	0.448399	0.00206419	0.00130248
K08H2.3	K08H2.3	K08H2.3	chrX:13237421-13238477	-0.0736826	0.448664	0.818538	0.0308656
K10D11.6	K10D11.6	K10D11.6	chrIV:12986750-12989433	1.27732	0.448665	0.000607597	0.0338392
Y69A2AL.2	Y69A2AL.2	Y69A2AL.2	chrIV:2482256-2484112	1.31687	0.44891	0.000607597	0.00100813
F47G3.3	F47G3.3	F47G3.3	chrX:2375996-2379059	-0.207494	0.45028	0.38708	0.0112282
F23B2.5	F23B2.5	flp-1	chrIV:9136932-9146210	0.411795	0.451106	0.0439622	0.00130248
F08A8.2	F08A8.2	F08A8.2	chrI:12942279-12946585	0.0953601	0.452735	0.734181	0.00927133
F46E10.10	F46E10.10	mdh-1	chrV:6515275-6516528	-0.000561225	0.453255	0.997876	0.000370343
F22B7.9	F22B7.9	F22B7.9	chrIII:8652577-8653907	-0.315307	0.454181	0.167569	0.00312892
D1022.4	D1022.4	D1022.4	chrII:7455075-7457330	0.107876	0.454227	0.695416	0.00613121
F54D10.5	F54D10.5	F54D10.5	chrII:3807095-3808223	0.121943	0.457456	0.57491	0.00158039
ZK287.9	ZK287.9	ZK287.9	chrV:9679402-9680243	1.21798	0.457522	0.000607597	0.00869466
R09A8.1	R09A8.1	R09A8.1	chrX:12612726-12618321	0.122247	0.458498	0.716185	0.0209637
F38B6.4	F38B6.4	F38B6.4	chrX:6674868-6679851	1.13322	0.458583	0.000607597	0.0149005
Y17G9B.9	Y17G9B.9	Y17G9B.9	chrIV:4758983-4760428	-0.118384	0.458761	0.556138	0.00100813
T06D4.1	T06D4.1	T06D4.1	chrII:3381835-3384020	-0.250932	0.458869	0.20937	0.00337195
T09A5.1	T09A5.1	cex-2	chrII:7832845-7835144	-0.0170213	0.459199	0.962142	0.0365467
DH11.1	DH11.1	glna-2	chrII:8008618-8011630	0.781376	0.459242	0.00112482	0.00808921
C17H12.1	C17H12.1	dyci-1	chrIV:6779861-6784342	0.0558824	0.459511	0.705226	0.0147411
D1022.1	D1022.1	ubc-6	chrII:7479166-7480714	0.0603425	0.46045	0.76718	0.00130248
F52E1.1	F52E1.1	pos-1	chrV:8414084-8415255	-0.0170291	0.460678	0.942273	0.000370343
Y38E10A.22	Y38E10A.22	Y38E10A.22	chrII:12673205-12677798	0.100722	0.460898	0.607222	0.000370343
C46C2.5	C46C2.5	C46C2.5	chrIV:9191637-9192622	-0.699866	0.462079	0.000607597	0.000697696
ZC204.12	ZC204.12	ZC204.12	chrII:1656262-1657304	2.09139	0.462272	0.000607597	0.00946903
C05D11.4	C05D11.4	let-756	chrIII:6407128-6410018	0.38306	0.463804	0.0635542	0.00130248
C50E3.11	C50E3.11	C50E3.11	chrV:7602251-7603494	-0.164391	0.463908	0.429452	0.00186208
F40G12.11	F40G12.11	F40G12.11	chrV:14286170-14288056	-0.0996006	0.464281	0.625273	0.000697696
R08E3.2	R08E3.2	R08E3.2	chrX:4822658-4824680	1.37807	0.464519	0.000607597	0.00742083
K10B2.3	K10B2.3	clec-88	chrII:6365737-6366948	-0.0788367	0.46503	0.681469	0.000370343
F15B10.2	F15B10.2	drh-1	chrIV:6607376-6613353	0.227099	0.465237	0.21156	0.000370343
F46G10.6	F46G10.6	mxl-3	chrX:13349639-13350806	-0.301444	0.465431	0.120305	0.00100813
T05E7.5	T05E7.5	vet-1	chrI:6200794-6202346	-0.387929	0.466318	0.0486023	0.00523852
F52G2.3	F52G2.3	F52G2.3	chrIV:13543398-13548232	1.12497	0.466373	0.000607597	0.0202821
F18A1.7	F18A1.7	F18A1.7	chrII:7662702-7663756	-0.164685	0.466895	0.335813	0.000370343
ZC155.1	ZC155.1	nex-1	chrIII:5225620-5226804	-0.254065	0.467607	0.119144	0.000370343
M02H5.6	M02H5.6	nhr-98	chrV:454383-456772	0.294927	0.46783	0.311041	0.0102556
CC8.2	CC8.2	CC8.2	chrIV:3645162-3648684	0.0871454	0.468136	0.750922	0.00386362
R09A8.2	R09A8.2	R09A8.2	chrX:12619471-12623556	-0.112095	0.468567	0.653169	0.00386362
W05H7.1	W05H7.1	W05H7.1	chrX:1450767-1452646	0.282828	0.469023	0.208149	0.00238501
F02E8.6	F02E8.6	ncr-1	chrX:4472283-4480116	-0.0674521	0.470391	0.744647	0.000370343
F52D2.4	F52D2.4	gei-12	chrX:1986202-1989605	0.000825425	0.470613	0.99686	0.000370343
F26E4.7	F26E4.7	F26E4.7	chrI:9774073-9779541	0.331442	0.471214	0.073617	0.000370343
K03E5.2	K03E5.2	K03E5.2	chrI:3419599-3424211	0.171508	0.4714	0.479362	0.0063578
C29G2.6	C29G2.6	C29G2.6	chrV:2580871-2585908	0.387259	0.472018	0.0900794	0.0245195
VF11C1L.1	VF11C1L.1	ppk-3	chrX:12968964-12975643	0.0734543	0.473301	0.719835	0.000697696
C33A12.6	C33A12.6	ugt-21	chrIV:9500310-9502568	0.52769	0.473672	0.106041	0.0418473
C25D7.6	C25D7.6	mcm-3	chrV:15053757-15059601	-0.0280071	0.474288	0.895376	0.000370343
C39E9.2	C39E9.2	scl-5	chrIV:13064003-13065158	0.105037	0.474882	0.723337	0.00409794
T27D12.4	T27D12.4	pes-5	chrII:11827998-11830020	-0.172017	0.474903	0.496249	0.00849222
F18A11.1	F18A11.1	puf-6	chrII:13039251-13043476	0.103523	0.475468	0.580397	0.000370343
C36C9.3	C36C9.3	fbxa-170	chrX:1676204-1678107	-0.0865429	0.476595	0.754753	0.0108425
C17H12.14	C17H12.14	vha-8	chrIV:6791071-6792461	0.396101	0.476884	0.00725845	0.000370343
M02F4.3	M02F4.3	M02F4.3	chrX:3036432-3040732	0.553566	0.477753	0.0503182	0.016905
C18D1.3	C18D1.3	flp-4	chrII:10054624-10055556	0.345404	0.477894	0.334518	0.0295
F59E12.4	F59E12.4	npl-4.1	chrII:5631356-5633350	0.0462568	0.478136	0.869097	0.00432313
F28D1.3	F28D1.3	thn-1	chrIV:12380103-12380857	1.10976	0.478784	0.000607597	0.0186331
F35C8.7	F35C8.7	chtl-1	chrX:5355633-5364322	-0.175817	0.478834	0.36869	0.000697696
T19B10.6	T19B10.6	dvc-1	chrV:11234670-11239323	0.00129164	0.47999	0.996167	0.00100813
Y48G10A.2	Y48G10A.2	Y48G10A.2	chrI:13477257-13487404	-0.0366813	0.480557	0.872184	0.000370343
T13H5.2	T13H5.2	ctg-2	chrII:8514825-8517106	0.717803	0.481497	0.000607597	0.000370343
M01E5.6	M01E5.6	sepa-1	chrI:13298223-13300715	-0.335225	0.481575	0.0798247	0.00100813
T04B2.5	T04B2.5	T04B2.5	chrIV:10056602-10062849	0.385539	0.482076	0.0159184	0.000697696
F31F6.1	F31F6.1	F31F6.1	chrX:14867100-14868300	-0.354795	0.482179	0.210209	0.022246
C01G8.1	C01G8.1	C01G8.1	chrI:5272845-5274322	-0.00084928	0.482811	0.996597	0.000370343
T09B9.4	T09B9.4	T09B9.4	chrX:9771713-9774354	0.109508	0.483571	0.645611	0.00158039
C14F11.1	C14F11.1	got-2.2	chrX:6240954-6242726	0.302345	0.484551	0.0467304	0.000370343
K04C1.5	K04C1.5	K04C1.5	chrX:14248051-14249848	-0.0977024	0.486221	0.615607	0.000370343
C06C6.4	C06C6.4	nhr-63	chrV:16002594-16004941	0.119653	0.486469	0.72358	0.00984774
K10G4.3	K10G4.3	K10G4.3	chrV:17264065-17265345	1.82127	0.489454	0.000607597	0.016549
C04C11.1	C04C11.1	C04C11.1	chrX:14020343-14022409	0.350031	0.493379	0.294834	0.0268545
T13F3.3	T13F3.3	nhr-127	chrV:16261646-16263891	0.079164	0.494713	0.841299	0.0368351
DC2.5	DC2.5	DC2.5	chrV:210150-212713	0.422456	0.495739	0.11964	0.00829303
C39D10.7	C39D10.7	C39D10.7	chrX:7907954-7913932	-0.331363	0.496081	0.035647	0.000370343
F02H6.2	F02H6.2	F02H6.2	chrIV:14196448-14198824	-0.0775938	0.496746	0.727348	0.000697696
C25A1.8	C25A1.8	clec-87	chrI:10184243-10185468	-0.098736	0.498068	0.691242	0.000370343
Y8A9A.2	Y8A9A.2	Y8A9A.2	chrII:3795622-3800608	0.319243	0.498288	0.212249	0.00613121
E03D2.2	E03D2.2	nlp-9	chrV:4219642-4222184	0.696475	0.498676	0.00407696	0.00287985
F44C4.4	F44C4.4	gon-14	chrV:6606434-6611163	0.0809244	0.499081	0.668061	0.000370343
F19B10.9	F19B10.9	sea-1	chrII:3671910-3673590	-0.0729721	0.50073	0.782639	0.00287985
Y105C5B.20	Y105C5B.20	Y105C5B.20	chrIV:15993453-15994443	-0.543874	0.501018	0.0766809	0.0476321
T22D1.9	T22D1.9	rpn-1	chrIV:6906414-6910156	0.112039	0.501165	0.534133	0.000370343
M03D4.6	M03D4.6	M03D4.6	chrIV:6142932-6145664	0.537728	0.501178	0.119704	0.0480722
T22H2.5	T22H2.5	scrm-1	chrI:11688683-11690832	0.0693687	0.501305	0.766875	0.000697696
B0041.6	B0041.6	ptps-1	chrI:4652142-4652906	0.659171	0.50151	0.0159184	0.0158326
C25A11.2	C25A11.2	C25A11.2	chrX:9114365-9116892	-0.293288	0.502233	0.128257	0.000370343
C32D5.7	C32D5.7	C32D5.7	chrII:6335477-6339557	0.387109	0.502914	0.1048	0.00238501
Y119D3B.7	Y119D3B.7	fbxa-63	chrIII:1243512-1245283	0.904115	0.502956	0.00160564	0.0271369
C16C10.3	C16C10.3	hrde-1	chrIII:4172336-4176161	0.138836	0.503508	0.2108	0.000370343
Y18D10A.23	Y18D10A.23	Y18D10A.23	chrI:12867069-12869556	0.141694	0.504868	0.579626	0.00478632
Y18D10A.6	Y18D10A.6	nhx-8	chrI:12825686-12834143	1.02371	0.505914	0.000607597	0.00186208
F47B10.1	F47B10.1	suca-1	chrX:10897671-10900116	0.235117	0.506465	0.156757	0.000370343
ZC308.4	ZC308.4	ZC308.4	chrI:6368270-6369598	-0.176991	0.507698	0.306656	0.000370343
Y38F2AL.4	Y38F2AL.4	vha-3	chrIV:2315423-2315988	0.537252	0.50783	0.000607597	0.000370343
T22F3.3	T22F3.3	T22F3.3	chrV:3579046-3585045	0.11699	0.508741	0.554771	0.000370343
Y54G2A.12	Y54G2A.12	Y54G2A.12	chrIV:2777219-2782824	-0.036319	0.510122	0.900654	0.00312892
R09F10.8	R09F10.8	R09F10.8	chrX:8325104-8326452	-0.348834	0.510675	0.0553575	0.000370343
AH6.5	AH6.5	mex-6	chrII:9524171-9526366	-0.0305686	0.512303	0.929514	0.000370343
T10C6.8	T10C6.8	hpo-42	chrV:16027500-16031667	-0.119396	0.51259	0.64552	0.00386362
T10C6.10	T10C6.10	T10C6.10	chrV:16036412-16038343	-0.0135734	0.512785	0.967955	0.00432313
F08F1.1	F08F1.1	kin-9	chrX:8432662-8437349	0.685048	0.513434	0.0243782	0.0199639
F40E3.5	F40E3.5	F40E3.5	chrI:2644964-2657241	0.682009	0.513547	0.0451296	0.0304111
Y4C6B.5	Y4C6B.5	Y4C6B.5	chrIV:5319250-5325040	-0.118364	0.514676	0.676273	0.00386362
F14H3.5	F14H3.5	F14H3.5	chrV:16055814-16057037	-0.0952788	0.514781	0.726396	0.00213209
M60.4	M60.4	M60.4	chrX:8232253-8236316	0.0645227	0.515554	0.742552	0.000370343
ZK809.8	ZK809.8	ZK809.8	chrIV:11644175-11648893	0.305289	0.51619	0.106774	0.000370343
H20E11.1	H20E11.1	H20E11.1	chrIV:6830226-6833440	0.651797	0.517065	0.00247328	0.0123479
C09G9.5	C09G9.5	C09G9.5	chrIV:8886525-8888602	0.278134	0.517193	0.484378	0.0295
T09H2.1	T09H2.1	cyp-34A4	chrV:3950026-3952068	-0.598226	0.517612	0.000607597	0.000370343
W02A2.9	W02A2.9	W02A2.9	chrIV:13347686-13348575	0.454244	0.517977	0.0396954	0.00213209
T07C4.9	T07C4.9	nex-2	chrIII:10321058-10330422	-0.109623	0.518037	0.63536	0.000697696
T01E8.8	T01E8.8	T01E8.8	chrII:10231308-10236014	0.506692	0.518796	0.0159184	0.000370343
F48B9.4	F48B9.4	nlp-37	chrX:2163381-2164069	0.726755	0.519631	0.0075856	0.00386362
T26C11.7	T26C11.7	ceh-39	chrX:1854147-1856172	0.0154175	0.520652	0.952525	0.000697696
W06H8.1	W06H8.1	rme-1	chrV:6208839-6217641	0.043018	0.521216	0.46474	0.000370343
W02A2.7	W02A2.7	mex-5	chrIV:13353715-13356089	0.100146	0.52126	0.608019	0.000370343
Y55F3AM.10	Y55F3AM.10	Y55F3AM.10	chrIV:1027753-1030024	0.840225	0.521544	0.000607597	0.00100813
T12G3.6	T12G3.6	T12G3.6	chrIV:12030047-12031271	-0.113026	0.522232	0.538441	0.000370343
F41H10.8	F41H10.8	elo-6	chrIV:5386626-5388561	0.873247	0.523035	0.000607597	0.000370343
Y46H3D.7	Y46H3D.7	nhr-238	chrV:1628105-1629442	0.499327	0.524943	0.131359	0.0163721
F59A7.5	F59A7.5	F59A7.5	chrV:2021889-2024700	0.144971	0.52542	0.684968	0.0114142
C41C4.8	C41C4.8	cdc-48.2	chrII:8137879-8143397	0.0609524	0.525446	0.788739	0.000370343
K08B4.6	K08B4.6	cpi-1	chrIV:6092598-6093648	-0.998415	0.526615	0.000607597	0.000370343
Y65B4BL.2	Y65B4BL.2	deps-1	chrI:506476-510837	-0.207988	0.527216	0.218046	0.000370343
C06A5.6	C06A5.6	C06A5.6	chrI:5978689-5985869	0.0426083	0.527379	0.854374	0.000370343
F54D5.1	F54D5.1	pcs-1	chrII:11573211-11577280	-0.324175	0.529434	0.174115	0.00785876
Y71G12B.2	Y71G12B.2	Y71G12B.2	chrI:1816149-1818509	1.0972	0.529784	0.000607597	0.0182863
T07F12.4	T07F12.4	T07F12.4	chrX:4896601-4898170	-0.0414977	0.530248	0.908009	0.00523852
C49C3.9	C49C3.9	C49C3.9	chrIV:17339655-17342314	0.900701	0.530855	0.000607597	0.000370343
H05L03.3	H05L03.3	H05L03.3	chrX:5904626-5905344	0.358874	0.53104	0.0796869	0.000370343
T21B4.17	T21B4.17	ceh-99	chrII:12520211-12524478	0.031248	0.531134	0.934883	0.0163721
T05F1.2	T05F1.2	T05F1.2	chrI:9622547-9624725	-0.0853173	0.532412	0.651393	0.000370343
ZC513.6	ZC513.6	oma-2	chrV:8029437-8031214	-0.0742342	0.533032	0.694102	0.000370343
M01B2.1	M01B2.1	kin-30	chrV:15244755-15247707	-0.170524	0.533294	0.629935	0.0348337
F13A7.9	F13A7.9	skr-11	chrV:16389240-16389865	0.116631	0.534801	0.781396	0.040719
Y82E9BL.15	Y82E9BL.15	fbxa-19	chrIII:1315263-1316665	1.46468	0.535759	0.000607597	0.0302684
C44H9.4	C44H9.4	C44H9.4	chrV:12835707-12839783	0.338274	0.53577	0.215265	0.00186208
T13C2.6	T13C2.6	T13C2.6	chrII:6783424-6788459	8.52049	0.536169	1	0.000370343
F42F12.2	F42F12.2	zig-2	chrX:12340378-12341430	0.683705	0.536489	0.0247798	0.0129366
F53A2.7	F53A2.7	F53A2.7	chrIII:13344916-13346866	0.067564	0.536811	0.719434	0.000370343
Y75D11A.3	Y75D11A.3	Y75D11A.3	chrX:1745244-1746217	-0.118099	0.537635	0.686053	0.00337195
C47A4.2	C47A4.2	ent-6	chrIV:13726929-13732723	2.76069	0.537707	0.000607597	0.00287985
F44E7.2	F44E7.2	F44E7.2	chrV:5770454-5771767	-0.177021	0.537924	0.432196	0.000370343
Y23B4A.2	Y23B4A.2	Y23B4A.2	chrX:5919693-5920497	0.557907	0.537998	0.122383	0.0364267
T11F8.3	T11F8.3	rme-2	chrIV:5469994-5473175	0.0917722	0.53921	0.639649	0.000370343
Y62E10A.14	Y62E10A.14	Y62E10A.14	chrIV:13399066-13400513	0.00545679	0.539988	0.979725	0.000370343
H02I12.1	H02I12.1	cbd-1	chrIV:11372988-11377600	0.0374741	0.541571	0.88294	0.000370343
F49H12.6	F49H12.6	acl-4	chrX:2065037-2070460	-0.0516027	0.54194	0.797123	0.000370343
C05D12.4	C05D12.4	C05D12.4	chrII:11431867-11432766	-0.098593	0.542394	0.813685	0.0467683
C27C12.7	C27C12.7	dpf-2	chrX:14831823-14838187	0.839213	0.542658	0.000607597	0.000370343
Y80D3A.7	Y80D3A.7	ptr-22	chrV:18919233-18931381	0.0517668	0.54298	0.823686	0.000370343
T07C4.6	T07C4.6	tbx-9	chrIII:10339983-10341860	-0.099557	0.544181	0.700077	0.000697696
F22F7.5	F22F7.5	ckb-4	chrV:2106397-2109387	0.0675681	0.546679	0.791483	0.00100813
T27A3.4	T27A3.4	T27A3.4	chrI:6098976-6099726	1.44628	0.548404	0.000607597	0.0317658
C44F1.1	C44F1.1	C44F1.1	chrIII:3760588-3765556	0.279955	0.548655	0.260175	0.00158039
F39C12.2	F39C12.2	add-1	chrX:4854076-4860036	1.76711	0.549744	0.000607597	0.00158039
Y24D9A.8	Y24D9A.8	Y24D9A.8	chrIV:4386629-4388880	0.179958	0.550077	0.28557	0.000370343
F23F12.12	F23F12.12	F23F12.12	chrIII:6508131-6509502	-1.42216	0.551103	0.000607597	0.00130248
F19C7.2	F19C7.2	F19C7.2	chrIV:4599951-4602776	1.15642	0.552053	0.000607597	0.000370343
ZC53.7	ZC53.7	rgs-9	chrX:1915264-1917084	-0.0219147	0.552344	0.939255	0.00238501
Y71H10A.1	Y71H10A.1	pfk-1	chrX:2940869-2945489	0.145748	0.552484	0.422576	0.000370343
F32H5.3	F32H5.3	F32H5.3	chrV:13359333-13360025	-1.0191	0.552561	0.00160564	0.0404615
F33H1.2	F33H1.2	gpd-4	chrII:10171269-10172496	0.0176122	0.553172	0.934883	0.000370343
Y60A3A.24	Y60A3A.24	Y60A3A.24	chrV:19978986-19981882	0.454717	0.553579	0.220127	0.0342875
Y26E6A.1	Y26E6A.1	ekl-5	chrX:13914801-13917173	-0.0389704	0.553651	0.868131	0.000370343
F45B8.1	F45B8.1	rgs-11	chrX:14964582-14965933	-0.167656	0.553776	0.478191	0.00100813
K10F12.4	K10F12.4	gsto-3	chrIII:378003-381298	0.176246	0.553863	0.443425	0.000370343
ZK39.6	ZK39.6	clec-97	chrI:11152713-11155369	-0.664066	0.556022	0.0126705	0.0179465
C17G1.2	C17G1.2	C17G1.2	chrX:9921554-9922843	-0.249867	0.556715	0.172624	0.000370343
Y46G5A.28	Y46G5A.28	Y46G5A.28	chrII:12850433-12851902	-0.40857	0.556977	0.201869	0.0184649
T27A10.3	T27A10.3	ckc-1	chrX:3576605-3578957	0.0191666	0.55753	0.962796	0.00869466
T28D6.7	T28D6.7	T28D6.7	chrIII:11344254-11346789	1.36051	0.558296	0.000607597	0.000370343
K07E3.4	K07E3.4	K07E3.4	chrX:8080871-8084018	0.223836	0.559043	0.179165	0.000370343
H40L08.2	H40L08.2	H40L08.2	chrX:15076684-15077746	-0.455761	0.559132	0.00887184	0.000370343
F19C6.4	F19C6.4	F19C6.4	chrX:10015034-10017694	0.282799	0.559364	0.414457	0.016549
F32A5.4	F32A5.4	F32A5.4	chrII:7228783-7230615	0.172562	0.559425	0.35219	0.000370343
T04C12.5	T04C12.5	act-2	chrV:11076736-11078168	-0.129855	0.559449	0.527907	0.000370343
K01F9.2	K01F9.2	K01F9.2	chrIII:8870098-8877127	0.254313	0.559547	0.354168	0.00186208
Y43F8C.1	Y43F8C.1	nlp-25	chrV:19607510-19608410	0.0947815	0.559868	0.736953	0.00213209
T27A8.2	T27A8.2	T27A8.2	chrX:16057723-16059119	-0.218991	0.561475	0.486045	0.0131262
R05F9.6	R05F9.6	R05F9.6	chrII:4889434-4891469	0.0475555	0.562618	0.809427	0.000370343
Y102A5C.1	Y102A5C.1	fbxa-206	chrV:16917195-16918478	0.133617	0.562897	0.570705	0.000370343
C41H7.3	C41H7.3	C41H7.3	chrII:3005845-3007507	-0.12516	0.563829	0.558862	0.000370343
Y48B6A.5	Y48B6A.5	Y48B6A.5	chrII:14172836-14175174	1.11904	0.563894	0.00247328	0.0387365
Y17G7B.8	Y17G7B.8	Y17G7B.8	chrII:12009076-12027746	1.49333	0.564108	0.000607597	0.00478632
C53C11.5	C53C11.5	C53C11.5	chrX:17334056-17335972	0.194671	0.564206	0.511366	0.00263524
Y46H3A.4	Y46H3A.4	Y46H3A.4	chrV:1809553-1811168	-0.373151	0.565021	0.352632	0.0444129
C54E10.5	C54E10.5	nhr-170	chrV:18796070-18800822	0.561833	0.567983	0.0706236	0.00478632
F02E8.4	F02E8.4	F02E8.4	chrX:4454127-4457304	0.105393	0.568467	0.594343	0.000370343
R04D3.2	R04D3.2	R04D3.2	chrX:13285054-13286635	-0.125537	0.568765	0.511499	0.000370343
Y73C8B.3	Y73C8B.3	Y73C8B.3	chrV:3191301-3193233	0.00683818	0.569376	0.974116	0.000370343
ZC53.6	ZC53.6	ZC53.6	chrX:1917468-1919709	-0.14353	0.570064	0.742418	0.0458585
C48B4.1	C48B4.1	C48B4.1	chrIII:9586612-9592194	1.33933	0.570241	0.000607597	0.000370343
F52E1.8	F52E1.8	pho-6	chrV:8387355-8394383	0.472527	0.570468	0.147732	0.00887899
F02H6.1	F02H6.1	F02H6.1	chrIV:14199262-14201780	-0.0072884	0.570787	0.986355	0.00927133
K09A11.2	K09A11.2	cyp-14A1	chrX:13265080-13267338	-0.614695	0.57083	0.0684179	0.0317658
Y73B6BR.1	Y73B6BR.1	pqn-89	chrIV:6506725-6511040	0.33515	0.571048	0.0371213	0.000370343
Y52B11A.8	Y52B11A.8	Y52B11A.8	chrI:11032340-11038827	-0.0269465	0.572015	0.933667	0.00742083
C30G7.4	C30G7.4	C30G7.4	chrV:14946629-14947229	-0.1763	0.572865	0.538317	0.00213209
F56A11.5	F56A11.5	F56A11.5	chrIV:568372-570843	-0.00344506	0.573056	0.987527	0.000370343
C08F11.5	C08F11.5	fbxa-98	chrIV:13633438-13635228	1.41787	0.575159	0.000607597	0.0138286
K02B9.1	K02B9.1	meg-1	chrX:13927032-13929631	-0.0220557	0.57574	0.916489	0.000370343
R31.2	R31.2	R31.2	chrV:11917563-11927406	0.215786	0.575907	0.22464	0.000370343
R08E3.1	R08E3.1	R08E3.1	chrX:4825002-4853065	1.48065	0.576195	0.000607597	0.00238501
F54F7.5	F54F7.5	mes-1	chrX:11857493-11862364	-0.188139	0.577162	0.412491	0.000370343
R04D3.3	R04D3.3	R04D3.3	chrX:13288912-13290628	-0.235748	0.577198	0.139783	0.000370343
M151.3	M151.3	M151.3	chrII:3627197-3629131	-0.453716	0.57741	0.164986	0.0147411
C33H5.13	C33H5.13	C33H5.13	chrIV:7791652-7792225	0.760267	0.577469	0.000607597	0.000370343
Y51H7C.1	Y51H7C.1	Y51H7C.1	chrII:1467726-1469674	-1.73781	0.578201	0.000607597	0.0335854
W10C8.4	W10C8.4	W10C8.4	chrI:2851962-2853855	0.66087	0.578692	0.0429609	0.00906645
Y52E8A.4	Y52E8A.4	Y52E8A.4	chrII:4309836-4312215	0.789162	0.579436	0.00290399	0.00946903
C36C9.1	C36C9.1	C36C9.1	chrX:1682951-1686383	-0.0921803	0.579443	0.668509	0.000370343
F52B5.7	F52B5.7	F52B5.7	chrI:8313227-8315344	-0.0654188	0.579678	0.840678	0.00158039
R05G9.3	R05G9.3	R05G9.3	chrII:6500395-6501518	-0.178935	0.580284	0.472517	0.00158039
C17E7.12	C17E7.12	C17E7.12	chrV:3890964-3892026	-0.393684	0.580961	0.0766809	0.00158039
B0252.8	B0252.8	B0252.8	chrII:6916155-6916967	0.2753	0.58101	0.515879	0.0339967
C47E12.5	C47E12.5	uba-1	chrIV:9983289-9995034	0.133679	0.581441	0.481337	0.000370343
F31B9.3	F31B9.3	F31B9.3	chrX:15923737-15924749	-0.1448	0.581501	0.695511	0.0176085
ZK858.3	ZK858.3	clec-91	chrI:9126136-9127072	-0.0882863	0.58163	0.630795	0.000370343
ZK20.3	ZK20.3	rad-23	chrII:11651259-11652906	0.0256712	0.581669	0.902415	0.000370343
W10C8.6	W10C8.6	W10C8.6	chrI:2858598-2859847	-0.0523261	0.582476	0.904567	0.00849222
W02F12.3	W02F12.3	W02F12.3	chrV:6703056-6706932	0.114807	0.582622	0.598103	0.000370343
F56A8.7	F56A8.7	unc-64	chrIII:13277260-13293085	0.42745	0.583047	0.0628164	0.000370343
F38A1.1	F38A1.1	clec-170	chrIV:1266865-1274371	2.2012	0.583821	0.000607597	0.0202821
K07H8.6	K07H8.6	vit-6	chrIV:8261006-8266463	0.917308	0.584335	0.000607597	0.00591412
F26D11.12	F26D11.12	F26D11.12	chrV:7954790-7955343	0.651558	0.58508	0.078939	0.0338392
C17E7.4	C17E7.4	C17E7.4	chrV:3892855-3894576	-0.0250866	0.585197	0.913129	0.000370343
C52E12.6	C52E12.6	C52E12.6	chrII:7022926-7024930	0.839386	0.585308	0.00621272	0.017436
F54C9.8	F54C9.8	puf-5	chrII:8575540-8577722	0.113816	0.586311	0.542974	0.000370343
T28F3.5	T28F3.5	T28F3.5	chrIV:17294792-17302033	0.820305	0.586933	0.00370528	0.00100813
W07G4.4	W07G4.4	lap-2	chrV:13043709-13046384	0.341723	0.587712	0.130872	0.000370343
T10C6.7	T10C6.7	T10C6.7	chrV:16027500-16031667	0.00696185	0.587891	0.987785	0.0338392
F49E12.1	F49E12.1	F49E12.1	chrII:8399842-8404850	-0.43093	0.587974	0.00370528	0.000370343
F08G2.4	F08G2.4	F08G2.4	chrII:13830598-13831221	0.0835771	0.590593	0.742557	0.000370343
W06D11.3	W06D11.3	W06D11.3	chrX:12298690-12300057	-0.329353	0.591583	0.166065	0.000697696
C32B5.10	C32B5.10	fbxc-32	chrII:946485-948181	-0.0924269	0.592204	0.732428	0.000697696
H06H21.10	H06H21.10	tat-2	chrIV:4827871-4841127	0.623388	0.593942	0.000607597	0.000370343
F19C7.1	F19C7.1	F19C7.1	chrIV:4605785-4609679	1.59176	0.594124	0.000607597	0.000370343
Y53G8B.2	Y53G8B.2	Y53G8B.2	chrIII:3101229-3103957	0.0154245	0.594645	0.939595	0.000370343
F54D7.2	F54D7.2	F54D7.2	chrI:4805604-4809675	0.210189	0.595139	0.212639	0.000370343
F20C5.4	F20C5.4	F20C5.4	chrIV:8764879-8767450	0.424536	0.595506	0.0396954	0.000370343
F14E5.5	F14E5.5	lips-10	chrII:8439149-8442152	0.0811166	0.596171	0.667689	0.000370343
T10H4.12	T10H4.12	cpr-3	chrV:15296833-15298676	1.01715	0.596236	0.000607597	0.000370343
F14D7.2	F14D7.2	F14D7.2	chrV:14291780-14293712	0.0499905	0.596669	0.816023	0.000370343
F26D10.3	F26D10.3	hsp-1	chrIV:17278956-17281335	0.288983	0.597591	0.319853	0.00238501
C05E11.4	C05E11.4	amt-1	chrX:4571447-4573914	0.0900652	0.598669	0.805683	0.00656756
C37A5.4	C37A5.4	fipr-23	chrI:14153269-14154168	-0.89455	0.601595	0.0210178	0.0411393
F37B1.2	F37B1.2	gst-12	chrII:13616684-13617937	0.71566	0.601885	0.0481102	0.0260534
C03G5.2	C03G5.2	nspc-7	chrX:8541864-8542284	0.00704618	0.602377	0.982991	0.00546409
R11E3.5	R11E3.5	nhr-104	chrIV:4784232-4788514	0.614156	0.60313	0.005875	0.000370343
M02E1.1	M02E1.1	M02E1.1	chrX:325961-341232	0.591038	0.603709	0.000607597	0.000370343
C46G7.4	C46G7.4	pqn-22	chrIV:6018000-6034539	0.772621	0.60404	0.000607597	0.000370343
T08E11.3	T08E11.3	math-40	chrII:1830631-1831789	1.5367	0.604659	0.000607597	0.0129366
F54D10.7	F54D10.7	F54D10.7	chrII:3820151-3821312	-0.153001	0.60524	0.513173	0.000370343
T03E6.8	T03E6.8	T03E6.8	chrV:16598988-16603369	1.81344	0.605918	0.000607597	0.0123479
Y4C6B.4	Y4C6B.4	Y4C6B.4	chrIV:5326443-5329640	1.72729	0.606532	0.000607597	0.016549
T24D1.3	T24D1.3	T24D1.3	chrI:9958780-9960155	0.381349	0.606915	0.0148892	0.000370343
ZK546.15	ZK546.15	try-1	chrII:4948153-4949486	0.0379364	0.60816	0.877289	0.000370343
F45C12.12	F45C12.12	btb-7	chrII:1713257-1714395	-0.25129	0.609222	0.466793	0.00946903
C23H4.6	C23H4.6	C23H4.6	chrX:12235620-12240799	0.271478	0.610054	0.183721	0.000370343
Y69E1A.8	Y69E1A.8	Y69E1A.8	chrIV:10966589-10968170	1.05901	0.610812	0.00725845	0.0453492
Y102A11A.3	Y102A11A.3	Y102A11A.3	chrX:2019169-2025376	1.50457	0.61087	0.000607597	0.000370343
F15B9.4	F15B9.4	inft-2	chrV:13002341-13008925	0.330577	0.611419	0.233319	0.00238501
C29F9.3	C29F9.3	C29F9.3	chrIII:124774-126419	1.017	0.611674	0.000607597	0.000370343
F41G4.8	F41G4.8	F41G4.8	chrX:16843353-16844994	0.205876	0.613233	0.430879	0.000370343
C06G8.2	C06G8.2	pept-2	chrIV:10790597-10794564	0.267833	0.61324	0.227814	0.000370343
T28F3.8	T28F3.8	T28F3.8	chrIV:17305117-17307414	1.0211	0.613446	0.000607597	0.00100813
R02C2.7	R02C2.7	R02C2.7	chrV:241325-242616	0.737191	0.613994	0.00370528	0.00100813
K09E3.7	K09E3.7	K09E3.7	chrX:17131346-17134527	-0.0131936	0.615539	0.967917	0.000370343
Y46H3A.2	Y46H3A.2	hsp-16.41	chrV:1805232-1805875	0.533021	0.615979	0.000607597	0.000370343
K05B2.3	K05B2.3	ifa-4	chrX:4907289-4915987	-0.423209	0.61784	0.0075856	0.000370343
F59E11.5	F59E11.5	F59E11.5	chrV:8995100-8996405	0.435643	0.619785	0.120798	0.00186208
Y49F6C.8	Y49F6C.8	Y49F6C.8	chrII:3369174-3370145	-0.0571586	0.620548	0.840678	0.000370343
F55F8.9	F55F8.9	F55F8.9	chrI:5669946-5673354	0.0417304	0.62079	0.842424	0.000370343
Y57A10C.6	Y57A10C.6	daf-22	chrII:12423511-12425696	0.361109	0.620794	0.0132402	0.000370343
Y105C5B.28	Y105C5B.28	gln-3	chrIV:16167782-16170826	0.334392	0.621065	0.0266458	0.000370343
W01A11.1	W01A11.1	W01A11.1	chrV:6499223-6504183	0.105466	0.622425	0.594699	0.000370343
C05E11.8	C05E11.8	flp-12	chrX:4591280-4592504	0.641226	0.624146	0.00112482	0.000370343
Y34F4.4	Y34F4.4	Y34F4.4	chrIII:1023282-1024561	0.53906	0.625783	0.115505	0.0108425
C04B4.2	C04B4.2	C04B4.2	chrX:12283300-12285314	-0.179853	0.625878	0.348183	0.000370343
T07E3.6	T07E3.6	pdf-1	chrIII:6909222-6912481	0.6318	0.626565	0.000607597	0.000370343
C05D12.3	C05D12.3	C05D12.3	chrII:11424829-11430599	2.88513	0.626571	0.000607597	0.000370343
Y57A10B.6	Y57A10B.6	Y57A10B.6	chrII:12390126-12392657	-0.244343	0.62664	0.51206	0.0189524
ZK525.1	ZK525.1	flp-15	chrIII:13663401-13667838	0.557646	0.627107	0.0358132	0.000697696
W05E7.1	W05E7.1	grd-3	chrIV:3439654-3440456	-0.964904	0.627198	0.000607597	0.00946903
H13N06.6	H13N06.6	tbh-1	chrX:15497554-15505373	-0.294243	0.628965	0.0696054	0.000370343
Y45F10D.6	Y45F10D.6	Y45F10D.6	chrIV:13796254-13797904	-0.463197	0.629413	0.0447664	0.00158039
C17G10.5	C17G10.5	lys-8	chrII:5586164-5593427	1.24659	0.630842	0.000607597	0.00699867
C29F7.10	C29F7.10	C29F7.10	chrX:13430238-13431046	-0.299059	0.63104	0.342614	0.00591412
W06B11.1	W06B11.1	atat-2	chrX:5849103-5851971	0.839392	0.631175	0.00445595	0.00130248
T10G3.1	T10G3.1	T10G3.1	chrV:13468416-13473584	0.110111	0.631211	0.807445	0.0194534
Y54G2A.29	Y54G2A.29	ndnf-1	chrIV:3023394-3028942	-0.149582	0.631303	0.590177	0.000370343
T01G5.7	T01G5.7	T01G5.7	chrV:15111966-15114092	-0.208421	0.631544	0.443706	0.000697696
T11F8.1	T11F8.1	T11F8.1	chrIV:5479592-5480582	-0.206969	0.634636	0.353953	0.000370343
T19D7.1	T19D7.1	lgc-32	chrX:673026-680419	0.0170589	0.635227	0.968003	0.017436
C06H5.1	C06H5.1	fbxa-156	chrV:17895306-17896804	0.145843	0.635973	0.727068	0.006781
F25H5.3	F25H5.3	pyk-1	chrI:9168423-9177497	0.256246	0.637563	0.108244	0.000370343
C02F12.5	C02F12.5	C02F12.5	chrX:3670372-3672058	-0.0374234	0.63835	0.902415	0.000370343
C16B8.3	C16B8.3	C16B8.3	chrX:3968035-3968637	0.894581	0.638704	0.000607597	0.000370343
F40H3.5	F40H3.5	hst-3.1	chrII:6165720-6169231	0.127703	0.63965	0.771323	0.0189524
K10G4.4	K10G4.4	K10G4.4	chrV:17278366-17285169	1.17978	0.640346	0.00370528	0.000370343
Y54F10AM.11	Y54F10AM.11	Y54F10AM.11	chrIII:2561709-2566589	-0.0265333	0.641813	0.925777	0.000370343
C07D8.6	C07D8.6	C07D8.6	chrX:7341508-7342783	-0.12571	0.643527	0.480725	0.000370343
Y11D7A.13	Y11D7A.13	flh-3	chrIV:9270096-9271618	-0.288749	0.643684	0.10672	0.000370343
Y105C5A.24	Y105C5A.24	Y105C5A.24	chrIV:15849940-15852900	1.3362	0.644281	0.000607597	0.000697696
Y66H1A.6	Y66H1A.6	hum-8	chrIV:429213-440544	1.34315	0.64447	0.000607597	0.000370343
D1086.7	D1086.7	D1086.7	chrV:14084269-14085498	0.186434	0.645132	0.316752	0.000370343
F41C3.5	F41C3.5	F41C3.5	chrII:4737616-4739906	-0.356754	0.645912	0.0174092	0.000370343
T28A11.11	T28A11.11	gst-23	chrV:3243294-3244494	1.83291	0.64605	0.000607597	0.0330267
F14H3.4	F14H3.4	F14H3.4	chrV:16053898-16055071	-0.0952686	0.646887	0.673596	0.000370343
F08F1.8	F08F1.8	tth-1	chrX:8422478-8423733	0.117179	0.647297	0.506004	0.000370343
C35A5.6	C35A5.6	C35A5.6	chrV:10509055-10510480	0.030632	0.648027	0.937097	0.000697696
F14H12.8	F14H12.8	F14H12.8	chrX:4363443-4365069	0.834065	0.648558	0.0159184	0.0121546
B0564.3	B0564.3	best-1	chrIV:13107656-13111503	0.441182	0.648791	0.0805315	0.000370343
C50D2.6	C50D2.6	C50D2.6	chrII:84433-87799	1.2452	0.64994	0.000607597	0.000697696
C29F9.4	C29F9.4	C29F9.4	chrIII:120491-124686	1.12747	0.650957	0.000607597	0.000370343
F09G2.6	F09G2.6	ugt-36	chrV:7167008-7169205	-0.835633	0.65121	0.0137799	0.0112282
F08B12.4	F08B12.4	F08B12.4	chrX:11407055-11407781	-0.217299	0.652042	0.235451	0.000370343
F53F8.3	F53F8.3	F53F8.3	chrV:20685682-20689529	-0.185702	0.652604	0.354777	0.000370343
F23D12.2	F23D12.2	F23D12.2	chrX:14416117-14421472	-0.013431	0.653777	0.963787	0.000370343
K08H2.2	K08H2.2	K08H2.2	chrX:13234098-13234957	-0.231843	0.653845	0.589948	0.04229
Y46G5A.21	Y46G5A.21	acl-7	chrII:12811036-12816462	1.39151	0.653859	0.000607597	0.00186208
C49G7.3	C49G7.3	C49G7.3	chrV:4046404-4047436	0.879263	0.654293	0.000607597	0.000370343
D1037.3	D1037.3	ftn-2	chrI:3680177-3680944	0.964112	0.654662	0.000607597	0.000370343
C15C6.2	C15C6.2	C15C6.2	chrI:12203799-12205809	1.09075	0.6567	0.000607597	0.00186208
C47A10.5	C47A10.5	ddo-1	chrV:17774244-17777229	-0.129267	0.65815	0.750858	0.010643
F52E4.5	F52E4.5	F52E4.5	chrX:3085832-3087345	-0.213132	0.658863	0.374481	0.000370343
F17A9.6	F17A9.6	ceh-49	chrV:6118331-6120201	-0.147125	0.658868	0.552144	0.000370343
R06C7.4	R06C7.4	cpg-3	chrI:7244936-7246814	-0.0230219	0.65959	0.919139	0.000370343
F22F7.1	F22F7.1	F22F7.1	chrV:2127532-2130064	0.347622	0.66136	0.0247798	0.000370343
Y74C9A.2	Y74C9A.2	nlp-40	chrI:10412-16842	0.366319	0.661994	0.0169505	0.000370343
F54E7.7	F54E7.7	rcn-1	chrIII:5682345-5684098	0.717714	0.663296	0.000607597	0.000370343
F40F12.3	F40F12.3	F40F12.3	chrIII:9918644-9920898	1.04455	0.663534	0.00725845	0.0286889
ZK593.2	ZK593.2	ZK593.2	chrIV:10913360-10914562	0.317002	0.664166	0.365057	0.00238501
F44A2.3	F44A2.3	F44A2.3	chrV:9305415-9310926	0.323662	0.665343	0.185053	0.000697696
F49B2.2	F49B2.2	fbxb-67	chrI:14297288-14298326	0.167634	0.665549	0.646239	0.00409794
B0213.4	B0213.4	nlp-29	chrV:3984412-3984849	0.536833	0.665722	0.000607597	0.000370343
ZK809.1	ZK809.1	ZK809.1	chrIV:11642101-11643706	0.865864	0.666089	0.0135208	0.0133223
ZC47.6	ZC47.6	fbxa-32	chrIII:1267402-1269337	1.25429	0.666288	0.00112482	0.0117785
F15A8.6	F15A8.6	F15A8.6	chrX:4430865-4434502	0.395356	0.667914	0.0266458	0.000370343
W02A2.2	W02A2.2	far-6	chrIV:13328358-13329319	-0.331947	0.668295	0.0304272	0.000370343
C17F4.5	C17F4.5	fbxc-50	chrII:3246314-3248118	-0.006342	0.668478	0.978842	0.000370343
H06H21.8	H06H21.8	H06H21.8	chrIV:4817387-4821131	1.04057	0.669288	0.000607597	0.000370343
F18H3.3	F18H3.3	pab-2	chrX:13522848-13527415	0.26898	0.669301	0.092801	0.000370343
F52F10.3	F52F10.3	oac-31	chrV:1538352-1541824	-0.395452	0.669421	0.0717392	0.000370343
M28.6	M28.6	lact-3	chrII:10652351-10657801	0.703886	0.671034	0.000607597	0.000370343
W08F4.3	W08F4.3	W08F4.3	chrII:580599-582015	-0.0095816	0.671418	0.963787	0.000370343
F35C11.6	F35C11.6	F35C11.6	chrII:8258073-8259137	0.191363	0.672921	0.585708	0.00100813
C01B12.1	C01B12.1	sqt-2	chrII:23327-24457	0.941328	0.672971	0.0169505	0.0198011
F17C11.12	F17C11.12	F17C11.12	chrV:10932646-10936860	1.52969	0.673011	0.000607597	0.000370343
F36D1.7	F36D1.7	F36D1.7	chrI:11263147-11263661	0.45785	0.673951	0.16879	0.00312892
F19B10.10	F19B10.10	F19B10.10	chrII:3677534-3681415	-0.197262	0.674284	0.351878	0.000370343
R07B1.4	R07B1.4	gst-36	chrX:9858364-9862955	1.01854	0.67672	0.000607597	0.000370343
F46A9.2	F46A9.2	F46A9.2	chrI:9459286-9460550	1.00329	0.676959	0.0167532	0.0467683
F32A5.2	F32A5.2	F32A5.2	chrII:7245914-7250180	0.460832	0.677002	0.0384997	0.000370343
R10E9.1	R10E9.1	msi-1	chrIII:3965166-3976397	0.454704	0.677399	0.00331653	0.000370343
F08F3.3	F08F3.3	rhr-1	chrV:5428159-5430431	0.482191	0.678479	0.00247328	0.000370343
F49E2.2	F49E2.2	F49E2.2	chrX:9567295-9573723	0.839932	0.678718	0.000607597	0.000370343
C50F4.3	C50F4.3	tag-329	chrV:9534925-9536404	1.35027	0.679866	0.000607597	0.00546409
Y94H6A.2	Y94H6A.2	Y94H6A.2	chrIV:2730266-2732404	2.81995	0.681102	0.000607597	0.00478632
C09H5.2	C09H5.2	catp-3	chrV:8076084-8079914	-0.702019	0.681429	0.000607597	0.000370343
K12H4.7	K12H4.7	K12H4.7	chrIII:8047704-8051155	0.262232	0.681534	0.161623	0.000370343
C01B10.6	C01B10.6	C01B10.6	chrIV:6640160-6645352	1.72268	0.681767	0.000607597	0.000370343
Y37E3.11	Y37E3.11	Y37E3.11	chrI:2078958-2093822	0.43674	0.683091	0.005875	0.000370343
K08D9.4	K08D9.4	K08D9.4	chrV:3198551-3200532	0.556126	0.683406	0.0731449	0.000370343
C18G1.6	C18G1.6	C18G1.6	chrV:4750579-4753819	1.29472	0.684407	0.000607597	0.00523852
T23B3.5	T23B3.5	T23B3.5	chrI:6705547-6706378	0.900987	0.684473	0.0100936	0.0207835
C02A12.1	C02A12.1	gst-33	chrV:3467452-3468501	1.44416	0.685274	0.000607597	0.0286889
Y39B6A.5	Y39B6A.5	Y39B6A.5	chrV:19154105-19158820	0.0607783	0.685519	0.7947	0.000370343
ZK1240.5	ZK1240.5	ZK1240.5	chrII:2316162-2318124	0.640299	0.685569	0.0716081	0.0134835
C01A2.4	C01A2.4	C01A2.4	chrI:13392115-13394001	0.240866	0.688348	0.145303	0.000370343
R07B1.10	R07B1.10	lec-8	chrX:9850208-9851375	0.856436	0.688882	0.000607597	0.000370343
C15H9.7	C15H9.7	flu-2	chrX:6106916-6109345	-0.296461	0.688945	0.181125	0.000370343
B0213.15	B0213.15	cyp-34A9	chrV:3968132-3970514	-0.0614593	0.689143	0.816512	0.000370343
C34B7.1	C34B7.1	C34B7.1	chrI:8330551-8332719	0.766863	0.689213	0.0075856	0.000370343
F15A2.5	F15A2.5	efn-3	chrX:13475909-13477456	-0.504179	0.689924	0.178496	0.0245195
F16H11.3	F16H11.3	ent-5	chrX:4647522-4649194	-0.346357	0.693114	0.129706	0.000370343
K06A9.2	K06A9.2	K06A9.2	chrX:1536416-1540287	0.20612	0.693911	0.419158	0.000370343
Y17D7B.1	Y17D7B.1	nhr-231	chrV:18790999-18794781	0.150645	0.694497	0.692653	0.00386362
Y48B6A.10	Y48B6A.10	Y48B6A.10	chrII:14214408-14218064	-0.00251607	0.696683	0.996651	0.00656756
T21B10.2	T21B10.2	enol-1	chrII:8930984-8933799	0.209514	0.697639	0.216019	0.000370343
F09C8.1	F09C8.1	F09C8.1	chrX:16159647-16163548	1.00203	0.698279	0.000607597	0.000370343
F15E6.10	F15E6.10	F15E6.10	chrIV:4292868-4293614	-0.871755	0.698915	0.110165	0.00287985
F49E2.5	F49E2.5	F49E2.5	chrX:9543669-9560316	0.794457	0.699066	0.000607597	0.000370343
F58H1.6	F58H1.6	F58H1.6	chrV:11942917-11944651	1.03832	0.6998	0.00694318	0.0176085
Y60A3A.21	Y60A3A.21	Y60A3A.21	chrV:20011958-20015077	0.304189	0.69993	0.159488	0.000370343
C27B7.9	C27B7.9	C27B7.9	chrIV:8915388-8916128	-0.583771	0.700677	0.000607597	0.000370343
W02H5.8	W02H5.8	W02H5.8	chrV:2647058-2652657	0.265942	0.702391	0.284958	0.000370343
D1086.5	D1086.5	D1086.5	chrV:14088892-14090323	0.890303	0.703518	0.000607597	0.000370343
K10C2.14	K10C2.14	K10C2.14	chrX:6439893-6440559	0.781279	0.704354	0.0597698	0.0341384
E04F6.9	E04F6.9	E04F6.9	chrII:7211628-7212161	0.120009	0.704537	0.614338	0.000370343
C36A4.2	C36A4.2	cyp-25A2	chrIII:3835220-3837150	1.25203	0.705228	0.000607597	0.000370343
F22A3.6	F22A3.6	ilys-5	chrX:6533483-6536840	0.0196581	0.705475	0.932553	0.000370343
F59B8.2	F59B8.2	idh-1	chrIV:9439086-9440893	0.268598	0.705759	0.105825	0.000370343
K08D8.4	K08D8.4	K08D8.4	chrIV:12907468-12909998	1.13406	0.706647	0.000607597	0.000370343
T10B5.8	T10B5.8	T10B5.8	chrV:1842044-1844807	0.28177	0.708692	0.244734	0.000370343
T20F7.5	T20F7.5	T20F7.5	chrX:16845375-16862005	0.540209	0.709241	0.0574743	0.000370343
K09E10.1	K09E10.1	oac-57	chrIV:12304463-12307820	1.20584	0.709461	0.000607597	0.000370343
C31C9.6	C31C9.6	C31C9.6	chrII:13655883-13662081	1.24661	0.709572	0.000607597	0.000697696
F23A7.3	F23A7.3	F23A7.3	chrX:16220015-16222351	0.581574	0.710009	0.123555	0.0102556
T25B9.5	T25B9.5	T25B9.5	chrIV:10752429-10754589	1.15558	0.710625	0.00247328	0.0246593
Y39B6A.10	Y39B6A.10	Y39B6A.10	chrV:19131530-19133574	-0.18877	0.711293	0.332406	0.000370343
F22E5.17	F22E5.17	F22E5.17	chrII:2678058-2679162	-0.122274	0.711754	0.584529	0.000370343
Y62E10A.17	Y62E10A.17	Y62E10A.17	chrIV:13413564-13415954	-0.157496	0.712405	0.482263	0.000370343
M151.7	M151.7	M151.7	chrII:3622313-3624055	-0.0900782	0.712571	0.753252	0.000370343
ZK154.7	ZK154.7	adm-4	chrX:7795043-7798287	0.0182105	0.713169	0.95029	0.000370343
R09D1.12	R09D1.12	R09D1.12	chrII:9450027-9452263	0.784579	0.713588	0.0201886	0.00613121
T03G11.6	T03G11.6	T03G11.6	chrX:5174368-5179197	-0.150656	0.713861	0.516776	0.000370343
C54F6.4	C54F6.4	swt-2	chrV:7530260-7531463	2.10742	0.714355	0.00331653	0.0447975
Y73C8B.1	Y73C8B.1	Y73C8B.1	chrV:3195486-3196869	0.265299	0.714871	0.176993	0.000370343
F13E9.5	F13E9.5	F13E9.5	chrIV:10882931-10884363	0.508181	0.714937	0.185769	0.0446856
D1086.10	D1086.10	D1086.10	chrV:14082752-14083593	-0.350078	0.715503	0.019951	0.000370343
Y69A2AR.12	Y69A2AR.12	Y69A2AR.12	chrIV:2568613-2572281	2.07078	0.717711	0.000607597	0.000370343
Y53F4B.31	Y53F4B.31	gst-28	chrII:15166194-15167408	1.12193	0.717963	0.000607597	0.000370343
B0410.3	B0410.3	B0410.3	chrX:2885866-2891491	0.335731	0.718867	0.397594	0.0369872
F48E8.1	F48E8.1	lon-1	chrIII:5474475-5478382	-0.376551	0.719092	0.0326738	0.000370343
W04E12.7	W04E12.7	W04E12.7	chrV:19735079-19737607	0.352538	0.720178	0.33878	0.00785876
C47E12.9	C47E12.9	C47E12.9	chrIV:9974678-9975460	0.350374	0.72145	0.412449	0.0189524
C09E8.1	C09E8.1	C09E8.1	chrII:556484-566293	0.614897	0.722576	0.000607597	0.000370343
F52E4.8	F52E4.8	ztf-13	chrX:3100112-3102232	-0.0353714	0.723237	0.896583	0.000370343
F11E6.11	F11E6.11	F11E6.11	chrIV:17442874-17443736	0.0854619	0.723488	0.841701	0.000697696
C53B7.7	C53B7.7	nep-4	chrX:6860945-6863414	0.294636	0.724875	0.394554	0.00238501
ZK1290.13	ZK1290.13	ZK1290.13	chrII:7535128-7536989	0.895746	0.72525	0.000607597	0.000370343
M04C3.1	M04C3.1	M04C3.1	chrV:19437941-19445577	1.05961	0.726942	0.000607597	0.000370343
C17E7.9	C17E7.9	C17E7.9	chrV:3887749-3890861	-0.162435	0.727098	0.482154	0.000370343
B0432.14	B0432.14	B0432.14	chrII:264352-266305	0.489603	0.727532	0.150828	0.00158039
F41E6.15	F41E6.15	F41E6.15	chrV:8602083-8602825	0.818758	0.727924	0.00112482	0.00100813
C12D12.1	C12D12.1	C12D12.1	chrX:3499252-3505253	1.49245	0.728146	0.000607597	0.000370343
F46C3.4	F46C3.4	F46C3.4	chrX:11436123-11437747	-0.259444	0.728891	0.481772	0.00546409
W08E12.1	W08E12.1	zip-11	chrIV:3311275-3313180	0.580875	0.7296	0.00482276	0.000370343
R09B5.3	R09B5.3	cnc-2	chrV:1449666-1450189	0.591285	0.730775	0.0636458	0.00287985
K09A11.3	K09A11.3	cyp-14A2	chrX:13267604-13269697	-0.590803	0.735826	0.0896828	0.00656756
F37C4.5	F37C4.5	F37C4.5	chrIV:3871828-3874416	0.0757149	0.735839	0.698511	0.000370343
F48F7.2	F48F7.2	syx-2	chrX:13960078-13962812	0.174758	0.736172	0.43454	0.000370343
K08D10.7	K08D10.7	scrm-8	chrIV:4164691-4166229	0.652465	0.736703	0.0962678	0.0442714
Y34B4A.4	Y34B4A.4	Y34B4A.4	chrX:5264329-5271806	1.09355	0.736721	0.000607597	0.000370343
T12B5.2	T12B5.2	fbxa-54	chrIII:956333-957904	1.62072	0.737082	0.000607597	0.000370343
C05C10.5	C05C10.5	C05C10.5	chrII:9939153-9940337	0.0727583	0.737485	0.706245	0.000370343
ZK455.7	ZK455.7	pgp-3	chrX:11352135-11357090	0.697435	0.7376	0.000607597	0.000370343
R04B5.9	R04B5.9	ugt-47	chrV:10094719-10098594	1.18637	0.738293	0.000607597	0.000370343
F43D2.2	F43D2.2	F43D2.2	chrV:14635581-14637751	0.0568014	0.739798	0.811772	0.000370343
F08A8.1	F08A8.1	acox-1	chrI:12938554-12942219	0.311191	0.740465	0.0563965	0.000370343
F14H3.3	F14H3.3	F14H3.3	chrV:16051920-16053453	0.0380658	0.740718	0.900753	0.000370343
Y37D8A.6	Y37D8A.6	Y37D8A.6	chrIII:12856826-12857913	0.542853	0.742227	0.0146091	0.000370343
ZK792.2	ZK792.2	inx-8	chrIV:11673815-11675638	-0.107006	0.742315	0.559524	0.000370343
Y102A5C.19	Y102A5C.19	fbxa-90	chrV:16966885-16968585	0.546944	0.742961	0.0922228	0.000697696
E02H4.4	E02H4.4	E02H4.4	chrX:14257968-14262435	1.47391	0.743176	0.000607597	0.000370343
C35D10.14	C35D10.14	clec-5	chrIII:4881913-4883578	0.133489	0.743948	0.534492	0.000370343
T24E12.1	T24E12.1	T24E12.1	chrII:3785554-3786676	-0.0278002	0.745662	0.939737	0.000370343
F44F4.11	F44F4.11	tba-4	chrII:10918705-10920184	1.10146	0.746026	0.000607597	0.000370343
B0454.6	B0454.6	B0454.6	chrII:3032779-3036117	0.112409	0.746119	0.666306	0.000370343
R05H10.1	R05H10.1	R05H10.1	chrII:14852429-14853627	-0.915564	0.74658	0.000607597	0.000370343
C32C4.7	C32C4.7	ugt-35	chrV:10651878-10654265	0.71254	0.746785	0.030628	0.0056998
D1025.8	D1025.8	nspc-17	chrX:14524757-14525181	1.78326	0.747001	0.000607597	0.00887899
Y50E8A.1	Y50E8A.1	Y50E8A.1	chrV:14726906-14727240	-0.262637	0.74798	0.523268	0.00906645
T14F9.3	T14F9.3	hex-1	chrX:2223475-2226620	0.589784	0.748702	0.000607597	0.000370343
F44F4.4	F44F4.4	ptr-8	chrII:10889278-10895088	0.0166885	0.749578	0.942394	0.000370343
C18E3.7	C18E3.7	ppw-1	chrI:4185059-4189930	0.104292	0.750253	0.603661	0.00100813
W06D4.1	W06D4.1	hgo-1	chrI:9049458-9055446	0.103761	0.751103	0.62753	0.000370343
H04M03.3	H04M03.3	H04M03.3	chrIV:5891571-5893329	0.156006	0.751747	0.432196	0.000370343
M18.2	M18.2	dlc-2	chrIV:12110586-12111577	0.449778	0.753866	0.0597698	0.000370343
ZK593.1	ZK593.1	pyk-2	chrIV:10909914-10913079	0.826782	0.754393	0.000607597	0.000370343
Y69A2AR.25	Y69A2AR.25	Y69A2AR.25	chrIV:2565793-2568367	2.11871	0.757255	0.000607597	0.00158039
F34H10.3	F34H10.3	F34H10.3	chrX:9633296-9635647	0.590845	0.757787	0.000607597	0.000370343
Y43C5A.3	Y43C5A.3	Y43C5A.3	chrIV:10274035-10275411	0.095755	0.759089	0.651543	0.000370343
K10D2.6	K10D2.6	emb-8	chrIII:5191130-5199688	0.370076	0.759925	0.0395177	0.000370343
C06B3.7	C06B3.7	C06B3.7	chrV:13909747-13911524	0.0445622	0.760025	0.868131	0.000370343
C14A4.7	C14A4.7	C14A4.7	chrII:10595261-10596562	1.0801	0.760496	0.00206419	0.00523852
Y54G11A.4	Y54G11A.4	Y54G11A.4	chrII:14292823-14296055	1.00852	0.760772	0.000607597	0.000370343
T07D10.6	T07D10.6	flp-33	chrI:12624248-12625238	0.661468	0.761482	0.0254583	0.000370343
C50E3.13	C50E3.13	C50E3.13	chrV:7622334-7624214	0.0625583	0.762892	0.783982	0.000370343
K12B6.1	K12B6.1	sago-1	chrV:6303770-6308332	0.573941	0.763083	0.000607597	0.000370343
T20B5.3	T20B5.3	oga-1	chrX:9343256-9347430	0.285149	0.76365	0.115169	0.000370343
C37H5.13	C37H5.13	C37H5.13	chrV:4855324-4862965	0.295097	0.764429	0.0783178	0.000370343
W10C8.5	W10C8.5	W10C8.5	chrI:2853969-2855734	0.670861	0.764551	0.000607597	0.000370343
C28G1.6	C28G1.6	C28G1.6	chrX:8829932-8831194	1.28007	0.764747	0.000607597	0.000370343
T25G12.7	T25G12.7	dhs-30	chrX:17230718-17235837	0.260398	0.765284	0.212757	0.000370343
T28B4.4	T28B4.4	T28B4.4	chrX:6597917-6598866	0.893637	0.765793	0.000607597	0.000370343
C23H4.2	C23H4.2	C23H4.2	chrX:12219709-12222731	1.60311	0.766833	0.000607597	0.000370343
ZK829.5	ZK829.5	tbx-36	chrIV:11950594-11952204	-0.181942	0.766988	0.45897	0.000370343
F56H9.4	F56H9.4	gpa-9	chrV:12646826-12649313	0.513384	0.768268	0.140045	0.00287985
B0035.13	B0035.13	B0035.13	chrIV:11299007-11306720	1.69298	0.768598	0.000607597	0.0283882
R12H7.2	R12H7.2	asp-4	chrX:13217100-13221469	0.344775	0.770638	0.0189595	0.000370343
Y46H3A.3	Y46H3A.3	hsp-16.2	chrV:1804333-1804971	0.652717	0.770854	0.000607597	0.000370343
T24C2.5	T24C2.5	T24C2.5	chrX:14537729-14539520	0.289948	0.772687	0.428249	0.00158039
C39D10.8	C39D10.8	C39D10.8	chrX:7879770-7880917	0.134872	0.772727	0.73675	0.00238501
F45D11.9	F45D11.9	fbxc-42	chrII:991648-993638	-0.328198	0.773665	0.304115	0.00130248
Y54G2A.52	Y54G2A.52	Y54G2A.52	chrIV:2797058-2798685	0.667943	0.774572	0.00206419	0.000370343
F48C5.1	F48C5.1	igeg-2	chrX:11444353-11446620	0.62885	0.776196	0.0254583	0.000370343
ZK1321.4	ZK1321.4	ZK1321.4	chrII:9770752-9774292	0.615233	0.776569	0.000607597	0.000370343
M176.7	M176.7	kin-16	chrII:9434018-9436120	0.0663212	0.777371	0.868693	0.00213209
Y73B6BL.24	Y73B6BL.24	acp-6	chrIV:6424597-6426141	-0.623657	0.777722	0.000607597	0.000370343
F14B8.6	F14B8.6	F14B8.6	chrX:6929260-6932359	1.13272	0.778762	0.000607597	0.000370343
T03E6.7	T03E6.7	cpl-1	chrV:16592570-16595348	0.407006	0.779311	0.011805	0.000370343
F54D1.4	F54D1.4	nhr-7	chrIV:11266291-11268857	0.606908	0.779352	0.0148892	0.000370343
F35F10.13	F35F10.13	F35F10.13	chrV:3318173-3319062	0.511373	0.781399	0.250789	0.0274107
C49F5.3	C49F5.3	C49F5.3	chrX:11982790-11983899	-0.24341	0.78219	0.335685	0.000370343
M05B5.6	M05B5.6	trpa-2	chrI:7183052-7188298	1.04448	0.782272	0.000607597	0.000370343
M176.5	M176.5	M176.5	chrII:9426228-9427735	1.28098	0.78254	0.000607597	0.000370343
C45B2.1	C45B2.1	C45B2.1	chrX:6086123-6086569	-0.998475	0.782776	0.000607597	0.000370343
T03G11.8	T03G11.8	zig-6	chrX:5186920-5189040	0.226222	0.785712	0.503227	0.00100813
F25E2.5	F25E2.5	daf-3	chrX:817926-825475	0.808861	0.785949	0.000607597	0.000370343
C34B2.11	C34B2.11	C34B2.11	chrI:10691344-10696783	0.743521	0.786514	0.011253	0.000370343
F59F3.4	F59F3.4	del-5	chrX:11004990-11008181	1.19376	0.787999	0.000607597	0.000370343
K03A1.2	K03A1.2	lron-7	chrX:7292135-7296036	0.822973	0.790085	0.000607597	0.000370343
F43C9.2	F43C9.2	F43C9.2	chrX:4786117-4790324	0.641105	0.790598	0.00206419	0.000370343
C05C12.5	C05C12.5	C05C12.5	chrIV:11260330-11261170	1.13364	0.791656	0.00482276	0.0136471
W02D3.6	W02D3.6	ant-1.2	chrI:6729720-6731110	0.693817	0.801558	0.0505076	0.00409794
C28G1.2	C28G1.2	C28G1.2	chrX:8836643-8837860	-0.477501	0.80217	0.165539	0.00386362
Y38F1A.6	Y38F1A.6	Y38F1A.6	chrII:12994357-12996571	0.494175	0.802361	0.008225	0.000370343
T22B7.7	T22B7.7	T22B7.7	chrX:5651869-5653925	-1.84513	0.803987	0.000607597	0.00130248
C23G10.11	C23G10.11	C23G10.11	chrIII:6215164-6215542	1.43184	0.804875	0.000607597	0.000370343
T07D3.1	T07D3.1	fbxa-200	chrII:904445-906039	-0.18928	0.804964	0.608438	0.00100813
B0272.4	B0272.4	B0272.4	chrX:9428430-9430323	0.353761	0.805309	0.0345455	0.000370343
F35B3.4	F35B3.4	F35B3.4	chrX:17019622-17020805	2.85152	0.805457	0.000607597	0.000370343
R04B5.3	R04B5.3	nhr-205	chrV:10080118-10081739	-0.0671915	0.809812	0.868507	0.00100813
Y19D10B.6	Y19D10B.6	Y19D10B.6	chrV:2318524-2321052	-0.026511	0.810144	0.948759	0.00100813
C33D12.3	C33D12.3	twk-26	chrX:3050364-3054413	1.75356	0.810825	0.000607597	0.000370343
F22B8.4	F22B8.4	F22B8.4	chrV:16086571-16088217	0.585561	0.812878	0.0772697	0.000697696
F22H10.3	F22H10.3	F22H10.3	chrX:16677335-16677738	0.736311	0.813352	0.000607597	0.000370343
ZK795.1	ZK795.1	ZK795.1	chrIV:12548131-12554510	0.183817	0.815791	0.432792	0.000370343
F29F11.2	F29F11.2	ugt-34	chrV:10654423-10656976	1.10558	0.818351	0.000607597	0.000370343
F01F1.12	F01F1.12	aldo-2	chrIII:5873048-5876625	0.363032	0.822857	0.0338966	0.000370343
C06E4.3	C06E4.3	C06E4.3	chrIV:7260884-7262028	-0.512329	0.823327	0.146458	0.00362706
C23H5.1	C23H5.1	prmt-6	chrIV:2130997-2133028	0.996642	0.823562	0.00290399	0.00263524
R160.10	R160.10	R160.10	chrX:4367158-4367514	0.7839	0.825617	0.159488	0.0374424
F41C6.4	F41C6.4	F41C6.4	chrX:6873358-6874823	0.190311	0.82582	0.657974	0.00656756
F08B12.3	F08B12.3	slo-2	chrX:11393292-11405931	1.66087	0.828017	0.000607597	0.000370343
K06A4.5	K06A4.5	haao-1	chrV:9505688-9507114	0.0774824	0.829263	0.828776	0.000370343
R09B5.13	R09B5.13	cnc-11	chrV:1442587-1442876	0.170128	0.831134	0.751365	0.000697696
F14F4.3	F14F4.3	mrp-5	chrX:14938251-14946319	0.689761	0.832611	0.000607597	0.000370343
W08D2.4	W08D2.4	fat-3	chrIV:9803025-9806121	0.576682	0.832711	0.000607597	0.000370343
T01B11.5	T01B11.5	str-176	chrIV:8461037-8463814	0.00527648	0.834768	0.985164	0.000370343
C45E5.3	C45E5.3	C45E5.3	chrIV:5739691-5740986	0.79407	0.835948	0.042766	0.00785876
D1025.7	D1025.7	nspc-18	chrX:14527170-14527582	0.855907	0.837082	0.00482276	0.000370343
F37B1.1	F37B1.1	gst-24	chrII:13610442-13611342	2.02877	0.837103	0.000607597	0.000370343
C03G6.5	C03G6.5	C03G6.5	chrV:7365242-7366224	0.269622	0.837103	0.43378	0.000370343
Y50D4B.3	Y50D4B.3	Y50D4B.3	chrV:1095361-1098951	0.17796	0.837552	0.597942	0.000370343
C43G2.4	C43G2.4	best-9	chrIV:6557229-6565267	1.06601	0.839248	0.00206419	0.00130248
F27E5.4	F27E5.4	phg-1	chrII:10137655-10139217	2.48582	0.839572	0.000607597	0.000370343
K01A2.2	K01A2.2	far-7	chrII:319792-321107	0.331482	0.840563	0.0606968	0.000370343
D1054.8	D1054.8	D1054.8	chrV:10784272-10785369	0.14653	0.841317	0.642093	0.000370343
B0213.3	B0213.3	nlp-28	chrV:3987899-3988314	-0.0882365	0.841694	0.683113	0.000370343
F40B5.1	F40B5.1	nep-14	chrX:8376080-8377381	0.786198	0.843224	0.00112482	0.000370343
F09E10.11	F09E10.11	tts-1	chrX:1504130-1504841	0.37708	0.844593	0.115625	0.000370343
D1005.3	D1005.3	cebp-1	chrX:1452694-1454000	0.845091	0.845213	0.000607597	0.000370343
K10D3.6	K10D3.6	K10D3.6	chrI:7116096-7116706	0.332745	0.848109	0.126486	0.000370343
T23B3.2	T23B3.2	T23B3.2	chrI:6715873-6717090	0.483588	0.849222	0.00160564	0.000370343
C02F5.5	C02F5.5	C02F5.5	chrIII:8236145-8236906	0.776558	0.852454	0.031004	0.00656756
F36G3.2	F36G3.2	F36G3.2	chrX:9792408-9794273	0.828142	0.852643	0.00112482	0.000370343
T02E1.5	T02E1.5	dhs-3	chrI:8211110-8218361	1.78678	0.855383	0.000607597	0.000370343
Y87G2A.2	Y87G2A.2	Y87G2A.2	chrI:13534744-13542413	0.59557	0.857502	0.0120835	0.000370343
F26G5.1	F26G5.1	F26G5.1	chrV:4975484-4977499	0.050353	0.857854	0.83484	0.000370343
ZK1320.4	ZK1320.4	cyp-13A10	chrII:9660838-9662946	-0.5484	0.858339	0.0362808	0.000370343
Y67H2A.8	Y67H2A.8	fat-1	chrIV:13315641-13318783	0.517939	0.858371	0.110617	0.000370343
Y43F8B.12	Y43F8B.12	Y43F8B.12	chrV:19468382-19469554	1.8883	0.862228	0.00247328	0.0152779
K03A11.5	K03A11.5	K03A11.5	chrX:13064281-13066592	1.36179	0.862755	0.000607597	0.000370343
K02D7.6	K02D7.6	grl-26	chrIV:321570-323022	0.798797	0.863978	0.0795698	0.0212635
F28E10.2	F28E10.2	igeg-1	chrIV:4562568-4564889	0.979118	0.866505	0.000607597	0.000370343
F35C5.12	F35C5.12	F35C5.12	chrII:12909077-12914598	1.01454	0.87042	0.008225	0.00699867
C32F10.4	C32F10.4	C32F10.4	chrI:5807708-5818125	1.09865	0.870832	0.0381222	0.00906645
K09F6.7	K09F6.7	K09F6.7	chrII:2290895-2292184	2.07154	0.872297	0.000607597	0.00158039
T08A9.2	T08A9.2	ttr-30	chrX:7331188-7331826	0.272579	0.872953	0.28831	0.000370343
Y57G7A.1	Y57G7A.1	Y57G7A.1	chrII:1298468-1299716	0.950298	0.873843	0.00247328	0.000370343
C38C3.4	C38C3.4	C38C3.4	chrV:1482043-1483053	0.539489	0.877061	0.0615892	0.000370343
W02A2.1	W02A2.1	fat-2	chrIV:13323849-13326394	0.231855	0.877127	0.219907	0.000370343
F54F3.4	F54F3.4	F54F3.4	chrV:12922605-12924155	0.526853	0.878022	0.000607597	0.000370343
K09C8.1	K09C8.1	pbo-4	chrX:10954133-10958388	1.49982	0.878296	0.000607597	0.000370343
F14B8.7	F14B8.7	otpl-3	chrX:6921647-6924452	1.26838	0.878496	0.000607597	0.000370343
Y94H6A.10	Y94H6A.10	Y94H6A.10	chrIV:2709899-2710670	1.30222	0.878695	0.000607597	0.000370343
T04D3.1	T04D3.1	T04D3.1	chrI:13302755-13304304	-0.00812408	0.878833	0.974116	0.000370343
B0213.2	B0213.2	nlp-27	chrV:3989090-3989770	-0.0330663	0.879645	0.875387	0.000370343
C44C10.11	C44C10.11	C44C10.11	chrX:11707897-11710184	0.819316	0.880415	0.00247328	0.000370343
F25B3.4	F25B3.4	F25B3.4	chrV:9565553-9570293	1.00957	0.88095	0.0381222	0.00869466
T16D1.2	T16D1.2	pho-4	chrII:5236028-5238466	1.43169	0.883508	0.000607597	0.000370343
F43E2.8	F43E2.8	hsp-4	chrII:7350118-7352636	0.325875	0.884753	0.0324826	0.000370343
C35B8.4	C35B8.4	C35B8.4	chrX:9211007-9212325	0.70724	0.884835	0.000607597	0.000370343
T24E12.13	T24E12.13	T24E12.13	chrII:3787450-3788479	0.0461866	0.884991	0.929272	0.0104515
[truncated: 686 more rows]

## Sheet: Bt247i_Bt247v_down_clustering
Annotation Cluster 1	Enrichment Score: 7.246982969723063				DAVID ID
Category	Term	Count	%	PValue	Genes	List Total	Pop Hits	Pop Total	Fold Enrichment	Bonferroni	Benjamini	FDR
SMART	SM00034:CLECT	32	3.44086	1.16379e-09	190828, 177154, 171967, 177151, 188626, 184216, 178721, 185374, 189114, 180298, 174929, 180299, 180612, 179951, 173111, 175261, 184314, 178238, 176167, 177067, 189654, 186672, 259727, 180590, 185440, 3896782, 191390, 3565454, 180188, 183006, 181855, 187486	236	221	5688	3.48984	1.21034e-07	1.21034e-07	1.30126e-06
INTERPRO	IPR001304:C-type lectin	33	3.54839	4.19135e-09	190828, 177154, 171967, 177151, 188626, 184216, 178721, 185374, 189114, 180298, 174929, 180299, 180612, 179951, 173111, 175261, 184314, 178238, 176167, 177067, 189654, 186672, 259727, 180590, 185440, 3896782, 191390, 172702, 3565454, 180188, 183006, 181855, 187486	635	226	14476	3.32874	2.4226e-06	8.07534e-07	6.15866e-06
INTERPRO	IPR016186:C-type lectin-like	33	3.54839	5.97419e-08	190828, 177154, 171967, 177151, 188626, 184216, 178721, 178423, 185374, 189114, 180298, 174929, 180299, 180612, 179951, 173111, 175261, 184314, 178238, 176167, 177067, 189654, 186672, 259727, 180590, 185440, 3896782, 191390, 3565454, 180188, 183006, 181855, 187486	635	252	14476	2.9853	3.45302e-05	8.63266e-06	8.7783e-05
INTERPRO	IPR016187:C-type lectin fold	34	3.65591	1.21742e-07	190828, 177154, 171967, 177151, 188626, 184216, 178721, 178423, 185374, 189114, 180298, 174929, 180299, 180612, 179951, 173111, 175261, 184314, 178238, 176167, 177067, 189654, 186672, 259727, 180590, 185440, 3896782, 191390, 3565454, 172702, 180188, 183006, 181855, 187486	635	273	14476	2.83917	7.03646e-05	1.40733e-05	0.000178885
GOTERM_MF_DIRECT	GO:0030246~carbohydrate binding	33	3.54839	5.59177e-07	190828, 177154, 171967, 177151, 188626, 184216, 178721, 178423, 185374, 189114, 180298, 174929, 180299, 179034, 179951, 173111, 175261, 184314, 178238, 176167, 177067, 189654, 186672, 180590, 185440, 3896782, 191390, 3565454, 181786, 180188, 183006, 181855, 187486	388	300	9479	2.68735	0.000139784	0.000139784	0.000726422
UP_KEYWORDS	Lectin	33	3.54839	1.6619e-06	190828, 177154, 171967, 177151, 188626, 184216, 178721, 178423, 185374, 189114, 180298, 174929, 180299, 179034, 179951, 173111, 175261, 184314, 178238, 176167, 177067, 189654, 186672, 180590, 185440, 3896782, 191390, 3565454, 181786, 180188, 183006, 181855, 187486	908	284	20248	2.59115	0.000247592	0.000123804	0.00198227
Annotation Cluster 2	Enrichment Score: 4.159214209869505
Category	Term	Count	%	PValue	Genes	List Total	Pop Hits	Pop Total	Fold Enrichment	Bonferroni	Benjamini	FDR
SMART	SM01088:SM01088	21	2.25806	8.4616e-06	184957, 187138, 176947, 172410, 177187, 174687, 174336, 187723, 180710, 175627, 179351, 178029, 181014, 173989, 183722, 180909, 179298, 175696, 179296, 184366, 179297	236	161	5688	3.1437	0.000879623	0.000293294	0.00946073
GOTERM_MF_DIRECT	GO:0042302~structural constituent of cuticle	21	2.25806	1.58583e-05	184957, 187138, 176947, 172410, 177187, 174687, 174336, 187723, 180710, 175627, 179351, 178029, 181014, 173989, 183722, 180909, 179298, 175696, 179296, 184366, 179297	388	168	9479	3.0538	0.00395675	0.00132066	0.0205994
GOTERM_CC_DIRECT	GO:0005581~collagen trimer	20	2.15054	2.34664e-05	184957, 187138, 176947, 172410, 177187, 174336, 187723, 180710, 175627, 179351, 178029, 181014, 173989, 183722, 180909, 179298, 178254, 179296, 184366, 179297	422	174	11373	3.09773	0.00182873	0.000457496	0.0248195
INTERPRO	IPR002486:Nematode cuticle collagen, N-terminal	21	2.25806	3.00531e-05	184957, 187138, 176947, 172410, 177187, 174687, 174336, 187723, 180710, 175627, 179351, 178029, 181014, 173989, 183722, 180909, 179298, 175696, 179296, 184366, 179297	635	163	14476	2.93702	0.017221	0.00216902	0.0441502
UP_KEYWORDS	Collagen	20	2.15054	0.000308891	184957, 187138, 176947, 172410, 177187, 174336, 187723, 180710, 175627, 179351, 178029, 181014, 173989, 183722, 180909, 179298, 178254, 179296, 184366, 179297	908	174	20248	2.56317	0.0449884	0.0152268	0.367819
INTERPRO	IPR008160:Collagen triple helix repeat	15	1.6129	0.00379197	184957, 176947, 177187, 174687, 174336, 180710, 175627, 179351, 178029, 181014, 183722, 180909, 175696, 178254, 184366	635	142	14476	2.40812	0.888745	0.0781112	5.42946
Annotation Cluster 3	Enrichment Score: 3.8202804913942394
Category	Term	Count	%	PValue	Genes	List Total	Pop Hits	Pop Total	Fold Enrichment	Bonferroni	Benjamini	FDR
INTERPRO	IPR020846:Major facilitator superfamily domain	26	2.7957	1.14226e-05	178565, 184219, 184470, 191207, 178745, 184466, 177745, 187727, 184790, 190242, 174177, 191349, 177935, 180170, 175926, 179463, 180206, 3896740, 179059, 180736, 186195, 180457, 190497, 174104, 178678, 178921	635	219	14476	2.70648	0.00658054	0.000942739	0.0167827
GOTERM_MF_DIRECT	GO:0022857~transmembrane transporter activity	15	1.6129	0.000176928	184470, 180206, 178745, 3896740, 184790, 179059, 177935, 180170, 186195, 180457, 190497, 175926, 174104, 178678, 178921	388	112	9479	3.27193	0.0432718	0.00880816	0.229603
INTERPRO	IPR005828:General substrate transporter	10	1.07527	0.000280228	177935, 180170, 186195, 184470, 180206, 3896740, 190497, 175926, 178678, 178921	635	50	14476	4.55937	0.149554	0.0123838	0.41097
GOTERM_BP_DIRECT	GO:0055085~transmembrane transport	32	3.44086	0.000924285	176370, 184470, 184219, 178745, 184466, 188574, 184790, 190242, 191349, 177935, 180170, 181677, 175926, 181858, 180206, 181416, 191770, 3896740, 174204, 3896818, 190293, 179059, 180736, 186195, 180457, 174126, 190497, 174104, 178678, 172262, 182575, 178921	480	413	11627	1.87684	0.258205	0.0294266	1.24183
Annotation Cluster 4	Enrichment Score: 3.306658291471485
Category	Term	Count	%	PValue	Genes	List Total	Pop Hits	Pop Total	Fold Enrichment	Bonferroni	Benjamini	FDR
PIR_SUPERFAMILY	PIRSF016521:acyl-CoA thioesterase (hydrolase)	4	0.430108	0.000140715	172725, 189157, 172309, 187017	28	4	788	28.1429	0.00323143	0.00323143	0.111481
GOTERM_MF_DIRECT	GO:0016790~thiolester hydrolase activity	4	0.430108	0.000261978	172725, 189157, 172309, 187017	388	4	9479	24.4304	0.0634038	0.0108578	0.3398
INTERPRO	IPR014940:BAAT/Acyl-CoA thioester hydrolase C-terminal	4	0.430108	0.000323576	172725, 189157, 172309, 187017	635	4	14476	22.7969	0.170604	0.0132724	0.474402
INTERPRO	IPR006862:Acyl-CoA thioester hydrolase/bile acid-CoA amino acid N-acetyltransferase	4	0.430108	0.000323576	172725, 189157, 172309, 187017	635	4	14476	22.7969	0.170604	0.0132724	0.474402
INTERPRO	IPR016662:Acyl-CoA thioesterase, long chain	4	0.430108	0.000323576	172725, 189157, 172309, 187017	635	4	14476	22.7969	0.170604	0.0132724	0.474402
GOTERM_BP_DIRECT	GO:0006637~acyl-CoA metabolic process	4	0.430108	0.0115749	172725, 189157, 172309, 187017	480	12	11627	8.07431	0.976728	0.179566	14.5578
Annotation Cluster 5	Enrichment Score: 3.233688008137848
Category	Term	Count	%	PValue	Genes	List Total	Pop Hits	Pop Total	Fold Enrichment	Bonferroni	Benjamini	FDR
GOTERM_MF_DIRECT	GO:0004185~serine-type carboxypeptidase activity	9	0.967742	2.97076e-06	177741, 180803, 184680, 24104657, 180915, 174802, 175938, 181572, 176086	388	24	9479	9.1614	0.000742416	0.000371277	0.00385924
INTERPRO	IPR008758:Peptidase S28	5	0.537634	0.000939856	177741, 180803, 184680, 24104657, 176086	635	11	14476	10.3622	0.419283	0.0268087	1.37215
GOTERM_MF_DIRECT	GO:0008239~dipeptidyl-peptidase activity	5	0.537634	0.00104292	177741, 180803, 184680, 24104657, 176086	388	12	9479	10.1793	0.229615	0.0320822	1.34641
GOTERM_MF_DIRECT	GO:0008236~serine-type peptidase activity	5	0.537634	0.0399089	177741, 180803, 184680, 24104657, 176086	388	32	9479	3.81725	0.999962	0.32403	41.0855
Annotation Cluster 6	Enrichment Score: 2.9637454389598332
Category	Term	Count	%	PValue	Genes	List Total	Pop Hits	Pop Total	Fold Enrichment	Bonferroni	Benjamini	FDR
GOTERM_BP_DIRECT	GO:0006508~proteolysis	34	3.65591	2.44936e-05	179815, 177741, 179714, 180638, 180803, 181087, 179818, 180035, 189809, 180250, 24104657, 181242, 185811, 184680, 185259, 260226, 186926, 174223, 177123, 179447, 179637, 174802, 178612, 181572, 176086, 176416, 181664, 181144, 175839, 180915, 175938, 180917, 186880, 190615	480	370	11627	2.22589	0.00788031	0.00197593	0.0330943
GOTERM_MF_DIRECT	GO:0008233~peptidase activity	22	2.36559	0.000321612	186926, 174223, 179714, 180638, 181087, 180035, 179637, 180250, 174802, 24104657, 178612, 181572, 176086, 185811, 181664, 175839, 180915, 175938, 180917, 186880, 185259, 260226	388	224	9479	2.39942	0.0772674	0.0114222	0.417
UP_KEYWORDS	Protease	20	2.15054	0.00618106	186926, 174223, 180638, 181087, 180035, 179637, 180250, 174802, 24104657, 178612, 181572, 176086, 185811, 181664, 175839, 180915, 175938, 180917, 185259, 260226	908	225	20248	1.98218	0.603006	0.168702	7.12869
UP_KEYWORDS	Hydrolase	47	5.05376	0.0286795	180638, 176138, 181087, 180035, 181385, 172361, 180250, 24104657, 174811, 184913, 179057, 176671, 177768, 185811, 181605, 174440, 179914, 178665, 181323, 175369, 185259, 177314, 260226, 172079, 186926, 174223, 176669, 176959, 179637, 178615, 174802, 172414, 178612, 181572, 176086, 179490, 181664, 13217012, 186765, 175839, 180915, 175938, 180917, 185840, 183155, 189963, 180029	908	769	20248	1.36291	0.986908	0.418396	29.3255
Annotation Cluster 7	Enrichment Score: 2.8395703435486914
Category	Term	Count	%	PValue	Genes	List Total	Pop Hits	Pop Total	Fold Enrichment	Bonferroni	Benjamini	FDR
INTERPRO	IPR005828:General substrate transporter	10	1.07527	0.000280228	177935, 180170, 186195, 184470, 180206, 3896740, 190497, 175926, 178678, 178921	635	50	14476	4.55937	0.149554	0.0123838	0.41097
GOTERM_MF_DIRECT	GO:0008514~organic anion transmembrane transporter activity	4	0.430108	0.00324378	180170, 3896740, 190497, 175926	388	8	9479	12.2152	0.556148	0.0654486	4.133
GOTERM_BP_DIRECT	GO:0015711~organic anion transport	4	0.430108	0.00333216	180170, 3896740, 190497, 175926	480	8	11627	12.1115	0.659753	0.079584	4.41021
Annotation Cluster 8	Enrichment Score: 2.6187404235037595
Category	Term	Count	%	PValue	Genes	List Total	Pop Hits	Pop Total	Fold Enrichment	Bonferroni	Benjamini	FDR
KEGG_PATHWAY	cel00982:Drug metabolism - cytochrome P450	8	0.860215	2.81678e-06	177958, 191563, 173841, 178725, 185299, 179627, 177886, 180404	57	36	3022	11.7817	0.000157728	7.88669e-05	0.00278136
KEGG_PATHWAY	cel00480:Glutathione metabolism	8	0.860215	5.94011e-06	191563, 173841, 171619, 178725, 185299, 179079, 177886, 189679	57	40	3022	10.6035	0.000332592	0.000110876	0.00586533
KEGG_PATHWAY	cel00980:Metabolism of xenobiotics by cytochrome P450	7	0.752688	1.92682e-05	191563, 173841, 178725, 185299, 179627, 177886, 180404	57	32	3022	11.5976	0.00107844	0.00026972	0.0190245
INTERPRO	IPR012336:Thioredoxin-like fold	15	1.6129	0.0106582	188643, 191563, 173841, 188915, 3565697, 178725, 185299, 190187, 177886, 180064, 175010, 175008, 187389, 173702, 172811	635	160	14476	2.1372	0.997957	0.162184	14.5679
GOTERM_MF_DIRECT	GO:0004364~glutathione transferase activity	5	0.537634	0.0228195	191563, 173841, 178725, 177886, 175008	388	27	9479	4.52415	0.996883	0.213731	25.9094
INTERPRO	IPR004046:Glutathione S-transferase, C-terminal	7	0.752688	0.0253956	175010, 173841, 188915, 178725, 185299, 177886, 175008	635	52	14476	3.06881	1	0.310443	31.4753
INTERPRO	IPR004045:Glutathione S-transferase, N-terminal	7	0.752688	0.029961	175010, 173841, 188915, 178725, 185299, 177886, 175008	635	54	14476	2.95515	1	0.329408	36.0436
INTERPRO	IPR010987:Glutathione S-transferase, C-terminal-like	8	0.860215	0.0330818	175010, 173841, 188915, 178725, 185299, 177886, 175008, 180064	635	70	14476	2.60535	1	0.344733	39.0013
UP_SEQ_FEATURE	domain:GST N-terminal	3	0.322581	0.0536133	173841, 178725, 177886	100	13	3383	7.80692	1	0.881556	51.5642
UP_SEQ_FEATURE	domain:GST C-terminal	3	0.322581	0.0613824	173841, 178725, 177886	100	14	3383	7.24929	1	0.883036	56.542
Annotation Cluster 9	Enrichment Score: 2.5858975703988545
Category	Term	Count	%	PValue	Genes	List Total	Pop Hits	Pop Total	Fold Enrichment	Bonferroni	Benjamini	FDR
UP_SEQ_FEATURE	site:Essential for auto-cleavage	4	0.430108	9.52404e-05	181664, 174223, 180638, 180035	100	4	3383	33.83	0.0254811	0.0128228	0.125223
UP_SEQ_FEATURE	site:Involved in auto-cleavage	4	0.430108	9.52404e-05	181664, 174223, 180638, 180035	100	4	3383	33.83	0.0254811	0.0128228	0.125223
UP_SEQ_FEATURE	site:Cleavage; by autolysis	4	0.430108	9.52404e-05	181664, 174223, 180638, 180035	100	4	3383	33.83	0.0254811	0.0128228	0.125223
GOTERM_BP_DIRECT	GO:0016539~intein-mediated protein splicing	5	0.537634	0.00030383	181664, 174223, 180638, 180035, 186880	480	9	11627	13.4572	0.0934889	0.0162256	0.4098
INTERPRO	IPR006141:Intein splice site	5	0.537634	0.000384993	181664, 174223, 180638, 180035, 186880	635	9	14476	12.6649	0.19954	0.0147284	0.564209
SMART	SM00306:HintN	5	0.537634	0.000489911	181664, 174223, 180638, 180035, 186880	236	10	5688	12.0508	0.0496864	0.0084579	0.546419
SMART	SM00305:HintC	5	0.537634	0.000489911	181664, 174223, 180638, 180035, 186880	236	10	5688	12.0508	0.0496864	0.0084579	0.546419
INTERPRO	IPR001767:Hint domain	5	0.537634	0.000619473	181664, 174223, 180638, 180035, 186880	635	10	14476	11.3984	0.301043	0.0208482	0.906386
INTERPRO	IPR003587:Hint domain N-terminal	5	0.537634	0.000619473	181664, 174223, 180638, 180035, 186880	635	10	14476	11.3984	0.301043	0.0208482	0.906386
INTERPRO	IPR003586:Hint domain C-terminal	5	0.537634	0.000619473	181664, 174223, 180638, 180035, 186880	635	10	14476	11.3984	0.301043	0.0208482	0.906386
INTERPRO	IPR001657:Hedgehog protein	4	0.430108	0.00151414	181664, 174223, 180638, 180035	635	6	14476	15.1979	0.583487	0.0390287	2.20192
GOTERM_CC_DIRECT	GO:0009986~cell surface	6	0.645161	0.00161046	181664, 174223, 183221, 180638, 175839, 180035	422	24	11373	6.73756	0.118136	0.02483	1.69044
UP_KEYWORDS	Autocatalytic cleavage	4	0.430108	0.0027378	181664, 174223, 180638, 180035	908	7	20248	12.7426	0.335348	0.0970815	3.2172
GOTERM_BP_DIRECT	GO:0007267~cell-cell signaling	4	0.430108	0.0089515	181664, 174223, 180638, 180035	480	11	11627	8.80833	0.945216	0.157047	11.4418
GOTERM_BP_DIRECT	GO:0007367~segment polarity determination	3	0.322581	0.00961541	181664, 174223, 180035	480	4	11627	18.1672	0.955878	0.15918	12.2402
GOTERM_BP_DIRECT	GO:0016540~protein autoprocessing	3	0.322581	0.0227525	181664, 174223, 180035	480	6	11627	12.1115	0.999409	0.298123	26.7298
UP_KEYWORDS	Cell membrane	9	0.967742	0.980811	181664, 174223, 180638, 180035, 173443, 176367, 181875, 177044, 176060	908	327	20248	0.613749	1	0.999998	100
GOTERM_BP_DIRECT	GO:0007275~multicellular organism development	8	0.860215	0.998244	181664, 174223, 180638, 180035, 185967, 3565775, 176060, 178998	480	408	11627	0.474959	1	1	100
UP_KEYWORDS	Developmental protein	7	0.752688	0.999693	181664, 174223, 180638, 180035, 185967, 3565775, 176060	908	394	20248	0.396185	1	1	100
Annotation Cluster 10	Enrichment Score: 2.529664602576889
Category	Term	Count	%	PValue	Genes	List Total	Pop Hits	Pop Total	Fold Enrichment	Bonferroni	Benjamini	FDR
GOTERM_BP_DIRECT	GO:0051603~proteolysis involved in cellular protein catabolic process	13	1.39785	3.29747e-06	179815, 179714, 181087, 179818, 189809, 179637, 174802, 181242, 178612, 181572, 180915, 175938, 190615	480	58	11627	5.42927	0.00106452	0.000354965	0.00445593
SMART	SM00645:Pept_C1	8	0.860215	0.000134467	179815, 179818, 181087, 189809, 179637, 181242, 178612, 190615	236	29	5688	6.64874	0.0138882	0.00279319	0.150248
GOTERM_MF_DIRECT	GO:0004197~cysteine-type endopeptidase activity	9	0.967742	0.000174987	179815, 179714, 179818, 181087, 189809, 179637, 181242, 178612, 190615	388	40	9479	5.49684	0.0428073	0.010878	0.227086
INTERPRO	IPR000668:Peptidase C1A, papain C-terminal	8	0.860215	0.000200746	179815, 179818, 181087, 189809, 179637, 181242, 178612, 190615	635	29	14476	6.28879	0.109563	0.0104939	0.294566
INTERPRO	IPR013128:Peptidase C1A, papain	8	0.860215	0.000200746	179815, 179818, 181087, 189809, 179637, 181242, 178612, 190615	635	29	14476	6.28879	0.109563	0.0104939	0.294566
GOTERM_CC_DIRECT	GO:0005764~lysosome	9	0.967742	0.00586834	179815, 179818, 181087, 189809, 179637, 181242, 178612, 190615, 180064	422	74	11373	3.27773	0.368135	0.0557694	6.03587
INTERPRO	IPR000169:Cysteine peptidase, cysteine active site	5	0.537634	0.0083514	181087, 189809, 179637, 181242, 178612	635	19	14476	5.99917	0.992151	0.136611	11.5938
GOTERM_MF_DIRECT	GO:0008234~cysteine-type peptidase activity	8	0.860215	0.0107224	179815, 179818, 181087, 189809, 179637, 181242, 178612, 190615	388	60	9479	3.25739	0.932463	0.132246	13.0683
INTERPRO	IPR025660:Cysteine peptidase, histidine active site	4	0.430108	0.0212056	181087, 179637, 181242, 178612	635	14	14476	6.51339	0.999996	0.278208	27.0168
INTERPRO	IPR025661:Cysteine peptidase, asparagine active site	4	0.430108	0.0256621	179818, 181087, 179637, 178612	635	15	14476	6.07916	1	0.300766	31.7501
SMART	SM00848:SM00848	3	0.322581	0.0505141	181087, 189809, 181242	236	9	5688	8.0339	0.995442	0.361883	43.9864
INTERPRO	IPR013201:Proteinase inhibitor I29, cathepsin propeptide	3	0.322581	0.0562005	181087, 189809, 181242	635	9	14476	7.59895	1	0.494544	57.2546
UP_KEYWORDS	Thiol protease	3	0.322581	0.512625	181087, 179637, 178612	908	38	20248	1.76049	1	0.981056	99.9811
Annotation Cluster 11	Enrichment Score: 2.488933129373527
Category	Term	Count	%	PValue	Genes	List Total	Pop Hits	Pop Total	Fold Enrichment	Bonferroni	Benjamini	FDR
GOTERM_MF_DIRECT	GO:0004185~serine-type carboxypeptidase activity	9	0.967742	2.97076e-06	177741, 180803, 184680, 24104657, 180915, 174802, 175938, 181572, 176086	388	24	9479	9.1614	0.000742416	0.000371277	0.00385924
INTERPRO	IPR018202:Peptidase S10, serine carboxypeptidase, active site	4	0.430108	0.00396896	180915, 174802, 175938, 181572	635	8	14476	11.3984	0.899603	0.0788143	5.67603
INTERPRO	IPR001563:Peptidase S10, serine carboxypeptidase	4	0.430108	0.00796442	180915, 174802, 175938, 181572	635	10	14476	9.11874	0.990166	0.134487	11.0856
GOTERM_MF_DIRECT	GO:0004180~carboxypeptidase activity	4	0.430108	0.0585222	180915, 174802, 175938, 181572	388	22	9479	4.44189	1	0.4054	54.3156
UP_KEYWORDS	Carboxypeptidase	4	0.430108	0.0653605	180915, 174802, 175938, 181572	908	21	20248	4.24754	0.999958	0.539174	55.3473
Annotation Cluster 12	Enrichment Score: 2.4635728675059987
Category	Term	Count	%	PValue	Genes	List Total	Pop Hits	Pop Total	Fold Enrichment	Bonferroni	Benjamini	FDR
INTERPRO	IPR012877:Uncharacterised kinase D1044.1	8	0.860215	0.000252048	188554, 179776, 177751, 179774, 181463, 183016, 179513, 179320	635	30	14476	6.07916	0.135585	0.0120684	0.369714
SMART	SM00587:CHK	7	0.752688	0.000664634	188554, 179776, 177751, 179774, 181463, 183016, 179513	236	27	5688	6.24859	0.0668086	0.00982922	0.740636
INTERPRO	IPR015897:CHK kinase-like	7	0.752688	0.000927073	188554, 179776, 177751, 179774, 181463, 183016, 179513	635	27	14476	5.91029	0.414973	0.0278213	1.3536
INTERPRO	IPR011009:Protein kinase-like domain	17	1.82796	0.900593	188554, 177751, 181463, 3565236, 13186458, 179513, 191145, 179776, 179774, 174133, 175977, 180021, 182922, 183016, 186263, 180811, 180810	635	481	14476	0.80571	1	0.999998	100
Annotation Cluster 13	Enrichment Score: 2.3961203941849627
Category	Term	Count	%	PValue	Genes	List Total	Pop Hits	Pop Total	Fold Enrichment	Bonferroni	Benjamini	FDR
GOTERM_MF_DIRECT	GO:0015020~glucuronosyltransferase activity	10	1.07527	0.00135089	178905, 179759, 191171, 176904, 179755, 182142, 179464, 182577, 189771, 180404	388	66	9479	3.70158	0.286769	0.0368537	1.74079
INTERPRO	IPR002213:UDP-glucuronosyl/UDP-glucosyltransferase	11	1.1828	0.00153457	178905, 179759, 191171, 182143, 176904, 179755, 182142, 179464, 182577, 189771, 180404	635	75	14476	3.34354	0.588382	0.0378587	2.23131
GOTERM_MF_DIRECT	GO:0016758~transferase activity, transferring hexosyl groups	11	1.1828	0.00194615	178905, 179759, 191171, 182143, 176904, 179755, 182142, 179464, 182577, 189771, 180404	388	83	9479	3.23777	0.385539	0.0475342	2.49894
GOTERM_BP_DIRECT	GO:0052696~flavonoid glucuronidation	10	1.07527	0.00243592	178905, 179759, 191171, 176904, 179755, 182142, 179464, 182577, 189771, 180404	480	71	11627	3.41168	0.545139	0.0635385	3.24207
GOTERM_BP_DIRECT	GO:0009813~flavonoid biosynthetic process	10	1.07527	0.00243592	178905, 179759, 191171, 176904, 179755, 182142, 179464, 182577, 189771, 180404	480	71	11627	3.41168	0.545139	0.0635385	3.24207
GOTERM_CC_DIRECT	GO:0043231~intracellular membrane-bounded organelle	11	1.1828	0.0107865	177958, 178905, 179759, 191171, 176904, 179755, 182142, 179464, 182577, 189771, 180404	422	116	11373	2.55563	0.570838	0.0897093	10.8382
GOTERM_MF_DIRECT	GO:0008194~UDP-glycosyltransferase activity	4	0.430108	0.0653384	179759, 191171, 179755, 180404	388	23	9479	4.24877	1	0.420115	58.4307
Annotation Cluster 14	Enrichment Score: 2.3003000942056886
Category	Term	Count	%	PValue	Genes	List Total	Pop Hits	Pop Total	Fold Enrichment	Bonferroni	Benjamini	FDR
INTERPRO	IPR013781:Glycoside hydrolase, catalytic domain	11	1.1828	0.000796076	181586, 179429, 179430, 13186491, 187735, 183155, 178772, 184000, 178086, 187738, 177314	635	69	14476	3.63428	0.368915	0.0252488	1.16338
INTERPRO	IPR017853:Glycoside hydrolase, superfamily	11	1.1828	0.00187821	181586, 179429, 179430, 13186491, 187735, 183155, 178772, 184000, 178086, 187738, 177314	635	77	14476	3.25669	0.662647	0.0425339	2.72458
GOTERM_BP_DIRECT	GO:0005975~carbohydrate metabolic process	16	1.72043	0.002075	4363062, 181586, 179430, 187735, 187738, 179048, 179429, 186765, 13186491, 183155, 190609, 178772, 184000, 178086, 177314, 188959	480	157	11627	2.46858	0.488762	0.05917	2.76793
GOTERM_MF_DIRECT	GO:0004553~hydrolase activity, hydrolyzing O-glycosyl compounds	5	0.537634	0.202807	181586, 13186491, 187735, 184000, 187738	388	57	9479	2.14302	1	0.732272	94.7372
Annotation Cluster 15	Enrichment Score: 2.1559316127238066
Category	Term	Count	%	PValue	Genes	List Total	Pop Hits	Pop Total	Fold Enrichment	Bonferroni	Benjamini	FDR
INTERPRO	IPR016166:FAD-binding, type 2	4	0.430108	0.00396896	179506, 181666, 175192, 177192	635	8	14476	11.3984	0.899603	0.0788143	5.67603
INTERPRO	IPR016169:CO dehydrogenase flavoprotein-like, FAD-binding, subdomain 2	4	0.430108	0.00396896	179506, 181666, 175192, 177192	635	8	14476	11.3984	0.899603	0.0788143	5.67603
GOTERM_MF_DIRECT	GO:0016614~oxidoreductase activity, acting on CH-OH group of donors	4	0.430108	0.0047193	179506, 181666, 175192, 177192	388	9	9479	10.858	0.693525	0.0869554	5.96032
GOTERM_MF_DIRECT	GO:0050660~flavin adenine dinucleotide binding	8	0.860215	0.0127418	177958, 179506, 173164, 181668, 181666, 184167, 175192, 177192	388	62	9479	3.15231	0.959478	0.141581	15.3455
INTERPRO	IPR006094:FAD linked oxidase, N-terminal	3	0.322581	0.017534	179506, 181666, 175192	635	5	14476	13.6781	0.999964	0.241445	22.8891
Annotation Cluster 16	Enrichment Score: 2.132870883482508
Category	Term	Count	%	PValue	Genes	List Total	Pop Hits	Pop Total	Fold Enrichment	Bonferroni	Benjamini	FDR
INTERPRO	IPR005828:General substrate transporter	10	1.07527	0.000280228	177935, 180170, 186195, 184470, 180206, 3896740, 190497, 175926, 178678, 178921	635	50	14476	4.55937	0.149554	0.0123838	0.41097
INTERPRO	IPR003663:Sugar/inositol transporter	4	0.430108	0.00796442	177935, 186195, 180206, 178921	635	10	14476	9.11874	0.990166	0.134487	11.0856
INTERPRO	IPR005829:Sugar transporter, conserved site	5	0.537634	0.0253115	177935, 186195, 184470, 180206, 190497	635	26	14476	4.38401	1	0.31611	31.3884
GOTERM_MF_DIRECT	GO:0022891~substrate-specific transmembrane transporter activity	4	0.430108	0.0520634	177935, 186195, 180206, 178921	388	21	9479	4.65341	0.999998	0.379599	50.0724
Annotation Cluster 17	Enrichment Score: 2.110423439982034
Category	Term	Count	%	PValue	Genes	List Total	Pop Hits	Pop Total	Fold Enrichment	Bonferroni	Benjamini	FDR
GOTERM_BP_DIRECT	GO:0035434~copper ion transmembrane transport	4	0.430108	0.00671335	259943, 4926921, 4926895, 187321	480	10	11627	9.68917	0.886474	0.135019	8.70064
INTERPRO	IPR007274:Ctr copper transporter	4	0.430108	0.00796442	259943, 4926921, 4926895, 187321	635	10	14476	9.11874	0.990166	0.134487	11.0856
GOTERM_MF_DIRECT	GO:0005375~copper ion transmembrane transporter activity	4	0.430108	0.00872241	259943, 4926921, 4926895, 187321	388	11	9479	8.88379	0.888102	0.12088	10.7572
Annotation Cluster 18	Enrichment Score: 1.9657478309056302
Category	Term	Count	%	PValue	Genes	List Total	Pop Hits	Pop Total	Fold Enrichment	Bonferroni	Benjamini	FDR
GOTERM_BP_DIRECT	GO:0055114~oxidation-reduction process	39	4.19355	0.000458878	180921, 180093, 179506, 6418630, 188360, 188361, 186315, 3565697, 178725, 179627, 174358, 177192, 177958, 174717, 179422, 184167, 174012, 177147, 188358, 3565775, 191563, 180818, 183247, 182177, 178738, 179138, 178926, 175104, 176810, 173164, 181668, 181666, 178803, 178638, 178752, 175008, 175192, 177680, 178697	480	522	11627	1.80976	0.137786	0.0183608	0.618326
INTERPRO	IPR017972:Cytochrome P450, conserved site	10	1.07527	0.00368844	180093, 178926, 188360, 188361, 178803, 183247, 178752, 182177, 188358, 178697	635	71	14476	3.21082	0.881857	0.0788648	5.28494
COG_ONTOLOGY	Secondary metabolites biosynthesis, transport, and catabolism	11	1.1828	0.00414019	180093, 178926, 188360, 188361, 178803, 183247, 178752, 182177, 177147, 188358, 178697	60	81	1218	2.75679	0.0796265	0.0796265	3.10828
INTERPRO	IPR002401:Cytochrome P450, E-class, group I	10	1.07527	0.00445135	180093, 178926, 188360, 188361, 178803, 183247, 178752, 182177, 188358, 178697	635	73	14476	3.12286	0.924122	0.0850795	6.34506
GOTERM_MF_DIRECT	GO:0004497~monooxygenase activity	11	1.1828	0.00524978	180093, 177958, 178926, 188360, 188361, 178803, 183247, 178752, 182177, 188358, 178697	388	95	9479	2.82878	0.731768	0.0897109	6.60939
INTERPRO	IPR001128:Cytochrome P450	10	1.07527	0.00581984	180093, 178926, 188360, 188361, 178803, 183247, 178752, 182177, 188358, 178697	635	76	14476	2.99959	0.965737	0.103116	8.219
GOTERM_MF_DIRECT	GO:0005506~iron ion binding	12	1.29032	0.00720541	180093, 179138, 178926, 188360, 188361, 178803, 183247, 178752, 174358, 182177, 188358, 178697	388	115	9479	2.54926	0.835998	0.113545	8.96663
GOTERM_MF_DIRECT	GO:0016705~oxidoreductase activity, acting on paired donors, with incorporation or reduction of molecular oxygen	10	1.07527	0.00762802	180093, 178926, 188360, 188361, 178803, 183247, 178752, 182177, 188358, 178697	388	85	9479	2.87417	0.852557	0.112764	9.46876
UP_KEYWORDS	Monooxygenase	11	1.1828	0.00869891	180093, 177958, 178926, 188360, 188361, 178803, 183247, 178752, 182177, 188358, 178697	908	93	20248	2.63758	0.727961	0.195044	9.89668
GOTERM_MF_DIRECT	GO:0016491~oxidoreductase activity	28	3.01075	0.013788	180921, 180093, 179506, 188360, 188361, 186315, 179627, 174358, 177192, 177958, 179422, 177147, 3565775, 188358, 180818, 183247, 182177, 178738, 179138, 178926, 176810, 181666, 178803, 178638, 178752, 175192, 177680, 178697	388	422	9479	1.62098	0.968914	0.145956	16.5036
UP_KEYWORDS	Iron	16	1.72043	0.0178645	180093, 180818, 188360, 188361, 183247, 182177, 177192, 179138, 178926, 181324, 178803, 179422, 178752, 177044, 188358, 178697	908	183	20248	1.94969	0.931838	0.318662	19.3468
UP_KEYWORDS	Heme	10	1.07527	0.0899159	180093, 178926, 188360, 188361, 178803, 183247, 178752, 182177, 188358, 178697	908	120	20248	1.8583	0.999999	0.607768	67.4964
GOTERM_MF_DIRECT	GO:0020037~heme binding	11	1.1828	0.0989098	180093, 178926, 188360, 188361, 178803, 183247, 178752, 174717, 182177, 188358, 178697	388	154	9479	1.74503	1	0.545708	74.1538
UP_KEYWORDS	Oxidoreductase	17	1.82796	0.302218	180093, 180921, 180818, 188360, 188361, 183247, 179627, 182177, 179138, 177958, 178926, 178803, 178752, 179422, 3565775, 188358, 178697	908	306	20248	1.23886	1	0.922169	98.6325
Annotation Cluster 19	Enrichment Score: 1.9331329861939046
Category	Term	Count	%	PValue	Genes	List Total	Pop Hits	Pop Total	Fold Enrichment	Bonferroni	Benjamini	FDR
KEGG_PATHWAY	cel00600:Sphingolipid metabolism	5	0.537634	0.00178025	188169, 181790, 181323, 183155, 177314	57	29	3022	9.14096	0.0949663	0.00992869	1.74407
GOTERM_BP_DIRECT	GO:0006665~sphingolipid metabolic process	6	0.645161	0.00813436	188169, 181790, 181323, 189276, 183155, 177314	480	31	11627	4.68831	0.928506	0.152008	10.45
UP_KEYWORDS	Sphingolipid metabolism	5	0.537634	0.0348098	188169, 181790, 181323, 183155, 177314	908	28	20248	3.98206	0.994903	0.443765	34.4662
UP_KEYWORDS	Lipid metabolism	12	1.29032	0.0367249	181605, 175358, 188169, 181790, 181323, 185840, 179422, 183155, 175192, 175369, 180029, 177314	908	133	20248	2.01199	0.996209	0.427363	36.0005
Annotation Cluster 20	Enrichment Score: 1.651059470493731
Category	Term	Count	%	PValue	Genes	List Total	Pop Hits	Pop Total	Fold Enrichment	Bonferroni	Benjamini	FDR
UP_SEQ_FEATURE	repeat:7	3	0.322581	0.00489533	178856, 172414, 179822	100	4	3383	25.3725	0.735494	0.358084	6.25197
UP_SEQ_FEATURE	repeat:6	3	0.322581	0.0161755	178856, 172414, 179822	100	7	3383	14.4986	0.987959	0.66874	19.3088
UP_SEQ_FEATURE	repeat:5	3	0.322581	0.0161755	178856, 172414, 179822	100	7	3383	14.4986	0.987959	0.66874	19.3088
UP_SEQ_FEATURE	repeat:4	3	0.322581	0.0211595	178856, 172414, 179822	100	8	3383	12.6862	0.99696	0.686248	24.524
UP_SEQ_FEATURE	repeat:3	3	0.322581	0.0211595	178856, 172414, 179822	100	8	3383	12.6862	0.99696	0.686248	24.524
UP_SEQ_FEATURE	repeat:1	3	0.322581	0.0695083	178856, 172414, 179822	100	15	3383	6.766	1	0.885739	61.2393
UP_SEQ_FEATURE	repeat:2	3	0.322581	0.0695083	178856, 172414, 179822	100	15	3383	6.766	1	0.885739	61.2393
Annotation Cluster 21	Enrichment Score: 1.6177686463058387
Category	Term	Count	%	PValue	Genes	List Total	Pop Hits	Pop Total	Fold Enrichment	Bonferroni	Benjamini	FDR
INTERPRO	IPR002900:Domain of unknown function DUF38, Caenorhabditis species	21	2.25806	0.00155125	6418793, 183320, 4363096, 183326, 185377, 3564877, 191042, 188440, 175294, 175023, 191041, 173555, 175292, 186361, 190758, 180195, 190756, 189975, 189510, 184154, 180157	635	219	14476	2.186	0.592339	0.0366979	2.25531
SMART	SM00256:FBOX	14	1.50538	0.0295558	188440, 183320, 4363096, 175294, 191041, 175292, 186361, 190758, 183326, 190756, 185377, 189510, 184154, 3564877	236	176	5688	1.91718	0.955849	0.268029	28.4987
INTERPRO	IPR001810:F-box domain, cyclin-like	19	2.04301	0.305752	6418793, 183320, 4363096, 183326, 185377, 3564877, 186001, 188440, 175294, 191041, 175292, 186361, 190758, 180195, 190756, 189510, 184154, 180157, 176413	635	358	14476	1.20989	1	0.942177	99.5309
Annotation Cluster 22	Enrichment Score: 1.3864233281847993
Category	Term	Count	%	PValue	Genes	List Total	Pop Hits	Pop Total	Fold Enrichment	Bonferroni	Benjamini	FDR
GOTERM_CC_DIRECT	GO:0005777~peroxisome	10	1.07527	7.51132e-06	180921, 174591, 173164, 181668, 191563, 174126, 191734, 184167, 175192, 3565775	422	38	11373	7.09217	0.000585714	0.000195276	0.00794505
KEGG_PATHWAY	cel04146:Peroxisome	8	0.860215	0.000126717	180921, 173164, 181668, 191563, 3565680, 184167, 175192, 3565775	57	63	3022	6.73239	0.0070715	0.00118207	0.125055
KEGG_PATHWAY	cel00071:Fatty acid degradation	6	0.645161	0.0011413	173164, 181668, 3565680, 178638, 179627, 184167	57	44	3022	7.22967	0.0619473	0.00708028	1.12127
KEGG_PATHWAY	cel01212:Fatty acid metabolism	5	0.537634	0.00968703	173164, 181668, 3565680, 178638, 184167	57	46	3022	5.76278	0.420227	0.0483483	9.16447
KEGG_PATHWAY	cel00592:alpha-Linolenic acid metabolism	3	0.322581	0.011171	173164, 181668, 184167	57	9	3022	17.6725	0.466926	0.0510741	10.4996
GOTERM_MF_DIRECT	GO:0050660~flavin adenine dinucleotide binding	8	0.860215	0.0127418	177958, 179506, 173164, 181668, 181666, 184167, 175192, 177192	388	62	9479	3.15231	0.959478	0.141581	15.3455
PIR_SUPERFAMILY	PIRSF000168:acyl-CoA oxidase	3	0.322581	0.021364	173164, 181668, 184167	28	7	788	12.0612	0.391463	0.219912	15.7325
KEGG_PATHWAY	cel01040:Biosynthesis of unsaturated fatty acids	3	0.322581	0.0266129	173164, 181668, 184167	57	14	3022	11.3609	0.779203	0.102277	23.3826
GOTERM_MF_DIRECT	GO:0003997~acyl-CoA oxidase activity	3	0.322581	0.0304671	173164, 181668, 184167	388	7	9479	10.4702	0.999563	0.266119	33.0987
INTERPRO	IPR012258:Acyl-CoA oxidase	3	0.322581	0.034736	173164, 181668, 184167	635	7	14476	9.77008	1	0.35259	40.5169
INTERPRO	IPR002655:Acyl-CoA oxidase, C-terminal	3	0.322581	0.034736	173164, 181668, 184167	635	7	14476	9.77008	1	0.35259	40.5169
UP_KEYWORDS	FAD	8	0.860215	0.0393307	180921, 177958, 173164, 181668, 180818, 184167, 175192, 3565775	908	71	20248	2.51263	0.997468	0.419295	38.0353
UP_KEYWORDS	Flavoprotein	8	0.860215	0.0567563	180921, 177958, 173164, 181668, 180818, 184167, 175192, 3565775	908	77	20248	2.31684	0.999834	0.515924	50.1898
GOTERM_BP_DIRECT	GO:0006631~fatty acid metabolic process	5	0.537634	0.127205	173164, 181668, 3565680, 178638, 184167	480	47	11627	2.57691	1	0.803602	84.0954
GOTERM_MF_DIRECT	GO:0016627~oxidoreductase activity, acting on the CH-CH group of donors	4	0.430108	0.170273	173164, 181668, 180818, 184167	388	35	9479	2.79205	1	0.697758	91.1511
GOTERM_MF_DIRECT	GO:0009055~electron carrier activity	5	0.537634	0.202807	173164, 181668, 3565697, 184167, 177192	388	57	9479	2.14302	1	0.732272	94.7372
GOTERM_BP_DIRECT	GO:0006635~fatty acid beta-oxidation	3	0.322581	0.213625	173164, 181668, 184167	480	21	11627	3.46042	1	0.911587	96.1131
GOTERM_MF_DIRECT	GO:0003995~acyl-CoA dehydrogenase activity	3	0.322581	0.241249	173164, 181668, 184167	388	23	9479	3.18658	1	0.776968	97.2306
INTERPRO	IPR013786:Acyl-CoA dehydrogenase/oxidase, N-terminal	3	0.322581	0.250436	173164, 181668, 184167	635	22	14476	3.10866	1	0.910608	98.553
GOTERM_MF_DIRECT	GO:0052890~oxidoreductase activity, acting on the CH-CH group of donors, with a flavin as acceptor	3	0.322581	0.256589	173164, 181668, 184167	388	24	9479	3.0538	1	0.79344	97.8761
GOTERM_BP_DIRECT	GO:0033539~fatty acid beta-oxidation using acyl-CoA dehydrogenase	3	0.322581	0.259933	173164, 181668, 184167	480	24	11627	3.02786	1	0.937833	98.2884
INTERPRO	IPR009100:Acyl-CoA dehydrogenase/oxidase	3	0.322581	0.266924	173164, 181668, 184167	635	23	14476	2.9735	1	0.917311	98.9564
INTERPRO	IPR009075:Acyl-CoA dehydrogenase/oxidase C-terminal	3	0.322581	0.266924	173164, 181668, 184167	635	23	14476	2.9735	1	0.917311	98.9564
GOTERM_BP_DIRECT	GO:0055088~lipid homeostasis	3	0.322581	0.321704	173164, 181668, 184167	480	28	11627	2.59531	1	0.966245	99.4729
INTERPRO	IPR023753:Pyridine nucleotide-disulphide oxidoreductase, FAD/NAD(P)-binding domain	4	0.430108	0.351582	180921, 177958, 180818, 177147	635	48	14476	1.89974	1	0.957981	99.828
GOTERM_MF_DIRECT	GO:0000062~fatty-acyl-CoA binding	3	0.322581	0.421422	173164, 181668, 184167	388	35	9479	2.09404	1	0.916857	99.9182
Annotation Cluster 23	Enrichment Score: 1.2852231095286017
Category	Term	Count	%	PValue	Genes	List Total	Pop Hits	Pop Total	Fold Enrichment	Bonferroni	Benjamini	FDR
GOTERM_BP_DIRECT	GO:0071470~cellular response to osmotic stress	4	0.430108	0.0218442	175627, 179298, 179296, 179297	480	15	11627	6.45944	0.999202	0.300014	25.8043
GOTERM_BP_DIRECT	GO:0009650~UV protection	4	0.430108	0.0260806	175627, 179298, 179296, 179297	480	16	11627	6.05573	0.999804	0.321583	30.0309
GOTERM_CC_DIRECT	GO:0071944~cell periphery	4	0.430108	0.0573265	175627, 179298, 179296, 179297	422	24	11373	4.49171	0.989996	0.342042	46.4452
GOTERM_MF_DIRECT	GO:0042329~structural constituent of collagen and cuticulin-based cuticle	4	0.430108	0.0585222	175627, 179298, 179296, 179297	388	22	9479	4.44189	1	0.4054	54.3156
GOTERM_BP_DIRECT	GO:0006979~response to oxidative stress	6	0.645161	0.196134	174717, 175627, 179298, 177044, 179296, 179297	480	75	11627	1.93783	1	0.904689	94.7676

## Sheet: Bt247i_Bt247v_down_chart
Category	Term	Count	%	PValue	Genes DAVID ID	List Total	Pop Hits	Pop Total	Fold Enrichment	Bonferroni	Benjamini	FDR
UP_KEYWORDS	Signal	379	40.7527	6.93888e-53	183890, 177151, 186337, 187889, 184913, 173670, 3564895, 186754, 174464, 174929, 179206, 181323, 178372, 173443, 179407, 180726, 179309, 173878, 173879, 171635, 177930, 181226, 173667, 184206, 184314, 176959, 178682, 176167, 175168, 177554, 174802, 259727, 181632, 176416, 183475, 175839, 177967, 191390, 178803, 175938, 180188, 176174, 175696, 183155, 181237, 187484, 187486, 179621, 191742, 178245…	908	4052	20248	2.08577	1.03389e-50	1.03389e-50	8.27659e-50
GOTERM_BP_DIRECT	GO:0045087~innate immune response	71	7.63441	2.15963e-32	191209, 187266, 177151, 186337, 180036, 178742, 182379, 188915, 24104657, 185299, 187311, 188845, 174929, 186754, 188987, 186378, 174062, 186080, 183624, 174772, 4363080, 184206, 191563, 178574, 180201, 186145, 177067, 185440, 185439, 179868, 177447, 179867, 177448, 184058, 188838, 180917, 178772, 13182072, 187486, 185179, 183836, 180782, 178245, 178564, 184406, 178244, 178721, 178726, 185307, 18…	480	317	11627	5.42532	6.97559e-30	6.97559e-30	2.9184e-29
GOTERM_CC_DIRECT	GO:0045121~membrane raft	30	3.22581	2.96522e-23	191209, 177741, 178564, 180803, 178742, 180036, 24104657, 185307, 187311, 185304, 189952, 178950, 186754, 189951, 176894, 184350, 4363080, 184206, 181572, 177447, 179868, 173061, 184745, 177448, 179867, 181144, 3896794, 180915, 179432, 175938	422	72	11373	11.2293	2.31287e-21	2.31287e-21	3.13655e-20
INTERPRO	IPR003366:CUB-like domain	22	2.36559	4.10226e-16	191450, 187267, 180136, 187266, 178245, 184206, 178244, 186337, 180036, 178248, 178239, 185307, 185304, 178950, 183126, 186754, 177447, 179868, 184745, 177448, 179867, 178243	635	50	14476	10.0306	2.56684e-13	2.56684e-13	6.55032e-13
INTERPRO	IPR005071:Transmembrane glycoprotein	12	1.29032	2.46765e-10	191209, 189952, 178564, 173061, 178742, 3896794, 189951, 176894, 179432, 187311, 184350, 4363080	635	21	14476	13.0268	1.4263e-07	7.13151e-08	3.6259e-07
SMART	SM00034:CLECT	32	3.44086	1.16379e-09	190828, 177154, 171967, 177151, 188626, 184216, 178721, 185374, 189114, 180298, 174929, 180299, 180612, 179951, 173111, 175261, 184314, 178238, 176167, 177067, 189654, 186672, 259727, 180590, 185440, 3896782, 191390, 3565454, 180188, 183006, 181855, 187486	236	221	5688	3.48984	1.21034e-07	1.21034e-07	1.30126e-06
INTERPRO	IPR001304:C-type lectin	33	3.54839	4.19135e-09	190828, 177154, 171967, 177151, 188626, 184216, 178721, 185374, 189114, 180298, 174929, 180299, 180612, 179951, 173111, 175261, 184314, 178238, 176167, 177067, 189654, 186672, 259727, 180590, 185440, 3896782, 191390, 172702, 3565454, 180188, 183006, 181855, 187486	635	226	14476	3.32874	2.4226e-06	8.07534e-07	6.15866e-06
GOTERM_BP_DIRECT	GO:0050829~defense response to Gram-negative bacterium	19	2.04301	6.50519e-09	183836, 178245, 184206, 178248, 182379, 185307, 178187, 185304, 178950, 186754, 177447, 179868, 184745, 179429, 177448, 179867, 181079, 178772, 171635	480	84	11627	5.47899	2.10117e-06	1.05059e-06	8.79077e-06
KEGG_PATHWAY	cel04142:Lysosome	13	1.39785	8.29405e-09	179815, 179714, 179818, 181323, 179637, 174802, 175938, 178612, 181572, 183155, 177044, 190242, 177314	57	78	3022	8.83626	4.64466e-07	4.64466e-07	8.18985e-06
SMART	SM00254:ShKT	20	2.15054	4.44644e-08	188105, 3565341, 174607, 188104, 184967, 178578, 178574, 178576, 178812, 178811, 176810, 188838, 184058, 177177, 186063, 191558, 3564912, 186062, 175049, 172130	236	106	5688	4.54749	4.62429e-06	2.31215e-06	4.97169e-05
INTERPRO	IPR016186:C-type lectin-like	33	3.54839	5.97419e-08	190828, 177154, 171967, 177151, 188626, 184216, 178721, 178423, 185374, 189114, 180298, 174929, 180299, 180612, 179951, 173111, 175261, 184314, 178238, 176167, 177067, 189654, 186672, 259727, 180590, 185440, 3896782, 191390, 3565454, 180188, 183006, 181855, 187486	635	252	14476	2.9853	3.45302e-05	8.63266e-06	8.7783e-05
INTERPRO	IPR016187:C-type lectin fold	34	3.65591	1.21742e-07	190828, 177154, 171967, 177151, 188626, 184216, 178721, 178423, 185374, 189114, 180298, 174929, 180299, 180612, 179951, 173111, 175261, 184314, 178238, 176167, 177067, 189654, 186672, 259727, 180590, 185440, 3896782, 191390, 3565454, 172702, 180188, 183006, 181855, 187486	635	273	14476	2.83917	7.03646e-05	1.40733e-05	0.000178885
UP_SEQ_FEATURE	signal peptide	33	3.54839	2.07475e-07	176370, 176296, 180638, 181087, 180035, 176308, 259477, 185811, 181605, 181323, 178856, 180630, 179298, 3565775, 179384, 175369, 179297, 184049, 186926, 174607, 174223, 176167, 179637, 174521, 174802, 178612, 173943, 179822, 180404, 176086, 174292, 181664, 191558	100	431	3383	2.59023	5.62242e-05	5.62242e-05	0.000272948
GOTERM_CC_DIRECT	GO:0005615~extracellular space	29	3.11828	3.16433e-07	4363063, 179815, 180638, 179818, 181087, 181383, 180035, 189809, 181385, 187889, 181242, 178994, 188242, 179057, 3564895, 179914, 179916, 187854, 179384, 174223, 179637, 181272, 178612, 181664, 179769, 177428, 177429, 190397, 190615	422	258	11373	3.02929	2.46815e-05	1.23408e-05	0.000334716
INTERPRO	IPR003582:Metridin-like ShK toxin	20	2.15054	4.81856e-07	188105, 3565341, 174607, 188104, 184967, 178578, 178574, 178576, 178812, 178811, 176810, 188838, 184058, 177177, 186063, 191558, 3564912, 186062, 175049, 172130	635	114	14476	3.99945	0.000278474	4.64177e-05	0.000708023
GOTERM_MF_DIRECT	GO:0030246~carbohydrate binding	33	3.54839	5.59177e-07	190828, 177154, 171967, 177151, 188626, 184216, 178721, 178423, 185374, 189114, 180298, 174929, 180299, 179034, 179951, 173111, 175261, 184314, 178238, 176167, 177067, 189654, 186672, 180590, 185440, 3896782, 191390, 3565454, 181786, 180188, 183006, 181855, 187486	388	300	9479	2.68735	0.000139784	0.000139784	0.000726422
UP_KEYWORDS	Lectin	33	3.54839	1.6619e-06	190828, 177154, 171967, 177151, 188626, 184216, 178721, 178423, 185374, 189114, 180298, 174929, 180299, 179034, 179951, 173111, 175261, 184314, 178238, 176167, 177067, 189654, 186672, 180590, 185440, 3896782, 191390, 3565454, 181786, 180188, 183006, 181855, 187486	908	284	20248	2.59115	0.000247592	0.000123804	0.00198227
KEGG_PATHWAY	cel00982:Drug metabolism - cytochrome P450	8	0.860215	2.81678e-06	177958, 191563, 173841, 178725, 185299, 179627, 177886, 180404	57	36	3022	11.7817	0.000157728	7.88669e-05	0.00278136
GOTERM_MF_DIRECT	GO:0004185~serine-type carboxypeptidase activity	9	0.967742	2.97076e-06	177741, 180803, 184680, 24104657, 180915, 174802, 175938, 181572, 176086	388	24	9479	9.1614	0.000742416	0.000371277	0.00385924
GOTERM_BP_DIRECT	GO:0051603~proteolysis involved in cellular protein catabolic process	13	1.39785	3.29747e-06	179815, 179714, 181087, 179818, 189809, 179637, 174802, 181242, 178612, 181572, 180915, 175938, 190615	480	58	11627	5.42927	0.00106452	0.000354965	0.00445593
KEGG_PATHWAY	cel00480:Glutathione metabolism	8	0.860215	5.94011e-06	191563, 173841, 171619, 178725, 185299, 179079, 177886, 189679	57	40	3022	10.6035	0.000332592	0.000110876	0.00586533
GOTERM_CC_DIRECT	GO:0005777~peroxisome	10	1.07527	7.51132e-06	180921, 174591, 173164, 181668, 191563, 174126, 191734, 184167, 175192, 3565775	422	38	11373	7.09217	0.000585714	0.000195276	0.00794505
SMART	SM01088:SM01088	21	2.25806	8.4616e-06	184957, 187138, 176947, 172410, 177187, 174687, 174336, 187723, 180710, 175627, 179351, 178029, 181014, 173989, 183722, 180909, 179298, 175696, 179296, 184366, 179297	236	161	5688	3.1437	0.000879623	0.000293294	0.00946073
INTERPRO	IPR020846:Major facilitator superfamily domain	26	2.7957	1.14226e-05	178565, 184219, 184470, 191207, 178745, 184466, 177745, 187727, 184790, 190242, 174177, 191349, 177935, 180170, 175926, 179463, 180206, 3896740, 179059, 180736, 186195, 180457, 190497, 174104, 178678, 178921	635	219	14476	2.70648	0.00658054	0.000942739	0.0167827
GOTERM_MF_DIRECT	GO:0042302~structural constituent of cuticle	21	2.25806	1.58583e-05	184957, 187138, 176947, 172410, 177187, 174687, 174336, 187723, 180710, 175627, 179351, 178029, 181014, 173989, 183722, 180909, 179298, 175696, 179296, 184366, 179297	388	168	9479	3.0538	0.00395675	0.00132066	0.0205994
KEGG_PATHWAY	cel00980:Metabolism of xenobiotics by cytochrome P450	7	0.752688	1.92682e-05	191563, 173841, 178725, 185299, 179627, 177886, 180404	57	32	3022	11.5976	0.00107844	0.00026972	0.0190245
GOTERM_CC_DIRECT	GO:0005581~collagen trimer	20	2.15054	2.34664e-05	184957, 187138, 176947, 172410, 177187, 174336, 187723, 180710, 175627, 179351, 178029, 181014, 173989, 183722, 180909, 179298, 178254, 179296, 184366, 179297	422	174	11373	3.09773	0.00182873	0.000457496	0.0248195
GOTERM_BP_DIRECT	GO:0006508~proteolysis	34	3.65591	2.44936e-05	179815, 177741, 179714, 180638, 180803, 181087, 179818, 180035, 189809, 180250, 24104657, 181242, 185811, 184680, 185259, 260226, 186926, 174223, 177123, 179447, 179637, 174802, 178612, 181572, 176086, 176416, 181664, 181144, 175839, 180915, 175938, 180917, 186880, 190615	480	370	11627	2.22589	0.00788031	0.00197593	0.0330943
INTERPRO	IPR002486:Nematode cuticle collagen, N-terminal	21	2.25806	3.00531e-05	184957, 187138, 176947, 172410, 177187, 174687, 174336, 187723, 180710, 175627, 179351, 178029, 181014, 173989, 183722, 180909, 179298, 175696, 179296, 184366, 179297	635	163	14476	2.93702	0.017221	0.00216902	0.0441502
SMART	SM00327:VWA	10	1.07527	7.24644e-05	181760, 174929, 180612, 191390, 176167, 259727, 176888, 176060, 177930, 189114	236	45	5688	5.35593	0.00750824	0.00188237	0.0809945
KEGG_PATHWAY	cel00260:Glycine, serine and threonine metabolism	6	0.645161	8.91397e-05	180921, 183902, 177968, 174012, 3565775, 177961	57	26	3022	12.2348	0.00497961	0.000997911	0.0879851
UP_SEQ_FEATURE	site:Cleavage; by autolysis	4	0.430108	9.52404e-05	181664, 174223, 180638, 180035	100	4	3383	33.83	0.0254811	0.0128228	0.125223
UP_SEQ_FEATURE	site:Essential for auto-cleavage	4	0.430108	9.52404e-05	181664, 174223, 180638, 180035	100	4	3383	33.83	0.0254811	0.0128228	0.125223
UP_SEQ_FEATURE	site:Involved in auto-cleavage	4	0.430108	9.52404e-05	181664, 174223, 180638, 180035	100	4	3383	33.83	0.0254811	0.0128228	0.125223
KEGG_PATHWAY	cel04146:Peroxisome	8	0.860215	0.000126717	180921, 173164, 181668, 191563, 3565680, 184167, 175192, 3565775	57	63	3022	6.73239	0.0070715	0.00118207	0.125055
SMART	SM00645:Pept_C1	8	0.860215	0.000134467	179815, 179818, 181087, 189809, 179637, 181242, 178612, 190615	236	29	5688	6.64874	0.0138882	0.00279319	0.150248
PIR_SUPERFAMILY	PIRSF016521:acyl-CoA thioesterase (hydrolase)	4	0.430108	0.000140715	172725, 189157, 172309, 187017	28	4	788	28.1429	0.00323143	0.00323143	0.111481
INTERPRO	IPR002921:Lipase, class 3	8	0.860215	0.000158212	179490, 176669, 178665, 176959, 178615, 184913, 176671, 189963	635	28	14476	6.51339	0.0873965	0.0101101	0.232221
KEGG_PATHWAY	cel01100:Metabolic pathways	26	2.7957	0.000162942	174681, 180921, 171619, 173772, 179079, 179627, 181324, 181790, 183902, 181323, 184167, 174012, 3565775, 177314, 177123, 180818, 180404, 173164, 188169, 181668, 3565680, 178638, 183155, 175192, 181160, 177961	57	678	3022	2.03312	0.009084	0.0013028	0.160779
GOTERM_MF_DIRECT	GO:0004197~cysteine-type endopeptidase activity	9	0.967742	0.000174987	179815, 179714, 179818, 181087, 189809, 179637, 181242, 178612, 190615	388	40	9479	5.49684	0.0428073	0.010878	0.227086
GOTERM_MF_DIRECT	GO:0022857~transmembrane transporter activity	15	1.6129	0.000176928	184470, 180206, 178745, 3896740, 184790, 179059, 177935, 180170, 186195, 180457, 190497, 175926, 174104, 178678, 178921	388	112	9479	3.27193	0.0432718	0.00880816	0.229603
INTERPRO	IPR000859:CUB domain	12	1.29032	0.000187734	191450, 183126, 184745, 177448, 178731, 184314, 184216, 179951, 189654, 173111, 178243, 177930	635	69	14476	3.96467	0.10284	0.0107934	0.275497
GOTERM_BP_DIRECT	GO:0050830~defense response to Gram-positive bacterium	9	0.967742	0.000187846	180093, 183475, 179429, 184314, 181118, 173591, 178772, 181855, 189114	480	40	11627	5.45016	0.0588757	0.0120627	0.253547
INTERPRO	IPR013128:Peptidase C1A, papain	8	0.860215	0.000200746	179815, 179818, 181087, 189809, 179637, 181242, 178612, 190615	635	29	14476	6.28879	0.109563	0.0104939	0.294566
INTERPRO	IPR000668:Peptidase C1A, papain C-terminal	8	0.860215	0.000200746	179815, 179818, 181087, 189809, 179637, 181242, 178612, 190615	635	29	14476	6.28879	0.109563	0.0104939	0.294566
INTERPRO	IPR012877:Uncharacterised kinase D1044.1	8	0.860215	0.000252048	188554, 179776, 177751, 179774, 181463, 183016, 179513, 179320	635	30	14476	6.07916	0.135585	0.0120684	0.369714
GOTERM_MF_DIRECT	GO:0016790~thiolester hydrolase activity	4	0.430108	0.000261978	172725, 189157, 172309, 187017	388	4	9479	24.4304	0.0634038	0.0108578	0.3398
INTERPRO	IPR005828:General substrate transporter	10	1.07527	0.000280228	177935, 180170, 186195, 184470, 180206, 3896740, 190497, 175926, 178678, 178921	635	50	14476	4.55937	0.149554	0.0123838	0.41097
GOTERM_BP_DIRECT	GO:0016539~intein-mediated protein splicing	5	0.537634	0.00030383	181664, 174223, 180638, 180035, 186880	480	9	11627	13.4572	0.0934889	0.0162256	0.4098
GOTERM_BP_DIRECT	GO:0010332~response to gamma radiation	5	0.537634	0.00030383	183126, 178926, 186765, 186063, 178243	480	9	11627	13.4572	0.0934889	0.0162256	0.4098
UP_KEYWORDS	Collagen	20	2.15054	0.000308891	184957, 187138, 176947, 172410, 177187, 174336, 187723, 180710, 175627, 179351, 178029, 181014, 173989, 183722, 180909, 179298, 178254, 179296, 184366, 179297	908	174	20248	2.56317	0.0449884	0.0152268	0.367819
GOTERM_MF_DIRECT	GO:0008233~peptidase activity	22	2.36559	0.000321612	186926, 174223, 179714, 180638, 181087, 180035, 179637, 180250, 174802, 24104657, 178612, 181572, 176086, 185811, 181664, 175839, 180915, 175938, 180917, 186880, 185259, 260226	388	224	9479	2.39942	0.0772674	0.0114222	0.417
INTERPRO	IPR006862:Acyl-CoA thioester hydrolase/bile acid-CoA amino acid N-acetyltransferase	4	0.430108	0.000323576	172725, 189157, 172309, 187017	635	4	14476	22.7969	0.170604	0.0132724	0.474402
INTERPRO	IPR016662:Acyl-CoA thioesterase, long chain	4	0.430108	0.000323576	172725, 189157, 172309, 187017	635	4	14476	22.7969	0.170604	0.0132724	0.474402
INTERPRO	IPR014940:BAAT/Acyl-CoA thioester hydrolase C-terminal	4	0.430108	0.000323576	172725, 189157, 172309, 187017	635	4	14476	22.7969	0.170604	0.0132724	0.474402
INTERPRO	IPR006141:Intein splice site	5	0.537634	0.000384993	181664, 174223, 180638, 180035, 186880	635	9	14476	12.6649	0.19954	0.0147284	0.564209
INTERPRO	IPR007284:Ground-like domain	9	0.967742	0.000407964	178837, 177967, 191341, 190707, 179244, 184239, 3564844, 187253, 186880	635	42	14476	4.88504	0.210102	0.0146326	0.597779
GOTERM_BP_DIRECT	GO:0006629~lipid metabolic process	21	2.25806	0.000447935	176669, 175358, 176959, 189276, 178615, 184913, 176671, 181605, 179490, 188169, 181790, 181323, 178665, 179422, 185840, 183155, 175192, 175369, 180029, 177314, 189963	480	211	11627	2.41081	0.134732	0.0204614	0.603622
GOTERM_BP_DIRECT	GO:0055114~oxidation-reduction process	39	4.19355	0.000458878	180921, 180093, 179506, 6418630, 188360, 188361, 186315, 3565697, 178725, 179627, 174358, 177192, 177958, 174717, 179422, 184167, 174012, 177147, 188358, 3565775, 191563, 180818, 183247, 182177, 178738, 179138, 178926, 175104, 176810, 173164, 181668, 181666, 178803, 178638, 178752, 175008, 175192, 177680, 178697	480	522	11627	1.80976	0.137786	0.0183608	0.618326
SMART	SM00305:HintC	5	0.537634	0.000489911	181664, 174223, 180638, 180035, 186880	236	10	5688	12.0508	0.0496864	0.0084579	0.546419
SMART	SM00306:HintN	5	0.537634	0.000489911	181664, 174223, 180638, 180035, 186880	236	10	5688	12.0508	0.0496864	0.0084579	0.546419
INTERPRO	IPR003587:Hint domain N-terminal	5	0.537634	0.000619473	181664, 174223, 180638, 180035, 186880	635	10	14476	11.3984	0.301043	0.0208482	0.906386
INTERPRO	IPR003586:Hint domain C-terminal	5	0.537634	0.000619473	181664, 174223, 180638, 180035, 186880	635	10	14476	11.3984	0.301043	0.0208482	0.906386
INTERPRO	IPR001767:Hint domain	5	0.537634	0.000619473	181664, 174223, 180638, 180035, 186880	635	10	14476	11.3984	0.301043	0.0208482	0.906386
SMART	SM00587:CHK	7	0.752688	0.000664634	188554, 179776, 177751, 179774, 181463, 183016, 179513	236	27	5688	6.24859	0.0668086	0.00982922	0.740636
GOTERM_BP_DIRECT	GO:0008152~metabolic process	66	7.09677	0.00075038	187316, 188915, 185299, 173772, 179057, 173024, 188814, 181961, 183184, 181324, 184918, 181323, 181677, 190505, 190055, 184167, 178931, 179464, 181226, 175358, 191563, 180201, 174706, 180404, 180896, 174455, 183475, 176810, 173164, 181668, 174126, 3565680, 182143, 182142, 172262, 3565642, 185179, 180213, 180094, 181385, 178905, 174811, 176904, 189771, 188242, 185375, 184306, 177768, 175010, 17991…	480	1063	11627	1.50396	0.215308	0.0265808	1.00928
INTERPRO	IPR013781:Glycoside hydrolase, catalytic domain	11	1.1828	0.000796076	181586, 179429, 179430, 13186491, 187735, 183155, 178772, 184000, 178086, 187738, 177314	635	69	14476	3.63428	0.368915	0.0252488	1.16338
GOTERM_BP_DIRECT	GO:0055085~transmembrane transport	32	3.44086	0.000924285	176370, 184470, 184219, 178745, 184466, 188574, 184790, 190242, 191349, 177935, 180170, 181677, 175926, 181858, 180206, 181416, 191770, 3896740, 174204, 3896818, 190293, 179059, 180736, 186195, 180457, 174126, 190497, 174104, 178678, 172262, 182575, 178921	480	413	11627	1.87684	0.258205	0.0294266	1.24183
INTERPRO	IPR015897:CHK kinase-like	7	0.752688	0.000927073	188554, 179776, 177751, 179774, 181463, 183016, 179513	635	27	14476	5.91029	0.414973	0.0278213	1.3536
INTERPRO	IPR008758:Peptidase S28	5	0.537634	0.000939856	177741, 180803, 184680, 24104657, 176086	635	11	14476	10.3622	0.419283	0.0268087	1.37215
KEGG_PATHWAY	cel01130:Biosynthesis of antibiotics	11	1.1828	0.00103984	181324, 183902, 180525, 178638, 173772, 179079, 179627, 174012, 3565775, 177961, 180896	57	173	3022	3.37106	0.0565966	0.00725621	1.02205
GOTERM_MF_DIRECT	GO:0008239~dipeptidyl-peptidase activity	5	0.537634	0.00104292	177741, 180803, 184680, 24104657, 176086	388	12	9479	10.1793	0.229615	0.0320822	1.34641
KEGG_PATHWAY	cel00071:Fatty acid degradation	6	0.645161	0.0011413	173164, 181668, 3565680, 178638, 179627, 184167	57	44	3022	7.22967	0.0619473	0.00708028	1.12127
GOTERM_MF_DIRECT	GO:0015020~glucuronosyltransferase activity	10	1.07527	0.00135089	178905, 179759, 191171, 176904, 179755, 182142, 179464, 182577, 189771, 180404	388	66	9479	3.70158	0.286769	0.0368537	1.74079
INTERPRO	IPR002035:von Willebrand factor, type A	10	1.07527	0.00142297	181760, 174929, 180612, 191390, 176167, 259727, 176888, 176060, 177930, 189114	635	62	14476	3.67691	0.560914	0.0384353	2.07062
INTERPRO	IPR001657:Hedgehog protein	4	0.430108	0.00151414	181664, 174223, 180638, 180035	635	6	14476	15.1979	0.583487	0.0390287	2.20192
INTERPRO	IPR002213:UDP-glucuronosyl/UDP-glucosyltransferase	11	1.1828	0.00153457	178905, 179759, 191171, 182143, 176904, 179755, 182142, 179464, 182577, 189771, 180404	635	75	14476	3.34354	0.588382	0.0378587	2.23131
INTERPRO	IPR002900:Domain of unknown function DUF38, Caenorhabditis species	21	2.25806	0.00155125	6418793, 183320, 4363096, 183326, 185377, 3564877, 191042, 188440, 175294, 175023, 191041, 173555, 175292, 186361, 190758, 180195, 190756, 189975, 189510, 184154, 180157	635	219	14476	2.186	0.592339	0.0366979	2.25531
GOTERM_CC_DIRECT	GO:0009986~cell surface	6	0.645161	0.00161046	181664, 174223, 183221, 180638, 175839, 180035	422	24	11373	6.73756	0.118136	0.02483	1.69044
KEGG_PATHWAY	cel00600:Sphingolipid metabolism	5	0.537634	0.00178025	188169, 181790, 181323, 183155, 177314	57	29	3022	9.14096	0.0949663	0.00992869	1.74407
INTERPRO	IPR017853:Glycoside hydrolase, superfamily	11	1.1828	0.00187821	181586, 179429, 179430, 13186491, 187735, 183155, 178772, 184000, 178086, 187738, 177314	635	77	14476	3.25669	0.662647	0.0425339	2.72458
GOTERM_MF_DIRECT	GO:0016758~transferase activity, transferring hexosyl groups	11	1.1828	0.00194615	178905, 179759, 191171, 182143, 176904, 179755, 182142, 179464, 182577, 189771, 180404	388	83	9479	3.23777	0.385539	0.0475342	2.49894
GOTERM_BP_DIRECT	GO:0005975~carbohydrate metabolic process	16	1.72043	0.002075	4363062, 181586, 179430, 187735, 187738, 179048, 179429, 186765, 13186491, 183155, 190609, 178772, 184000, 178086, 177314, 188959	480	157	11627	2.46858	0.488762	0.05917	2.76793
GOTERM_MF_DIRECT	GO:0016787~hydrolase activity	50	5.37634	0.00208622	187316, 180638, 180035, 24104657, 184913, 179057, 176671, 185811, 181323, 177314, 186926, 174223, 176959, 174706, 174802, 181572, 179490, 181664, 186765, 175839, 180915, 175938, 185840, 183155, 189963, 181087, 176138, 181385, 180250, 172361, 174811, 184306, 177768, 181605, 174440, 179914, 178665, 191364, 175369, 176669, 179637, 178615, 172414, 178612, 189679, 176086, 187940, 13217012, 184575, 180…	388	793	9479	1.54038	0.406726	0.0463548	2.67656
GOTERM_CC_DIRECT	GO:0016020~membrane	256	27.5269	0.00241446	184466, 181427, 187723, 187727, 173024, 191930, 177935, 180728, 180170, 181014, 173443, 175926, 178931, 179309, 174062, 190383, 171635, 181226, 181936, 3565098, 173031, 180710, 187735, 184107, 187738, 174455, 186764, 184726, 181144, 13186491, 178674, 175938, 188226, 178678, 176412, 180093, 3565378, 191742, 174590, 184219, 176947, 180094, 171619, 176809, 180568, 185375, 174177, 184939, 177958, 186…	422	6114	11373	1.12844	0.171845	0.0309373	2.52464
GOTERM_CC_DIRECT	GO:0016021~integral component of membrane	253	27.2043	0.00242049	184466, 181427, 187723, 187727, 173024, 191930, 177935, 180728, 180170, 181014, 173443, 175926, 178931, 179309, 174062, 190383, 171635, 181226, 181936, 3565098, 173031, 180710, 187735, 184107, 187738, 174455, 186764, 181144, 13186491, 178674, 175938, 188226, 178678, 176412, 180093, 3565378, 191742, 174590, 184219, 176947, 180094, 171619, 176809, 180568, 185375, 174177, 184939, 177958, 186731, 492…	422	6032	11373	1.13037	0.172236	0.0266425	2.53087

## Sheet: Bt247i_Bt247v_up_clustering
Annotation Cluster 1	Enrichment Score: 7.1516876780313225				DAVID ID
Category	Term	Count	%	PValue	Genes	List Total	Pop Hits	Pop Total	Fold Enrichment	Bonferroni	Benjamini	FDR
GOTERM_MF_DIRECT	GO:0016491~oxidoreductase activity	57	4.55272	1.4973e-10	174316, 189649, 175737, 178132, 178704, 353400, 180037, 183957, 185096, 178170, 187025, 177359, 188356, 181223, 188353, 177971, 179550, 172430, 179590, 178680, 179657, 184922, 183917, 182291, 179772, 187183, 187184, 180997, 175495, 176716, 175936, 172263, 178844, 176353, 181761, 4363046, 183970, 187705, 174140, 179628, 174942, 178291, 185589, 179484, 187573, 178596, 171934, 177185, 188350, 174522…	507	422	9479	2.52532	5.31542e-08	5.31542e-08	2.05215e-07
GOTERM_BP_DIRECT	GO:0055114~oxidation-reduction process	59	4.71246	2.15002e-08	174316, 189649, 175737, 178132, 178704, 180037, 183957, 185096, 178170, 187025, 177359, 188356, 181223, 188353, 177971, 173733, 179550, 172430, 179590, 178680, 179657, 184922, 183917, 182291, 179772, 187183, 180997, 187184, 175495, 176716, 173163, 187645, 175936, 172263, 178844, 176353, 181761, 3564874, 4363046, 187705, 174140, 179628, 174942, 178291, 185589, 179484, 187573, 178596, 171934, 17718…	601	522	11627	2.18663	1.06855e-05	5.34278e-06	3.0935e-05
UP_KEYWORDS	Oxidoreductase	37	2.95527	0.000108939	174316, 189649, 4363046, 178704, 187705, 174140, 178170, 179628, 174942, 187025, 178291, 185589, 188356, 179484, 177971, 173733, 187573, 178596, 171934, 172430, 178680, 188350, 179657, 174522, 174340, 182291, 179772, 179329, 172726, 187183, 187184, 175495, 176716, 174578, 181852, 175936, 176353	1229	306	20248	1.9921	0.0211269	0.0106199	0.136007
Annotation Cluster 2	Enrichment Score: 6.798850493488008
Category	Term	Count	%	PValue	Genes	List Total	Pop Hits	Pop Total	Fold Enrichment	Bonferroni	Benjamini	FDR
INTERPRO	IPR002900:Domain of unknown function DUF38, Caenorhabditis species	38	3.03514	7.51113e-10	13217928, 188666, 190762, 175258, 4363088, 183318, 188184, 180130, 182398, 188287, 191040, 190842, 191060, 178336, 188290, 189690, 180192, 3565083, 4363036, 190774, 259422, 188441, 188443, 191032, 180060, 182349, 190273, 190270, 188448, 182400, 182401, 183273, 173594, 191059, 191058, 173727, 13217259, 191056	793	219	14476	3.16749	6.05397e-07	3.02698e-07	1.15409e-06
SMART	SM00256:FBOX	29	2.31629	7.71241e-08	190762, 185954, 175258, 4363088, 183318, 259498, 188184, 180130, 182398, 191040, 190842, 191060, 178336, 3565083, 4363036, 190774, 188441, 188443, 180060, 182349, 190273, 190270, 188448, 182400, 183273, 180493, 191059, 191058, 191056	297	176	5688	3.15565	1.14914e-05	1.14914e-05	9.19923e-05
INTERPRO	IPR001810:F-box domain, cyclin-like	39	3.11502	6.92713e-05	190762, 185954, 180071, 175258, 4363088, 183975, 183318, 259498, 188184, 180130, 182398, 188287, 191040, 189455, 190842, 191060, 178336, 180192, 188376, 189692, 3565083, 4363036, 190774, 188441, 188443, 180060, 182349, 190273, 190270, 188448, 182400, 183273, 178925, 180493, 191059, 186009, 191058, 191056, 13217259	793	358	14476	1.98864	0.0543045	0.00794465	0.106383
Annotation Cluster 3	Enrichment Score: 3.8588280582857517
Category	Term	Count	%	PValue	Genes	List Total	Pop Hits	Pop Total	Fold Enrichment	Bonferroni	Benjamini	FDR
UP_SEQ_FEATURE	signal peptide	39	3.11502	3.24424e-06	173004, 3564874, 185024, 176136, 183995, 180033, 178170, 178334, 180533, 176708, 176698, 173818, 177087, 187045, 181984, 188819, 181174, 175981, 181980, 181861, 181034, 172736, 174877, 181845, 179123, 175072, 173941, 183224, 180397, 174188, 181273, 180719, 181334, 172885, 175991, 178805, 178037, 178804, 180646	143	431	3383	2.14069	0.000937147	0.000937147	0.00431049
GOTERM_CC_DIRECT	GO:0005576~extracellular region	31	2.47604	0.00017387	173004, 3564874, 183995, 187168, 178334, 176708, 175585, 181050, 187045, 188819, 175909, 181980, 181034, 172736, 174877, 181845, 174325, 185060, 179123, 178061, 177109, 173941, 183224, 180397, 174188, 181273, 3896813, 175991, 178805, 178804, 180646	508	331	11373	2.09674	0.0235407	0.00790929	0.204178
UP_KEYWORDS	Secreted	24	1.91693	0.00470089	174325, 173004, 179123, 3564874, 192087, 192089, 183995, 173941, 183224, 174188, 3896813, 178334, 176708, 175585, 187045, 188819, 178805, 181980, 178804, 180646, 174877, 181034, 172736, 181845	1229	211	20248	1.87395	0.602892	0.20617	5.71653
Annotation Cluster 4	Enrichment Score: 3.842131153588079
Category	Term	Count	%	PValue	Genes	List Total	Pop Hits	Pop Total	Fold Enrichment	Bonferroni	Benjamini	FDR
GOTERM_BP_DIRECT	GO:0009813~flavonoid biosynthetic process	14	1.11821	5.9096e-05	187570, 179446, 184293, 187129, 184266, 177939, 182223, 3565443, 186766, 185120, 186767, 186768, 184295, 178880	601	71	11627	3.81472	0.0289444	0.00974275	0.084995
GOTERM_BP_DIRECT	GO:0052696~flavonoid glucuronidation	14	1.11821	5.9096e-05	187570, 179446, 184293, 187129, 184266, 177939, 182223, 3565443, 186766, 185120, 186767, 186768, 184295, 178880	601	71	11627	3.81472	0.0289444	0.00974275	0.084995
GOTERM_MF_DIRECT	GO:0015020~glucuronosyltransferase activity	13	1.03834	0.000164705	187570, 179446, 184293, 187129, 184266, 177939, 3565443, 186766, 185120, 186767, 184295, 178880, 186768	507	66	9479	3.6826	0.0567984	0.0116269	0.225503
GOTERM_CC_DIRECT	GO:0043231~intracellular membrane-bounded organelle	16	1.27796	0.000191449	187570, 179446, 178559, 184293, 187129, 184266, 177939, 182223, 3565443, 186766, 185120, 186767, 186768, 178596, 184295, 178880	508	116	11373	3.08797	0.02589	0.0065363	0.224801
INTERPRO	IPR002213:UDP-glucuronosyl/UDP-glucosyltransferase	14	1.11821	0.000193111	187570, 179446, 184293, 187129, 184266, 177939, 182223, 3565443, 186766, 185120, 186767, 186768, 184295, 178880	793	75	14476	3.40755	0.144152	0.0154457	0.296306
GOTERM_MF_DIRECT	GO:0016758~transferase activity, transferring hexosyl groups	14	1.11821	0.000416417	187570, 179446, 184293, 187129, 184266, 177939, 182223, 3565443, 186766, 185120, 186767, 186768, 184295, 178880	507	83	9479	3.15358	0.137447	0.024342	0.569219
Annotation Cluster 5	Enrichment Score: 3.4293157085029335
Category	Term	Count	%	PValue	Genes	List Total	Pop Hits	Pop Total	Fold Enrichment	Bonferroni	Benjamini	FDR
GOTERM_MF_DIRECT	GO:0004497~monooxygenase activity	18	1.4377	9.40341e-06	189649, 4363046, 178704, 187705, 179657, 188350, 174522, 187025, 187183, 187184, 175495, 185589, 188356, 181852, 187573, 173733, 178596, 179550	507	95	9479	3.54245	0.00333266	0.00166772	0.0128872
GOTERM_MF_DIRECT	GO:0005506~iron ion binding	19	1.51757	3.47133e-05	189649, 4363046, 178704, 187705, 188350, 174522, 178170, 179329, 187025, 187183, 187184, 175495, 185589, 188356, 181852, 181223, 187573, 171934, 179550	507	115	9479	3.08895	0.0122478	0.00409939	0.0475663
INTERPRO	IPR002401:Cytochrome P450, E-class, group I	15	1.19808	3.47913e-05	189649, 4363046, 178704, 187705, 188350, 174522, 187025, 187183, 187184, 175495, 185589, 188356, 181852, 187573, 179550	793	73	14476	3.75097	0.0276527	0.00559276	0.0534438
GOTERM_MF_DIRECT	GO:0016705~oxidoreductase activity, acting on paired donors, with incorporation or reduction of molecular oxygen	16	1.27796	3.72192e-05	189649, 4363046, 178704, 187705, 188350, 174522, 178170, 187025, 187183, 187184, 175495, 185589, 188356, 181852, 187573, 179550	507	85	9479	3.51929	0.0131262	0.00329782	0.0509992
INTERPRO	IPR001128:Cytochrome P450	15	1.19808	5.55265e-05	189649, 4363046, 178704, 187705, 188350, 174522, 187025, 187183, 187184, 175495, 185589, 188356, 181852, 187573, 179550	793	76	14476	3.60291	0.0437688	0.00743151	0.085283
INTERPRO	IPR017972:Cytochrome P450, conserved site	14	1.11821	0.000108461	189649, 4363046, 178704, 187705, 188350, 174522, 187025, 187183, 187184, 175495, 185589, 188356, 181852, 187573	793	71	14476	3.59952	0.083712	0.00966681	0.166522
UP_KEYWORDS	Oxidoreductase	37	2.95527	0.000108939	174316, 189649, 4363046, 178704, 187705, 174140, 178170, 179628, 174942, 187025, 178291, 185589, 188356, 179484, 177971, 173733, 187573, 178596, 171934, 172430, 178680, 188350, 179657, 174522, 174340, 182291, 179772, 179329, 172726, 187183, 187184, 175495, 176716, 174578, 181852, 175936, 176353	1229	306	20248	1.9921	0.0211269	0.0106199	0.136007
UP_KEYWORDS	Monooxygenase	17	1.35783	0.000138068	189649, 4363046, 178704, 187705, 179657, 188350, 174522, 187025, 187183, 187184, 175495, 185589, 188356, 181852, 187573, 173733, 178596	1229	93	20248	3.01159	0.0267003	0.00898051	0.172345
COG_ONTOLOGY	Secondary metabolites biosynthesis, transport, and catabolism	16	1.27796	0.000791157	189649, 4363046, 178704, 187705, 188350, 174522, 187025, 187183, 187184, 175495, 185589, 188356, 181852, 187573, 173733, 179550	95	81	1218	2.53255	0.0172616	0.0172616	0.617517
GOTERM_MF_DIRECT	GO:0020037~heme binding	17	1.35783	0.00800295	179369, 189649, 4363046, 178704, 187705, 188350, 174522, 174340, 187025, 187183, 187184, 175495, 185589, 188356, 181852, 187573, 179550	507	154	9479	2.06387	0.942299	0.299919	10.4279
UP_KEYWORDS	Heme	15	1.19808	0.0139435	189649, 4363046, 178704, 187705, 188350, 174522, 174340, 187025, 187183, 187184, 175495, 185589, 188356, 181852, 187573	1229	120	20248	2.0594	0.93621	0.367891	16.0891
UP_KEYWORDS	Iron	20	1.59744	0.015559	189649, 4363046, 178704, 187705, 188350, 174522, 178170, 174340, 179329, 187025, 187183, 172726, 187184, 175495, 185589, 188356, 181852, 181176, 187573, 171934	1229	183	20248	1.80057	0.953743	0.355369	17.7905
GOTERM_MF_DIRECT	GO:0008395~steroid hydroxylase activity	6	0.479233	0.0498834	187025, 178704, 185589, 187705, 188350, 181852	507	38	9479	2.95204	1	0.702111	50.4072
Annotation Cluster 6	Enrichment Score: 3.2902396110260312
Category	Term	Count	%	PValue	Genes	List Total	Pop Hits	Pop Total	Fold Enrichment	Bonferroni	Benjamini	FDR
UP_SEQ_FEATURE	signal peptide	39	3.11502	3.24424e-06	173004, 3564874, 185024, 176136, 183995, 180033, 178170, 178334, 180533, 176708, 176698, 173818, 177087, 187045, 181984, 188819, 181174, 175981, 181980, 181861, 181034, 172736, 174877, 181845, 179123, 175072, 173941, 183224, 180397, 174188, 181273, 180719, 181334, 172885, 175991, 178805, 178037, 178804, 180646	143	431	3383	2.14069	0.000937147	0.000937147	0.00431049
UP_SEQ_FEATURE	glycosylation site:N-linked (GlcNAc...)	34	2.71565	0.000376626	173004, 3564874, 185024, 176136, 183995, 178170, 180033, 180533, 176698, 173818, 171707, 188819, 181174, 177973, 181980, 181034, 172736, 174877, 181579, 179122, 179123, 175072, 3565185, 183035, 183224, 174188, 180719, 181334, 172885, 181877, 175991, 178037, 180646, 181315	143	436	3383	1.84484	0.103149	0.0529778	0.499262
UP_KEYWORDS	Glycoprotein	41	3.27476	0.110219	181285, 173004, 181362, 3564874, 185024, 176136, 183995, 180033, 178170, 180533, 181019, 176698, 173818, 177087, 188819, 171707, 181174, 180656, 177973, 181980, 181034, 172736, 174877, 181579, 179122, 187570, 179123, 175072, 3565185, 192087, 192089, 183035, 183224, 174188, 180719, 181334, 172885, 175991, 178037, 181315, 180646	1229	540	20248	1.25089	1	0.700213	76.7503
Annotation Cluster 7	Enrichment Score: 2.924975769467984
Category	Term	Count	%	PValue	Genes	List Total	Pop Hits	Pop Total	Fold Enrichment	Bonferroni	Benjamini	FDR
INTERPRO	IPR002542:Domain of unknown function DUF19	14	1.11821	0.000539246	179122, 180092, 179123, 179277, 188647, 182208, 185316, 191220, 183933, 179907, 189021, 187241, 179278, 183810	793	83	14476	3.07911	0.352573	0.0328893	0.825356
INTERPRO	IPR016638:Uncharacterised protein family UPF0376	9	0.71885	0.00104919	179122, 191220, 179123, 179907, 189021, 187241, 188647, 182208, 185316	793	39	14476	4.21263	0.570911	0.0548447	1.6
PIR_SUPERFAMILY	PIRSF015697:uncharacterized protein	9	0.71885	0.00296778	179122, 191220, 179123, 179907, 189021, 187241, 188647, 182208, 185316	54	39	788	3.36752	0.119975	0.119975	2.72802
Annotation Cluster 8	Enrichment Score: 2.443553536340413
Category	Term	Count	%	PValue	Genes	List Total	Pop Hits	Pop Total	Fold Enrichment	Bonferroni	Benjamini	FDR
INTERPRO	IPR010987:Glutathione S-transferase, C-terminal-like	13	1.03834	0.000375176	180088, 179703, 259481, 178771, 189017, 13190517, 190224, 185408, 183779, 259654, 185407, 187645, 189332	793	70	14476	3.39016	0.260993	0.0248891	0.574911
INTERPRO	IPR004046:Glutathione S-transferase, C-terminal	10	0.798722	0.00185135	180088, 190224, 259481, 178771, 185408, 185407, 187645, 189332, 189017, 13190517	793	52	14476	3.51052	0.77543	0.0755985	2.8071
INTERPRO	IPR004045:Glutathione S-transferase, N-terminal	10	0.798722	0.00242765	180088, 190224, 259481, 178771, 185408, 185407, 187645, 189332, 189017, 13190517	793	54	14476	3.38051	0.85901	0.0890696	3.66577
INTERPRO	IPR012336:Thioredoxin-like fold	14	1.11821	0.0997419	180088, 179703, 259481, 178771, 189017, 13190517, 190224, 185408, 183779, 185407, 259654, 187645, 189332, 174582	793	160	14476	1.59729	1	0.847713	80.1004
Annotation Cluster 9	Enrichment Score: 2.2211680886770737
Category	Term	Count	%	PValue	Genes	List Total	Pop Hits	Pop Total	Fold Enrichment	Bonferroni	Benjamini	FDR
INTERPRO	IPR013057:Amino acid transporter, transmembrane	6	0.479233	0.00127474	179456, 173155, 174201, 190429, 189355, 181315	793	16	14476	6.84552	0.642313	0.0622351	1.94082
GOTERM_MF_DIRECT	GO:0015171~amino acid transmembrane transporter activity	6	0.479233	0.012921	173650, 179456, 173155, 174201, 190429, 189355	507	27	9479	4.15472	0.990116	0.401293	16.3262
GOTERM_BP_DIRECT	GO:0003333~amino acid transmembrane transport	6	0.479233	0.0131758	173650, 179456, 173155, 174201, 190429, 189355	601	28	11627	4.14559	0.998629	0.48273	17.3733
Annotation Cluster 10	Enrichment Score: 2.1530692391053043
Category	Term	Count	%	PValue	Genes	List Total	Pop Hits	Pop Total	Fold Enrichment	Bonferroni	Benjamini	FDR
KEGG_PATHWAY	cel00980:Metabolism of xenobiotics by cytochrome P450	6	0.479233	0.00438544	178680, 183957, 187645, 179628, 179036, 13190517	106	32	3022	5.34552	0.296443	0.110595	4.56501
KEGG_PATHWAY	cel00350:Tyrosine metabolism	5	0.399361	0.00731952	172726, 178680, 183957, 179628, 172263	106	23	3022	6.1977	0.444404	0.093308	7.51291
KEGG_PATHWAY	cel00982:Drug metabolism - cytochrome P450	6	0.479233	0.00735426	178680, 183957, 187645, 179628, 178596, 13190517	106	36	3022	4.75157	0.445958	0.080899	7.54732
KEGG_PATHWAY	cel00010:Glycolysis / Gluconeogenesis	6	0.479233	0.010344	171965, 178680, 174578, 173843, 183957, 179628	106	39	3022	4.38607	0.564748	0.0987555	10.4651
Annotation Cluster 11	Enrichment Score: 2.14665389862378
Category	Term	Count	%	PValue	Genes	List Total	Pop Hits	Pop Total	Fold Enrichment	Bonferroni	Benjamini	FDR
SMART	SM01088:SM01088	19	1.51757	0.00163212	179517, 176955, 181308, 173382, 181307, 177715, 259335, 174652, 353461, 176602, 173840, 176901, 180397, 179073, 176724, 175981, 180218, 177789, 188514	297	161	5688	2.26012	0.21603	0.114579	1.9295
GOTERM_CC_DIRECT	GO:0005581~collagen trimer	18	1.4377	0.00196258	179517, 176955, 181308, 181307, 177715, 259335, 174652, 353461, 176602, 173840, 176901, 180397, 179073, 176724, 175981, 180218, 177789, 188514	508	174	11373	2.31598	0.235962	0.0524046	2.28266
INTERPRO	IPR002486:Nematode cuticle collagen, N-terminal	19	1.51757	0.00354217	179517, 176955, 181308, 173382, 181307, 177715, 259335, 174652, 353461, 176602, 173840, 176901, 180397, 179073, 176724, 175981, 180218, 177789, 188514	793	163	14476	2.12785	0.942735	0.121907	5.30627
GOTERM_MF_DIRECT	GO:0042302~structural constituent of cuticle	19	1.51757	0.003672	179517, 176955, 181308, 173382, 181307, 177715, 259335, 174652, 353461, 176602, 173840, 176901, 180397, 179073, 176724, 175981, 180218, 177789, 188514	507	168	9479	2.11446	0.729087	0.170196	4.91697
UP_KEYWORDS	Collagen	18	1.4377	0.0355826	179517, 176955, 181308, 181307, 177715, 259335, 174652, 353461, 176602, 173840, 176901, 180397, 179073, 176724, 175981, 180218, 177789, 188514	1229	174	20248	1.70433	0.999176	0.545716	36.4038
INTERPRO	IPR008160:Collagen triple helix repeat	13	1.03834	0.0889379	179517, 176955, 181308, 173382, 181307, 174652, 259335, 353461, 176602, 173840, 180218, 180397, 179073	793	142	14476	1.67121	1	0.818452	76.0971
Annotation Cluster 12	Enrichment Score: 1.7130591288327728
Category	Term	Count	%	PValue	Genes	List Total	Pop Hits	Pop Total	Fold Enrichment	Bonferroni	Benjamini	FDR
INTERPRO	IPR013816:ATP-grasp fold, subdomain 2	6	0.479233	0.000917396	181026, 181280, 174385, 178510, 180935, 180485	793	15	14476	7.30189	0.522772	0.0514683	1.40034
INTERPRO	IPR011761:ATP-grasp fold	5	0.399361	0.00143189	181026, 181280, 174385, 178510, 180935	793	10	14476	9.12736	0.684921	0.0621478	2.17764
INTERPRO	IPR013815:ATP-grasp fold, subdomain 1	5	0.399361	0.00215321	181026, 181280, 174385, 178510, 180935	793	11	14476	8.2976	0.824016	0.083202	3.25776
INTERPRO	IPR016185:Pre-ATP-grasp domain	4	0.319489	0.0106895	181026, 174385, 178510, 180935	793	9	14476	8.11321	0.999827	0.29283	15.2216
INTERPRO	IPR011054:Rudiment single hybrid motif	3	0.239617	0.0387077	181026, 178510, 180935	793	6	14476	9.12736	1	0.630026	45.478
INTERPRO	IPR005479:Carbamoyl-phosphate synthetase large subunit-like, ATP-binding domain	3	0.239617	0.0387077	181026, 174385, 178510	793	6	14476	9.12736	1	0.630026	45.478
GOTERM_MF_DIRECT	GO:0016874~ligase activity	7	0.559105	0.655842	181026, 181280, 191762, 174257, 178510, 178505, 187090	507	124	9479	1.05543	1	0.999683	100
UP_KEYWORDS	Ligase	8	0.638978	0.664693	181026, 181280, 191762, 174257, 178510, 180935, 178505, 187090	1229	128	20248	1.0297	1	0.996433	99.9999
Annotation Cluster 13	Enrichment Score: 1.6787086056814955
Category	Term	Count	%	PValue	Genes	List Total	Pop Hits	Pop Total	Fold Enrichment	Bonferroni	Benjamini	FDR
UP_SEQ_FEATURE	peptide:GMYGGY-amide	3	0.239617	0.005105	178805, 178804, 181845	143	3	3383	23.6573	0.772163	0.389234	6.57425
UP_KEYWORDS	Neuropeptide	10	0.798722	0.00873733	189877, 176708, 189521, 178805, 178804, 180281, 178806, 178826, 185966, 181845	1229	59	20248	2.7924	0.820941	0.291077	10.3835
UP_SEQ_FEATURE	peptide:QWGYGGY-amide	3	0.239617	0.00992909	178805, 178804, 181845	143	4	3383	17.743	0.944081	0.513716	12.4172
UP_SEQ_FEATURE	peptide:GYGGYGGY-amide	3	0.239617	0.00992909	178805, 178804, 181845	143	4	3383	17.743	0.944081	0.513716	12.4172
GOTERM_BP_DIRECT	GO:0007218~neuropeptide signaling pathway	11	0.878594	0.0199208	174568, 189877, 176708, 189521, 178805, 178804, 180281, 178806, 178826, 185966, 181845	601	92	11627	2.31312	0.999955	0.59713	25.1376
UP_KEYWORDS	Cleavage on pair of basic residues	5	0.399361	0.12625	176708, 173941, 178805, 178804, 181845	1229	32	20248	2.57425	1	0.733563	81.4741
UP_KEYWORDS	Amidation	4	0.319489	0.160438	176708, 178805, 178804, 181845	1229	23	20248	2.86525	1	0.774682	88.7481
Annotation Cluster 14	Enrichment Score: 1.618401733750911
Category	Term	Count	%	PValue	Genes	List Total	Pop Hits	Pop Total	Fold Enrichment	Bonferroni	Benjamini	FDR
GOTERM_BP_DIRECT	GO:0043420~anthranilate metabolic process	3	0.239617	0.00770276	179657, 179329, 180883	601	3	11627	19.3461	0.978573	0.536347	10.5292
GOTERM_BP_DIRECT	GO:0034354~'de novo' NAD biosynthetic process from tryptophan	3	0.239617	0.00770276	179657, 179329, 180883	601	3	11627	19.3461	0.978573	0.536347	10.5292
GOTERM_BP_DIRECT	GO:0019805~quinolinate biosynthetic process	3	0.239617	0.00770276	179657, 179329, 180883	601	3	11627	19.3461	0.978573	0.536347	10.5292
GOTERM_BP_DIRECT	GO:0006569~tryptophan catabolic process	3	0.239617	0.0239562	179657, 179329, 180883	601	5	11627	11.6077	0.999994	0.604266	29.4524
UP_KEYWORDS	Pyridine nucleotide biosynthesis	3	0.239617	0.0468147	179657, 179329, 180883	1229	6	20248	8.23759	0.999917	0.54302	45.0619
GOTERM_BP_DIRECT	GO:0019363~pyridine nucleotide biosynthetic process	3	0.239617	0.0469682	179657, 179329, 180883	601	7	11627	8.29118	1	0.697435	49.9513
GOTERM_BP_DIRECT	GO:0009435~NAD biosynthetic process	3	0.239617	0.0605243	179657, 179329, 180883	601	8	11627	7.25478	1	0.771813	59.274
KEGG_PATHWAY	cel00380:Tryptophan metabolism	4	0.319489	0.0775022	180037, 179657, 179329, 180883	106	29	3022	3.93234	0.998425	0.301301	57.5829
Annotation Cluster 15	Enrichment Score: 1.5059604878908521
Category	Term	Count	%	PValue	Genes	List Total	Pop Hits	Pop Total	Fold Enrichment	Bonferroni	Benjamini	FDR
GOTERM_BP_DIRECT	GO:0006637~acyl-CoA metabolic process	4	0.319489	0.02121	174881, 173222, 178878, 183943	601	12	11627	6.4487	0.999976	0.58848	26.5421
GOTERM_MF_DIRECT	GO:0047617~acyl-CoA hydrolase activity	3	0.239617	0.0369641	173222, 178878, 183943	507	6	9479	9.34813	0.999998	0.642469	40.3226
INTERPRO	IPR003703:Acyl-CoA thioesterase	3	0.239617	0.0387077	173222, 178878, 183943	793	6	14476	9.12736	1	0.630026	45.478
Annotation Cluster 16	Enrichment Score: 1.503389892323869
Category	Term	Count	%	PValue	Genes	List Total	Pop Hits	Pop Total	Fold Enrichment	Bonferroni	Benjamini	FDR
GOTERM_CC_DIRECT	GO:0043186~P granule	9	0.71885	0.00660921	181502, 179183, 181501, 177703, 179224, 174373, 178296, 174504, 180497	508	63	11373	3.19826	0.596858	0.140506	7.49834
GOTERM_BP_DIRECT	GO:0061158~3'-UTR-mediated mRNA destabilization	5	0.399361	0.0120408	179183, 177703, 179224, 178296, 174504	601	18	11627	5.37391	0.997572	0.487757	15.9953
SMART	SM00356:ZnF_C3H1	6	0.479233	0.0233718	179183, 177703, 179224, 178296, 174504, 181059	297	32	5688	3.59091	0.970511	0.585605	24.579
GOTERM_MF_DIRECT	GO:0003730~mRNA 3'-UTR binding	6	0.479233	0.0452209	179183, 177703, 179224, 178296, 174504, 178320	507	37	9479	3.03182	1	0.690689	46.9657
INTERPRO	IPR000571:Zinc finger, CCCH-type	6	0.479233	0.0495098	179183, 177703, 179224, 178296, 174504, 181059	793	37	14476	2.96023	1	0.699925	54.1686
GOTERM_CC_DIRECT	GO:0005813~centrosome	5	0.399361	0.229157	179183, 178961, 177703, 178296, 174102	508	55	11373	2.03525	1	0.960897	95.3078
Annotation Cluster 17	Enrichment Score: 1.3538420146747558
Category	Term	Count	%	PValue	Genes	List Total	Pop Hits	Pop Total	Fold Enrichment	Bonferroni	Benjamini	FDR
GOTERM_BP_DIRECT	GO:0006633~fatty acid biosynthetic process	7	0.559105	0.00954856	178291, 176716, 174140, 178510, 180485, 177321, 178532	601	36	11627	3.76174	0.991506	0.548301	12.8942
GOTERM_BP_DIRECT	GO:0006631~fatty acid metabolic process	8	0.638978	0.00979996	178291, 176716, 173163, 180037, 174140, 177321, 178532, 176353	601	47	11627	3.29295	0.992513	0.45764	13.2118
UP_KEYWORDS	Fatty acid metabolism	6	0.479233	0.0524537	178291, 176716, 174140, 177321, 178532, 176353	1229	34	20248	2.90739	0.999974	0.55618	48.9869
UP_KEYWORDS	Lipid metabolism	14	1.11821	0.0603454	174140, 182291, 178532, 3896813, 179771, 178291, 176716, 176698, 183295, 175565, 176869, 180485, 177321, 176353	1229	133	20248	1.73423	0.999995	0.581635	54.0478
UP_KEYWORDS	Fatty acid biosynthesis	5	0.399361	0.0694381	178291, 176716, 174140, 177321, 178532	1229	26	20248	3.1683	0.999999	0.609515	59.3041
UP_KEYWORDS	Lipid biosynthesis	8	0.638978	0.080464	178291, 176716, 175565, 174140, 180485, 182291, 177321, 178532	1229	62	20248	2.12583	1	0.642137	64.9343
GOTERM_BP_DIRECT	GO:0006629~lipid metabolic process	15	1.19808	0.201523	178041, 174140, 182291, 178532, 3896813, 179771, 185877, 178291, 176716, 176698, 183295, 175565, 180485, 177321, 176353	601	211	11627	1.37531	1	0.981586	96.076
Annotation Cluster 18	Enrichment Score: 1.3062284252458154
Category	Term	Count	%	PValue	Genes	List Total	Pop Hits	Pop Total	Fold Enrichment	Bonferroni	Benjamini	FDR
SMART	SM00184:RING	14	1.11821	0.00740511	259719, 180830, 173308, 245998, 181957, 179997, 187234, 181130, 187960, 180353, 177501, 189354, 178892, 191540	297	117	5688	2.29163	0.669605	0.308682	8.48393
INTERPRO	IPR001841:Zinc finger, RING-type	17	1.35783	0.0136001	259719, 180830, 173308, 245998, 184885, 181957, 189640, 187234, 179997, 181130, 187960, 172854, 180353, 177501, 178892, 189354, 191540	793	159	14476	1.95176	0.999984	0.345901	18.9741
INTERPRO	IPR017907:Zinc finger, RING-type, conserved site	11	0.878594	0.0160945	259719, 181130, 187960, 173308, 180830, 180353, 245998, 181957, 187234, 179997, 189354	793	84	14476	2.3905	0.999998	0.383907	22.0657
INTERPRO	IPR013083:Zinc finger, RING/FYVE/PHD-type	17	1.35783	0.193478	259719, 180830, 173308, 245998, 184885, 181957, 187234, 179997, 181130, 187960, 172854, 180353, 177501, 181428, 178892, 189354, 191540	793	230	14476	1.34926	1	0.954717	96.3259
GOTERM_MF_DIRECT	GO:0008270~zinc ion binding	35	2.79553	0.93859	259719, 173308, 178132, 181461, 178568, 183957, 185757, 259311, 179997, 189640, 179628, 176402, 181130, 172854, 187045, 177501, 188819, 188480, 189354, 191540, 183795, 187409, 180830, 180068, 181957, 184885, 245998, 181713, 187234, 189445, 187960, 180353, 187567, 178035, 178892	507	800	9479	0.817961	1	1	100
Annotation Cluster 19	Enrichment Score: 1.2535856104976215
Category	Term	Count	%	PValue	Genes	List Total	Pop Hits	Pop Total	Fold Enrichment	Bonferroni	Benjamini	FDR
GOTERM_BP_DIRECT	GO:0006631~fatty acid metabolic process	8	0.638978	0.00979996	178291, 176716, 173163, 180037, 174140, 177321, 178532, 176353	601	47	11627	3.29295	0.992513	0.45764	13.2118
KEGG_PATHWAY	cel01040:Biosynthesis of unsaturated fatty acids	3	0.239617	0.0829404	180037, 174140, 176353	106	14	3022	6.10916	0.999019	0.305497	60.1671
KEGG_PATHWAY	cel01212:Fatty acid metabolism	4	0.319489	0.213429	176005, 180037, 174140, 176353	106	46	3022	2.47908	1	0.496373	92.2093
Annotation Cluster 20	Enrichment Score: 1.2373449444628213
Category	Term	Count	%	PValue	Genes	List Total	Pop Hits	Pop Total	Fold Enrichment	Bonferroni	Benjamini	FDR
UP_SEQ_FEATURE	binding site:NAD	4	0.319489	0.0151923	174578, 179484, 179628, 175936	143	13	3383	7.27918	0.988017	0.587225	18.4054
UP_SEQ_FEATURE	nucleotide phosphate-binding region:NAD	4	0.319489	0.0271349	174578, 179484, 179628, 175936	143	16	3383	5.91434	0.999647	0.734212	30.6164
UP_KEYWORDS	NAD	5	0.399361	0.470776	172430, 174578, 179484, 179628, 175936	1229	58	20248	1.42027	1	0.979709	99.9647

## Sheet: Bt247i_Bt247v_up_chart
Category	Term	Count	%	PValue	Genes DAVID ID	List Total	Pop Hits	Pop Total	Fold Enrichment	Bonferroni	Benjamini	FDR
INTERPRO	IPR026674:Amyotrophic lateral sclerosis 2 chromosomal region candidate gene 12 protein	21	1.67732	7.97127e-19	175178, 13215782, 183784, 182748, 4363107, 182749, 175297, 4363010, 3565025, 183785, 173179, 190365, 189288, 175567, 185992, 190767, 182746, 184866, 181903, 181902, 3565621	793	30	14476	12.7783	6.42485e-16	6.42485e-16	1.22479e-15
GOTERM_BP_DIRECT	GO:0045087~innate immune response	54	4.3131	1.67815e-14	177152, 176965, 3565025, 179051, 180033, 176963, 185758, 187030, 184717, 188883, 189455, 177939, 183188, 180274, 184272, 179599, 189692, 185060, 180084, 4363056, 182409, 180190, 186340, 184201, 178637, 13192832, 191058, 3565354, 177449, 182792, 353387, 191451, 181308, 182547, 175324, 182748, 176136, 187144, 183680, 184872, 185407, 4926913, 180830, 192096, 178519, 173941, 177224, 174340, 184982, 1…	601	317	11627	3.29555	8.33189e-12	8.33189e-12	2.41251e-11
GOTERM_MF_DIRECT	GO:0016491~oxidoreductase activity	57	4.55272	1.4973e-10	174316, 189649, 175737, 178132, 178704, 353400, 180037, 183957, 185096, 178170, 187025, 177359, 188356, 181223, 188353, 177971, 179550, 172430, 179590, 178680, 179657, 184922, 183917, 182291, 179772, 187183, 187184, 180997, 175495, 176716, 175936, 172263, 178844, 176353, 181761, 4363046, 183970, 187705, 174140, 179628, 174942, 178291, 185589, 179484, 187573, 178596, 171934, 177185, 188350, 174522…	507	422	9479	2.52532	5.31542e-08	5.31542e-08	2.05215e-07
INTERPRO	IPR002900:Domain of unknown function DUF38, Caenorhabditis species	38	3.03514	7.51113e-10	13217928, 188666, 190762, 175258, 4363088, 183318, 188184, 180130, 182398, 188287, 191040, 190842, 191060, 178336, 188290, 189690, 180192, 3565083, 4363036, 190774, 259422, 188441, 188443, 191032, 180060, 182349, 190273, 190270, 188448, 182400, 182401, 183273, 173594, 191059, 191058, 173727, 13217259, 191056	793	219	14476	3.16749	6.05397e-07	3.02698e-07	1.15409e-06
KEGG_PATHWAY	cel01100:Metabolic pathways	52	4.15335	1.78294e-09	180824, 172097, 180037, 183957, 178170, 171770, 191426, 180533, 181223, 181428, 177971, 180485, 178505, 178067, 172430, 178680, 178730, 179657, 180573, 179772, 179688, 176716, 172539, 177442, 174881, 178777, 175936, 172263, 176353, 171965, 181280, 179628, 180883, 172371, 179223, 175565, 181176, 179484, 176005, 173843, 173747, 174385, 176760, 180692, 179790, 179329, 172726, 181026, 178965, 181064,…	106	678	3022	2.18656	1.42636e-07	1.42636e-07	1.89548e-06
UP_KEYWORDS	Signal	326	26.0383	9.87336e-09	7040133, 259718, 188603, 259354, 176965, 177152, 183995, 3565733, 173020, 189848, 178170, 4363022, 176963, 259714, 259716, 174568, 191384, 176567, 174927, 183286, 13197764, 177939, 175585, 188888, 186995, 175927, 353457, 184523, 3896842, 173668, 259344, 179123, 184451, 174702, 180084, 178061, 190173, 183677, 181436, 178255, 178683, 187756, 191633, 191439, 181531, 182208, 190873, 186340, 173450, 1…	1229	4052	20248	1.3255	1.93518e-06	1.93518e-06	1.23343e-05
GOTERM_BP_DIRECT	GO:0055114~oxidation-reduction process	59	4.71246	2.15002e-08	174316, 189649, 175737, 178132, 178704, 180037, 183957, 185096, 178170, 187025, 177359, 188356, 181223, 188353, 177971, 173733, 179550, 172430, 179590, 178680, 179657, 184922, 183917, 182291, 179772, 187183, 180997, 187184, 175495, 176716, 173163, 187645, 175936, 172263, 178844, 176353, 181761, 3564874, 4363046, 187705, 174140, 179628, 174942, 178291, 185589, 179484, 187573, 178596, 171934, 17718…	601	522	11627	2.18663	1.06855e-05	5.34278e-06	3.0935e-05
SMART	SM00256:FBOX	29	2.31629	7.71241e-08	190762, 185954, 175258, 4363088, 183318, 259498, 188184, 180130, 182398, 191040, 190842, 191060, 178336, 3565083, 4363036, 190774, 188441, 188443, 180060, 182349, 190273, 190270, 188448, 182400, 183273, 180493, 191059, 191058, 191056	297	176	5688	3.15565	1.14914e-05	1.14914e-05	9.19923e-05
INTERPRO	IPR016040:NAD(P)-binding domain	27	2.15655	2.27464e-06	174316, 175737, 178132, 183970, 190094, 353400, 180037, 183957, 185096, 179628, 177359, 179578, 179484, 181223, 177971, 180485, 179590, 177185, 188051, 184922, 183917, 182291, 179772, 182326, 174578, 175936, 181761	793	172	14476	2.86557	0.00183168	0.000610933	0.00349495
UP_SEQ_FEATURE	signal peptide	39	3.11502	3.24424e-06	173004, 3564874, 185024, 176136, 183995, 180033, 178170, 178334, 180533, 176708, 176698, 173818, 177087, 187045, 181984, 188819, 181174, 175981, 181980, 181861, 181034, 172736, 174877, 181845, 179123, 175072, 173941, 183224, 180397, 174188, 181273, 180719, 181334, 172885, 175991, 178805, 178037, 178804, 180646	143	431	3383	2.14069	0.000937147	0.000937147	0.00431049
INTERPRO	IPR007883:Protein of unknown function DUF713	7	0.559105	4.5728e-06	189352, 182013, 191103, 191102, 186191, 189376, 189374	793	10	14476	12.7783	0.0036789	0.000920996	0.00702592
GOTERM_MF_DIRECT	GO:0004497~monooxygenase activity	18	1.4377	9.40341e-06	189649, 4363046, 178704, 187705, 179657, 188350, 174522, 187025, 187183, 187184, 175495, 185589, 188356, 181852, 187573, 173733, 178596, 179550	507	95	9479	3.54245	0.00333266	0.00166772	0.0128872
KEGG_PATHWAY	cel01130:Biosynthesis of antibiotics	19	1.51757	1.82691e-05	171965, 178067, 172430, 181280, 177678, 173843, 180037, 183957, 179628, 181026, 176716, 172539, 178965, 174578, 181223, 180935, 175936, 180485, 177971	106	173	3022	3.13109	0.00146047	0.000730503	0.0194204
GOTERM_MF_DIRECT	GO:0005506~iron ion binding	19	1.51757	3.47133e-05	189649, 4363046, 178704, 187705, 188350, 174522, 178170, 179329, 187025, 187183, 187184, 175495, 185589, 188356, 181852, 181223, 187573, 171934, 179550	507	115	9479	3.08895	0.0122478	0.00409939	0.0475663
INTERPRO	IPR002401:Cytochrome P450, E-class, group I	15	1.19808	3.47913e-05	189649, 4363046, 178704, 187705, 188350, 174522, 187025, 187183, 187184, 175495, 185589, 188356, 181852, 187573, 179550	793	73	14476	3.75097	0.0276527	0.00559276	0.0534438
GOTERM_MF_DIRECT	GO:0016705~oxidoreductase activity, acting on paired donors, with incorporation or reduction of molecular oxygen	16	1.27796	3.72192e-05	189649, 4363046, 178704, 187705, 188350, 174522, 178170, 187025, 187183, 187184, 175495, 185589, 188356, 181852, 187573, 179550	507	85	9479	3.51929	0.0131262	0.00329782	0.0509992
INTERPRO	IPR001128:Cytochrome P450	15	1.19808	5.55265e-05	189649, 4363046, 178704, 187705, 188350, 174522, 187025, 187183, 187184, 175495, 185589, 188356, 181852, 187573, 179550	793	76	14476	3.60291	0.0437688	0.00743151	0.085283
GOTERM_BP_DIRECT	GO:0009813~flavonoid biosynthetic process	14	1.11821	5.9096e-05	187570, 179446, 184293, 187129, 184266, 177939, 182223, 3565443, 186766, 185120, 186767, 186768, 184295, 178880	601	71	11627	3.81472	0.0289444	0.00974275	0.084995
GOTERM_BP_DIRECT	GO:0052696~flavonoid glucuronidation	14	1.11821	5.9096e-05	187570, 179446, 184293, 187129, 184266, 177939, 182223, 3565443, 186766, 185120, 186767, 186768, 184295, 178880	601	71	11627	3.81472	0.0289444	0.00974275	0.084995
INTERPRO	IPR001810:F-box domain, cyclin-like	39	3.11502	6.92713e-05	190762, 185954, 180071, 175258, 4363088, 183975, 183318, 259498, 188184, 180130, 182398, 188287, 191040, 189455, 190842, 191060, 178336, 180192, 188376, 189692, 3565083, 4363036, 190774, 188441, 188443, 180060, 182349, 190273, 190270, 188448, 182400, 183273, 178925, 180493, 191059, 186009, 191058, 191056, 13217259	793	358	14476	1.98864	0.0543045	0.00794465	0.106383
GOTERM_CC_DIRECT	GO:0005615~extracellular space	27	2.15655	8.58979e-05	4363054, 176642, 172829, 179369, 183677, 183324, 177372, 179645, 180033, 175327, 181444, 259716, 177445, 179020, 179650, 191960, 176708, 179125, 179147, 180715, 182818, 178637, 178805, 178253, 188688, 171610, 178826	508	258	11373	2.34291	0.0116995	0.0116995	0.100919
GOTERM_CC_DIRECT	GO:0005764~lysosome	13	1.03834	9.5056e-05	4363054, 183677, 175913, 180033, 179645, 181444, 179771, 180533, 184359, 180719, 176698, 259654, 181174	508	74	11373	3.93299	0.0129389	0.00649049	0.111673
INTERPRO	IPR002347:Glucose/ribitol dehydrogenase	15	1.19808	9.94589e-05	174316, 175737, 179590, 183970, 188051, 353400, 185096, 184922, 183917, 182291, 179772, 177359, 182326, 179578, 181761	793	80	14476	3.42276	0.0770386	0.00997094	0.152711
INTERPRO	IPR017972:Cytochrome P450, conserved site	14	1.11821	0.000108461	189649, 4363046, 178704, 187705, 188350, 174522, 187025, 187183, 187184, 175495, 185589, 188356, 181852, 187573	793	71	14476	3.59952	0.083712	0.00966681	0.166522
UP_KEYWORDS	Oxidoreductase	37	2.95527	0.000108939	174316, 189649, 4363046, 178704, 187705, 174140, 178170, 179628, 174942, 187025, 178291, 185589, 188356, 179484, 177971, 173733, 187573, 178596, 171934, 172430, 178680, 188350, 179657, 174522, 174340, 182291, 179772, 179329, 172726, 187183, 187184, 175495, 176716, 174578, 181852, 175936, 176353	1229	306	20248	1.9921	0.0211269	0.0106199	0.136007
UP_KEYWORDS	Monooxygenase	17	1.35783	0.000138068	189649, 4363046, 178704, 187705, 179657, 188350, 174522, 187025, 187183, 187184, 175495, 185589, 188356, 181852, 187573, 173733, 178596	1229	93	20248	3.01159	0.0267003	0.00898051	0.172345
GOTERM_MF_DIRECT	GO:0015020~glucuronosyltransferase activity	13	1.03834	0.000164705	187570, 179446, 184293, 187129, 184266, 177939, 3565443, 186766, 185120, 186767, 184295, 178880, 186768	507	66	9479	3.6826	0.0567984	0.0116269	0.225503
GOTERM_CC_DIRECT	GO:0005576~extracellular region	31	2.47604	0.00017387	173004, 3564874, 183995, 187168, 178334, 176708, 175585, 181050, 187045, 188819, 175909, 181980, 181034, 172736, 174877, 181845, 174325, 185060, 179123, 178061, 177109, 173941, 183224, 180397, 174188, 181273, 3896813, 175991, 178805, 178804, 180646	508	331	11373	2.09674	0.0235407	0.00790929	0.204178
GOTERM_CC_DIRECT	GO:0043231~intracellular membrane-bounded organelle	16	1.27796	0.000191449	187570, 179446, 178559, 184293, 187129, 184266, 177939, 182223, 3565443, 186766, 185120, 186767, 186768, 178596, 184295, 178880	508	116	11373	3.08797	0.02589	0.0065363	0.224801
INTERPRO	IPR002213:UDP-glucuronosyl/UDP-glucosyltransferase	14	1.11821	0.000193111	187570, 179446, 184293, 187129, 184266, 177939, 182223, 3565443, 186766, 185120, 186767, 186768, 184295, 178880	793	75	14476	3.40755	0.144152	0.0154457	0.296306
GOTERM_BP_DIRECT	GO:0008152~metabolic process	82	6.54952	0.00020329	4363028, 180824, 180037, 185793, 176923, 178543, 178448, 174215, 187129, 13190517, 179650, 180533, 178643, 177939, 179147, 184915, 182818, 181192, 181223, 187460, 180485, 178880, 180088, 179556, 179446, 259481, 178680, 184293, 175417, 191439, 179020, 174916, 176716, 174881, 180715, 172539, 181232, 176883, 173163, 187645, 189077, 186766, 181188, 172263, 186767, 186768, 176353, 182242, 174680, 1839…	601	1063	11627	1.49236	0.096108	0.024945	0.292101
INTERPRO	IPR004987:Protein of unknown function DUF272	6	0.479233	0.000277644	186534, 177382, 177383, 183593, 186536, 177381	793	12	14476	9.12736	0.200535	0.020141	0.425754
INTERPRO	IPR010987:Glutathione S-transferase, C-terminal-like	13	1.03834	0.000375176	180088, 179703, 259481, 178771, 189017, 13190517, 190224, 185408, 183779, 259654, 185407, 187645, 189332	793	70	14476	3.39016	0.260993	0.0248891	0.574911
UP_SEQ_FEATURE	glycosylation site:N-linked (GlcNAc...)	34	2.71565	0.000376626	173004, 3564874, 185024, 176136, 183995, 178170, 180033, 180533, 176698, 173818, 171707, 188819, 181174, 177973, 181980, 181034, 172736, 174877, 181579, 179122, 179123, 175072, 3565185, 183035, 183224, 174188, 180719, 181334, 172885, 181877, 175991, 178037, 180646, 181315	143	436	3383	1.84484	0.103149	0.0529778	0.499262
GOTERM_MF_DIRECT	GO:0016758~transferase activity, transferring hexosyl groups	14	1.11821	0.000416417	187570, 179446, 184293, 187129, 184266, 177939, 182223, 3565443, 186766, 185120, 186767, 186768, 184295, 178880	507	83	9479	3.15358	0.137447	0.024342	0.569219
INTERPRO	IPR002542:Domain of unknown function DUF19	14	1.11821	0.000539246	179122, 180092, 179123, 179277, 188647, 182208, 185316, 191220, 183933, 179907, 189021, 187241, 179278, 183810	793	83	14476	3.07911	0.352573	0.0328893	0.825356
COG_ONTOLOGY	Secondary metabolites biosynthesis, transport, and catabolism	16	1.27796	0.000791157	189649, 4363046, 178704, 187705, 188350, 174522, 187025, 187183, 187184, 175495, 185589, 188356, 181852, 187573, 173733, 179550	95	81	1218	2.53255	0.0172616	0.0172616	0.617517
INTERPRO	IPR013816:ATP-grasp fold, subdomain 2	6	0.479233	0.000917396	181026, 181280, 174385, 178510, 180935, 180485	793	15	14476	7.30189	0.522772	0.0514683	1.40034
INTERPRO	IPR016638:Uncharacterised protein family UPF0376	9	0.71885	0.00104919	179122, 191220, 179123, 179907, 189021, 187241, 188647, 182208, 185316	793	39	14476	4.21263	0.570911	0.0548447	1.6
