# Supplementary material for: The C. elegans GATA transcription factor elt-2 mediates distinct transcriptional responses and opposite infection outcomes towards different Bacillus thuringiensis strains
Source: PLoS Pathog. 2020 Sep 24;16(9):e1008826. doi: 10.1371/journal.ppat.1008826 (PMC7513999; doi:10.1371/journal.ppat.1008826)
Supplement: S7 Table — (XLSX) [file ppat.1008826.s013.xlsx]

## Sheet: Oligonucleotide list
S7 Table. List of oligonucleotides used in this study.
Oligo name	Sequence (5’-3’)
SHP860 (F1)	GAAAGGTTGGTGGTTCGAGC
SHP861 (F2)	CGACCTTGCCTGCCTACTTG
SHP862 (R1)	AGTCGACCTGCAGGCATGCAAGCTACCACAAATCAAACAATTTGTCAT
SHP896 (R2)	TTACAAAAATCCAGTGTCAATAAACAT
