# Supplementary material for: The C. elegans GATA transcription factor elt-2 mediates distinct transcriptional responses and opposite infection outcomes towards different Bacillus thuringiensis strains
Source: PLoS Pathog. 2020 Sep 24;16(9):e1008826. doi: 10.1371/journal.ppat.1008826 (PMC7513999; doi:10.1371/journal.ppat.1008826)
Supplement: S8 Table — (XLSX) [file ppat.1008826.s014.xlsx]

## Sheet: description
S8 Table. Raw phenotypic data.
Each tab in this document contains separate phenotypic datasets used to produce a particular figure in the main article and supporting material
Please refer to the table below to find which dataset are found on each tab
Tab	Description of the data	Figures (main txt, supporting material)
Figure 3	Shows survival data 24 h p.i as alive and dead counts of different combination of worm strains (Worm_Strain) and RNAi treatments (Treatment) exposed to different Bt strains (Bacterial_Strain) at different concentrations (Bacterial_Conc)	Figure 3A-E, G-H, Figure S1A-S1B
Figure 4	Shows colony forming units (CFU) of Bt (BT_CFU) and average worm length (av_worm_length)	Figure 4 A-B
Figure 5	As Figure 3 survival data 24 h p.i.	Figure 5A-B, Figure S3A-B
Figure 6	As Figure 3 survival data 24 h p.i. and Binary Bt survival data for screening of bre mutant resistance (Resistance) to Bt.	Figure 6
Figure 7	As Figure 3 survival data 24 h p.i.	Figure 7D
Figure S1	As Figure 3 survival data 24 h p.i.	Figure S1C
Figure S2	As Figure 3 survival data 24 h p.i.	Figure S2S
Figure S4	As Figure 3 survival data 24 h p.i.	Figure S4D-H
Figure S5	As Figure 3 survival data 24 h p.i.	Figure S5
Figure S6	As Figure 3 survival data 24 h p.i.	Figure S6

## Sheet: Figure 3
Phenotypic data Figure 3A-E, G-H
Assay	Run	Replicate	Worm_Strain	Treatment	Bacterial_Strain	Bacterial_conc	Alive	Dead
AZ_21	I	1	jun-1(gk551)	empty_vector	Bt679	1:10	0	27
AZ_21	I	2	jun-1(gk551)	empty_vector	Bt679	1:10	0	27
AZ_21	I	3	jun-1(gk551)	empty_vector	Bt679	1:10	1	28
AZ_21	I	4	jun-1(gk551)	empty_vector	Bt679	1:10	0	33
AZ_21	I	5	jun-1(gk551)	empty_vector	Bt679	1:10	0	27
AZ_21	I	1	jun-1(gk551)	empty_vector	Bt679	1:50	0	41
AZ_21	I	2	jun-1(gk551)	empty_vector	Bt679	1:50	1	27
AZ_21	I	3	jun-1(gk551)	empty_vector	Bt679	1:50	0	28
AZ_21	I	4	jun-1(gk551)	empty_vector	Bt679	1:50	2	33
AZ_21	I	5	jun-1(gk551)	empty_vector	Bt679	1:50	0	24
AZ_21	I	1	jun-1(gk551)	empty_vector	Bt679	1:100	2	33
AZ_21	I	2	jun-1(gk551)	empty_vector	Bt679	1:100	3	25
AZ_21	I	3	jun-1(gk551)	empty_vector	Bt679	1:100	5	20
AZ_21	I	4	jun-1(gk551)	empty_vector	Bt679	1:100	4	22
AZ_21	I	5	jun-1(gk551)	empty_vector	Bt679	1:100	4	43
AZ_21	I	1	jun-1(gk551)	empty_vector	Bt679	1:200	6	30
AZ_21	I	2	jun-1(gk551)	empty_vector	Bt679	1:200	6	26
AZ_21	I	3	jun-1(gk551)	empty_vector	Bt679	1:200	5	20
AZ_21	I	4	jun-1(gk551)	empty_vector	Bt679	1:200	4	22
AZ_21	I	5	jun-1(gk551)	empty_vector	Bt679	1:200	4	43
AZ_21	I	1	jun-1(gk551)	empty_vector	Bt679	1:500	13	10
AZ_21	I	2	jun-1(gk551)	empty_vector	Bt679	1:500	11	23
AZ_21	I	3	jun-1(gk551)	empty_vector	Bt679	1:500	8	19
AZ_21	I	4	jun-1(gk551)	empty_vector	Bt679	1:500	2	24
AZ_21	I	5	jun-1(gk551)	empty_vector	Bt679	1:500	12	25
AZ_21	I	1	jun-1(gk551)	empty_vector	Bt247	1:2	0	29
AZ_21	I	2	jun-1(gk551)	empty_vector	Bt247	1:2	27	0
AZ_21	I	3	jun-1(gk551)	empty_vector	Bt247	1:2	0	30
AZ_21	I	4	jun-1(gk551)	empty_vector	Bt247	1:2	0	35
AZ_21	I	5	jun-1(gk551)	empty_vector	Bt247	1:2	NA	NA
AZ_21	I	1	jun-1(gk551)	empty_vector	Bt247	1:5	0	30
AZ_21	I	2	jun-1(gk551)	empty_vector	Bt247	1:5	2	23
AZ_21	I	3	jun-1(gk551)	empty_vector	Bt247	1:5	0	29
AZ_21	I	4	jun-1(gk551)	empty_vector	Bt247	1:5	1	35
AZ_21	I	5	jun-1(gk551)	empty_vector	Bt247	1:5	0	29
AZ_21	I	1	jun-1(gk551)	empty_vector	Bt247	1:10	0	27
AZ_21	I	2	jun-1(gk551)	empty_vector	Bt247	1:10	1	28
AZ_21	I	3	jun-1(gk551)	empty_vector	Bt247	1:10	0	28
AZ_21	I	4	jun-1(gk551)	empty_vector	Bt247	1:10	2	32
AZ_21	I	5	jun-1(gk551)	empty_vector	Bt247	1:10	0	31
AZ_21	I	1	jun-1(gk551)	empty_vector	Bt247	1:25	7	25
AZ_21	I	2	jun-1(gk551)	empty_vector	Bt247	1:25	8	23
AZ_21	I	3	jun-1(gk551)	empty_vector	Bt247	1:25	0	31
AZ_21	I	4	jun-1(gk551)	empty_vector	Bt247	1:25	2	22
AZ_21	I	5	jun-1(gk551)	empty_vector	Bt247	1:25	3	26
AZ_21	I	1	jun-1(gk551)	empty_vector	Bt247	1:50	20	17
AZ_21	I	2	jun-1(gk551)	empty_vector	Bt247	1:50	11	19
AZ_21	I	3	jun-1(gk551)	empty_vector	Bt247	1:50	9	22
AZ_21	I	4	jun-1(gk551)	empty_vector	Bt247	1:50	10	19
AZ_21	I	5	jun-1(gk551)	empty_vector	Bt247	1:50	5	25
AZ_21	I	1	jun-1(gk551)	empty_vector	Bt407	1:2	29	5
AZ_21	I	2	jun-1(gk551)	empty_vector	Bt407	1:2	33	1
AZ_21	I	3	jun-1(gk551)	empty_vector	Bt407	1:2	25	4
AZ_21	I	4	jun-1(gk551)	empty_vector	Bt407	1:2	22	3
AZ_21	I	5	jun-1(gk551)	empty_vector	Bt407	1:2	26	3
AZ_21	I	1	N2	empty_vector	Bt679	1:10	0	38
AZ_21	I	2	N2	empty_vector	Bt679	1:10	0	32
AZ_21	I	3	N2	empty_vector	Bt679	1:10	0	26
AZ_21	I	4	N2	empty_vector	Bt679	1:10	1	33
AZ_21	I	5	N2	empty_vector	Bt679	1:10	0	32
AZ_21	I	1	N2	empty_vector	Bt679	1:50	5	25
AZ_21	I	2	N2	empty_vector	Bt679	1:50	3	27
AZ_21	I	3	N2	empty_vector	Bt679	1:50	4	40
AZ_21	I	4	N2	empty_vector	Bt679	1:50	0	38
AZ_21	I	5	N2	empty_vector	Bt679	1:50	0	37
AZ_21	I	1	N2	empty_vector	Bt679	1:100	10	26
AZ_21	I	2	N2	empty_vector	Bt679	1:100	21	12
AZ_21	I	3	N2	empty_vector	Bt679	1:100	11	31
AZ_21	I	4	N2	empty_vector	Bt679	1:100	8	23
AZ_21	I	5	N2	empty_vector	Bt679	1:100	15	19
AZ_21	I	1	N2	empty_vector	Bt679	1:200	28	4
AZ_21	I	2	N2	empty_vector	Bt679	1:200	26	4
AZ_21	I	3	N2	empty_vector	Bt679	1:200	17	8
AZ_21	I	4	N2	empty_vector	Bt679	1:200	27	6
AZ_21	I	5	N2	empty_vector	Bt679	1:200	34	5
AZ_21	I	1	N2	empty_vector	Bt679	1:500	33	0
AZ_21	I	2	N2	empty_vector	Bt679	1:500	35	0
AZ_21	I	3	N2	empty_vector	Bt679	1:500	30	0
AZ_21	I	4	N2	empty_vector	Bt679	1:500	32	0
AZ_21	I	5	N2	empty_vector	Bt679	1:500	39	1
AZ_21	I	1	N2	empty_vector	Bt247	1:2	2	26
AZ_21	I	2	N2	empty_vector	Bt247	1:2	2	31
AZ_21	I	3	N2	empty_vector	Bt247	1:2	1	33
AZ_21	I	4	N2	empty_vector	Bt247	1:2	0	32
AZ_21	I	5	N2	empty_vector	Bt247	1:2	1	24
AZ_21	I	1	N2	empty_vector	Bt247	1:5	4	27
AZ_21	I	2	N2	empty_vector	Bt247	1:5	1	40
AZ_21	I	3	N2	empty_vector	Bt247	1:5	3	28
AZ_21	I	4	N2	empty_vector	Bt247	1:5	38	0
AZ_21	I	5	N2	empty_vector	Bt247	1:5	0	37
AZ_21	I	1	N2	empty_vector	Bt247	1:10	6	41
AZ_21	I	2	N2	empty_vector	Bt247	1:10	2	27
AZ_21	I	3	N2	empty_vector	Bt247	1:10	2	32
AZ_21	I	4	N2	empty_vector	Bt247	1:10	7	31
AZ_21	I	5	N2	empty_vector	Bt247	1:10	3	32
AZ_21	I	1	N2	empty_vector	Bt247	1:25	18	6
AZ_21	I	2	N2	empty_vector	Bt247	1:25	16	15
AZ_21	I	3	N2	empty_vector	Bt247	1:25	17	5
AZ_21	I	4	N2	empty_vector	Bt247	1:25	29	16
AZ_21	I	5	N2	empty_vector	Bt247	1:25	18	34
AZ_21	I	1	N2	empty_vector	Bt247	1:50	24	5
AZ_21	I	2	N2	empty_vector	Bt247	1:50	19	7
AZ_21	I	3	N2	empty_vector	Bt247	1:50	17	5
AZ_21	I	4	N2	empty_vector	Bt247	1:50	23	6
AZ_21	I	5	N2	empty_vector	Bt247	1:50	21	6
AZ_21	I	1	N2	empty_vector	Bt407	1:2	31	0
AZ_21	I	2	N2	empty_vector	Bt407	1:2	30	0
AZ_21	I	3	N2	empty_vector	Bt407	1:2	32	0
AZ_21	I	4	N2	empty_vector	Bt407	1:2	33	0
AZ_21	I	5	N2	empty_vector	Bt407	1:2	35	0
AZ_49	II	1	N2	empty_vector	Bt679	1:10	3	28
AZ_49	II	2	N2	empty_vector	Bt679	1:10	2	32
AZ_49	II	3	N2	empty_vector	Bt679	1:10	0	32
AZ_49	II	4	N2	empty_vector	Bt679	1:10	1	28
AZ_49	II	1	N2	empty_vector	Bt679	1:50	15	16
AZ_49	II	2	N2	empty_vector	Bt679	1:50	12	8
AZ_49	II	3	N2	empty_vector	Bt679	1:50	5	22
AZ_49	II	4	N2	empty_vector	Bt679	1:50	10	26
AZ_49	II	1	N2	empty_vector	Bt679	1:100	13	34
AZ_49	II	2	N2	empty_vector	Bt679	1:100	12	14
AZ_49	II	3	N2	empty_vector	Bt679	1:100	9	27
AZ_49	II	4	N2	empty_vector	Bt679	1:100	14	63
AZ_49	II	1	N2	empty_vector	Bt679	1:200	23	5
AZ_49	II	2	N2	empty_vector	Bt679	1:200	25	9
AZ_49	II	3	N2	empty_vector	Bt679	1:200	10	13
AZ_49	II	4	N2	empty_vector	Bt679	1:200	20	10
AZ_49	II	1	N2	empty_vector	Bt247	1:2	1	18
AZ_49	II	2	N2	empty_vector	Bt247	1:2	4	24
AZ_49	II	3	N2	empty_vector	Bt247	1:2	5	20
AZ_49	II	4	N2	empty_vector	Bt247	1:2	6	26
AZ_49	II	1	N2	empty_vector	Bt247	1:10	16	22
AZ_49	II	2	N2	empty_vector	Bt247	1:10	12	18
AZ_49	II	3	N2	empty_vector	Bt247	1:10	12	22
AZ_49	II	4	N2	empty_vector	Bt247	1:10	17	21
AZ_49	II	1	N2	empty_vector	Bt247	1:25	17	14
AZ_49	II	2	N2	empty_vector	Bt247	1:25	9	17
AZ_49	II	3	N2	empty_vector	Bt247	1:25	17	18
AZ_49	II	4	N2	empty_vector	Bt247	1:25	14	15
AZ_49	II	1	N2	empty_vector	Bt247	1:50	20	11
AZ_49	II	2	N2	empty_vector	Bt247	1:50	19	9
AZ_49	II	3	N2	empty_vector	Bt247	1:50	26	12
AZ_49	II	4	N2	empty_vector	Bt247	1:50	25	9
AZ_49	II	1	N2	empty_vector	Bt407	1:2	30	0
AZ_49	II	2	N2	empty_vector	Bt407	1:2	28	0
AZ_49	II	3	N2	empty_vector	Bt407	1:2	29	0
AZ_49	II	4	N2	empty_vector	Bt407	1:2	38	0
AZ_49	II	1	jun-1(gk551)	empty_vector	Bt679	1:10	2	40
AZ_49	II	2	jun-1(gk551)	empty_vector	Bt679	1:10	2	33
AZ_49	II	3	jun-1(gk551)	empty_vector	Bt679	1:10	0	34
AZ_49	II	4	jun-1(gk551)	empty_vector	Bt679	1:10	1	29
AZ_49	II	1	jun-1(gk551)	empty_vector	Bt679	1:50	4	29
AZ_49	II	2	jun-1(gk551)	empty_vector	Bt679	1:50	4	38
AZ_49	II	3	jun-1(gk551)	empty_vector	Bt679	1:50	8	23
AZ_49	II	4	jun-1(gk551)	empty_vector	Bt679	1:50	7	21
AZ_49	II	1	jun-1(gk551)	empty_vector	Bt679	1:100	5	23
AZ_49	II	2	jun-1(gk551)	empty_vector	Bt679	1:100	14	14
AZ_49	II	3	jun-1(gk551)	empty_vector	Bt679	1:100	17	16
AZ_49	II	4	jun-1(gk551)	empty_vector	Bt679	1:100	15	13
AZ_49	II	1	jun-1(gk551)	empty_vector	Bt679	1:200	18	14
AZ_49	II	2	jun-1(gk551)	empty_vector	Bt679	1:200	14	13
AZ_49	II	3	jun-1(gk551)	empty_vector	Bt679	1:200	11	25
AZ_49	II	4	jun-1(gk551)	empty_vector	Bt679	1:200	20	14
AZ_49	II	1	jun-1(gk551)	empty_vector	Bt247	1:2	0	25
AZ_49	II	2	jun-1(gk551)	empty_vector	Bt247	1:2	4	38
AZ_49	II	3	jun-1(gk551)	empty_vector	Bt247	1:2	3	26
AZ_49	II	4	jun-1(gk551)	empty_vector	Bt247	1:2	2	25
AZ_49	II	1	jun-1(gk551)	empty_vector	Bt247	1:10	2	29
AZ_49	II	2	jun-1(gk551)	empty_vector	Bt247	1:10	6	25
AZ_49	II	3	jun-1(gk551)	empty_vector	Bt247	1:10	7	25
AZ_49	II	4	jun-1(gk551)	empty_vector	Bt247	1:10	9	21
AZ_49	II	1	jun-1(gk551)	empty_vector	Bt247	1:25	8	25
AZ_49	II	2	jun-1(gk551)	empty_vector	Bt247	1:25	3	25
AZ_49	II	3	jun-1(gk551)	empty_vector	Bt247	1:25	17	27
AZ_49	II	4	jun-1(gk551)	empty_vector	Bt247	1:25	11	27
AZ_49	II	1	jun-1(gk551)	empty_vector	Bt247	1:50	23	8
AZ_49	II	2	jun-1(gk551)	empty_vector	Bt247	1:50	19	12
AZ_49	II	3	jun-1(gk551)	empty_vector	Bt247	1:50	23	9
AZ_49	II	4	jun-1(gk551)	empty_vector	Bt247	1:50	12	15
AZ_49	II	1	jun-1(gk551)	empty_vector	Bt407	1:2	31	0
AZ_49	II	2	jun-1(gk551)	empty_vector	Bt407	1:2	38	0
AZ_49	II	3	jun-1(gk551)	empty_vector	Bt407	1:2	27	0
AZ_49	II	4	jun-1(gk551)	empty_vector	Bt407	1:2	28	0
AZ_20	I	1	N2	elt2_RNAi	Bt679	1:10	0	36
AZ_20	I	2	N2	elt2_RNAi	Bt679	1:10	1	28
AZ_20	I	3	N2	elt2_RNAi	Bt679	1:10	0	41
AZ_20	I	4	N2	elt2_RNAi	Bt679	1:10	2	28
AZ_20	I	5	N2	elt2_RNAi	Bt679	1:10	0	36
AZ_20	I	1	N2	elt2_RNAi	Bt679	1:50	5	36
AZ_20	I	2	N2	elt2_RNAi	Bt679	1:50	3	21
AZ_20	I	3	N2	elt2_RNAi	Bt679	1:50	1	37
AZ_20	I	4	N2	elt2_RNAi	Bt679	1:50	3	33
AZ_20	I	5	N2	elt2_RNAi	Bt679	1:50	3	30
AZ_20	I	1	N2	elt2_RNAi	Bt679	1:100	1	39
AZ_20	I	2	N2	elt2_RNAi	Bt679	1:100	3	41
AZ_20	I	3	N2	elt2_RNAi	Bt679	1:100	0	46
AZ_20	I	4	N2	elt2_RNAi	Bt679	1:100	4	32
AZ_20	I	5	N2	elt2_RNAi	Bt679	1:100	5	32
AZ_20	I	1	N2	elt2_RNAi	Bt679	1:200	5	35
AZ_20	I	2	N2	elt2_RNAi	Bt679	1:200	4	36
AZ_20	I	3	N2	elt2_RNAi	Bt679	1:200	1	34
AZ_20	I	4	N2	elt2_RNAi	Bt679	1:200	7	25
AZ_20	I	5	N2	elt2_RNAi	Bt679	1:200	6	28
AZ_20	I	1	N2	elt2_RNAi	Bt679	1:500	13	45
AZ_20	I	2	N2	elt2_RNAi	Bt679	1:500	7	29
AZ_20	I	3	N2	elt2_RNAi	Bt679	1:500	9	19
AZ_20	I	4	N2	elt2_RNAi	Bt679	1:500	4	32
AZ_20	I	5	N2	elt2_RNAi	Bt679	1:500	10	25
AZ_20	I	1	N2	elt2_RNAi	Bt247	1:2	33	6
AZ_20	I	2	N2	elt2_RNAi	Bt247	1:2	27	9
AZ_20	I	3	N2	elt2_RNAi	Bt247	1:2	35	23
AZ_20	I	4	N2	elt2_RNAi	Bt247	1:2	28	6
AZ_20	I	5	N2	elt2_RNAi	Bt247	1:2	21	11
AZ_20	I	1	N2	elt2_RNAi	Bt247	1:5	29	6
AZ_20	I	2	N2	elt2_RNAi	Bt247	1:5	41	2
AZ_20	I	3	N2	elt2_RNAi	Bt247	1:5	40	5
AZ_20	I	4	N2	elt2_RNAi	Bt247	1:5	43	4
AZ_20	I	5	N2	elt2_RNAi	Bt247	1:5	28	9
AZ_20	I	1	N2	elt2_RNAi	Bt247	1:10	45	2
AZ_20	I	2	N2	elt2_RNAi	Bt247	1:10	31	1
AZ_20	I	3	N2	elt2_RNAi	Bt247	1:10	35	0
AZ_20	I	4	N2	elt2_RNAi	Bt247	1:10	32	1
AZ_20	I	5	N2	elt2_RNAi	Bt247	1:10	29	3
AZ_20	I	1	N2	elt2_RNAi	Bt247	1:25	35	4
AZ_20	I	2	N2	elt2_RNAi	Bt247	1:25	53	2
AZ_20	I	3	N2	elt2_RNAi	Bt247	1:25	51	1
AZ_20	I	4	N2	elt2_RNAi	Bt247	1:25	29	1
AZ_20	I	5	N2	elt2_RNAi	Bt247	1:25	37	1
AZ_20	I	1	N2	elt2_RNAi	Bt247	1:50	47	2
AZ_20	I	2	N2	elt2_RNAi	Bt247	1:50	32	0
AZ_20	I	3	N2	elt2_RNAi	Bt247	1:50	43	0
AZ_20	I	4	N2	elt2_RNAi	Bt247	1:50	26	3
AZ_20	I	5	N2	elt2_RNAi	Bt247	1:50	42	2
AZ_20	I	1	N2	elt2_RNAi	Bt407	1:2	34	1
AZ_20	I	2	N2	elt2_RNAi	Bt407	1:2	29	1
AZ_20	I	3	N2	elt2_RNAi	Bt407	1:2	47	4
AZ_20	I	4	N2	elt2_RNAi	Bt407	1:2	30	0
AZ_20	I	5	N2	elt2_RNAi	Bt407	1:2	40	0
AZ_20	I	1	N2	empty_vector	Bt679	1:10	0	38
AZ_20	I	2	N2	empty_vector	Bt679	1:10	0	37
AZ_20	I	3	N2	empty_vector	Bt679	1:10	0	37
AZ_20	I	4	N2	empty_vector	Bt679	1:10	0	34
AZ_20	I	5	N2	empty_vector	Bt679	1:10	1	46
AZ_20	I	1	N2	empty_vector	Bt679	1:50	2	28
AZ_20	I	2	N2	empty_vector	Bt679	1:50	4	34
AZ_20	I	3	N2	empty_vector	Bt679	1:50	7	29
AZ_20	I	4	N2	empty_vector	Bt679	1:50	1	40
AZ_20	I	5	N2	empty_vector	Bt679	1:50	2	29
AZ_20	I	1	N2	empty_vector	Bt679	1:100	14	19
AZ_20	I	2	N2	empty_vector	Bt679	1:100	12	19
AZ_20	I	3	N2	empty_vector	Bt679	1:100	22	49
AZ_20	I	4	N2	empty_vector	Bt679	1:100	18	19
AZ_20	I	5	N2	empty_vector	Bt679	1:100	9	18
AZ_20	I	1	N2	empty_vector	Bt679	1:200	32	13
AZ_20	I	2	N2	empty_vector	Bt679	1:200	31	10
AZ_20	I	3	N2	empty_vector	Bt679	1:200	30	4
AZ_20	I	4	N2	empty_vector	Bt679	1:200	20	18
AZ_20	I	5	N2	empty_vector	Bt679	1:200	23	6
AZ_20	I	1	N2	empty_vector	Bt679	1:500	30	5
AZ_20	I	2	N2	empty_vector	Bt679	1:500	38	8
AZ_20	I	3	N2	empty_vector	Bt679	1:500	35	0
AZ_20	I	4	N2	empty_vector	Bt679	1:500	34	0
AZ_20	I	5	N2	empty_vector	Bt679	1:500	34	2
AZ_20	I	1	N2	empty_vector	Bt247	1:2	2	26
AZ_20	I	2	N2	empty_vector	Bt247	1:2	3	42
AZ_20	I	3	N2	empty_vector	Bt247	1:2	2	32
AZ_20	I	4	N2	empty_vector	Bt247	1:2	3	36
AZ_20	I	5	N2	empty_vector	Bt247	1:2	0	33
AZ_20	I	1	N2	empty_vector	Bt247	1:5	3	35
AZ_20	I	2	N2	empty_vector	Bt247	1:5	2	22
AZ_20	I	3	N2	empty_vector	Bt247	1:5	0	39
AZ_20	I	4	N2	empty_vector	Bt247	1:5	2	39
AZ_20	I	5	N2	empty_vector	Bt247	1:5	3	35
AZ_20	I	1	N2	empty_vector	Bt247	1:10	8	22
AZ_20	I	2	N2	empty_vector	Bt247	1:10	10	36
AZ_20	I	3	N2	empty_vector	Bt247	1:10	1	24
AZ_20	I	4	N2	empty_vector	Bt247	1:10	8	22
AZ_20	I	5	N2	empty_vector	Bt247	1:10	3	28
AZ_20	I	1	N2	empty_vector	Bt247	1:25	24	12
AZ_20	I	2	N2	empty_vector	Bt247	1:25	33	11
AZ_20	I	3	N2	empty_vector	Bt247	1:25	23	9
AZ_20	I	4	N2	empty_vector	Bt247	1:25	21	10
AZ_20	I	5	N2	empty_vector	Bt247	1:25	32	4
AZ_20	I	1	N2	empty_vector	Bt247	1:50	28	3
AZ_20	I	2	N2	empty_vector	Bt247	1:50	41	2
AZ_20	I	3	N2	empty_vector	Bt247	1:50	32	1
AZ_20	I	4	N2	empty_vector	Bt247	1:50	37	0
AZ_20	I	5	N2	empty_vector	Bt247	1:50	27	0
AZ_20	I	1	N2	empty_vector	Bt407	1:2	30	0
AZ_20	I	2	N2	empty_vector	Bt407	1:2	30	0
AZ_20	I	3	N2	empty_vector	Bt407	1:2	36	0
AZ_20	I	4	N2	empty_vector	Bt407	1:2	29	1
AZ_20	I	5	N2	empty_vector	Bt407	1:2	32	0
RS_2	II	1	N2	elt2_RNAi	Bt407	1:10	35	0
RS_2	II	2	N2	elt2_RNAi	Bt407	1:10	22	1
RS_2	II	3	N2	elt2_RNAi	Bt407	1:10	32	1
RS_2	II	4	N2	elt2_RNAi	Bt407	1:10	32	0
RS_2	II	5	N2	elt2_RNAi	Bt407	1:10	26	0
RS_2	II	1	N2	elt2_RNAi	Bt247	1:10	7	13
RS_2	II	2	N2	elt2_RNAi	Bt247	1:10	6	20
RS_2	II	3	N2	elt2_RNAi	Bt247	1:10	11	11
RS_2	II	4	N2	elt2_RNAi	Bt247	1:10	12	8
RS_2	II	5	N2	elt2_RNAi	Bt247	1:10	7	18
RS_2	II	1	N2	elt2_RNAi	Bt247	1:50	18	6
RS_2	II	2	N2	elt2_RNAi	Bt247	1:50	16	4
RS_2	II	3	N2	elt2_RNAi	Bt247	1:50	13	4
RS_2	II	4	N2	elt2_RNAi	Bt247	1:50	37	0
RS_2	II	5	N2	elt2_RNAi	Bt247	1:50	12	4
RS_2	II	1	N2	elt2_RNAi	Bt247	1:100	10	2
RS_2	II	2	N2	elt2_RNAi	Bt247	1:100	19	1
RS_2	II	3	N2	elt2_RNAi	Bt247	1:100	19	1
RS_2	II	4	N2	elt2_RNAi	Bt247	1:100	20	1
RS_2	II	5	N2	elt2_RNAi	Bt247	1:100	24	3
RS_2	II	1	N2	elt2_RNAi	Bt247	1:300	17	4
RS_2	II	2	N2	elt2_RNAi	Bt247	1:300	17	1
RS_2	II	3	N2	elt2_RNAi	Bt247	1:300	25	0
RS_2	II	4	N2	elt2_RNAi	Bt247	1:300	16	0
RS_2	II	5	N2	elt2_RNAi	Bt247	1:300	27	0
RS_2	II	1	N2	elt2_RNAi	Bt247	1:500	15	1
RS_2	II	2	N2	elt2_RNAi	Bt247	1:500	20	1
RS_2	II	3	N2	elt2_RNAi	Bt247	1:500	24	1
RS_2	II	4	N2	elt2_RNAi	Bt247	1:500	23	0
RS_2	II	5	N2	elt2_RNAi	Bt247	1:500	37	0
RS_2	II	1	N2	elt2_RNAi	Bt679	1:10	0	26
RS_2	II	2	N2	elt2_RNAi	Bt679	1:10	0	29
RS_2	II	3	N2	elt2_RNAi	Bt679	1:10	0	22
RS_2	II	4	N2	elt2_RNAi	Bt679	1:10	0	24
RS_2	II	5	N2	elt2_RNAi	Bt679	1:10	1	29
RS_2	II	1	N2	elt2_RNAi	Bt679	1:50	0	21
RS_2	II	2	N2	elt2_RNAi	Bt679	1:50	2	30
RS_2	II	3	N2	elt2_RNAi	Bt679	1:50	0	24
RS_2	II	4	N2	elt2_RNAi	Bt679	1:50	1	27
RS_2	II	5	N2	elt2_RNAi	Bt679	1:50	1	28
RS_2	II	1	N2	elt2_RNAi	Bt679	1:100	0	22
RS_2	II	2	N2	elt2_RNAi	Bt679	1:100	1	25
RS_2	II	3	N2	elt2_RNAi	Bt679	1:100	1	26
RS_2	II	4	N2	elt2_RNAi	Bt679	1:100	1	30
RS_2	II	5	N2	elt2_RNAi	Bt679	1:100	2	37
RS_2	II	1	N2	elt2_RNAi	Bt679	1:300	3	50
RS_2	II	2	N2	elt2_RNAi	Bt679	1:300	5	17
RS_2	II	3	N2	elt2_RNAi	Bt679	1:300	8	20
RS_2	II	4	N2	elt2_RNAi	Bt679	1:300	3	25
RS_2	II	5	N2	elt2_RNAi	Bt679	1:300	3	24
RS_2	II	1	N2	elt2_RNAi	Bt679	1:500	4	19
RS_2	II	2	N2	elt2_RNAi	Bt679	1:500	8	19
RS_2	II	3	N2	elt2_RNAi	Bt679	1:500	9	20
RS_2	II	4	N2	elt2_RNAi	Bt679	1:500	6	13
RS_2	II	5	N2	elt2_RNAi	Bt679	1:500	6	18
RS_2	II	1	N2	empty_vector	Bt407	1:10	28	0
RS_2	II	2	N2	empty_vector	Bt407	1:10	29	0
RS_2	II	3	N2	empty_vector	Bt407	1:10	27	0
RS_2	II	4	N2	empty_vector	Bt407	1:10	31	0
RS_2	II	5	N2	empty_vector	Bt407	1:10	25	1
RS_2	II	1	N2	empty_vector	Bt247	1:10	0	28
RS_2	II	2	N2	empty_vector	Bt247	1:10	0	27
RS_2	II	3	N2	empty_vector	Bt247	1:10	0	25
RS_2	II	4	N2	empty_vector	Bt247	1:10	0	25
RS_2	II	5	N2	empty_vector	Bt247	1:10	0	31
RS_2	II	1	N2	empty_vector	Bt247	1:50	7	16
RS_2	II	2	N2	empty_vector	Bt247	1:50	2	27
RS_2	II	3	N2	empty_vector	Bt247	1:50	0	22
RS_2	II	4	N2	empty_vector	Bt247	1:50	2	28
RS_2	II	5	N2	empty_vector	Bt247	1:50	2	34
RS_2	II	1	N2	empty_vector	Bt247	1:100	12	10
RS_2	II	2	N2	empty_vector	Bt247	1:100	9	23
RS_2	II	3	N2	empty_vector	Bt247	1:100	4	20
RS_2	II	4	N2	empty_vector	Bt247	1:100	6	24
RS_2	II	5	N2	empty_vector	Bt247	1:100	7	17
RS_2	II	1	N2	empty_vector	Bt247	1:300	14	5
RS_2	II	2	N2	empty_vector	Bt247	1:300	21	4
RS_2	II	3	N2	empty_vector	Bt247	1:300	23	8
RS_2	II	4	N2	empty_vector	Bt247	1:300	21	6
RS_2	II	5	N2	empty_vector	Bt247	1:300	20	5
RS_2	II	1	N2	empty_vector	Bt247	1:500	26	0
RS_2	II	2	N2	empty_vector	Bt247	1:500	30	0
RS_2	II	3	N2	empty_vector	Bt247	1:500	25	1
RS_2	II	4	N2	empty_vector	Bt247	1:500	27	3
RS_2	II	5	N2	empty_vector	Bt247	1:500	19	5
RS_2	II	1	N2	empty_vector	Bt679	1:10	1	23
RS_2	II	2	N2	empty_vector	Bt679	1:10	0	30
RS_2	II	3	N2	empty_vector	Bt679	1:10	1	31
RS_2	II	4	N2	empty_vector	Bt679	1:10	0	23
RS_2	II	5	N2	empty_vector	Bt679	1:10	0	18
RS_2	II	1	N2	empty_vector	Bt679	1:50	3	26
RS_2	II	2	N2	empty_vector	Bt679	1:50	5	25
RS_2	II	3	N2	empty_vector	Bt679	1:50	2	28
RS_2	II	4	N2	empty_vector	Bt679	1:50	3	24
RS_2	II	5	N2	empty_vector	Bt679	1:50	3	27
RS_2	II	1	N2	empty_vector	Bt679	1:100	9	17
RS_2	II	2	N2	empty_vector	Bt679	1:100	11	18
RS_2	II	3	N2	empty_vector	Bt679	1:100	8	19
RS_2	II	4	N2	empty_vector	Bt679	1:100	12	13
RS_2	II	5	N2	empty_vector	Bt679	1:100	6	23
RS_2	II	1	N2	empty_vector	Bt679	1:300	18	3
RS_2	II	2	N2	empty_vector	Bt679	1:300	22	5
RS_2	II	3	N2	empty_vector	Bt679	1:300	21	7
RS_2	II	4	N2	empty_vector	Bt679	1:300	20	4
RS_2	II	5	N2	empty_vector	Bt679	1:300	23	5
RS_2	II	1	N2	empty_vector	Bt679	1:500	27	0
RS_2	II	2	N2	empty_vector	Bt679	1:500	29	0
RS_2	II	3	N2	empty_vector	Bt679	1:500	28	0
RS_2	II	4	N2	empty_vector	Bt679	1:500	29	0
RS_2	II	5	N2	empty_vector	Bt679	1:500	28	0
AZ_27_L4	I	1	N2	elt2_RNAi	Bt679	1:10	1	30
AZ_27_L4	I	2	N2	elt2_RNAi	Bt679	1:10	0	31
AZ_27_L4	I	3	N2	elt2_RNAi	Bt679	1:10	1	27
AZ_27_L4	I	4	N2	elt2_RNAi	Bt679	1:10	0	37
AZ_27_L4	I	5	N2	elt2_RNAi	Bt679	1:10	0	27
AZ_27_L4	I	1	N2	elt2_RNAi	Bt679	1:50	4	30
AZ_27_L4	I	2	N2	elt2_RNAi	Bt679	1:50	1	32
AZ_27_L4	I	3	N2	elt2_RNAi	Bt679	1:50	1	30
AZ_27_L4	I	4	N2	elt2_RNAi	Bt679	1:50	0	28
AZ_27_L4	I	5	N2	elt2_RNAi	Bt679	1:50	1	30
AZ_27_L4	I	1	N2	elt2_RNAi	Bt679	1:100	0	41
AZ_27_L4	I	2	N2	elt2_RNAi	Bt679	1:100	4	26
AZ_27_L4	I	3	N2	elt2_RNAi	Bt679	1:100	2	31
AZ_27_L4	I	4	N2	elt2_RNAi	Bt679	1:100	1	33
AZ_27_L4	I	5	N2	elt2_RNAi	Bt679	1:100	0	31
AZ_27_L4	I	1	N2	elt2_RNAi	Bt679	1:200	2	42
AZ_27_L4	I	2	N2	elt2_RNAi	Bt679	1:200	1	30
AZ_27_L4	I	3	N2	elt2_RNAi	Bt679	1:200	1	35
AZ_27_L4	I	4	N2	elt2_RNAi	Bt679	1:200	1	37
AZ_27_L4	I	5	N2	elt2_RNAi	Bt679	1:200	0	29
AZ_27_L4	I	1	N2	elt2_RNAi	Bt679	1:500	1	28
AZ_27_L4	I	2	N2	elt2_RNAi	Bt679	1:500	2	25
AZ_27_L4	I	3	N2	elt2_RNAi	Bt679	1:500	1	31
AZ_27_L4	I	4	N2	elt2_RNAi	Bt679	1:500	0	34
AZ_27_L4	I	5	N2	elt2_RNAi	Bt679	1:500	0	27
AZ_27_L4	I	1	N2	elt2_RNAi	Bt247	1:2	14	13
AZ_27_L4	I	2	N2	elt2_RNAi	Bt247	1:2	25	22
AZ_27_L4	I	3	N2	elt2_RNAi	Bt247	1:2	15	20
AZ_27_L4	I	4	N2	elt2_RNAi	Bt247	1:2	10	23
AZ_27_L4	I	5	N2	elt2_RNAi	Bt247	1:2	20	11
AZ_27_L4	I	1	N2	elt2_RNAi	Bt247	1:5	19	9
AZ_27_L4	I	2	N2	elt2_RNAi	Bt247	1:5	15	23
AZ_27_L4	I	3	N2	elt2_RNAi	Bt247	1:5	14	17
AZ_27_L4	I	4	N2	elt2_RNAi	Bt247	1:5	18	27
AZ_27_L4	I	5	N2	elt2_RNAi	Bt247	1:5	19	8
AZ_27_L4	I	1	N2	elt2_RNAi	Bt247	1:10	14	12
AZ_27_L4	I	2	N2	elt2_RNAi	Bt247	1:10	10	16
AZ_27_L4	I	3	N2	elt2_RNAi	Bt247	1:10	26	9
AZ_27_L4	I	4	N2	elt2_RNAi	Bt247	1:10	22	13
AZ_27_L4	I	5	N2	elt2_RNAi	Bt247	1:10	25	9
AZ_27_L4	I	1	N2	elt2_RNAi	Bt247	1:25	22	9
AZ_27_L4	I	2	N2	elt2_RNAi	Bt247	1:25	20	8
AZ_27_L4	I	3	N2	elt2_RNAi	Bt247	1:25	19	3
AZ_27_L4	I	4	N2	elt2_RNAi	Bt247	1:25	34	6
AZ_27_L4	I	5	N2	elt2_RNAi	Bt247	1:25	26	7
AZ_27_L4	I	1	N2	elt2_RNAi	Bt247	1:50	45	0
AZ_27_L4	I	2	N2	elt2_RNAi	Bt247	1:50	21	9
AZ_27_L4	I	3	N2	elt2_RNAi	Bt247	1:50	38	5
AZ_27_L4	I	4	N2	elt2_RNAi	Bt247	1:50	22	6
AZ_27_L4	I	5	N2	elt2_RNAi	Bt247	1:50	26	2
AZ_27_L4	I	1	N2	empty_vector	Bt679	1:10	6	25
AZ_27_L4	I	2	N2	empty_vector	Bt679	1:10	4	41
AZ_27_L4	I	3	N2	empty_vector	Bt679	1:10	4	61
AZ_27_L4	I	4	N2	empty_vector	Bt679	1:10	0	31
AZ_27_L4	I	5	N2	empty_vector	Bt679	1:10	1	39
AZ_27_L4	I	1	N2	empty_vector	Bt679	1:50	12	21
AZ_27_L4	I	2	N2	empty_vector	Bt679	1:50	21	11
AZ_27_L4	I	3	N2	empty_vector	Bt679	1:50	9	19
AZ_27_L4	I	4	N2	empty_vector	Bt679	1:50	5	22
AZ_27_L4	I	5	N2	empty_vector	Bt679	1:50	8	19
AZ_27_L4	I	1	N2	empty_vector	Bt679	1:100	17	18
AZ_27_L4	I	2	N2	empty_vector	Bt679	1:100	24	8
AZ_27_L4	I	3	N2	empty_vector	Bt679	1:100	13	16
AZ_27_L4	I	4	N2	empty_vector	Bt679	1:100	10	21
AZ_27_L4	I	5	N2	empty_vector	Bt679	1:100	14	18
AZ_27_L4	I	1	N2	empty_vector	Bt679	1:200	27	18
AZ_27_L4	I	2	N2	empty_vector	Bt679	1:200	4	34
AZ_27_L4	I	3	N2	empty_vector	Bt679	1:200	13	25
AZ_27_L4	I	4	N2	empty_vector	Bt679	1:200	12	22
AZ_27_L4	I	5	N2	empty_vector	Bt679	1:200	21	31
AZ_27_L4	I	1	N2	empty_vector	Bt679	1:500	22	14
AZ_27_L4	I	2	N2	empty_vector	Bt679	1:500	12	22
AZ_27_L4	I	3	N2	empty_vector	Bt679	1:500	13	11
AZ_27_L4	I	4	N2	empty_vector	Bt679	1:500	11	18
AZ_27_L4	I	5	N2	empty_vector	Bt679	1:500	16	12
AZ_27_L4	I	1	N2	empty_vector	Bt247	1:2	5	32
AZ_27_L4	I	2	N2	empty_vector	Bt247	1:2	4	33
AZ_27_L4	I	3	N2	empty_vector	Bt247	1:2	11	42
AZ_27_L4	I	4	N2	empty_vector	Bt247	1:2	10	26
AZ_27_L4	I	5	N2	empty_vector	Bt247	1:2	3	25
AZ_27_L4	I	1	N2	empty_vector	Bt247	1:5	12	20
AZ_27_L4	I	2	N2	empty_vector	Bt247	1:5	9	26
AZ_27_L4	I	3	N2	empty_vector	Bt247	1:5	12	36
AZ_27_L4	I	4	N2	empty_vector	Bt247	1:5	11	24
AZ_27_L4	I	5	N2	empty_vector	Bt247	1:5	3	27
AZ_27_L4	I	1	N2	empty_vector	Bt247	1:10	6	24
AZ_27_L4	I	2	N2	empty_vector	Bt247	1:10	8	19
AZ_27_L4	I	3	N2	empty_vector	Bt247	1:10	11	15
AZ_27_L4	I	4	N2	empty_vector	Bt247	1:10	10	20
AZ_27_L4	I	5	N2	empty_vector	Bt247	1:10	10	17
AZ_27_L4	I	1	N2	empty_vector	Bt247	1:25	5	22
AZ_27_L4	I	2	N2	empty_vector	Bt247	1:25	18	17
AZ_27_L4	I	3	N2	empty_vector	Bt247	1:25	16	15
AZ_27_L4	I	4	N2	empty_vector	Bt247	1:25	21	36
AZ_27_L4	I	5	N2	empty_vector	Bt247	1:25	10	22
AZ_27_L4	I	1	N2	empty_vector	Bt247	1:50	10	22
AZ_27_L4	I	2	N2	empty_vector	Bt247	1:50	12	24
AZ_27_L4	I	3	N2	empty_vector	Bt247	1:50	15	15
AZ_27_L4	I	4	N2	empty_vector	Bt247	1:50	14	16
AZ_27_L4	I	5	N2	empty_vector	Bt247	1:50	13	10
AZ_32_L4	II	1	N2	elt2_RNAi	Bt679	1:10	4	32
AZ_32_L4	II	2	N2	elt2_RNAi	Bt679	1:10	0	29
AZ_32_L4	II	3	N2	elt2_RNAi	Bt679	1:10	0	26
AZ_32_L4	II	4	N2	elt2_RNAi	Bt679	1:10	4	43
AZ_32_L4	II	5	N2	elt2_RNAi	Bt679	1:10	3	24
AZ_32_L4	II	1	N2	elt2_RNAi	Bt679	1:25	0	29
AZ_32_L4	II	2	N2	elt2_RNAi	Bt679	1:25	0	44
AZ_32_L4	II	3	N2	elt2_RNAi	Bt679	1:25	1	30
AZ_32_L4	II	4	N2	elt2_RNAi	Bt679	1:25	2	45
AZ_32_L4	II	5	N2	elt2_RNAi	Bt679	1:25	0	21
AZ_32_L4	II	1	N2	elt2_RNAi	Bt679	1:50	0	33
AZ_32_L4	II	2	N2	elt2_RNAi	Bt679	1:50	2	28
AZ_32_L4	II	3	N2	elt2_RNAi	Bt679	1:50	1	26
AZ_32_L4	II	4	N2	elt2_RNAi	Bt679	1:50	2	37
AZ_32_L4	II	5	N2	elt2_RNAi	Bt679	1:50	1	18
AZ_32_L4	II	1	N2	elt2_RNAi	Bt679	1:100	0	30
AZ_32_L4	II	2	N2	elt2_RNAi	Bt679	1:100	0	42
AZ_32_L4	II	3	N2	elt2_RNAi	Bt679	1:100	2	26
AZ_32_L4	II	4	N2	elt2_RNAi	Bt679	1:100	3	34
AZ_32_L4	II	5	N2	elt2_RNAi	Bt679	1:100	1	27
AZ_32_L4	II	1	N2	elt2_RNAi	Bt679	1:200	1	26
AZ_32_L4	II	2	N2	elt2_RNAi	Bt679	1:200	1	34
AZ_32_L4	II	3	N2	elt2_RNAi	Bt679	1:200	1	25
AZ_32_L4	II	4	N2	elt2_RNAi	Bt679	1:200	11	32
AZ_32_L4	II	5	N2	elt2_RNAi	Bt679	1:200	7	23
AZ_32_L4	II	1	N2	elt2_RNAi	Bt247	1:2	4	25
AZ_32_L4	II	2	N2	elt2_RNAi	Bt247	1:2	8	24
AZ_32_L4	II	3	N2	elt2_RNAi	Bt247	1:2	3	27
AZ_32_L4	II	4	N2	elt2_RNAi	Bt247	1:2	11	22
AZ_32_L4	II	5	N2	elt2_RNAi	Bt247	1:2	9	29
AZ_32_L4	II	1	N2	elt2_RNAi	Bt247	1:10	6	21
AZ_32_L4	II	2	N2	elt2_RNAi	Bt247	1:10	9	19
AZ_32_L4	II	3	N2	elt2_RNAi	Bt247	1:10	9	19
AZ_32_L4	II	4	N2	elt2_RNAi	Bt247	1:10	11	16
AZ_32_L4	II	5	N2	elt2_RNAi	Bt247	1:10	12	20
AZ_32_L4	II	1	N2	elt2_RNAi	Bt247	1:25	24	19
AZ_32_L4	II	2	N2	elt2_RNAi	Bt247	1:25	17	13
AZ_32_L4	II	3	N2	elt2_RNAi	Bt247	1:25	21	13
AZ_32_L4	II	4	N2	elt2_RNAi	Bt247	1:25	16	16
AZ_32_L4	II	5	N2	elt2_RNAi	Bt247	1:25	20	8
AZ_32_L4	II	1	N2	elt2_RNAi	Bt247	1:50	25	10
AZ_32_L4	II	2	N2	elt2_RNAi	Bt247	1:50	22	7
AZ_32_L4	II	3	N2	elt2_RNAi	Bt247	1:50	28	5
AZ_32_L4	II	4	N2	elt2_RNAi	Bt247	1:50	19	11
AZ_32_L4	II	5	N2	elt2_RNAi	Bt247	1:50	22	3
AZ_32_L4	II	1	N2	elt2_RNAi	Bt247	1:100	43	5
AZ_32_L4	II	2	N2	elt2_RNAi	Bt247	1:100	26	0
AZ_32_L4	II	3	N2	elt2_RNAi	Bt247	1:100	23	11
AZ_32_L4	II	4	N2	elt2_RNAi	Bt247	1:100	27	1
AZ_32_L4	II	5	N2	elt2_RNAi	Bt247	1:100	27	3
AZ_32_L4	II	1	N2	elt2_RNAi	Bt407	1:2	27	0
AZ_32_L4	II	2	N2	elt2_RNAi	Bt407	1:2	25	0
AZ_32_L4	II	3	N2	elt2_RNAi	Bt407	1:2	36	0
AZ_32_L4	II	4	N2	elt2_RNAi	Bt407	1:2	37	0
AZ_32_L4	II	5	N2	elt2_RNAi	Bt407	1:2	29	0
AZ_32_L4	II	1	N2	empty_vector	Bt679	1:10	2	30
AZ_32_L4	II	2	N2	empty_vector	Bt679	1:10	1	32
AZ_32_L4	II	3	N2	empty_vector	Bt679	1:10	5	21
AZ_32_L4	II	4	N2	empty_vector	Bt679	1:10	0	26
AZ_32_L4	II	5	N2	empty_vector	Bt679	1:10	3	28
AZ_32_L4	II	1	N2	empty_vector	Bt679	1:25	0	33
AZ_32_L4	II	2	N2	empty_vector	Bt679	1:25	1	33
AZ_32_L4	II	3	N2	empty_vector	Bt679	1:25	2	28
AZ_32_L4	II	4	N2	empty_vector	Bt679	1:25	5	19
AZ_32_L4	II	5	N2	empty_vector	Bt679	1:25	4	29
AZ_32_L4	II	1	N2	empty_vector	Bt679	1:50	6	30
AZ_32_L4	II	2	N2	empty_vector	Bt679	1:50	3	27
AZ_32_L4	II	3	N2	empty_vector	Bt679	1:50	5	20
AZ_32_L4	II	4	N2	empty_vector	Bt679	1:50	4	25
AZ_32_L4	II	5	N2	empty_vector	Bt679	1:50	6	20
AZ_32_L4	II	1	N2	empty_vector	Bt679	1:100	10	22
AZ_32_L4	II	2	N2	empty_vector	Bt679	1:100	5	28
AZ_32_L4	II	3	N2	empty_vector	Bt679	1:100	4	21
AZ_32_L4	II	4	N2	empty_vector	Bt679	1:100	3	23
AZ_32_L4	II	5	N2	empty_vector	Bt679	1:100	10	21
AZ_32_L4	II	1	N2	empty_vector	Bt679	1:200	5	34
AZ_32_L4	II	2	N2	empty_vector	Bt679	1:200	11	23
AZ_32_L4	II	3	N2	empty_vector	Bt679	1:200	9	32
AZ_32_L4	II	4	N2	empty_vector	Bt679	1:200	20	33
AZ_32_L4	II	5	N2	empty_vector	Bt679	1:200	16	16
AZ_32_L4	II	1	N2	empty_vector	Bt247	1:2	1	37
AZ_32_L4	II	2	N2	empty_vector	Bt247	1:2	1	33
AZ_32_L4	II	3	N2	empty_vector	Bt247	1:2	0	27
AZ_32_L4	II	4	N2	empty_vector	Bt247	1:2	3	22
AZ_32_L4	II	5	N2	empty_vector	Bt247	1:2	0	27
AZ_32_L4	II	1	N2	empty_vector	Bt247	1:10	4	28
AZ_32_L4	II	2	N2	empty_vector	Bt247	1:10	7	21
AZ_32_L4	II	3	N2	empty_vector	Bt247	1:10	6	28
AZ_32_L4	II	4	N2	empty_vector	Bt247	1:10	2	29
AZ_32_L4	II	5	N2	empty_vector	Bt247	1:10	7	26
AZ_32_L4	II	1	N2	empty_vector	Bt247	1:25	16	13
AZ_32_L4	II	2	N2	empty_vector	Bt247	1:25	5	24
AZ_32_L4	II	3	N2	empty_vector	Bt247	1:25	11	20
AZ_32_L4	II	4	N2	empty_vector	Bt247	1:25	14	15
AZ_32_L4	II	5	N2	empty_vector	Bt247	1:25	11	16
AZ_32_L4	II	1	N2	empty_vector	Bt247	1:50	13	13
AZ_32_L4	II	2	N2	empty_vector	Bt247	1:50	17	12
AZ_32_L4	II	3	N2	empty_vector	Bt247	1:50	15	1
AZ_32_L4	II	4	N2	empty_vector	Bt247	1:50	22	10
AZ_32_L4	II	5	N2	empty_vector	Bt247	1:50	15	11
AZ_32_L4	II	1	N2	empty_vector	Bt247	1:100	32	2
AZ_32_L4	II	2	N2	empty_vector	Bt247	1:100	15	16
AZ_32_L4	II	3	N2	empty_vector	Bt247	1:100	32	3
AZ_32_L4	II	4	N2	empty_vector	Bt247	1:100	26	1
AZ_32_L4	II	5	N2	empty_vector	Bt247	1:100	23	1
AZ_32_L4	II	1	N2	empty_vector	Bt407	1:2	27	0
AZ_32_L4	II	2	N2	empty_vector	Bt407	1:2	36	0
AZ_32_L4	II	3	N2	empty_vector	Bt407	1:2	34	0
AZ_32_L4	II	4	N2	empty_vector	Bt407	1:2	32	0
AZ_32_L4	II	5	N2	empty_vector	Bt407	1:2	34	0

## Sheet: Figure 4
Phenotypic data Figure 4A-B
Worm_Strain	Treatment	Bacterial_Strain	Bacterial_conc	Bt_CFU	av_worm_length
N2	empty_vector	Bt679	1:25	1176000	0.9306
N2	empty_vector	Bt679	1:25	440000	0.8372
N2	empty_vector	Bt679	1:25	1144000	0.8296
N2	empty_vector	Bt679	1:25	632000	0.898
N2	empty_vector	Bt679	1:50	1400000	0.9214
N2	empty_vector	Bt679	1:50	440000	0.9002
N2	empty_vector	Bt679	1:50	560000	0.8268
N2	empty_vector	Bt679	1:50	658000	0.8748
N2	elt2_RNAi	Bt679	1:25	1040000	0.7654
N2	elt2_RNAi	Bt679	1:25	1240000	0.6642
N2	elt2_RNAi	Bt679	1:25	1944000	0.6968
N2	elt2_RNAi	Bt679	1:25	384000	0.7868
N2	elt2_RNAi	Bt679	1:50	360000	0.7754
N2	elt2_RNAi	Bt679	1:50	504000	0.8048
N2	elt2_RNAi	Bt679	1:50	1280000	0.6842
N2	elt2_RNAi	Bt679	1:50	1256000	0.7482
N2	empty_vector	Bt247	1:25	1568000	0.5952
N2	empty_vector	Bt247	1:25	680000	0.5916
N2	empty_vector	Bt247	1:25	1208000	0.5326
N2	empty_vector	Bt247	1:25	1984000	0.4946
N2	empty_vector	Bt247	1:10	1080000	0.7518
N2	empty_vector	Bt247	1:10	552000	0.7692
N2	empty_vector	Bt247	1:10	872000	0.7834
N2	empty_vector	Bt247	1:10	78000	0.6746
N2	elt2_RNAi	Bt247	1:25	1416000	0.9102
N2	elt2_RNAi	Bt247	1:25	1256000	0.7916
N2	elt2_RNAi	Bt247	1:25	1304000	0.7852
N2	elt2_RNAi	Bt247	1:25	1824000	0.7994
N2	elt2_RNAi	Bt247	1:10	1176000	0.816
N2	elt2_RNAi	Bt247	1:10	952000	0.8066
N2	elt2_RNAi	Bt247	1:10	2360000	0.7938
N2	elt2_RNAi	Bt247	1:10	816000	0.7876

## Sheet: Figure 5
Phenotypic data Figure 5A-B
Assay	Run	Replicate	Treatment	Worm_Strain	Bacterial_Strain	Bacterial_conc	Alive	Dead
AZ_16	I	1	elt2_RNAi	pmk-1(km25)	Bt679	1:10	1	37
AZ_16	I	2	elt2_RNAi	pmk-1(km25)	Bt679	1:10	0	52
AZ_16	I	3	elt2_RNAi	pmk-1(km25)	Bt679	1:10	0	26
AZ_16	I	4	elt2_RNAi	pmk-1(km25)	Bt679	1:10	0	28
AZ_16	I	5	elt2_RNAi	pmk-1(km25)	Bt679	1:10	0	37
AZ_16	I	1	elt2_RNAi	pmk-1(km25)	Bt679	1:50	0	35
AZ_16	I	2	elt2_RNAi	pmk-1(km25)	Bt679	1:50	0	35
AZ_16	I	3	elt2_RNAi	pmk-1(km25)	Bt679	1:50	0	30
AZ_16	I	4	elt2_RNAi	pmk-1(km25)	Bt679	1:50	0	38
AZ_16	I	5	elt2_RNAi	pmk-1(km25)	Bt679	1:50	1	56
AZ_16	I	1	elt2_RNAi	pmk-1(km25)	Bt679	1:100	2	26
AZ_16	I	2	elt2_RNAi	pmk-1(km25)	Bt679	1:100	1	22
AZ_16	I	3	elt2_RNAi	pmk-1(km25)	Bt679	1:100	4	24
AZ_16	I	4	elt2_RNAi	pmk-1(km25)	Bt679	1:100	0	33
AZ_16	I	5	elt2_RNAi	pmk-1(km25)	Bt679	1:100	0	27
AZ_16	I	1	elt2_RNAi	pmk-1(km25)	Bt679	1:200	1	26
AZ_16	I	2	elt2_RNAi	pmk-1(km25)	Bt679	1:200	0	29
AZ_16	I	3	elt2_RNAi	pmk-1(km25)	Bt679	1:200	0	38
AZ_16	I	4	elt2_RNAi	pmk-1(km25)	Bt679	1:200	2	23
AZ_16	I	5	elt2_RNAi	pmk-1(km25)	Bt679	1:200	2	37
AZ_16	I	1	elt2_RNAi	pmk-1(km25)	Bt679	1:400	5	62
AZ_16	I	2	elt2_RNAi	pmk-1(km25)	Bt679	1:400	1	24
AZ_16	I	3	elt2_RNAi	pmk-1(km25)	Bt679	1:400	1	31
AZ_16	I	4	elt2_RNAi	pmk-1(km25)	Bt679	1:400	1	31
AZ_16	I	5	elt2_RNAi	pmk-1(km25)	Bt679	1:400	2	24
AZ_16	I	1	elt2_RNAi	pmk-1(km25)	Bt247	1:10	78	1
AZ_16	I	2	elt2_RNAi	pmk-1(km25)	Bt247	1:10	31	0
AZ_16	I	3	elt2_RNAi	pmk-1(km25)	Bt247	1:10	26	0
AZ_16	I	4	elt2_RNAi	pmk-1(km25)	Bt247	1:10	29	0
AZ_16	I	5	elt2_RNAi	pmk-1(km25)	Bt247	1:10	28	0
AZ_16	I	1	elt2_RNAi	pmk-1(km25)	Bt247	1:50	31	0
AZ_16	I	2	elt2_RNAi	pmk-1(km25)	Bt247	1:50	51	3
AZ_16	I	3	elt2_RNAi	pmk-1(km25)	Bt247	1:50	35	0
AZ_16	I	4	elt2_RNAi	pmk-1(km25)	Bt247	1:50	36	0
AZ_16	I	5	elt2_RNAi	pmk-1(km25)	Bt247	1:50	27	0
AZ_16	I	1	elt2_RNAi	pmk-1(km25)	Bt247	1:100	34	0
AZ_16	I	2	elt2_RNAi	pmk-1(km25)	Bt247	1:100	27	0
AZ_16	I	3	elt2_RNAi	pmk-1(km25)	Bt247	1:100	45	1
AZ_16	I	4	elt2_RNAi	pmk-1(km25)	Bt247	1:100	39	0
AZ_16	I	5	elt2_RNAi	pmk-1(km25)	Bt247	1:100	41	1
AZ_16	I	1	elt2_RNAi	pmk-1(km25)	Bt247	1:200	27	0
AZ_16	I	2	elt2_RNAi	pmk-1(km25)	Bt247	1:200	37	0
AZ_16	I	3	elt2_RNAi	pmk-1(km25)	Bt247	1:200	33	0
AZ_16	I	4	elt2_RNAi	pmk-1(km25)	Bt247	1:200	26	0
AZ_16	I	5	elt2_RNAi	pmk-1(km25)	Bt247	1:200	34	0
AZ_16	I	1	elt2_RNAi	pmk-1(km25)	Bt247	1:400	31	0
AZ_16	I	2	elt2_RNAi	pmk-1(km25)	Bt247	1:400	35	0
AZ_16	I	3	elt2_RNAi	pmk-1(km25)	Bt247	1:400	31	0
AZ_16	I	4	elt2_RNAi	pmk-1(km25)	Bt247	1:400	40	0
AZ_16	I	5	elt2_RNAi	pmk-1(km25)	Bt247	1:400	31	2
AZ_16	I	1	elt2_RNAi	pmk-1(km25)	Bt407	1:10	26	0
AZ_16	I	2	elt2_RNAi	pmk-1(km25)	Bt407	1:10	27	0
AZ_16	I	3	elt2_RNAi	pmk-1(km25)	Bt407	1:10	26	0
AZ_16	I	4	elt2_RNAi	pmk-1(km25)	Bt407	1:10	37	1
AZ_16	I	5	elt2_RNAi	pmk-1(km25)	Bt407	1:10	31	1
AZ_16	I	1	elt2_RNAi	N2	Bt679	1:10	0	17
AZ_16	I	2	elt2_RNAi	N2	Bt679	1:10	0	19
AZ_16	I	3	elt2_RNAi	N2	Bt679	1:10	0	20
AZ_16	I	4	elt2_RNAi	N2	Bt679	1:10	1	17
AZ_16	I	5	elt2_RNAi	N2	Bt679	1:10	2	26
AZ_16	I	1	elt2_RNAi	N2	Bt679	1:50	2	26
AZ_16	I	2	elt2_RNAi	N2	Bt679	1:50	1	26
AZ_16	I	3	elt2_RNAi	N2	Bt679	1:50	1	25
AZ_16	I	4	elt2_RNAi	N2	Bt679	1:50	1	25
AZ_16	I	5	elt2_RNAi	N2	Bt679	1:50	3	29
AZ_16	I	1	elt2_RNAi	N2	Bt679	1:100	2	31
AZ_16	I	2	elt2_RNAi	N2	Bt679	1:100	0	24
AZ_16	I	3	elt2_RNAi	N2	Bt679	1:100	4	28
AZ_16	I	4	elt2_RNAi	N2	Bt679	1:100	4	27
AZ_16	I	5	elt2_RNAi	N2	Bt679	1:100	4	34
AZ_16	I	1	elt2_RNAi	N2	Bt679	1:200	6	25
AZ_16	I	2	elt2_RNAi	N2	Bt679	1:200	2	25
AZ_16	I	3	elt2_RNAi	N2	Bt679	1:200	5	23
AZ_16	I	4	elt2_RNAi	N2	Bt679	1:200	6	18
AZ_16	I	5	elt2_RNAi	N2	Bt679	1:200	3	24
AZ_16	I	1	elt2_RNAi	N2	Bt679	1:400	3	26
AZ_16	I	2	elt2_RNAi	N2	Bt679	1:400	16	15
AZ_16	I	3	elt2_RNAi	N2	Bt679	1:400	8	19
AZ_16	I	4	elt2_RNAi	N2	Bt679	1:400	9	18
AZ_16	I	5	elt2_RNAi	N2	Bt679	1:400	9	28
AZ_16	I	1	elt2_RNAi	N2	Bt247	1:10	35	1
AZ_16	I	2	elt2_RNAi	N2	Bt247	1:10	28	1
AZ_16	I	3	elt2_RNAi	N2	Bt247	1:10	25	0
AZ_16	I	4	elt2_RNAi	N2	Bt247	1:10	29	0
AZ_16	I	5	elt2_RNAi	N2	Bt247	1:10	37	0
AZ_16	I	1	elt2_RNAi	N2	Bt247	1:50	39	0
AZ_16	I	2	elt2_RNAi	N2	Bt247	1:50	18	0
AZ_16	I	3	elt2_RNAi	N2	Bt247	1:50	25	0
AZ_16	I	4	elt2_RNAi	N2	Bt247	1:50	31	0
AZ_16	I	5	elt2_RNAi	N2	Bt247	1:50	29	1
AZ_16	I	1	elt2_RNAi	N2	Bt247	1:100	30	1
AZ_16	I	2	elt2_RNAi	N2	Bt247	1:100	19	0
AZ_16	I	3	elt2_RNAi	N2	Bt247	1:100	28	1
AZ_16	I	4	elt2_RNAi	N2	Bt247	1:100	37	0
AZ_16	I	5	elt2_RNAi	N2	Bt247	1:100	34	0
AZ_16	I	1	elt2_RNAi	N2	Bt247	1:200	25	0
AZ_16	I	2	elt2_RNAi	N2	Bt247	1:200	27	3
AZ_16	I	3	elt2_RNAi	N2	Bt247	1:200	44	0
AZ_16	I	4	elt2_RNAi	N2	Bt247	1:200	26	3
AZ_16	I	5	elt2_RNAi	N2	Bt247	1:200	33	0
AZ_16	I	1	elt2_RNAi	N2	Bt247	1:400	17	0
AZ_16	I	2	elt2_RNAi	N2	Bt247	1:400	30	1
AZ_16	I	3	elt2_RNAi	N2	Bt247	1:400	38	0
AZ_16	I	4	elt2_RNAi	N2	Bt247	1:400	25	1
AZ_16	I	5	elt2_RNAi	N2	Bt247	1:400	29	1
AZ_16	I	1	elt2_RNAi	N2	Bt407	1:10	23	0
AZ_16	I	2	elt2_RNAi	N2	Bt407	1:10	44	0
AZ_16	I	3	elt2_RNAi	N2	Bt407	1:10	28	0
AZ_16	I	4	elt2_RNAi	N2	Bt407	1:10	32	0
AZ_16	I	5	elt2_RNAi	N2	Bt407	1:10	36	0
AZ_16	I	1	empty_vector	pmk-1(km25)	Bt679	1:10	0	24
AZ_16	I	2	empty_vector	pmk-1(km25)	Bt679	1:10	0	23
AZ_16	I	3	empty_vector	pmk-1(km25)	Bt679	1:10	0	34
AZ_16	I	4	empty_vector	pmk-1(km25)	Bt679	1:10	0	31
AZ_16	I	5	empty_vector	pmk-1(km25)	Bt679	1:10	0	23
AZ_16	I	1	empty_vector	pmk-1(km25)	Bt679	1:50	0	35
AZ_16	I	2	empty_vector	pmk-1(km25)	Bt679	1:50	0	35
AZ_16	I	3	empty_vector	pmk-1(km25)	Bt679	1:50	0	31
AZ_16	I	4	empty_vector	pmk-1(km25)	Bt679	1:50	0	40
AZ_16	I	5	empty_vector	pmk-1(km25)	Bt679	1:50	0	40
AZ_16	I	1	empty_vector	pmk-1(km25)	Bt679	1:100	1	27
AZ_16	I	2	empty_vector	pmk-1(km25)	Bt679	1:100	0	27
AZ_16	I	3	empty_vector	pmk-1(km25)	Bt679	1:100	2	37
AZ_16	I	4	empty_vector	pmk-1(km25)	Bt679	1:100	0	31
AZ_16	I	5	empty_vector	pmk-1(km25)	Bt679	1:100	0	43
AZ_16	I	1	empty_vector	pmk-1(km25)	Bt679	1:200	2	40
AZ_16	I	2	empty_vector	pmk-1(km25)	Bt679	1:200	0	29
AZ_16	I	3	empty_vector	pmk-1(km25)	Bt679	1:200	0	29
AZ_16	I	4	empty_vector	pmk-1(km25)	Bt679	1:200	0	30
AZ_16	I	5	empty_vector	pmk-1(km25)	Bt679	1:200	0	31
AZ_16	I	1	empty_vector	pmk-1(km25)	Bt679	1:400	11	41
AZ_16	I	2	empty_vector	pmk-1(km25)	Bt679	1:400	3	26
AZ_16	I	3	empty_vector	pmk-1(km25)	Bt679	1:400	1	25
AZ_16	I	4	empty_vector	pmk-1(km25)	Bt679	1:400	0	31
AZ_16	I	5	empty_vector	pmk-1(km25)	Bt679	1:400	51	1
AZ_16	I	1	empty_vector	pmk-1(km25)	Bt247	1:10	20	7
AZ_16	I	2	empty_vector	pmk-1(km25)	Bt247	1:10	23	14
AZ_16	I	3	empty_vector	pmk-1(km25)	Bt247	1:10	33	7
AZ_16	I	4	empty_vector	pmk-1(km25)	Bt247	1:10	19	8
AZ_16	I	5	empty_vector	pmk-1(km25)	Bt247	1:10	18	11
AZ_16	I	1	empty_vector	pmk-1(km25)	Bt247	1:50	28	1
AZ_16	I	2	empty_vector	pmk-1(km25)	Bt247	1:50	26	0
AZ_16	I	3	empty_vector	pmk-1(km25)	Bt247	1:50	28	0
AZ_16	I	4	empty_vector	pmk-1(km25)	Bt247	1:50	63	1
AZ_16	I	5	empty_vector	pmk-1(km25)	Bt247	1:50	61	2
AZ_16	I	1	empty_vector	pmk-1(km25)	Bt247	1:100	27	0
AZ_16	I	2	empty_vector	pmk-1(km25)	Bt247	1:100	23	0
AZ_16	I	3	empty_vector	pmk-1(km25)	Bt247	1:100	31	0
AZ_16	I	4	empty_vector	pmk-1(km25)	Bt247	1:100	31	0
AZ_16	I	5	empty_vector	pmk-1(km25)	Bt247	1:100	30	0
AZ_16	I	1	empty_vector	pmk-1(km25)	Bt247	1:200	20	1
AZ_16	I	2	empty_vector	pmk-1(km25)	Bt247	1:200	10	0
AZ_16	I	3	empty_vector	pmk-1(km25)	Bt247	1:200	30	0
AZ_16	I	4	empty_vector	pmk-1(km25)	Bt247	1:200	41	0
AZ_16	I	5	empty_vector	pmk-1(km25)	Bt247	1:200	37	0
AZ_16	I	1	empty_vector	pmk-1(km25)	Bt247	1:400	31	0
AZ_16	I	2	empty_vector	pmk-1(km25)	Bt247	1:400	28	0
AZ_16	I	3	empty_vector	pmk-1(km25)	Bt247	1:400	36	0
AZ_16	I	4	empty_vector	pmk-1(km25)	Bt247	1:400	37	0
AZ_16	I	5	empty_vector	pmk-1(km25)	Bt247	1:400	30	0
AZ_16	I	1	empty_vector	pmk-1(km25)	Bt407	1:10	30	0
AZ_16	I	2	empty_vector	pmk-1(km25)	Bt407	1:10	25	0
AZ_16	I	3	empty_vector	pmk-1(km25)	Bt407	1:10	37	0
AZ_16	I	4	empty_vector	pmk-1(km25)	Bt407	1:10	28	1
AZ_16	I	5	empty_vector	pmk-1(km25)	Bt407	1:10	62	0
AZ_16	I	1	empty_vector	N2	Bt679	1:10	0	24
AZ_16	I	2	empty_vector	N2	Bt679	1:10	0	16
AZ_16	I	3	empty_vector	N2	Bt679	1:10	0	29
AZ_16	I	4	empty_vector	N2	Bt679	1:10	0	23
AZ_16	I	5	empty_vector	N2	Bt679	1:10	0	32
AZ_16	I	1	empty_vector	N2	Bt679	1:50	0	37
AZ_16	I	2	empty_vector	N2	Bt679	1:50	1	27
AZ_16	I	3	empty_vector	N2	Bt679	1:50	2	35
AZ_16	I	4	empty_vector	N2	Bt679	1:50	0	33
AZ_16	I	5	empty_vector	N2	Bt679	1:50	0	32
AZ_16	I	1	empty_vector	N2	Bt679	1:100	5	24
AZ_16	I	2	empty_vector	N2	Bt679	1:100	3	12
AZ_16	I	3	empty_vector	N2	Bt679	1:100	4	24
AZ_16	I	4	empty_vector	N2	Bt679	1:100	4	22
AZ_16	I	5	empty_vector	N2	Bt679	1:100	1	33
AZ_16	I	1	empty_vector	N2	Bt679	1:200	0	27
AZ_16	I	2	empty_vector	N2	Bt679	1:200	7	13
AZ_16	I	3	empty_vector	N2	Bt679	1:200	14	16
AZ_16	I	4	empty_vector	N2	Bt679	1:200	12	14
AZ_16	I	5	empty_vector	N2	Bt679	1:200	8	37
AZ_16	I	1	empty_vector	N2	Bt679	1:400	32	4
AZ_16	I	2	empty_vector	N2	Bt679	1:400	21	2
AZ_16	I	3	empty_vector	N2	Bt679	1:400	18	8
AZ_16	I	4	empty_vector	N2	Bt679	1:400	18	11
AZ_16	I	5	empty_vector	N2	Bt679	1:400	7	8
AZ_16	I	1	empty_vector	N2	Bt247	1:10	25	6
AZ_16	I	2	empty_vector	N2	Bt247	1:10	19	6
AZ_16	I	3	empty_vector	N2	Bt247	1:10	4	31
AZ_16	I	4	empty_vector	N2	Bt247	1:10	0	28
AZ_16	I	5	empty_vector	N2	Bt247	1:10	18	13
AZ_16	I	1	empty_vector	N2	Bt247	1:50	25	0
AZ_16	I	2	empty_vector	N2	Bt247	1:50	29	3
AZ_16	I	3	empty_vector	N2	Bt247	1:50	25	3
AZ_16	I	4	empty_vector	N2	Bt247	1:50	22	0
AZ_16	I	5	empty_vector	N2	Bt247	1:50	23	1
AZ_16	I	1	empty_vector	N2	Bt247	1:100	26	0
AZ_16	I	2	empty_vector	N2	Bt247	1:100	10	0
AZ_16	I	3	empty_vector	N2	Bt247	1:100	27	1
AZ_16	I	4	empty_vector	N2	Bt247	1:100	39	0
AZ_16	I	5	empty_vector	N2	Bt247	1:100	28	0
AZ_16	I	1	empty_vector	N2	Bt247	1:200	59	0
AZ_16	I	2	empty_vector	N2	Bt247	1:200	27	0
AZ_16	I	3	empty_vector	N2	Bt247	1:200	25	0
AZ_16	I	4	empty_vector	N2	Bt247	1:200	27	0
AZ_16	I	5	empty_vector	N2	Bt247	1:200	33	1
AZ_16	I	1	empty_vector	N2	Bt247	1:400	28	0
AZ_16	I	2	empty_vector	N2	Bt247	1:400	24	0
AZ_16	I	3	empty_vector	N2	Bt247	1:400	30	0
AZ_16	I	4	empty_vector	N2	Bt247	1:400	31	0
AZ_16	I	5	empty_vector	N2	Bt247	1:400	39	0
AZ_16	I	1	empty_vector	N2	Bt407	1:10	30	0
AZ_16	I	2	empty_vector	N2	Bt407	1:10	62	0
AZ_16	I	3	empty_vector	N2	Bt407	1:10	34	0
AZ_16	I	4	empty_vector	N2	Bt407	1:10	28	2
AZ_16	I	5	empty_vector	N2	Bt407	1:10	37	0
AZ_21	II	1	elt2_RNAi	pmk-1(km25)	Bt679	1:10	1	29
AZ_21	II	2	elt2_RNAi	pmk-1(km25)	Bt679	1:10	1	56
AZ_21	II	3	elt2_RNAi	pmk-1(km25)	Bt679	1:10	0	30
AZ_21	II	4	elt2_RNAi	pmk-1(km25)	Bt679	1:10	1	53
AZ_21	II	5	elt2_RNAi	pmk-1(km25)	Bt679	1:10	0	28
AZ_21	II	1	elt2_RNAi	pmk-1(km25)	Bt679	1:50	0	43
AZ_21	II	2	elt2_RNAi	pmk-1(km25)	Bt679	1:50	0	25
AZ_21	II	3	elt2_RNAi	pmk-1(km25)	Bt679	1:50	1	45
AZ_21	II	4	elt2_RNAi	pmk-1(km25)	Bt679	1:50	0	40
AZ_21	II	5	elt2_RNAi	pmk-1(km25)	Bt679	1:50	0	33
AZ_21	II	1	elt2_RNAi	pmk-1(km25)	Bt679	1:100	0	56
AZ_21	II	2	elt2_RNAi	pmk-1(km25)	Bt679	1:100	0	31
AZ_21	II	3	elt2_RNAi	pmk-1(km25)	Bt679	1:100	1	27
AZ_21	II	4	elt2_RNAi	pmk-1(km25)	Bt679	1:100	1	30
AZ_21	II	5	elt2_RNAi	pmk-1(km25)	Bt679	1:100	1	29
AZ_21	II	1	elt2_RNAi	pmk-1(km25)	Bt679	1:200	1	30
AZ_21	II	2	elt2_RNAi	pmk-1(km25)	Bt679	1:200	2	39
AZ_21	II	3	elt2_RNAi	pmk-1(km25)	Bt679	1:200	1	49
AZ_21	II	4	elt2_RNAi	pmk-1(km25)	Bt679	1:200	0	32
AZ_21	II	5	elt2_RNAi	pmk-1(km25)	Bt679	1:200	1	26
AZ_21	II	1	elt2_RNAi	pmk-1(km25)	Bt679	1:500	1	32
AZ_21	II	2	elt2_RNAi	pmk-1(km25)	Bt679	1:500	5	34
AZ_21	II	3	elt2_RNAi	pmk-1(km25)	Bt679	1:500	3	26
AZ_21	II	4	elt2_RNAi	pmk-1(km25)	Bt679	1:500	4	29
AZ_21	II	5	elt2_RNAi	pmk-1(km25)	Bt679	1:500	1	29
AZ_21	II	1	elt2_RNAi	pmk-1(km25)	Bt247	1:2	16	12
AZ_21	II	2	elt2_RNAi	pmk-1(km25)	Bt247	1:2	32	9
AZ_21	II	3	elt2_RNAi	pmk-1(km25)	Bt247	1:2	42	2
AZ_21	II	4	elt2_RNAi	pmk-1(km25)	Bt247	1:2	24	3
AZ_21	II	5	elt2_RNAi	pmk-1(km25)	Bt247	1:2	28	5
AZ_21	II	1	elt2_RNAi	pmk-1(km25)	Bt247	1:5	27	4
AZ_21	II	2	elt2_RNAi	pmk-1(km25)	Bt247	1:5	35	2
AZ_21	II	3	elt2_RNAi	pmk-1(km25)	Bt247	1:5	24	1
AZ_21	II	4	elt2_RNAi	pmk-1(km25)	Bt247	1:5	41	4
AZ_21	II	5	elt2_RNAi	pmk-1(km25)	Bt247	1:5	41	4
AZ_21	II	1	elt2_RNAi	pmk-1(km25)	Bt247	1:10	27	0
AZ_21	II	2	elt2_RNAi	pmk-1(km25)	Bt247	1:10	28	0
AZ_21	II	3	elt2_RNAi	pmk-1(km25)	Bt247	1:10	28	1
AZ_21	II	4	elt2_RNAi	pmk-1(km25)	Bt247	1:10	40	3
AZ_21	II	5	elt2_RNAi	pmk-1(km25)	Bt247	1:10	30	0
AZ_21	II	1	elt2_RNAi	pmk-1(km25)	Bt247	1:25	30	0
AZ_21	II	2	elt2_RNAi	pmk-1(km25)	Bt247	1:25	36	1
AZ_21	II	3	elt2_RNAi	pmk-1(km25)	Bt247	1:25	40	0
AZ_21	II	4	elt2_RNAi	pmk-1(km25)	Bt247	1:25	27	0
AZ_21	II	5	elt2_RNAi	pmk-1(km25)	Bt247	1:25	39	0
AZ_21	II	1	elt2_RNAi	pmk-1(km25)	Bt247	1:50	35	4
AZ_21	II	2	elt2_RNAi	pmk-1(km25)	Bt247	1:50	27	1
AZ_21	II	3	elt2_RNAi	pmk-1(km25)	Bt247	1:50	25	0
AZ_21	II	4	elt2_RNAi	pmk-1(km25)	Bt247	1:50	30	0
AZ_21	II	5	elt2_RNAi	pmk-1(km25)	Bt247	1:50	36	0
AZ_21	II	1	elt2_RNAi	pmk-1(km25)	Bt407	1:2	38	0
AZ_21	II	2	elt2_RNAi	pmk-1(km25)	Bt407	1:2	44	0
AZ_21	II	3	elt2_RNAi	pmk-1(km25)	Bt407	1:2	27	0
AZ_21	II	4	elt2_RNAi	pmk-1(km25)	Bt407	1:2	42	0
AZ_21	II	5	elt2_RNAi	pmk-1(km25)	Bt407	1:2	34	0
AZ_21	II	1	elt2_RNAi	N2	Bt679	1:10	1	43
AZ_21	II	2	elt2_RNAi	N2	Bt679	1:10	1	29
AZ_21	II	3	elt2_RNAi	N2	Bt679	1:10	1	28
AZ_21	II	4	elt2_RNAi	N2	Bt679	1:10	0	33
AZ_21	II	5	elt2_RNAi	N2	Bt679	1:10	0	31
AZ_21	II	1	elt2_RNAi	N2	Bt679	1:50	4	59
AZ_21	II	2	elt2_RNAi	N2	Bt679	1:50	2	27
AZ_21	II	3	elt2_RNAi	N2	Bt679	1:50	2	27
AZ_21	II	4	elt2_RNAi	N2	Bt679	1:50	1	26
AZ_21	II	5	elt2_RNAi	N2	Bt679	1:50	1	30
AZ_21	II	1	elt2_RNAi	N2	Bt679	1:100	4	24
AZ_21	II	2	elt2_RNAi	N2	Bt679	1:100	1	27
AZ_21	II	3	elt2_RNAi	N2	Bt679	1:100	3	31
AZ_21	II	4	elt2_RNAi	N2	Bt679	1:100	1	27
AZ_21	II	5	elt2_RNAi	N2	Bt679	1:100	2	26
AZ_21	II	1	elt2_RNAi	N2	Bt679	1:200	7	21
AZ_21	II	2	elt2_RNAi	N2	Bt679	1:200	12	25
AZ_21	II	3	elt2_RNAi	N2	Bt679	1:200	5	25
AZ_21	II	4	elt2_RNAi	N2	Bt679	1:200	7	34
AZ_21	II	5	elt2_RNAi	N2	Bt679	1:200	13	22
AZ_21	II	1	elt2_RNAi	N2	Bt679	1:500	12	26
AZ_21	II	2	elt2_RNAi	N2	Bt679	1:500	15	12
AZ_21	II	3	elt2_RNAi	N2	Bt679	1:500	24	18
AZ_21	II	4	elt2_RNAi	N2	Bt679	1:500	13	20
AZ_21	II	5	elt2_RNAi	N2	Bt679	1:500	18	13
AZ_21	II	1	elt2_RNAi	N2	Bt247	1:2	21	9
AZ_21	II	2	elt2_RNAi	N2	Bt247	1:2	21	10
AZ_21	II	3	elt2_RNAi	N2	Bt247	1:2	20	8
AZ_21	II	4	elt2_RNAi	N2	Bt247	1:2	22	18
AZ_21	II	5	elt2_RNAi	N2	Bt247	1:2	20	17
AZ_21	II	1	elt2_RNAi	N2	Bt247	1:5	24	7
AZ_21	II	2	elt2_RNAi	N2	Bt247	1:5	18	12
AZ_21	II	3	elt2_RNAi	N2	Bt247	1:5	43	8
AZ_21	II	4	elt2_RNAi	N2	Bt247	1:5	22	4
AZ_21	II	5	elt2_RNAi	N2	Bt247	1:5	28	2
AZ_21	II	1	elt2_RNAi	N2	Bt247	1:10	32	2
AZ_21	II	2	elt2_RNAi	N2	Bt247	1:10	22	6
AZ_21	II	3	elt2_RNAi	N2	Bt247	1:10	28	2
AZ_21	II	4	elt2_RNAi	N2	Bt247	1:10	31	4
AZ_21	II	5	elt2_RNAi	N2	Bt247	1:10	33	1
AZ_21	II	1	elt2_RNAi	N2	Bt247	1:25	37	0
AZ_21	II	2	elt2_RNAi	N2	Bt247	1:25	38	2
AZ_21	II	3	elt2_RNAi	N2	Bt247	1:25	35	2
AZ_21	II	4	elt2_RNAi	N2	Bt247	1:25	36	3
AZ_21	II	5	elt2_RNAi	N2	Bt247	1:25	31	2
AZ_21	II	1	elt2_RNAi	N2	Bt247	1:50	45	1
AZ_21	II	2	elt2_RNAi	N2	Bt247	1:50	32	1
AZ_21	II	3	elt2_RNAi	N2	Bt247	1:50	47	2
AZ_21	II	4	elt2_RNAi	N2	Bt247	1:50	25	1
AZ_21	II	5	elt2_RNAi	N2	Bt247	1:50	27	1
AZ_21	II	1	elt2_RNAi	N2	Bt407	1:2	28	0
AZ_21	II	2	elt2_RNAi	N2	Bt407	1:2	37	0
AZ_21	II	3	elt2_RNAi	N2	Bt407	1:2	27	0
AZ_21	II	4	elt2_RNAi	N2	Bt407	1:2	29	0
AZ_21	II	5	elt2_RNAi	N2	Bt407	1:2	28	0
AZ_21	II	1	empty_vector	pmk-1(km25)	Bt679	1:10	0	31
AZ_21	II	2	empty_vector	pmk-1(km25)	Bt679	1:10
AZ_21	II	3	empty_vector	pmk-1(km25)	Bt679	1:10	0	27
AZ_21	II	4	empty_vector	pmk-1(km25)	Bt679	1:10	0	32
AZ_21	II	5	empty_vector	pmk-1(km25)	Bt679	1:10	0	30
AZ_21	II	1	empty_vector	pmk-1(km25)	Bt679	1:50	0	34
AZ_21	II	2	empty_vector	pmk-1(km25)	Bt679	1:50
AZ_21	II	3	empty_vector	pmk-1(km25)	Bt679	1:50	1	32
AZ_21	II	4	empty_vector	pmk-1(km25)	Bt679	1:50	0	32
AZ_21	II	5	empty_vector	pmk-1(km25)	Bt679	1:50	0	30
AZ_21	II	1	empty_vector	pmk-1(km25)	Bt679	1:100	0	37
AZ_21	II	2	empty_vector	pmk-1(km25)	Bt679	1:100
AZ_21	II	3	empty_vector	pmk-1(km25)	Bt679	1:100	3	27
AZ_21	II	4	empty_vector	pmk-1(km25)	Bt679	1:100	1	26
AZ_21	II	5	empty_vector	pmk-1(km25)	Bt679	1:100	0	34
AZ_21	II	1	empty_vector	pmk-1(km25)	Bt679	1:200	3	27
AZ_21	II	2	empty_vector	pmk-1(km25)	Bt679	1:200
AZ_21	II	3	empty_vector	pmk-1(km25)	Bt679	1:200	1	26
AZ_21	II	4	empty_vector	pmk-1(km25)	Bt679	1:200	0	28
AZ_21	II	5	empty_vector	pmk-1(km25)	Bt679	1:200	3	32
AZ_21	II	1	empty_vector	pmk-1(km25)	Bt679	1:500	4	29
AZ_21	II	2	empty_vector	pmk-1(km25)	Bt679	1:500
AZ_21	II	3	empty_vector	pmk-1(km25)	Bt679	1:500	15	24
AZ_21	II	4	empty_vector	pmk-1(km25)	Bt679	1:500	3	26
AZ_21	II	5	empty_vector	pmk-1(km25)	Bt679	1:500	11	24
AZ_21	II	1	empty_vector	pmk-1(km25)	Bt247	1:2	2	49
AZ_21	II	2	empty_vector	pmk-1(km25)	Bt247	1:2
AZ_21	II	3	empty_vector	pmk-1(km25)	Bt247	1:2	3	27
AZ_21	II	4	empty_vector	pmk-1(km25)	Bt247	1:2	4	43
AZ_21	II	5	empty_vector	pmk-1(km25)	Bt247	1:2	2	32
AZ_21	II	1	empty_vector	pmk-1(km25)	Bt247	1:5	10	45
AZ_21	II	2	empty_vector	pmk-1(km25)	Bt247	1:5
AZ_21	II	3	empty_vector	pmk-1(km25)	Bt247	1:5	2	31
AZ_21	II	4	empty_vector	pmk-1(km25)	Bt247	1:5	5	16
AZ_21	II	5	empty_vector	pmk-1(km25)	Bt247	1:5	4	20
AZ_21	II	1	empty_vector	pmk-1(km25)	Bt247	1:10	6	22
AZ_21	II	2	empty_vector	pmk-1(km25)	Bt247	1:10
AZ_21	II	3	empty_vector	pmk-1(km25)	Bt247	1:10	10	15
AZ_21	II	4	empty_vector	pmk-1(km25)	Bt247	1:10	8	22
AZ_21	II	5	empty_vector	pmk-1(km25)	Bt247	1:10
AZ_21	II	1	empty_vector	pmk-1(km25)	Bt247	1:25	21	7
AZ_21	II	2	empty_vector	pmk-1(km25)	Bt247	1:25
AZ_21	II	3	empty_vector	pmk-1(km25)	Bt247	1:25	10	21
AZ_21	II	4	empty_vector	pmk-1(km25)	Bt247	1:25	12	19
AZ_21	II	5	empty_vector	pmk-1(km25)	Bt247	1:25	14	19
AZ_21	II	1	empty_vector	pmk-1(km25)	Bt247	1:50	30	5
AZ_21	II	2	empty_vector	pmk-1(km25)	Bt247	1:50
AZ_21	II	3	empty_vector	pmk-1(km25)	Bt247	1:50	24	5
AZ_21	II	4	empty_vector	pmk-1(km25)	Bt247	1:50	21	8
AZ_21	II	5	empty_vector	pmk-1(km25)	Bt247	1:50	29	5
AZ_21	II	1	empty_vector	pmk-1(km25)	Bt407	1:2	31	0
AZ_21	II	2	empty_vector	pmk-1(km25)	Bt407	1:2
AZ_21	II	3	empty_vector	pmk-1(km25)	Bt407	1:2	35	0
AZ_21	II	4	empty_vector	pmk-1(km25)	Bt407	1:2	40	0
AZ_21	II	5	empty_vector	pmk-1(km25)	Bt407	1:2	30	0
AZ_21	II	1	empty_vector	N2	Bt679	1:10	0	38
AZ_21	II	2	empty_vector	N2	Bt679	1:10	0	32
AZ_21	II	3	empty_vector	N2	Bt679	1:10	0	26
AZ_21	II	4	empty_vector	N2	Bt679	1:10	1	33
AZ_21	II	5	empty_vector	N2	Bt679	1:10	0	32
AZ_21	II	1	empty_vector	N2	Bt679	1:50	5	25
AZ_21	II	2	empty_vector	N2	Bt679	1:50	3	27
AZ_21	II	3	empty_vector	N2	Bt679	1:50	4	40
AZ_21	II	4	empty_vector	N2	Bt679	1:50	0	38
AZ_21	II	5	empty_vector	N2	Bt679	1:50	0	37
AZ_21	II	1	empty_vector	N2	Bt679	1:100	10	26
AZ_21	II	2	empty_vector	N2	Bt679	1:100	21	12
AZ_21	II	3	empty_vector	N2	Bt679	1:100	11	31
AZ_21	II	4	empty_vector	N2	Bt679	1:100	8	23
AZ_21	II	5	empty_vector	N2	Bt679	1:100	15	19
AZ_21	II	1	empty_vector	N2	Bt679	1:200	28	4
AZ_21	II	2	empty_vector	N2	Bt679	1:200	26	4
AZ_21	II	3	empty_vector	N2	Bt679	1:200	17	8
AZ_21	II	4	empty_vector	N2	Bt679	1:200	27	6
AZ_21	II	5	empty_vector	N2	Bt679	1:200	34	5
AZ_21	II	1	empty_vector	N2	Bt679	1:500	33	0
AZ_21	II	2	empty_vector	N2	Bt679	1:500	35	0
AZ_21	II	3	empty_vector	N2	Bt679	1:500	30	0
AZ_21	II	4	empty_vector	N2	Bt679	1:500	32	0
AZ_21	II	5	empty_vector	N2	Bt679	1:500	39	1
AZ_21	II	1	empty_vector	N2	Bt247	1:2	2	26
AZ_21	II	2	empty_vector	N2	Bt247	1:2	2	31
AZ_21	II	3	empty_vector	N2	Bt247	1:2	1	33
AZ_21	II	4	empty_vector	N2	Bt247	1:2	0	32
AZ_21	II	5	empty_vector	N2	Bt247	1:2	1	24
AZ_21	II	1	empty_vector	N2	Bt247	1:5	4	27
AZ_21	II	2	empty_vector	N2	Bt247	1:5	1	40
AZ_21	II	3	empty_vector	N2	Bt247	1:5	3	28
AZ_21	II	4	empty_vector	N2	Bt247	1:5	38	0
AZ_21	II	5	empty_vector	N2	Bt247	1:5	0	37
AZ_21	II	1	empty_vector	N2	Bt247	1:10	6	41
AZ_21	II	2	empty_vector	N2	Bt247	1:10	2	27
AZ_21	II	3	empty_vector	N2	Bt247	1:10	2	32
AZ_21	II	4	empty_vector	N2	Bt247	1:10	7	31
AZ_21	II	5	empty_vector	N2	Bt247	1:10	3	32
AZ_21	II	1	empty_vector	N2	Bt247	1:25	18	6
AZ_21	II	2	empty_vector	N2	Bt247	1:25	16	15
AZ_21	II	3	empty_vector	N2	Bt247	1:25	17	5
AZ_21	II	4	empty_vector	N2	Bt247	1:25	29	16
AZ_21	II	5	empty_vector	N2	Bt247	1:25	18	34
AZ_21	II	1	empty_vector	N2	Bt247	1:50	24	5
AZ_21	II	2	empty_vector	N2	Bt247	1:50	19	7
AZ_21	II	3	empty_vector	N2	Bt247	1:50	17	5
AZ_21	II	4	empty_vector	N2	Bt247	1:50	23	6
AZ_21	II	5	empty_vector	N2	Bt247	1:50	21	6
AZ_21	II	1	empty_vector	N2	Bt407	1:2	31	0
AZ_21	II	2	empty_vector	N2	Bt407	1:2	30	0
AZ_21	II	3	empty_vector	N2	Bt407	1:2	32	0
AZ_21	II	4	empty_vector	N2	Bt407	1:2	33	0
AZ_21	II	5	empty_vector	N2	Bt407	1:2	35	0
AZ_36	III	1	elt2_RNAi	N2	Bt679	1:10	1	30
AZ_36	III	2	elt2_RNAi	N2	Bt679	1:10	1	25
AZ_36	III	3	elt2_RNAi	N2	Bt679	1:10	0	28
AZ_36	III	1	elt2_RNAi	N2	Bt679	1:100	11	16
AZ_36	III	2	elt2_RNAi	N2	Bt679	1:100	17	11
AZ_36	III	3	elt2_RNAi	N2	Bt679	1:100	23	24
AZ_36	III	1	elt2_RNAi	N2	Bt679	1:50	3	25
AZ_36	III	2	elt2_RNAi	N2	Bt679	1:50	6	18
AZ_36	III	3	elt2_RNAi	N2	Bt679	1:50	3	22
AZ_36	III	1	elt2_RNAi	N2	Bt679	1:200	18	15
AZ_36	III	2	elt2_RNAi	N2	Bt679	1:200	12	17
AZ_36	III	3	elt2_RNAi	N2	Bt679	1:200	20	9
AZ_36	III	1	elt2_RNAi	N2	Bt679	1:500	27	3
AZ_36	III	2	elt2_RNAi	N2	Bt679	1:500	20	7
AZ_36	III	3	elt2_RNAi	N2	Bt679	1:500	25	5
AZ_36	III	1	elt2_RNAi	N2	Bt247	1:50	30	0
AZ_36	III	2	elt2_RNAi	N2	Bt247	1:50	26	1
AZ_36	III	3	elt2_RNAi	N2	Bt247	1:50	26	0
AZ_36	III	1	elt2_RNAi	N2	Bt247	1:200	29	1
AZ_36	III	2	elt2_RNAi	N2	Bt247	1:200	30	0
AZ_36	III	3	elt2_RNAi	N2	Bt247	1:200	29	0
AZ_36	III	1	elt2_RNAi	N2	Bt247	1:500	28	0
AZ_36	III	2	elt2_RNAi	N2	Bt247	1:500	29	0
AZ_36	III	3	elt2_RNAi	N2	Bt247	1:500	27	0
AZ_36	III	1	elt2_RNAi	N2	Bt247	1:10	31	0
AZ_36	III	2	elt2_RNAi	N2	Bt247	1:10	29	0
AZ_36	III	3	elt2_RNAi	N2	Bt247	1:10	21	2
AZ_36	III	1	elt2_RNAi	N2	Bt247	1:100	24	0
AZ_36	III	2	elt2_RNAi	N2	Bt247	1:100	26	0
AZ_36	III	3	elt2_RNAi	N2	Bt247	1:100	28	1
AZ_36	III	1	elt2_RNAi	N2	Bt407	1:10	30	2
AZ_36	III	2	elt2_RNAi	N2	Bt407	1:10	31	0
AZ_36	III	3	elt2_RNAi	N2	Bt407	1:10	30	0
AZ_36	III	1	elt2_RNAi	N2	OP50	1	38	0
AZ_36	III	2	elt2_RNAi	N2	OP50	1	32	0
AZ_36	III	3	elt2_RNAi	N2	OP50	1	30	1
AZ_36	III	1	empty_vector	N2	Bt679	1:10	2	41
AZ_36	III	2	empty_vector	N2	Bt679	1:10	4	37
AZ_36	III	3	empty_vector	N2	Bt679	1:10	2	44
AZ_36	III	1	empty_vector	N2	Bt679	1:100	30	5
AZ_36	III	2	empty_vector	N2	Bt679	1:100	31	2
AZ_36	III	3	empty_vector	N2	Bt679	1:100	40	2
AZ_36	III	1	empty_vector	N2	Bt679	1:50	19	15
AZ_36	III	2	empty_vector	N2	Bt679	1:50	13	15
AZ_36	III	3	empty_vector	N2	Bt679	1:50	19	11
AZ_36	III	1	empty_vector	N2	Bt679	1:200	25	0
AZ_36	III	2	empty_vector	N2	Bt679	1:200	39	0
AZ_36	III	3	empty_vector	N2	Bt679	1:200	38	0
AZ_36	III	1	empty_vector	N2	Bt679	1:500	46	0
AZ_36	III	2	empty_vector	N2	Bt679	1:500	34	0
AZ_36	III	3	empty_vector	N2	Bt679	1:500	29	1
AZ_36	III	1	empty_vector	N2	Bt247	1:50	23	6
AZ_36	III	2	empty_vector	N2	Bt247	1:50	19	5
AZ_36	III	3	empty_vector	N2	Bt247	1:50	31	3
AZ_36	III	1	empty_vector	N2	Bt247	1:200	33	0
AZ_36	III	2	empty_vector	N2	Bt247	1:200	37	0
AZ_36	III	3	empty_vector	N2	Bt247	1:200	37	0
AZ_36	III	1	empty_vector	N2	Bt247	1:500	46	0
AZ_36	III	2	empty_vector	N2	Bt247	1:500	31	0
AZ_36	III	3	empty_vector	N2	Bt247	1:500	29	0
AZ_36	III	1	empty_vector	N2	Bt247	1:10	13	19
AZ_36	III	2	empty_vector	N2	Bt247	1:10	8	21
AZ_36	III	3	empty_vector	N2	Bt247	1:10	16	29
AZ_36	III	1	empty_vector	N2	Bt247	1:100	33	3
AZ_36	III	2	empty_vector	N2	Bt247	1:100	26	0
AZ_36	III	3	empty_vector	N2	Bt247	1:100	35	0
AZ_36	III	1	empty_vector	N2	Bt407	1:10	29	0
AZ_36	III	2	empty_vector	N2	Bt407	1:10	32	0
AZ_36	III	3	empty_vector	N2	Bt407	1:10	31	0
AZ_36	III	1	empty_vector	N2	OP50	1	40	0
AZ_36	III	2	empty_vector	N2	OP50	1	33	0
AZ_36	III	3	empty_vector	N2	OP50	1	28	0
AZ_36	III	1	elt2_RNAi	sek-1(km4)	Bt679	1:10	0	29
AZ_36	III	2	elt2_RNAi	sek-1(km4)	Bt679	1:10	1	47
AZ_36	III	3	elt2_RNAi	sek-1(km4)	Bt679	1:10	0	29
AZ_36	III	1	elt2_RNAi	sek-1(km4)	Bt679	1:100	0	36
AZ_36	III	2	elt2_RNAi	sek-1(km4)	Bt679	1:100	1	35
AZ_36	III	3	elt2_RNAi	sek-1(km4)	Bt679	1:100	5	33
AZ_36	III	1	elt2_RNAi	sek-1(km4)	Bt679	1:50	2	30
AZ_36	III	2	elt2_RNAi	sek-1(km4)	Bt679	1:50	1	28
AZ_36	III	3	elt2_RNAi	sek-1(km4)	Bt679	1:50	2	35
AZ_36	III	1	elt2_RNAi	sek-1(km4)	Bt679	1:200	4	28
AZ_36	III	2	elt2_RNAi	sek-1(km4)	Bt679	1:200	7	44
AZ_36	III	3	elt2_RNAi	sek-1(km4)	Bt679	1:200	9	32
AZ_36	III	1	elt2_RNAi	sek-1(km4)	Bt679	1:500	12	19
AZ_36	III	2	elt2_RNAi	sek-1(km4)	Bt679	1:500	14	20
AZ_36	III	3	elt2_RNAi	sek-1(km4)	Bt679	1:500	4	29
AZ_36	III	1	elt2_RNAi	sek-1(km4)	Bt247	1:50	37	2
AZ_36	III	2	elt2_RNAi	sek-1(km4)	Bt247	1:50	40	1
AZ_36	III	3	elt2_RNAi	sek-1(km4)	Bt247	1:50	48	2
AZ_36	III	1	elt2_RNAi	sek-1(km4)	Bt247	1:200	25	2
AZ_36	III	2	elt2_RNAi	sek-1(km4)	Bt247	1:200	28	0
AZ_36	III	3	elt2_RNAi	sek-1(km4)	Bt247	1:200	27	1
AZ_36	III	1	elt2_RNAi	sek-1(km4)	Bt247	1:500	32	2
AZ_36	III	2	elt2_RNAi	sek-1(km4)	Bt247	1:500	34	2
AZ_36	III	3	elt2_RNAi	sek-1(km4)	Bt247	1:500	35	5
AZ_36	III	1	elt2_RNAi	sek-1(km4)	Bt247	1:10	29	1
AZ_36	III	2	elt2_RNAi	sek-1(km4)	Bt247	1:10	31	2
AZ_36	III	3	elt2_RNAi	sek-1(km4)	Bt247	1:10	34	2
AZ_36	III	1	elt2_RNAi	sek-1(km4)	Bt247	1:100	30	0
AZ_36	III	2	elt2_RNAi	sek-1(km4)	Bt247	1:100	26	1
AZ_36	III	3	elt2_RNAi	sek-1(km4)	Bt247	1:100	110	2
AZ_36	III	1	elt2_RNAi	sek-1(km4)	Bt407	1:10	29	0
AZ_36	III	2	elt2_RNAi	sek-1(km4)	Bt407	1:10	37	1
AZ_36	III	3	elt2_RNAi	sek-1(km4)	Bt407	1:10	36	1
AZ_36	III	1	elt2_RNAi	sek-1(km4)	OP50	1	34	2
AZ_36	III	2	elt2_RNAi	sek-1(km4)	OP50	1	29	3
AZ_36	III	3	elt2_RNAi	sek-1(km4)	OP50	1	50	2
AZ_36	III	1	empty_vector	sek-1(km4)	Bt679	1:10	0	25
AZ_36	III	2	empty_vector	sek-1(km4)	Bt679	1:10	1	31
AZ_36	III	3	empty_vector	sek-1(km4)	Bt679	1:10	0	37
AZ_36	III	1	empty_vector	sek-1(km4)	Bt679	1:100	2	30
AZ_36	III	2	empty_vector	sek-1(km4)	Bt679	1:100	0	30
AZ_36	III	3	empty_vector	sek-1(km4)	Bt679	1:100	3	32
AZ_36	III	1	empty_vector	sek-1(km4)	Bt679	1:50	1	27
AZ_36	III	2	empty_vector	sek-1(km4)	Bt679	1:50	1	36
AZ_36	III	3	empty_vector	sek-1(km4)	Bt679	1:50	0	25
AZ_36	III	1	empty_vector	sek-1(km4)	Bt679	1:200	5	30
AZ_36	III	2	empty_vector	sek-1(km4)	Bt679	1:200	3	28
AZ_36	III	3	empty_vector	sek-1(km4)	Bt679	1:200	7	21
AZ_36	III	1	empty_vector	sek-1(km4)	Bt679	1:500	2	25
AZ_36	III	2	empty_vector	sek-1(km4)	Bt679	1:500	4	28
AZ_36	III	3	empty_vector	sek-1(km4)	Bt679	1:500	6	22
AZ_36	III	1	empty_vector	sek-1(km4)	Bt247	1:50	29	7
AZ_36	III	2	empty_vector	sek-1(km4)	Bt247	1:50	30	3
AZ_36	III	3	empty_vector	sek-1(km4)	Bt247	1:50	24	7
AZ_36	III	1	empty_vector	sek-1(km4)	Bt247	1:200	29	4
AZ_36	III	2	empty_vector	sek-1(km4)	Bt247	1:200	44	4
AZ_36	III	3	empty_vector	sek-1(km4)	Bt247	1:200	25	2
AZ_36	III	1	empty_vector	sek-1(km4)	Bt247	1:500	31	2
AZ_36	III	2	empty_vector	sek-1(km4)	Bt247	1:500	28	0
AZ_36	III	3	empty_vector	sek-1(km4)	Bt247	1:500	39	2
AZ_36	III	1	empty_vector	sek-1(km4)	Bt247	1:10	17	11
AZ_36	III	2	empty_vector	sek-1(km4)	Bt247	1:10	14	17
AZ_36	III	3	empty_vector	sek-1(km4)	Bt247	1:10	20	12
AZ_36	III	1	empty_vector	sek-1(km4)	Bt247	1:100	48	5
AZ_36	III	2	empty_vector	sek-1(km4)	Bt247	1:100	36	5
AZ_36	III	3	empty_vector	sek-1(km4)	Bt247	1:100	31	2
AZ_36	III	1	empty_vector	sek-1(km4)	Bt407	1:10	36	0
AZ_36	III	2	empty_vector	sek-1(km4)	Bt407	1:10	27	0
AZ_36	III	3	empty_vector	sek-1(km4)	Bt407	1:10	24	0
AZ_36	III	1	empty_vector	sek-1(km4)	OP50	1	35	1
AZ_36	III	2	empty_vector	sek-1(km4)	OP50	1	59	1
AZ_36	III	3	empty_vector	sek-1(km4)	OP50	1	32	1
AZ_49	IV	1	empty_vector	N2	Bt679	1:10	3	28
AZ_49	IV	2	empty_vector	N2	Bt679	1:10	2	32
AZ_49	IV	3	empty_vector	N2	Bt679	1:10	0	32
AZ_49	IV	4	empty_vector	N2	Bt679	1:10	1	28
AZ_49	IV	1	empty_vector	N2	Bt679	1:50	15	16
AZ_49	IV	2	empty_vector	N2	Bt679	1:50	12	8
AZ_49	IV	3	empty_vector	N2	Bt679	1:50	5	22
AZ_49	IV	4	empty_vector	N2	Bt679	1:50	10	26
AZ_49	IV	1	empty_vector	N2	Bt679	1:100	13	34
AZ_49	IV	2	empty_vector	N2	Bt679	1:100	12	14
AZ_49	IV	3	empty_vector	N2	Bt679	1:100	9	27
AZ_49	IV	4	empty_vector	N2	Bt679	1:100	14	63
AZ_49	IV	1	empty_vector	N2	Bt679	1:200	23	5
AZ_49	IV	2	empty_vector	N2	Bt679	1:200	25	9
AZ_49	IV	3	empty_vector	N2	Bt679	1:200	10	13
AZ_49	IV	4	empty_vector	N2	Bt679	1:200	20	10
AZ_49	IV	1	empty_vector	N2	Bt247	1:2	1	18
AZ_49	IV	2	empty_vector	N2	Bt247	1:2	4	24
AZ_49	IV	3	empty_vector	N2	Bt247	1:2	5	20
AZ_49	IV	4	empty_vector	N2	Bt247	1:2	6	26
AZ_49	IV	1	empty_vector	N2	Bt247	1:10	16	22
AZ_49	IV	2	empty_vector	N2	Bt247	1:10	12	18
AZ_49	IV	3	empty_vector	N2	Bt247	1:10	12	22
AZ_49	IV	4	empty_vector	N2	Bt247	1:10	17	21
AZ_49	IV	1	empty_vector	N2	Bt247	1:25	17	14
AZ_49	IV	2	empty_vector	N2	Bt247	1:25	9	17
AZ_49	IV	3	empty_vector	N2	Bt247	1:25	17	18
AZ_49	IV	4	empty_vector	N2	Bt247	1:25	14	15
AZ_49	IV	1	empty_vector	N2	Bt247	1:50	20	11
AZ_49	IV	2	empty_vector	N2	Bt247	1:50	19	9
AZ_49	IV	3	empty_vector	N2	Bt247	1:50	26	12
AZ_49	IV	4	empty_vector	N2	Bt247	1:50	25	9
AZ_49	IV	1	empty_vector	N2	Bt407	1:2	30	0
AZ_49	IV	2	empty_vector	N2	Bt407	1:2	28	0
AZ_49	IV	3	empty_vector	N2	Bt407	1:2	29	0
AZ_49	IV	4	empty_vector	N2	Bt407	1:2	38	0
AZ_49	IV	1	empty_vector	sek-1(km4)	Bt679	1:10	0	25
AZ_49	IV	2	empty_vector	sek-1(km4)	Bt679	1:10	0	29
AZ_49	IV	3	empty_vector	sek-1(km4)	Bt679	1:10	0	30
AZ_49	IV	4	empty_vector	sek-1(km4)	Bt679	1:10	1	35
AZ_49	IV	1	empty_vector	sek-1(km4)	Bt679	1:50	2	30
AZ_49	IV	2	empty_vector	sek-1(km4)	Bt679	1:50	0	30
AZ_49	IV	3	empty_vector	sek-1(km4)	Bt679	1:50	2	26
AZ_49	IV	4	empty_vector	sek-1(km4)	Bt679	1:50	3	25
AZ_49	IV	1	empty_vector	sek-1(km4)	Bt679	1:100	2	26
AZ_49	IV	2	empty_vector	sek-1(km4)	Bt679	1:100	1	32
AZ_49	IV	3	empty_vector	sek-1(km4)	Bt679	1:100	4	43
AZ_49	IV	4	empty_vector	sek-1(km4)	Bt679	1:100	5	38
AZ_49	IV	1	empty_vector	sek-1(km4)	Bt679	1:200	18	24
AZ_49	IV	2	empty_vector	sek-1(km4)	Bt679	1:200	2	27
AZ_49	IV	3	empty_vector	sek-1(km4)	Bt679	1:200	6	26
AZ_49	IV	4	empty_vector	sek-1(km4)	Bt679	1:200	6	62
AZ_49	IV	1	empty_vector	sek-1(km4)	Bt247	1:2	2	41
AZ_49	IV	2	empty_vector	sek-1(km4)	Bt247	1:2	3	25
AZ_49	IV	3	empty_vector	sek-1(km4)	Bt247	1:2	6	31
AZ_49	IV	4	empty_vector	sek-1(km4)	Bt247	1:2	11	15
AZ_49	IV	1	empty_vector	sek-1(km4)	Bt247	1:10	12	26
AZ_49	IV	2	empty_vector	sek-1(km4)	Bt247	1:10	8	19
AZ_49	IV	3	empty_vector	sek-1(km4)	Bt247	1:10	11	22
AZ_49	IV	4	empty_vector	sek-1(km4)	Bt247	1:10	12	16
AZ_49	IV	1	empty_vector	sek-1(km4)	Bt247	1:25	24	15
AZ_49	IV	2	empty_vector	sek-1(km4)	Bt247	1:25	21	8
AZ_49	IV	3	empty_vector	sek-1(km4)	Bt247	1:25	20	9
AZ_49	IV	4	empty_vector	sek-1(km4)	Bt247	1:25	23	4
AZ_49	IV	1	empty_vector	sek-1(km4)	Bt247	1:50	20	8
AZ_49	IV	2	empty_vector	sek-1(km4)	Bt247	1:50	16	8
AZ_49	IV	3	empty_vector	sek-1(km4)	Bt247	1:50	17	8
AZ_49	IV	4	empty_vector	sek-1(km4)	Bt247	1:50	27	9
AZ_49	IV	1	empty_vector	sek-1(km4)	Bt407	1:2	33	0
AZ_49	IV	2	empty_vector	sek-1(km4)	Bt407	1:2	29	0
AZ_49	IV	3	empty_vector	sek-1(km4)	Bt407	1:2	28	0
AZ_49	IV	4	empty_vector	sek-1(km4)	Bt407	1:2	29	0
AZ_49	IV	1	empty_vector	pmk-1(km25)	Bt679	1:10	1	34
AZ_49	IV	2	empty_vector	pmk-1(km25)	Bt679	1:10	0	28
AZ_49	IV	3	empty_vector	pmk-1(km25)	Bt679	1:10	0	29
AZ_49	IV	4	empty_vector	pmk-1(km25)	Bt679	1:10	0	28
AZ_49	IV	1	empty_vector	pmk-1(km25)	Bt679	1:50	1	24
AZ_49	IV	2	empty_vector	pmk-1(km25)	Bt679	1:50	1	29
AZ_49	IV	3	empty_vector	pmk-1(km25)	Bt679	1:50	4	27
AZ_49	IV	4	empty_vector	pmk-1(km25)	Bt679	1:50	2	27
AZ_49	IV	1	empty_vector	pmk-1(km25)	Bt679	1:100	5	27
AZ_49	IV	2	empty_vector	pmk-1(km25)	Bt679	1:100	3	26
AZ_49	IV	3	empty_vector	pmk-1(km25)	Bt679	1:100	6	21
AZ_49	IV	4	empty_vector	pmk-1(km25)	Bt679	1:100	8	19
AZ_49	IV	1	empty_vector	pmk-1(km25)	Bt679	1:200	11	23
AZ_49	IV	2	empty_vector	pmk-1(km25)	Bt679	1:200	7	24
AZ_49	IV	3	empty_vector	pmk-1(km25)	Bt679	1:200	15	28
AZ_49	IV	4	empty_vector	pmk-1(km25)	Bt679	1:200	9	22
AZ_49	IV	1	empty_vector	pmk-1(km25)	Bt247	1:2	2	22
AZ_49	IV	2	empty_vector	pmk-1(km25)	Bt247	1:2	4	25
AZ_49	IV	3	empty_vector	pmk-1(km25)	Bt247	1:2	9	19
AZ_49	IV	4	empty_vector	pmk-1(km25)	Bt247	1:2	1	25
AZ_49	IV	1	empty_vector	pmk-1(km25)	Bt247	1:10	13	17
AZ_49	IV	2	empty_vector	pmk-1(km25)	Bt247	1:10	4	24
AZ_49	IV	3	empty_vector	pmk-1(km25)	Bt247	1:10	15	25
AZ_49	IV	4	empty_vector	pmk-1(km25)	Bt247	1:10	10	30
AZ_49	IV	1	empty_vector	pmk-1(km25)	Bt247	1:25	15	18
AZ_49	IV	2	empty_vector	pmk-1(km25)	Bt247	1:25	18	8
AZ_49	IV	3	empty_vector	pmk-1(km25)	Bt247	1:25	23	12
AZ_49	IV	4	empty_vector	pmk-1(km25)	Bt247	1:25	17	8
AZ_49	IV	1	empty_vector	pmk-1(km25)	Bt247	1:50	24	9
AZ_49	IV	2	empty_vector	pmk-1(km25)	Bt247	1:50	12	16
AZ_49	IV	3	empty_vector	pmk-1(km25)	Bt247	1:50	21	13
AZ_49	IV	4	empty_vector	pmk-1(km25)	Bt247	1:50	26	13
AZ_49	IV	1	empty_vector	pmk-1(km25)	Bt407	1:2	28	0
AZ_49	IV	2	empty_vector	pmk-1(km25)	Bt407	1:2	27	0
AZ_49	IV	3	empty_vector	pmk-1(km25)	Bt407	1:2	31	0
AZ_49	IV	4	empty_vector	pmk-1(km25)	Bt407	1:2	27	0
AZ_47	I	1	N2	empty_vector	Bt679	1:10	1	26
AZ_47	I	2	N2	empty_vector	Bt679	1:10	2	33
AZ_47	I	3	N2	empty_vector	Bt679	1:10	2	29
AZ_47	I	4	N2	empty_vector	Bt679	1:10	5	18
AZ_47	I	5	N2	empty_vector	Bt679	1:10	2	29
AZ_47	I	1	N2	empty_vector	Bt679	1:25	7	30
AZ_47	I	2	N2	empty_vector	Bt679	1:25	10	24
AZ_47	I	3	N2	empty_vector	Bt679	1:25	3	26
AZ_47	I	4	N2	empty_vector	Bt679	1:25	3	38
AZ_47	I	5	N2	empty_vector	Bt679	1:25	5	23
AZ_47	I	1	N2	empty_vector	Bt679	1:50	6	24
AZ_47	I	2	N2	empty_vector	Bt679	1:50	7	36
AZ_47	I	3	N2	empty_vector	Bt679	1:50	12	40
AZ_47	I	4	N2	empty_vector	Bt679	1:50	7	25
AZ_47	I	5	N2	empty_vector	Bt679	1:50	8	30
AZ_47	I	1	N2	empty_vector	Bt679	1:100	15	20
AZ_47	I	2	N2	empty_vector	Bt679	1:100	12	11
AZ_47	I	3	N2	empty_vector	Bt679	1:100	15	18
AZ_47	I	4	N2	empty_vector	Bt679	1:100	10	22
AZ_47	I	5	N2	empty_vector	Bt679	1:100	20	19
AZ_47	I	1	N2	empty_vector	Bt679	1:200	20	9
AZ_47	I	2	N2	empty_vector	Bt679	1:200	22	9
AZ_47	I	3	N2	empty_vector	Bt679	1:200	25	3
AZ_47	I	4	N2	empty_vector	Bt679	1:200	19	7
AZ_47	I	5	N2	empty_vector	Bt679	1:200	32	7
AZ_47	I	1	N2	empty_vector	Bt247	1:2	3	24
AZ_47	I	2	N2	empty_vector	Bt247	1:2	1	23
AZ_47	I	3	N2	empty_vector	Bt247	1:2	0	23
AZ_47	I	4	N2	empty_vector	Bt247	1:2	2	22
AZ_47	I	5	N2	empty_vector	Bt247	1:2	1	29
AZ_47	I	1	N2	empty_vector	Bt247	1:10	7	11
AZ_47	I	2	N2	empty_vector	Bt247	1:10	3	17
AZ_47	I	3	N2	empty_vector	Bt247	1:10	5	15
AZ_47	I	4	N2	empty_vector	Bt247	1:10	9	12
AZ_47	I	5	N2	empty_vector	Bt247	1:10	4	25
AZ_47	I	1	N2	empty_vector	Bt247	1:25	18	7
AZ_47	I	2	N2	empty_vector	Bt247	1:25	14	20
AZ_47	I	3	N2	empty_vector	Bt247	1:25	14	11
AZ_47	I	4	N2	empty_vector	Bt247	1:25	15	14
AZ_47	I	5	N2	empty_vector	Bt247	1:25	9	22
AZ_47	I	1	N2	empty_vector	Bt247	1:50	17	8
AZ_47	I	2	N2	empty_vector	Bt247	1:50	15	11
AZ_47	I	3	N2	empty_vector	Bt247	1:50	12	17
AZ_47	I	4	N2	empty_vector	Bt247	1:50	22	6
AZ_47	I	5	N2	empty_vector	Bt247	1:50	23	10
AZ_47	I	1	N2	empty_vector	Bt247	1:100	24	6
AZ_47	I	2	N2	empty_vector	Bt247	1:100	21	2
AZ_47	I	3	N2	empty_vector	Bt247	1:100	29	3
AZ_47	I	4	N2	empty_vector	Bt247	1:100	28	4
AZ_47	I	5	N2	empty_vector	Bt247	1:100	26	0
AZ_47	I	1	N2	empty_vector	Bt407	1:2	45	0
AZ_47	I	2	N2	empty_vector	Bt407	1:2	30	0
AZ_47	I	3	N2	empty_vector	Bt407	1:2	38	0
AZ_47	I	4	N2	empty_vector	Bt407	1:2	54	0
AZ_47	I	5	N2	empty_vector	Bt407	1:2	35	0
AZ_47	I	1	spp-8(ok3758)	empty_vector	Bt679	1:10	3	23
AZ_47	I	2	spp-8(ok3758)	empty_vector	Bt679	1:10	2	27
AZ_47	I	3	spp-8(ok3758)	empty_vector	Bt679	1:10	1	31
AZ_47	I	4	spp-8(ok3758)	empty_vector	Bt679	1:10	3	32
AZ_47	I	5	spp-8(ok3758)	empty_vector	Bt679	1:10	2	38
AZ_47	I	1	spp-8(ok3758)	empty_vector	Bt679	1:25	2	33
AZ_47	I	2	spp-8(ok3758)	empty_vector	Bt679	1:25	1	29
AZ_47	I	3	spp-8(ok3758)	empty_vector	Bt679	1:25	2	43
AZ_47	I	4	spp-8(ok3758)	empty_vector	Bt679	1:25	4	26
AZ_47	I	5	spp-8(ok3758)	empty_vector	Bt679	1:25	2	29
AZ_47	I	1	spp-8(ok3758)	empty_vector	Bt679	1:50	2	30
AZ_47	I	2	spp-8(ok3758)	empty_vector	Bt679	1:50	7	21
AZ_47	I	3	spp-8(ok3758)	empty_vector	Bt679	1:50	3	35
AZ_47	I	4	spp-8(ok3758)	empty_vector	Bt679	1:50	7	33
AZ_47	I	5	spp-8(ok3758)	empty_vector	Bt679	1:50	4	34
AZ_47	I	1	spp-8(ok3758)	empty_vector	Bt679	1:100	12	40
AZ_47	I	2	spp-8(ok3758)	empty_vector	Bt679	1:100	5	24
AZ_47	I	3	spp-8(ok3758)	empty_vector	Bt679	1:100	11	28
AZ_47	I	4	spp-8(ok3758)	empty_vector	Bt679	1:100	12	42
AZ_47	I	5	spp-8(ok3758)	empty_vector	Bt679	1:100	13	18
AZ_47	I	1	spp-8(ok3758)	empty_vector	Bt679	1:200	16	16
AZ_47	I	2	spp-8(ok3758)	empty_vector	Bt679	1:200	22	8
AZ_47	I	3	spp-8(ok3758)	empty_vector	Bt679	1:200	20	27
AZ_47	I	4	spp-8(ok3758)	empty_vector	Bt679	1:200	18	17
AZ_47	I	5	spp-8(ok3758)	empty_vector	Bt679	1:200	17	20
AZ_47	I	1	spp-8(ok3758)	empty_vector	Bt247	1:2	3	22
AZ_47	I	2	spp-8(ok3758)	empty_vector	Bt247	1:2	5	39
AZ_47	I	3	spp-8(ok3758)	empty_vector	Bt247	1:2	0	29
AZ_47	I	4	spp-8(ok3758)	empty_vector	Bt247	1:2	1	34
AZ_47	I	5	spp-8(ok3758)	empty_vector	Bt247	1:2	1	28
AZ_47	I	1	spp-8(ok3758)	empty_vector	Bt247	1:10	9	12
AZ_47	I	2	spp-8(ok3758)	empty_vector	Bt247	1:10	8	19
AZ_47	I	3	spp-8(ok3758)	empty_vector	Bt247	1:10	13	27
AZ_47	I	4	spp-8(ok3758)	empty_vector	Bt247	1:10	9	21
AZ_47	I	5	spp-8(ok3758)	empty_vector	Bt247	1:10	8	21
AZ_47	I	1	spp-8(ok3758)	empty_vector	Bt247	1:25	9	14
AZ_47	I	2	spp-8(ok3758)	empty_vector	Bt247	1:25	12	16
AZ_47	I	3	spp-8(ok3758)	empty_vector	Bt247	1:25	19	19
AZ_47	I	4	spp-8(ok3758)	empty_vector	Bt247	1:25	14	16
AZ_47	I	5	spp-8(ok3758)	empty_vector	Bt247	1:25	16	14
AZ_47	I	1	spp-8(ok3758)	empty_vector	Bt247	1:50	12	12
AZ_47	I	2	spp-8(ok3758)	empty_vector	Bt247	1:50	15	15
AZ_47	I	3	spp-8(ok3758)	empty_vector	Bt247	1:50	16	12
AZ_47	I	4	spp-8(ok3758)	empty_vector	Bt247	1:50	33	8
AZ_47	I	5	spp-8(ok3758)	empty_vector	Bt247	1:50	26	1
AZ_47	I	1	spp-8(ok3758)	empty_vector	Bt247	1:100	23	1
AZ_47	I	2	spp-8(ok3758)	empty_vector	Bt247	1:100	25	13
AZ_47	I	3	spp-8(ok3758)	empty_vector	Bt247	1:100	29	6
AZ_47	I	4	spp-8(ok3758)	empty_vector	Bt247	1:100	31	0
AZ_47	I	5	spp-8(ok3758)	empty_vector	Bt247	1:100	22	3
AZ_47	I	1	spp-8(ok3758)	empty_vector	Bt407	1:2	43	0
AZ_47	I	2	spp-8(ok3758)	empty_vector	Bt407	1:2	36	0
AZ_47	I	3	spp-8(ok3758)	empty_vector	Bt407	1:2	38	0
AZ_47	I	4	spp-8(ok3758)	empty_vector	Bt407	1:2	35	0
AZ_47	I	5	spp-8(ok3758)	empty_vector	Bt407	1:2	76	0
AZ_58_2	I	1	N2	empty_vector	Bt679	1:10	6	23
AZ_58_2	I	2	N2	empty_vector	Bt679	1:10	4	28
AZ_58_2	I	3	N2	empty_vector	Bt679	1:10	1	22
AZ_58_2	I	4	N2	empty_vector	Bt679	1:10	0	27
AZ_58_2	I	1	N2	empty_vector	Bt679	1:50	23	38
AZ_58_2	I	2	N2	empty_vector	Bt679	1:50	13	18
AZ_58_2	I	3	N2	empty_vector	Bt679	1:50	12	18
AZ_58_2	I	4	N2	empty_vector	Bt679	1:50	14	14
AZ_58_2	I	1	N2	empty_vector	Bt679	1:100	17	9
AZ_58_2	I	2	N2	empty_vector	Bt679	1:100	21	11
AZ_58_2	I	3	N2	empty_vector	Bt679	1:100	29	8
AZ_58_2	I	4	N2	empty_vector	Bt679	1:100	18	12
AZ_58_2	I	1	N2	empty_vector	Bt679	1:200	30	1
AZ_58_2	I	2	N2	empty_vector	Bt679	1:200	34	1
AZ_58_2	I	3	N2	empty_vector	Bt679	1:200	38	3
AZ_58_2	I	4	N2	empty_vector	Bt679	1:200	25	3
AZ_58_2	I	1	N2	empty_vector	Bt247	1:2	20	21
AZ_58_2	I	2	N2	empty_vector	Bt247	1:2	11	17
AZ_58_2	I	3	N2	empty_vector	Bt247	1:2	16	9
AZ_58_2	I	4	N2	empty_vector	Bt247	1:2	29	43
AZ_58_2	I	1	N2	empty_vector	Bt247	1:10	16	12
AZ_58_2	I	2	N2	empty_vector	Bt247	1:10	10	22
AZ_58_2	I	3	N2	empty_vector	Bt247	1:10	17	16
AZ_58_2	I	4	N2	empty_vector	Bt247	1:10	20	6
AZ_58_2	I	1	N2	empty_vector	Bt247	1:25	25	3
AZ_58_2	I	2	N2	empty_vector	Bt247	1:25	20	7
AZ_58_2	I	3	N2	empty_vector	Bt247	1:25	24	2
AZ_58_2	I	4	N2	empty_vector	Bt247	1:25	29	4
AZ_58_2	I	1	N2	empty_vector	Bt247	1:50	25	0
AZ_58_2	I	2	N2	empty_vector	Bt247	1:50	39	1
AZ_58_2	I	3	N2	empty_vector	Bt247	1:50	35	0
AZ_58_2	I	4	N2	empty_vector	Bt247	1:50	31	0
AZ_58_2	I	1	N2	empty_vector	Bt407	1:2	29	0
AZ_58_2	I	2	N2	empty_vector	Bt407	1:2	28	0
AZ_58_2	I	3	N2	empty_vector	Bt407	1:2	32	0
AZ_58_2	I	4	N2	empty_vector	Bt407	1:2	34	0
AZ_58_2	I	1	sod-3(gk235)	empty_vector	Bt679	1:10	0	32
AZ_58_2	I	2	sod-3(gk235)	empty_vector	Bt679	1:10	4	31
AZ_58_2	I	3	sod-3(gk235)	empty_vector	Bt679	1:10	0	31
AZ_58_2	I	4	sod-3(gk235)	empty_vector	Bt679	1:10	2	20
AZ_58_2	I	1	sod-3(gk235)	empty_vector	Bt679	1:50	8	27
AZ_58_2	I	2	sod-3(gk235)	empty_vector	Bt679	1:50	2	33
AZ_58_2	I	3	sod-3(gk235)	empty_vector	Bt679	1:50	4	27
AZ_58_2	I	4	sod-3(gk235)	empty_vector	Bt679	1:50	3	28
AZ_58_2	I	1	sod-3(gk235)	empty_vector	Bt679	1:100	14	20
AZ_58_2	I	2	sod-3(gk235)	empty_vector	Bt679	1:100	22	11
AZ_58_2	I	3	sod-3(gk235)	empty_vector	Bt679	1:100	17	17
AZ_58_2	I	4	sod-3(gk235)	empty_vector	Bt679	1:100	17	13
AZ_58_2	I	1	sod-3(gk235)	empty_vector	Bt679	1:200	19	5
AZ_58_2	I	2	sod-3(gk235)	empty_vector	Bt679	1:200	25	5
AZ_58_2	I	3	sod-3(gk235)	empty_vector	Bt679	1:200	33	4
AZ_58_2	I	4	sod-3(gk235)	empty_vector	Bt679	1:200	27	8
AZ_58_2	I	1	sod-3(gk235)	empty_vector	Bt247	1:2	22	17
AZ_58_2	I	2	sod-3(gk235)	empty_vector	Bt247	1:2	11	19
AZ_58_2	I	3	sod-3(gk235)	empty_vector	Bt247	1:2	17	10
AZ_58_2	I	4	sod-3(gk235)	empty_vector	Bt247	1:2	13	21
AZ_58_2	I	1	sod-3(gk235)	empty_vector	Bt247	1:10	21	13
AZ_58_2	I	2	sod-3(gk235)	empty_vector	Bt247	1:10	15	15
AZ_58_2	I	3	sod-3(gk235)	empty_vector	Bt247	1:10	24	12
AZ_58_2	I	4	sod-3(gk235)	empty_vector	Bt247	1:10	12	19
AZ_58_2	I	1	sod-3(gk235)	empty_vector	Bt247	1:25	40	3
AZ_58_2	I	2	sod-3(gk235)	empty_vector	Bt247	1:25	18	6
AZ_58_2	I	3	sod-3(gk235)	empty_vector	Bt247	1:25	29	14
AZ_58_2	I	4	sod-3(gk235)	empty_vector	Bt247	1:25	24	5
AZ_58_2	I	1	sod-3(gk235)	empty_vector	Bt247	1:50	31	0
AZ_58_2	I	2	sod-3(gk235)	empty_vector	Bt247	1:50	40	0
AZ_58_2	I	3	sod-3(gk235)	empty_vector	Bt247	1:50	37	0
AZ_58_2	I	4	sod-3(gk235)	empty_vector	Bt247	1:50	32	2
AZ_58_2	I	1	sod-3(gk235)	empty_vector	Bt407	1:2	28	0
AZ_58_2	I	2	sod-3(gk235)	empty_vector	Bt407	1:2	30	0
AZ_58_2	I	3	sod-3(gk235)	empty_vector	Bt407	1:2	31	0
AZ_58_2	I	4	sod-3(gk235)	empty_vector	Bt407	1:2	37	0

## Sheet: Figure 6
Phenotypic data Figure 6B									Phenotypic data Figure 6A
Assay	Run	Replicate	Worm_Strain	Treatment	Bacterial_Strain	Bacterial_conc	Alive	Dead	Assay	Run	Replicate	Worm_Strain	Bacterial_Strain	Bacterial_conc	Resistance
AZ_101	II	1	N2	elt2_RNAi	Bt679	1:50	4	11	AZ_53	I	1	N2	Bt679	1:10	0
AZ_101	II	2	N2	elt2_RNAi	Bt679	1:50	13	10	AZ_53	I	2	N2	Bt679	1:10	0
AZ_101	II	3	N2	elt2_RNAi	Bt679	1:50	7	20	AZ_53	I	3	N2	Bt679	1:10	0
AZ_101	II	4	N2	elt2_RNAi	Bt679	1:50	15	15	AZ_53	I	4	N2	Bt679	1:10	0
AZ_101	II	1	N2	elt2_RNAi	Bt679	1:25	15	15	AZ_53	I	5	N2	Bt679	1:10	0
AZ_101	II	2	N2	elt2_RNAi	Bt679	1:25	9	19	AZ_53	I	1	N2	Bt247	1:2	0
AZ_101	II	3	N2	elt2_RNAi	Bt679	1:25	13	14	AZ_53	I	2	N2	Bt247	1:2	0
AZ_101	II	4	N2	elt2_RNAi	Bt679	1:25	15	11	AZ_53	I	3	N2	Bt247	1:2	0
AZ_101	II	1	N2	elt2_RNAi	Bt679	1:10	7	17	AZ_53	I	4	N2	Bt247	1:2	0
AZ_101	II	2	N2	elt2_RNAi	Bt679	1:10	4	16	AZ_53	I	5	N2	Bt247	1:2	0
AZ_101	II	3	N2	elt2_RNAi	Bt679	1:10	0	20	AZ_53	I	1	N2	Bt407	1:2	1
AZ_101	II	4	N2	elt2_RNAi	Bt679	1:10	7	17	AZ_53	I	2	N2	Bt407	1:2	1
AZ_101	II	1	N2	elt2_RNAi	Bt247	1:25	24	0	AZ_53	I	3	N2	Bt407	1:2	1
AZ_101	II	2	N2	elt2_RNAi	Bt247	1:25	16	2	AZ_53	I	4	N2	Bt407	1:2	1
AZ_101	II	3	N2	elt2_RNAi	Bt247	1:25	23	0	AZ_53	I	5	N2	Bt407	1:2	1
AZ_101	II	4	N2	elt2_RNAi	Bt247	1:25	23	4	AZ_53	I	1	aman-2(tm1078)	Bt679	1:10	0
AZ_101	II	1	N2	elt2_RNAi	Bt247	1:10	26	1	AZ_53	I	2	aman-2(tm1078)	Bt679	1:10	0
AZ_101	II	2	N2	elt2_RNAi	Bt247	1:10	19	2	AZ_53	I	3	aman-2(tm1078)	Bt679	1:10	0
AZ_101	II	3	N2	elt2_RNAi	Bt247	1:10	15	3	AZ_53	I	4	aman-2(tm1078)	Bt679	1:10	0
AZ_101	II	4	N2	elt2_RNAi	Bt247	1:10	16	0	AZ_53	I	5	aman-2(tm1078)	Bt679	1:10	0
AZ_101	II	1	N2	elt2_RNAi	Bt247	1:5	18	7	AZ_53	I	1	aman-2(tm1078)	Bt247	1:2	0
AZ_101	II	2	N2	elt2_RNAi	Bt247	1:5	10	5	AZ_53	I	2	aman-2(tm1078)	Bt247	1:2	0
AZ_101	II	3	N2	elt2_RNAi	Bt247	1:5	23	3	AZ_53	I	3	aman-2(tm1078)	Bt247	1:2	0
AZ_101	II	4	N2	elt2_RNAi	Bt247	1:5	20	7	AZ_53	I	4	aman-2(tm1078)	Bt247	1:2	0
AZ_101	II	1	N2	elt2_RNAi	Bt407	1:5	25	0	AZ_53	I	5	aman-2(tm1078)	Bt247	1:2	0
AZ_101	II	2	N2	elt2_RNAi	Bt407	1:5	28	1	AZ_53	I	1	aman-2(tm1078)	Bt407	1:2	1
AZ_101	II	3	N2	elt2_RNAi	Bt407	1:5	30	1	AZ_53	I	2	aman-2(tm1078)	Bt407	1:2	1
AZ_101	II	4	N2	elt2_RNAi	Bt407	1:5	30	0	AZ_53	I	3	aman-2(tm1078)	Bt407	1:2	1
AZ_101	II	1	N2	empty_vector	Bt679	1:50	26	3	AZ_53	I	4	aman-2(tm1078)	Bt407	1:2	1
AZ_101	II	2	N2	empty_vector	Bt679	1:50	28	0	AZ_53	I	5	aman-2(tm1078)	Bt407	1:2	1
AZ_101	II	3	N2	empty_vector	Bt679	1:50	23	0	AZ_53	I	1	bre-3(ye26)	Bt679	1:10	0
AZ_101	II	4	N2	empty_vector	Bt679	1:50	25	1	AZ_53	I	2	bre-3(ye26)	Bt679	1:10	0
AZ_101	II	1	N2	empty_vector	Bt679	1:25	25	6	AZ_53	I	3	bre-3(ye26)	Bt679	1:10	0
AZ_101	II	2	N2	empty_vector	Bt679	1:25	22	3	AZ_53	I	4	bre-3(ye26)	Bt679	1:10	0
AZ_101	II	3	N2	empty_vector	Bt679	1:25	16	3	AZ_53	I	5	bre-3(ye26)	Bt679	1:10	0
AZ_101	II	4	N2	empty_vector	Bt679	1:25	26	1	AZ_53	I	1	bre-3(ye26)	Bt247	1:2	0
AZ_101	II	1	N2	empty_vector	Bt679	1:10	10	15	AZ_53	I	2	bre-3(ye26)	Bt247	1:2	0
AZ_101	II	2	N2	empty_vector	Bt679	1:10	18	8	AZ_53	I	3	bre-3(ye26)	Bt247	1:2	0
AZ_101	II	3	N2	empty_vector	Bt679	1:10	12	9	AZ_53	I	4	bre-3(ye26)	Bt247	1:2	0
AZ_101	II	4	N2	empty_vector	Bt679	1:10	22	9	AZ_53	I	5	bre-3(ye26)	Bt247	1:2	0
AZ_101	II	1	N2	empty_vector	Bt247	1:25	17	8	AZ_53	I	1	bre-3(ye26)	Bt407	1:2	1
AZ_101	II	2	N2	empty_vector	Bt247	1:25	25	4	AZ_53	I	2	bre-3(ye26)	Bt407	1:2	1
AZ_101	II	3	N2	empty_vector	Bt247	1:25	22	1	AZ_53	I	3	bre-3(ye26)	Bt407	1:2	1
AZ_101	II	4	N2	empty_vector	Bt247	1:25	21	3	AZ_53	I	4	bre-3(ye26)	Bt407	1:2	1
AZ_101	II	1	N2	empty_vector	Bt247	1:10	11	15	AZ_53	I	5	bre-3(ye26)	Bt407	1:2	1
AZ_101	II	2	N2	empty_vector	Bt247	1:10	14	10	AZ_53	I	1	bre-4(ok3167)	Bt679	1:10	0
AZ_101	II	3	N2	empty_vector	Bt247	1:10	23	4	AZ_53	I	2	bre-4(ok3167)	Bt679	1:10	0
AZ_101	II	4	N2	empty_vector	Bt247	1:10	12	11	AZ_53	I	3	bre-4(ok3167)	Bt679	1:10	0
AZ_101	II	1	N2	empty_vector	Bt247	1:5	11	15	AZ_53	I	4	bre-4(ok3167)	Bt679	1:10	0
AZ_101	II	2	N2	empty_vector	Bt247	1:5	11	16	AZ_53	I	5	bre-4(ok3167)	Bt679	1:10	0
AZ_101	II	3	N2	empty_vector	Bt247	1:5	10	11	AZ_53	I	1	bre-4(ok3167)	Bt247	1:2	0
AZ_101	II	4	N2	empty_vector	Bt247	1:5	20	7	AZ_53	I	2	bre-4(ok3167)	Bt247	1:2	0
AZ_101	II	1	N2	empty_vector	Bt407	1:5	26	0	AZ_53	I	3	bre-4(ok3167)	Bt247	1:2	0
AZ_101	II	2	N2	empty_vector	Bt407	1:5	27	0	AZ_53	I	4	bre-4(ok3167)	Bt247	1:2	0
AZ_101	II	3	N2	empty_vector	Bt407	1:5	28	0	AZ_53	I	5	bre-4(ok3167)	Bt247	1:2	0
AZ_101	II	4	N2	empty_vector	Bt407	1:5	28	0	AZ_53	I	1	bre-4(ok3167)	Bt407	1:2	1
AZ_101	II	1	asp-1(tm666)	elt2_RNAi	Bt679	1:50	22	3	AZ_53	I	2	bre-4(ok3167)	Bt407	1:2	1
AZ_101	II	2	asp-1(tm666)	elt2_RNAi	Bt679	1:50	11	8	AZ_53	I	3	bre-4(ok3167)	Bt407	1:2	1
AZ_101	II	3	asp-1(tm666)	elt2_RNAi	Bt679	1:50	20	4	AZ_53	I	4	bre-4(ok3167)	Bt407	1:2	1
AZ_101	II	4	asp-1(tm666)	elt2_RNAi	Bt679	1:50	13	5	AZ_53	I	5	bre-4(ok3167)	Bt407	1:2	1
AZ_101	II	1	asp-1(tm666)	elt2_RNAi	Bt679	1:25	14	6	AZ_53	I	1	gly-13(ok712)	Bt679	1:10	0
AZ_101	II	2	asp-1(tm666)	elt2_RNAi	Bt679	1:25	14	7	AZ_53	I	2	gly-13(ok712)	Bt679	1:10	0
AZ_101	II	3	asp-1(tm666)	elt2_RNAi	Bt679	1:25	20	6	AZ_53	I	3	gly-13(ok712)	Bt679	1:10	0
AZ_101	II	4	asp-1(tm666)	elt2_RNAi	Bt679	1:25	13	1	AZ_53	I	4	gly-13(ok712)	Bt679	1:10	0
AZ_101	II	1	asp-1(tm666)	elt2_RNAi	Bt679	1:10	16	14	AZ_53	I	5	gly-13(ok712)	Bt679	1:10	0
AZ_101	II	2	asp-1(tm666)	elt2_RNAi	Bt679	1:10	11	12	AZ_53	I	1	gly-13(ok712)	Bt247	1:2	0
AZ_101	II	3	asp-1(tm666)	elt2_RNAi	Bt679	1:10	20	8	AZ_53	I	2	gly-13(ok712)	Bt247	1:2	0
AZ_101	II	4	asp-1(tm666)	elt2_RNAi	Bt679	1:10	6	9	AZ_53	I	3	gly-13(ok712)	Bt247	1:2	0
AZ_101	II	1	asp-1(tm666)	elt2_RNAi	Bt247	1:25	18	2	AZ_53	I	4	gly-13(ok712)	Bt247	1:2	0
AZ_101	II	2	asp-1(tm666)	elt2_RNAi	Bt247	1:25	21	2	AZ_53	I	5	gly-13(ok712)	Bt247	1:2	0
AZ_101	II	3	asp-1(tm666)	elt2_RNAi	Bt247	1:25	20	6	AZ_53	I	1	gly-13(ok712)	Bt407	1:2	1
AZ_101	II	4	asp-1(tm666)	elt2_RNAi	Bt247	1:25	17	5	AZ_53	I	2	gly-13(ok712)	Bt407	1:2	1
AZ_101	II	1	asp-1(tm666)	elt2_RNAi	Bt247	1:10	18	4	AZ_53	I	3	gly-13(ok712)	Bt407	1:2	1
AZ_101	II	2	asp-1(tm666)	elt2_RNAi	Bt247	1:10	22	5	AZ_53	I	4	gly-13(ok712)	Bt407	1:2	1
AZ_101	II	3	asp-1(tm666)	elt2_RNAi	Bt247	1:10	13	10	AZ_53	I	5	gly-13(ok712)	Bt407	1:2	1
AZ_101	II	4	asp-1(tm666)	elt2_RNAi	Bt247	1:10	32	3	AZ_53	I	1	gly-14(id48)	Bt679	1:10	0
AZ_101	II	1	asp-1(tm666)	elt2_RNAi	Bt247	1:5	16	5	AZ_53	I	2	gly-14(id48)	Bt679	1:10	0
AZ_101	II	2	asp-1(tm666)	elt2_RNAi	Bt247	1:5	13	5	AZ_53	I	3	gly-14(id48)	Bt679	1:10	0
AZ_101	II	3	asp-1(tm666)	elt2_RNAi	Bt247	1:5	19	1	AZ_53	I	4	gly-14(id48)	Bt679	1:10	0
AZ_101	II	4	asp-1(tm666)	elt2_RNAi	Bt247	1:5	22	10	AZ_53	I	5	gly-14(id48)	Bt679	1:10	0
AZ_101	II	1	asp-1(tm666)	elt2_RNAi	Bt407	1:5	21	0	AZ_53	I	1	gly-14(id48)	Bt247	1:2	0
AZ_101	II	2	asp-1(tm666)	elt2_RNAi	Bt407	1:5	20	2	AZ_53	I	2	gly-14(id48)	Bt247	1:2	0
AZ_101	II	3	asp-1(tm666)	elt2_RNAi	Bt407	1:5	24	1	AZ_53	I	3	gly-14(id48)	Bt247	1:2	0
AZ_101	II	4	asp-1(tm666)	elt2_RNAi	Bt407	1:5	17	0	AZ_53	I	4	gly-14(id48)	Bt247	1:2	0
AZ_101	II	1	asp-1(tm666)	empty_vector	Bt679	1:50	22	0	AZ_53	I	5	gly-14(id48)	Bt247	1:2	0
AZ_101	II	2	asp-1(tm666)	empty_vector	Bt679	1:50	28	1	AZ_53	I	1	gly-14(id48)	Bt407	1:2	1
AZ_101	II	3	asp-1(tm666)	empty_vector	Bt679	1:50	31	0	AZ_53	I	2	gly-14(id48)	Bt407	1:2	1
AZ_101	II	4	asp-1(tm666)	empty_vector	Bt679	1:50	24	0	AZ_53	I	3	gly-14(id48)	Bt407	1:2	1
AZ_101	II	1	asp-1(tm666)	empty_vector	Bt679	1:25	13	6	AZ_53	I	4	gly-14(id48)	Bt407	1:2	1
AZ_101	II	2	asp-1(tm666)	empty_vector	Bt679	1:25	17	7	AZ_53	I	5	gly-14(id48)	Bt407	1:2	1
AZ_101	II	3	asp-1(tm666)	empty_vector	Bt679	1:25	24	6	AZ_53	I	1	bre-1(ye4)	Bt679	1:10	0
AZ_101	II	4	asp-1(tm666)	empty_vector	Bt679	1:25	26	6	AZ_53	I	2	bre-1(ye4)	Bt679	1:10	0
AZ_101	II	1	asp-1(tm666)	empty_vector	Bt679	1:10	8	16	AZ_53	I	3	bre-1(ye4)	Bt679	1:10	0
AZ_101	II	2	asp-1(tm666)	empty_vector	Bt679	1:10	12	10	AZ_53	I	4	bre-1(ye4)	Bt679	1:10	0
AZ_101	II	3	asp-1(tm666)	empty_vector	Bt679	1:10	22	6	AZ_53	I	5	bre-1(ye4)	Bt679	1:10	0
AZ_101	II	4	asp-1(tm666)	empty_vector	Bt679	1:10	12	12	AZ_53	I	1	bre-1(ye4)	Bt247	1:2	0
AZ_101	II	1	asp-1(tm666)	empty_vector	Bt247	1:25	18	4	AZ_53	I	2	bre-1(ye4)	Bt247	1:2	0
AZ_101	II	2	asp-1(tm666)	empty_vector	Bt247	1:25	12	9	AZ_53	I	3	bre-1(ye4)	Bt247	1:2	0
AZ_101	II	3	asp-1(tm666)	empty_vector	Bt247	1:25	13	11	AZ_53	I	4	bre-1(ye4)	Bt247	1:2	0
AZ_101	II	4	asp-1(tm666)	empty_vector	Bt247	1:25	14	5	AZ_53	I	5	bre-1(ye4)	Bt247	1:2	0
AZ_101	II	1	asp-1(tm666)	empty_vector	Bt247	1:10	9	12	AZ_53	I	1	bre-1(ye4)	Bt407	1:2	1
AZ_101	II	2	asp-1(tm666)	empty_vector	Bt247	1:10	8	15	AZ_53	I	2	bre-1(ye4)	Bt407	1:2	1
AZ_101	II	3	asp-1(tm666)	empty_vector	Bt247	1:10	14	19	AZ_53	I	3	bre-1(ye4)	Bt407	1:2	1
AZ_101	II	4	asp-1(tm666)	empty_vector	Bt247	1:10	9	14	AZ_53	I	4	bre-1(ye4)	Bt407	1:2	1
AZ_101	II	1	asp-1(tm666)	empty_vector	Bt247	1:5	8	13	AZ_53	I	5	bre-1(ye4)	Bt407	1:2	1
AZ_101	II	2	asp-1(tm666)	empty_vector	Bt247	1:5	6	20	AZ_53	I	1	bre-4(ye27)	Bt679	1:10	0
AZ_101	II	3	asp-1(tm666)	empty_vector	Bt247	1:5	9	16	AZ_53	I	2	bre-4(ye27)	Bt679	1:10	0
AZ_101	II	4	asp-1(tm666)	empty_vector	Bt247	1:5	7	19	AZ_53	I	3	bre-4(ye27)	Bt679	1:10	1
AZ_101	II	1	asp-1(tm666)	empty_vector	Bt407	1:5	28	0	AZ_53	I	4	bre-4(ye27)	Bt679	1:10	1
AZ_101	II	2	asp-1(tm666)	empty_vector	Bt407	1:5	28	0	AZ_53	I	5	bre-4(ye27)	Bt679	1:10	1
AZ_101	II	3	asp-1(tm666)	empty_vector	Bt407	1:5	34	0	AZ_53	I	1	bre-4(ye27)	Bt247	1:2	0
AZ_101	II	4	asp-1(tm666)	empty_vector	Bt407	1:5	27	2	AZ_53	I	2	bre-4(ye27)	Bt247	1:2	0
AZ_101_2	III	1	N2	elt2_RNAi	Bt679	1:50	15	6	AZ_53	I	3	bre-4(ye27)	Bt247	1:2	0
AZ_101_2	III	2	N2	elt2_RNAi	Bt679	1:50	25	5	AZ_53	I	4	bre-4(ye27)	Bt247	1:2	0
AZ_101_2	III	3	N2	elt2_RNAi	Bt679	1:50	21	2	AZ_53	I	5	bre-4(ye27)	Bt247	1:2	0
AZ_101_2	III	4	N2	elt2_RNAi	Bt679	1:50	24	7	AZ_53	I	1	bre-4(ye27)	Bt407	1:2	1
AZ_101_2	III	1	N2	elt2_RNAi	Bt679	1:25	16	5	AZ_53	I	2	bre-4(ye27)	Bt407	1:2	1
AZ_101_2	III	2	N2	elt2_RNAi	Bt679	1:25	16	15	AZ_53	I	3	bre-4(ye27)	Bt407	1:2	1
AZ_101_2	III	3	N2	elt2_RNAi	Bt679	1:25	13	19	AZ_53	I	4	bre-4(ye27)	Bt407	1:2	1
AZ_101_2	III	4	N2	elt2_RNAi	Bt679	1:25	15	10	AZ_53	I	5	bre-4(ye27)	Bt407	1:2	1
AZ_101_2	III	1	N2	elt2_RNAi	Bt679	1:10	10	21	AZ_53	I	1	gly-12(id47)	Bt679	1:10	0
AZ_101_2	III	2	N2	elt2_RNAi	Bt679	1:10	8	28	AZ_53	I	2	gly-12(id47)	Bt679	1:10	0
AZ_101_2	III	3	N2	elt2_RNAi	Bt679	1:10	6	29	AZ_53	I	3	gly-12(id47)	Bt679	1:10	0
AZ_101_2	III	4	N2	elt2_RNAi	Bt679	1:10	10	21	AZ_53	I	4	gly-12(id47)	Bt679	1:10	0
AZ_101_2	III	1	N2	elt2_RNAi	Bt247	1:25	26	0	AZ_53	I	5	gly-12(id47)	Bt679	1:10	0
AZ_101_2	III	2	N2	elt2_RNAi	Bt247	1:25	22	2	AZ_53	I	1	gly-12(id47)	Bt247	1:2	0
AZ_101_2	III	3	N2	elt2_RNAi	Bt247	1:25	25	0	AZ_53	I	2	gly-12(id47)	Bt247	1:2	0
AZ_101_2	III	4	N2	elt2_RNAi	Bt247	1:25	24	0	AZ_53	I	3	gly-12(id47)	Bt247	1:2	0
AZ_101_2	III	1	N2	elt2_RNAi	Bt247	1:10	24	3	AZ_53	I	4	gly-12(id47)	Bt247	1:2	0
AZ_101_2	III	2	N2	elt2_RNAi	Bt247	1:10	24	0	AZ_53	I	5	gly-12(id47)	Bt247	1:2	0
AZ_101_2	III	3	N2	elt2_RNAi	Bt247	1:10	25	0	AZ_53	I	1	gly-12(id47)	Bt407	1:2	1
AZ_101_2	III	4	N2	elt2_RNAi	Bt247	1:10	14	3	AZ_53	I	2	gly-12(id47)	Bt407	1:2	1
AZ_101_2	III	1	N2	elt2_RNAi	Bt247	1:5	18	2	AZ_53	I	3	gly-12(id47)	Bt407	1:2	1
AZ_101_2	III	2	N2	elt2_RNAi	Bt247	1:5	23	2	AZ_53	I	4	gly-12(id47)	Bt407	1:2	1
AZ_101_2	III	3	N2	elt2_RNAi	Bt247	1:5	22	4	AZ_53	I	5	gly-12(id47)	Bt407	1:2	1
AZ_101_2	III	4	N2	elt2_RNAi	Bt247	1:5	19	2
AZ_101_2	III	1	N2	elt2_RNAi	Bt407	1:5	30	0
AZ_101_2	III	2	N2	elt2_RNAi	Bt407	1:5	29	0
AZ_101_2	III	3	N2	elt2_RNAi	Bt407	1:5	22	0
AZ_101_2	III	4	N2	elt2_RNAi	Bt407	1:5	28	0
AZ_101_2	III	1	N2	empty_vector	Bt679	1:50	20	0
AZ_101_2	III	2	N2	empty_vector	Bt679	1:50	24	1
AZ_101_2	III	3	N2	empty_vector	Bt679	1:50	26	0
AZ_101_2	III	4	N2	empty_vector	Bt679	1:50	27	0
AZ_101_2	III	1	N2	empty_vector	Bt679	1:25	23	1
AZ_101_2	III	2	N2	empty_vector	Bt679	1:25	17	1
AZ_101_2	III	3	N2	empty_vector	Bt679	1:25	21	5
AZ_101_2	III	4	N2	empty_vector	Bt679	1:25	18	4
AZ_101_2	III	1	N2	empty_vector	Bt679	1:10	15	7
AZ_101_2	III	2	N2	empty_vector	Bt679	1:10	16	11
AZ_101_2	III	3	N2	empty_vector	Bt679	1:10	10	5
AZ_101_2	III	4	N2	empty_vector	Bt679	1:10	14	11
AZ_101_2	III	1	N2	empty_vector	Bt247	1:25	14	13
AZ_101_2	III	2	N2	empty_vector	Bt247	1:25	13	10
AZ_101_2	III	3	N2	empty_vector	Bt247	1:25	4	7
AZ_101_2	III	4	N2	empty_vector	Bt247	1:25	8	13
AZ_101_2	III	1	N2	empty_vector	Bt247	1:10	4	18
AZ_101_2	III	2	N2	empty_vector	Bt247	1:10	1	22
AZ_101_2	III	3	N2	empty_vector	Bt247	1:10	3	18
AZ_101_2	III	4	N2	empty_vector	Bt247	1:10	4	34
AZ_101_2	III	1	N2	empty_vector	Bt247	1:5	7	19
AZ_101_2	III	2	N2	empty_vector	Bt247	1:5	5	22
AZ_101_2	III	3	N2	empty_vector	Bt247	1:5	7	23
AZ_101_2	III	4	N2	empty_vector	Bt247	1:5	15	36
AZ_101_2	III	1	N2	empty_vector	Bt407	1:5	40	0
AZ_101_2	III	2	N2	empty_vector	Bt407	1:5	34	0
AZ_101_2	III	3	N2	empty_vector	Bt407	1:5	30	0
AZ_101_2	III	4	N2	empty_vector	Bt407	1:5	40	0
AZ_101_2	III	1	asp-1(tm666)	elt2_RNAi	Bt679	1:50	13	4
AZ_101_2	III	2	asp-1(tm666)	elt2_RNAi	Bt679	1:50	14	1
AZ_101_2	III	3	asp-1(tm666)	elt2_RNAi	Bt679	1:50	17	2
AZ_101_2	III	4	asp-1(tm666)	elt2_RNAi	Bt679	1:50	21	0
AZ_101_2	III	1	asp-1(tm666)	elt2_RNAi	Bt679	1:25	14	12
AZ_101_2	III	2	asp-1(tm666)	elt2_RNAi	Bt679	1:25	12	9
AZ_101_2	III	3	asp-1(tm666)	elt2_RNAi	Bt679	1:25	13	3
AZ_101_2	III	4	asp-1(tm666)	elt2_RNAi	Bt679	1:25	17	5
AZ_101_2	III	1	asp-1(tm666)	elt2_RNAi	Bt679	1:10	10	7
AZ_101_2	III	2	asp-1(tm666)	elt2_RNAi	Bt679	1:10	9	12
AZ_101_2	III	3	asp-1(tm666)	elt2_RNAi	Bt679	1:10	10	12
AZ_101_2	III	4	asp-1(tm666)	elt2_RNAi	Bt679	1:10	16	10
AZ_101_2	III	1	asp-1(tm666)	elt2_RNAi	Bt247	1:25	7	4
AZ_101_2	III	2	asp-1(tm666)	elt2_RNAi	Bt247	1:25	9	4
AZ_101_2	III	3	asp-1(tm666)	elt2_RNAi	Bt247	1:25	12	2
AZ_101_2	III	4	asp-1(tm666)	elt2_RNAi	Bt247	1:25	10	3
AZ_101_2	III	1	asp-1(tm666)	elt2_RNAi	Bt247	1:10	6	5
AZ_101_2	III	2	asp-1(tm666)	elt2_RNAi	Bt247	1:10	13	3
AZ_101_2	III	3	asp-1(tm666)	elt2_RNAi	Bt247	1:10	13	7
AZ_101_2	III	4	asp-1(tm666)	elt2_RNAi	Bt247	1:10	4	8
AZ_101_2	III	1	asp-1(tm666)	elt2_RNAi	Bt247	1:5	7	6
AZ_101_2	III	2	asp-1(tm666)	elt2_RNAi	Bt247	1:5	8	6
AZ_101_2	III	3	asp-1(tm666)	elt2_RNAi	Bt247	1:5	7	5
AZ_101_2	III	4	asp-1(tm666)	elt2_RNAi	Bt247	1:5	6	12
AZ_101_2	III	1	asp-1(tm666)	elt2_RNAi	Bt407	1:5	22	0
AZ_101_2	III	2	asp-1(tm666)	elt2_RNAi	Bt407	1:5	19	0
AZ_101_2	III	3	asp-1(tm666)	elt2_RNAi	Bt407	1:5	27	0
AZ_101_2	III	4	asp-1(tm666)	elt2_RNAi	Bt407	1:5	18	0
AZ_101_2	III	1	asp-1(tm666)	empty_vector	Bt679	1:50	22	0
AZ_101_2	III	2	asp-1(tm666)	empty_vector	Bt679	1:50	25	0
AZ_101_2	III	3	asp-1(tm666)	empty_vector	Bt679	1:50	26	0
AZ_101_2	III	4	asp-1(tm666)	empty_vector	Bt679	1:50	29	0
AZ_101_2	III	1	asp-1(tm666)	empty_vector	Bt679	1:25	13	5
AZ_101_2	III	2	asp-1(tm666)	empty_vector	Bt679	1:25	19	3
AZ_101_2	III	3	asp-1(tm666)	empty_vector	Bt679	1:25	21	1
AZ_101_2	III	4	asp-1(tm666)	empty_vector	Bt679	1:25	19	2
AZ_101_2	III	1	asp-1(tm666)	empty_vector	Bt679	1:10	21	4
AZ_101_2	III	2	asp-1(tm666)	empty_vector	Bt679	1:10	10	10
AZ_101_2	III	3	asp-1(tm666)	empty_vector	Bt679	1:10	26	7
AZ_101_2	III	4	asp-1(tm666)	empty_vector	Bt679	1:10	17	4
AZ_101_2	III	1	asp-1(tm666)	empty_vector	Bt247	1:25	6	19
AZ_101_2	III	2	asp-1(tm666)	empty_vector	Bt247	1:25	2	13
AZ_101_2	III	3	asp-1(tm666)	empty_vector	Bt247	1:25	12	11
AZ_101_2	III	4	asp-1(tm666)	empty_vector	Bt247	1:25	4	11
AZ_101_2	III	1	asp-1(tm666)	empty_vector	Bt247	1:10	6	8
AZ_101_2	III	2	asp-1(tm666)	empty_vector	Bt247	1:10	4	19
AZ_101_2	III	3	asp-1(tm666)	empty_vector	Bt247	1:10	6	9
AZ_101_2	III	4	asp-1(tm666)	empty_vector	Bt247	1:10	7	17
AZ_101_2	III	1	asp-1(tm666)	empty_vector	Bt247	1:5	3	21
AZ_101_2	III	2	asp-1(tm666)	empty_vector	Bt247	1:5	4	21
AZ_101_2	III	3	asp-1(tm666)	empty_vector	Bt247	1:5	5	18
AZ_101_2	III	4	asp-1(tm666)	empty_vector	Bt247	1:5	3	20
AZ_101_2	III	1	asp-1(tm666)	empty_vector	Bt407	1:5	29	0
AZ_101_2	III	2	asp-1(tm666)	empty_vector	Bt407	1:5	32	0
AZ_101_2	III	3	asp-1(tm666)	empty_vector	Bt407	1:5	32	0
AZ_101_2	III	4	asp-1(tm666)	empty_vector	Bt407	1:5	33	0
BA_39	IV	1	N2	elt2_RNAi	Bt247	1:50	27	0
BA_39	IV	2	N2	elt2_RNAi	Bt247	1:50	27	0
BA_39	IV	3	N2	elt2_RNAi	Bt247	1:50	24	1
BA_39	IV	4	N2	elt2_RNAi	Bt247	1:50	22	1
BA_39	IV	1	N2	elt2_RNAi	Bt247	1:25	33	0
BA_39	IV	2	N2	elt2_RNAi	Bt247	1:25	22	0
BA_39	IV	3	N2	elt2_RNAi	Bt247	1:25	28	1
BA_39	IV	4	N2	elt2_RNAi	Bt247	1:25	27	1
BA_39	IV	1	N2	elt2_RNAi	Bt247	1:10	25	0
BA_39	IV	2	N2	elt2_RNAi	Bt247	1:10	29	0
BA_39	IV	3	N2	elt2_RNAi	Bt247	1:10	34	2
BA_39	IV	4	N2	elt2_RNAi	Bt247	1:10	28	1
BA_39	IV	1	N2	elt2_RNAi	Bt407	1:10	36	0
BA_39	IV	2	N2	elt2_RNAi	Bt407	1:10	31	0
BA_39	IV	3	N2	elt2_RNAi	Bt407	1:10	28	0
BA_39	IV	4	N2	elt2_RNAi	Bt407	1:10	33	0
BA_39	IV	1	N2	empty_vector	Bt247	1:50	18	9
BA_39	IV	2	N2	empty_vector	Bt247	1:50	30	0
BA_39	IV	3	N2	empty_vector	Bt247	1:50	28	3
BA_39	IV	4	N2	empty_vector	Bt247	1:50	30	2
BA_39	IV	1	N2	empty_vector	Bt247	1:25	20	6
BA_39	IV	2	N2	empty_vector	Bt247	1:25	10	17
BA_39	IV	3	N2	empty_vector	Bt247	1:25	21	14
BA_39	IV	4	N2	empty_vector	Bt247	1:25	17	13
BA_39	IV	1	N2	empty_vector	Bt247	1:10	24	5
BA_39	IV	2	N2	empty_vector	Bt247	1:10	18	14
BA_39	IV	3	N2	empty_vector	Bt247	1:10	7	26
BA_39	IV	4	N2	empty_vector	Bt247	1:10	12	26
BA_39	IV	1	N2	empty_vector	Bt407	1:10	33	0
BA_39	IV	2	N2	empty_vector	Bt407	1:10	31	0
BA_39	IV	3	N2	empty_vector	Bt407	1:10	30	1
BA_39	IV	4	N2	empty_vector	Bt407	1:10	33	0
BA_39	IV	1	asp-1(tm666)	elt2_RNAi	Bt247	1:50	21	3
BA_39	IV	2	asp-1(tm666)	elt2_RNAi	Bt247	1:50	20	3
BA_39	IV	3	asp-1(tm666)	elt2_RNAi	Bt247	1:50	6	2
BA_39	IV	4	asp-1(tm666)	elt2_RNAi	Bt247	1:50	18	9
BA_39	IV	1	asp-1(tm666)	elt2_RNAi	Bt247	1:25	25	4
BA_39	IV	2	asp-1(tm666)	elt2_RNAi	Bt247	1:25	25	1
BA_39	IV	3	asp-1(tm666)	elt2_RNAi	Bt247	1:25	20	1
BA_39	IV	4	asp-1(tm666)	elt2_RNAi	Bt247	1:25	23	0
BA_39	IV	1	asp-1(tm666)	elt2_RNAi	Bt247	1:10	19	2
BA_39	IV	2	asp-1(tm666)	elt2_RNAi	Bt247	1:10	27	2
BA_39	IV	3	asp-1(tm666)	elt2_RNAi	Bt247	1:10	20	6
BA_39	IV	4	asp-1(tm666)	elt2_RNAi	Bt247	1:10	28	5
BA_39	IV	1	asp-1(tm666)	elt2_RNAi	Bt407	1:10	20	1
BA_39	IV	2	asp-1(tm666)	elt2_RNAi	Bt407	1:10	14	2
BA_39	IV	3	asp-1(tm666)	elt2_RNAi	Bt407	1:10	25	3
BA_39	IV	4	asp-1(tm666)	elt2_RNAi	Bt407	1:10	32	0
BA_39	IV	1	asp-1(tm666)	empty_vector	Bt247	1:50	20	7
BA_39	IV	2	asp-1(tm666)	empty_vector	Bt247	1:50	26	3
BA_39	IV	3	asp-1(tm666)	empty_vector	Bt247	1:50	19	4
BA_39	IV	4	asp-1(tm666)	empty_vector	Bt247	1:50	22	5
BA_39	IV	1	asp-1(tm666)	empty_vector	Bt247	1:25	20	9
BA_39	IV	2	asp-1(tm666)	empty_vector	Bt247	1:25	12	7
BA_39	IV	3	asp-1(tm666)	empty_vector	Bt247	1:25	13	11
BA_39	IV	4	asp-1(tm666)	empty_vector	Bt247	1:25	10	14
BA_39	IV	1	asp-1(tm666)	empty_vector	Bt247	1:10	14	16
BA_39	IV	2	asp-1(tm666)	empty_vector	Bt247	1:10	16	8
BA_39	IV	3	asp-1(tm666)	empty_vector	Bt247	1:10	8	18
BA_39	IV	4	asp-1(tm666)	empty_vector	Bt247	1:10	18	13
BA_39	IV	1	asp-1(tm666)	empty_vector	Bt407	1:10	34	0
BA_39	IV	2	asp-1(tm666)	empty_vector	Bt407	1:10	32	0
BA_39	IV	3	asp-1(tm666)	empty_vector	Bt407	1:10	39	0
BA_39	IV	4	asp-1(tm666)	empty_vector	Bt407	1:10	36	0
BA_39_1	IV	1	N2	elt2_RNAi	Bt679	1:50	22	8
BA_39_1	IV	2	N2	elt2_RNAi	Bt679	1:50	20	5
BA_39_1	IV	3	N2	elt2_RNAi	Bt679	1:50	21	7
BA_39_1	IV	4	N2	elt2_RNAi	Bt679	1:50	29	4
BA_39_1	IV	1	N2	elt2_RNAi	Bt679	1:25	15	13
BA_39_1	IV	2	N2	elt2_RNAi	Bt679	1:25	11	11
BA_39_1	IV	3	N2	elt2_RNAi	Bt679	1:25	21	11
BA_39_1	IV	4	N2	elt2_RNAi	Bt679	1:25	14	11
BA_39_1	IV	1	N2	elt2_RNAi	Bt679	1:10	9	7
BA_39_1	IV	2	N2	elt2_RNAi	Bt679	1:10	8	12
BA_39_1	IV	3	N2	elt2_RNAi	Bt679	1:10	4	26
BA_39_1	IV	4	N2	elt2_RNAi	Bt679	1:10	7	24
BA_39_1	IV	1	N2	elt2_RNAi	Bt407	1:10	36	0
BA_39_1	IV	2	N2	elt2_RNAi	Bt407	1:10	31	0
BA_39_1	IV	3	N2	elt2_RNAi	Bt407	1:10	28	0
BA_39_1	IV	4	N2	elt2_RNAi	Bt407	1:10	33	0
BA_39_1	IV	1	N2	empty_vector	Bt679	1:50	34	2
BA_39_1	IV	2	N2	empty_vector	Bt679	1:50	33	1
BA_39_1	IV	3	N2	empty_vector	Bt679	1:50	27	3
BA_39_1	IV	4	N2	empty_vector	Bt679	1:50	34	0
BA_39_1	IV	1	N2	empty_vector	Bt679	1:25	21	7
BA_39_1	IV	2	N2	empty_vector	Bt679	1:25	32	4
BA_39_1	IV	3	N2	empty_vector	Bt679	1:25	20	8
BA_39_1	IV	4	N2	empty_vector	Bt679	1:25	22	8
BA_39_1	IV	1	N2	empty_vector	Bt679	1:10	8	20
BA_39_1	IV	2	N2	empty_vector	Bt679	1:10	13	12
BA_39_1	IV	3	N2	empty_vector	Bt679	1:10	13	15
BA_39_1	IV	4	N2	empty_vector	Bt679	1:10	21	10
BA_39_1	IV	1	N2	empty_vector	Bt407	1:10	33	0
BA_39_1	IV	2	N2	empty_vector	Bt407	1:10	31	0
BA_39_1	IV	3	N2	empty_vector	Bt407	1:10	30	1
BA_39_1	IV	4	N2	empty_vector	Bt407	1:10	33	0
BA_39_1	IV	1	asp-1(tm666)	elt2_RNAi	Bt679	1:50	25	2
BA_39_1	IV	2	asp-1(tm666)	elt2_RNAi	Bt679	1:50	22	3
BA_39_1	IV	3	asp-1(tm666)	elt2_RNAi	Bt679	1:50	24	3
BA_39_1	IV	4	asp-1(tm666)	elt2_RNAi	Bt679	1:50	15	2
BA_39_1	IV	1	asp-1(tm666)	elt2_RNAi	Bt679	1:25	17	11
BA_39_1	IV	2	asp-1(tm666)	elt2_RNAi	Bt679	1:25	22	0
BA_39_1	IV	3	asp-1(tm666)	elt2_RNAi	Bt679	1:25	11	11
BA_39_1	IV	4	asp-1(tm666)	elt2_RNAi	Bt679	1:25	19	3
BA_39_1	IV	1	asp-1(tm666)	elt2_RNAi	Bt679	1:10	19	6
BA_39_1	IV	2	asp-1(tm666)	elt2_RNAi	Bt679	1:10	16	11
BA_39_1	IV	3	asp-1(tm666)	elt2_RNAi	Bt679	1:10	25	4
BA_39_1	IV	4	asp-1(tm666)	elt2_RNAi	Bt679	1:10	15	6
BA_39_1	IV	1	asp-1(tm666)	elt2_RNAi	Bt407	1:10	20	1
BA_39_1	IV	2	asp-1(tm666)	elt2_RNAi	Bt407	1:10	14	2
BA_39_1	IV	3	asp-1(tm666)	elt2_RNAi	Bt407	1:10	25	3
BA_39_1	IV	4	asp-1(tm666)	elt2_RNAi	Bt407	1:10	32	0
BA_39_1	IV	1	asp-1(tm666)	empty_vector	Bt679	1:50	31	0
BA_39_1	IV	2	asp-1(tm666)	empty_vector	Bt679	1:50	23	4
BA_39_1	IV	3	asp-1(tm666)	empty_vector	Bt679	1:50	27	2
BA_39_1	IV	4	asp-1(tm666)	empty_vector	Bt679	1:50	28	2
BA_39_1	IV	1	asp-1(tm666)	empty_vector	Bt679	1:25	35	0
BA_39_1	IV	2	asp-1(tm666)	empty_vector	Bt679	1:25	39	0
BA_39_1	IV	3	asp-1(tm666)	empty_vector	Bt679	1:25	31	1
BA_39_1	IV	4	asp-1(tm666)	empty_vector	Bt679	1:25	32	3
BA_39_1	IV	1	asp-1(tm666)	empty_vector	Bt679	1:10	18	7
BA_39_1	IV	2	asp-1(tm666)	empty_vector	Bt679	1:10	22	6
BA_39_1	IV	3	asp-1(tm666)	empty_vector	Bt679	1:10	23	8
BA_39_1	IV	4	asp-1(tm666)	empty_vector	Bt679	1:10	19	6
BA_39_1	IV	1	asp-1(tm666)	empty_vector	Bt407	1:10	34	0
BA_39_1	IV	2	asp-1(tm666)	empty_vector	Bt407	1:10	32	0
BA_39_1	IV	3	asp-1(tm666)	empty_vector	Bt407	1:10	39	0
BA_39_1	IV	4	asp-1(tm666)	empty_vector	Bt407	1:10	36	0
BA_43_1	V	1	N2	empty_vector	Bt679	1:50	22	1
BA_43_1	V	2	N2	empty_vector	Bt679	1:50	20	0
BA_43_1	V	3	N2	empty_vector	Bt679	1:50	25	0
BA_43_1	V	4	N2	empty_vector	Bt679	1:50	27	0
BA_43_1	V	1	N2	empty_vector	Bt679	1:25	26	9
BA_43_1	V	2	N2	empty_vector	Bt679	1:25	21	14
BA_43_1	V	3	N2	empty_vector	Bt679	1:25	18	8
BA_43_1	V	4	N2	empty_vector	Bt679	1:25	27	6
BA_43_1	V	1	N2	empty_vector	Bt679	1:10	14	17
BA_43_1	V	2	N2	empty_vector	Bt679	1:10	19	9
BA_43_1	V	3	N2	empty_vector	Bt679	1:10	9	17
BA_43_1	V	4	N2	empty_vector	Bt679	1:10	13	17
BA_43_1	V	1	N2	empty_vector	Bt247	1:50	21	16
BA_43_1	V	2	N2	empty_vector	Bt247	1:50	11	13
BA_43_1	V	3	N2	empty_vector	Bt247	1:50	13	16
BA_43_1	V	4	N2	empty_vector	Bt247	1:50	11	15
BA_43_1	V	1	N2	empty_vector	Bt247	1:25	7	17
BA_43_1	V	2	N2	empty_vector	Bt247	1:25	3	26
BA_43_1	V	3	N2	empty_vector	Bt247	1:25	9	19
BA_43_1	V	4	N2	empty_vector	Bt247	1:10	10	21
BA_43_1	V	1	N2	empty_vector	Bt247	1:10	1	29
BA_43_1	V	2	N2	empty_vector	Bt247	1:10	3	33
BA_43_1	V	3	N2	empty_vector	Bt247	1:10	2	26
BA_43_1	V	4	N2	empty_vector	Bt247	1:10	1	31
BA_43_1	V	1	N2	empty_vector	Bt407	1:10	35	0
BA_43_1	V	2	N2	empty_vector	Bt407	1:10	31	0
BA_43_1	V	3	N2	empty_vector	Bt407	1:10	26	0
BA_43_1	V	4	N2	empty_vector	Bt407	1:10	31	0
BA_43_1	V	1	asp-1(tm666)	empty_vector	Bt679	1:50	26	2
BA_43_1	V	2	asp-1(tm666)	empty_vector	Bt679	1:50	25	4
BA_43_1	V	3	asp-1(tm666)	empty_vector	Bt679	1:50	26	6
BA_43_1	V	4	asp-1(tm666)	empty_vector	Bt679	1:50	26	9
BA_43_1	V	1	asp-1(tm666)	empty_vector	Bt679	1:25	25	7
BA_43_1	V	2	asp-1(tm666)	empty_vector	Bt679	1:25	19	9
BA_43_1	V	3	asp-1(tm666)	empty_vector	Bt679	1:25	28	4
BA_43_1	V	4	asp-1(tm666)	empty_vector	Bt679	1:25	21	8
BA_43_1	V	1	asp-1(tm666)	empty_vector	Bt679	1:10	20	16
BA_43_1	V	2	asp-1(tm666)	empty_vector	Bt679	1:10	25	9
BA_43_1	V	3	asp-1(tm666)	empty_vector	Bt679	1:10	22	19
BA_43_1	V	4	asp-1(tm666)	empty_vector	Bt679	1:10	22	21
BA_43_1	V	1	asp-1(tm666)	empty_vector	Bt247	1:50	20	15
BA_43_1	V	2	asp-1(tm666)	empty_vector	Bt247	1:50	14	17
BA_43_1	V	3	asp-1(tm666)	empty_vector	Bt247	1:50	13	16
BA_43_1	V	4	asp-1(tm666)	empty_vector	Bt247	1:50	12	19
BA_43_1	V	1	asp-1(tm666)	empty_vector	Bt247	1:25	10	22
BA_43_1	V	2	asp-1(tm666)	empty_vector	Bt247	1:25	11	23
BA_43_1	V	3	asp-1(tm666)	empty_vector	Bt247	1:25	17	18
BA_43_1	V	4	asp-1(tm666)	empty_vector	Bt247	1:10	13	19
BA_43_1	V	1	asp-1(tm666)	empty_vector	Bt247	1:10	7	36
BA_43_1	V	2	asp-1(tm666)	empty_vector	Bt247	1:10	7	22
BA_43_1	V	3	asp-1(tm666)	empty_vector	Bt247	1:10	5	29
BA_43_1	V	4	asp-1(tm666)	empty_vector	Bt247	1:10	4	24
BA_43_1	V	1	asp-1(tm666)	empty_vector	Bt407	1:10	29	0
BA_43_1	V	2	asp-1(tm666)	empty_vector	Bt407	1:10	36	0
BA_43_1	V	3	asp-1(tm666)	empty_vector	Bt407	1:10	34	0
BA_43_1	V	4	asp-1(tm666)	empty_vector	Bt407	1:10	31	0
BA_34	I	1	N2	empty_vector	Bt679	1:50	25	0
BA_34	I	2	N2	empty_vector	Bt679	1:50	30	0
BA_34	I	3	N2	empty_vector	Bt679	1:50	27	1
BA_34	I	4	N2	empty_vector	Bt679	1:50	37	0
BA_34	I	1	N2	empty_vector	Bt679	1:25	24	3
BA_34	I	2	N2	empty_vector	Bt679	1:25	30	0
BA_34	I	3	N2	empty_vector	Bt679	1:25	29	0
BA_34	I	4	N2	empty_vector	Bt679	1:25	27	1
BA_34	I	1	N2	empty_vector	Bt679	1:10	12	8
BA_34	I	2	N2	empty_vector	Bt679	1:10	16	6
BA_34	I	3	N2	empty_vector	Bt679	1:10	17	9
BA_34	I	4	N2	empty_vector	Bt679	1:10	12	10
BA_34	I	1	N2	empty_vector	Bt247	1:25	14	6
BA_34	I	2	N2	empty_vector	Bt247	1:25	18	10
BA_34	I	3	N2	empty_vector	Bt247	1:25	11	11
BA_34	I	4	N2	empty_vector	Bt247	1:25	10	16
BA_34	I	1	N2	empty_vector	Bt247	1:10	6	24
BA_34	I	2	N2	empty_vector	Bt247	1:10	6	19
BA_34	I	3	N2	empty_vector	Bt247	1:10	14	21
BA_34	I	4	N2	empty_vector	Bt247	1:10	8	15
BA_34	I	1	N2	empty_vector	Bt247	1:5	9	17
BA_34	I	2	N2	empty_vector	Bt247	1:5	4	11
BA_34	I	3	N2	empty_vector	Bt247	1:5	10	15
BA_34	I	4	N2	empty_vector	Bt247	1:5	14	26
BA_34	I	1	N2	empty_vector	Bt407	1:5	30	0
BA_34	I	2	N2	empty_vector	Bt407	1:5	30	0
BA_34	I	3	N2	empty_vector	Bt407	1:5	27	0
BA_34	I	4	N2	empty_vector	Bt407	1:5	40	0
BA_34	I	1	itr-1(sa73)	empty_vector	Bt679	1:50	26	0
BA_34	I	2	itr-1(sa73)	empty_vector	Bt679	1:50	27	1
BA_34	I	3	itr-1(sa73)	empty_vector	Bt679	1:50	24	1
BA_34	I	4	itr-1(sa73)	empty_vector	Bt679	1:50	28	0
BA_34	I	1	itr-1(sa73)	empty_vector	Bt679	1:25	27	1
BA_34	I	2	itr-1(sa73)	empty_vector	Bt679	1:25	27	1
BA_34	I	3	itr-1(sa73)	empty_vector	Bt679	1:25	24	1
BA_34	I	4	itr-1(sa73)	empty_vector	Bt679	1:25	27	0
BA_34	I	1	itr-1(sa73)	empty_vector	Bt679	1:10	20	4
BA_34	I	2	itr-1(sa73)	empty_vector	Bt679	1:10	21	2
BA_34	I	3	itr-1(sa73)	empty_vector	Bt679	1:10	23	7
BA_34	I	4	itr-1(sa73)	empty_vector	Bt679	1:10	18	4
BA_34	I	1	itr-1(sa73)	empty_vector	Bt247	1:25	0	24
BA_34	I	2	itr-1(sa73)	empty_vector	Bt247	1:25	0	23
BA_34	I	3	itr-1(sa73)	empty_vector	Bt247	1:25	0	28
BA_34	I	4	itr-1(sa73)	empty_vector	Bt247	1:25	1	26
BA_34	I	1	itr-1(sa73)	empty_vector	Bt247	1:10	1	14
BA_34	I	2	itr-1(sa73)	empty_vector	Bt247	1:10	4	27
BA_34	I	3	itr-1(sa73)	empty_vector	Bt247	1:10	1	21
BA_34	I	4	itr-1(sa73)	empty_vector	Bt247	1:10	0	24
BA_34	I	1	itr-1(sa73)	empty_vector	Bt247	1:5	0	19
BA_34	I	2	itr-1(sa73)	empty_vector	Bt247	1:5	3	25
BA_34	I	3	itr-1(sa73)	empty_vector	Bt247	1:5	0	21
BA_34	I	4	itr-1(sa73)	empty_vector	Bt247	1:5	2	28
BA_34	I	1	itr-1(sa73)	empty_vector	Bt407	1:5	29	0
BA_34	I	2	itr-1(sa73)	empty_vector	Bt407	1:5	26	0
BA_34	I	3	itr-1(sa73)	empty_vector	Bt407	1:5	25	0
BA_34	I	4	itr-1(sa73)	empty_vector	Bt407	1:5	28	0
BA_37_1	II	1	N2	elt2_RNAi	Bt247	1:50	23	0
BA_37_1	II	2	N2	elt2_RNAi	Bt247	1:50	28	3
BA_37_1	II	3	N2	elt2_RNAi	Bt247	1:50	29	1
BA_37_1	II	4	N2	elt2_RNAi	Bt247	1:50	32	1
BA_37_1	II	1	N2	elt2_RNAi	Bt247	1:25	34	0
BA_37_1	II	2	N2	elt2_RNAi	Bt247	1:25	23	0
BA_37_1	II	3	N2	elt2_RNAi	Bt247	1:25	19	4
BA_37_1	II	4	N2	elt2_RNAi	Bt247	1:25	13	1
BA_37_1	II	1	N2	elt2_RNAi	Bt247	1:10	25	4
BA_37_1	II	2	N2	elt2_RNAi	Bt247	1:10	21	4
BA_37_1	II	3	N2	elt2_RNAi	Bt247	1:10	14	5
BA_37_1	II	4	N2	elt2_RNAi	Bt247	1:10	15	5
BA_37_1	II	1	N2	elt2_RNAi	Bt407	1:10	32	0
BA_37_1	II	2	N2	elt2_RNAi	Bt407	1:10	28	0
BA_37_1	II	3	N2	elt2_RNAi	Bt407	1:10	29	0
BA_37_1	II	4	N2	elt2_RNAi	Bt407	1:10	30	0
BA_37_1	II	1	N2	empty_vector	Bt247	1:50	31	4
BA_37_1	II	2	N2	empty_vector	Bt247	1:50	25	5
BA_37_1	II	3	N2	empty_vector	Bt247	1:50	31	7
BA_37_1	II	4	N2	empty_vector	Bt247	1:50	31	8
BA_37_1	II	1	N2	empty_vector	Bt247	1:25	21	14
BA_37_1	II	2	N2	empty_vector	Bt247	1:25	28	8
BA_37_1	II	3	N2	empty_vector	Bt247	1:25	27	6
BA_37_1	II	4	N2	empty_vector	Bt247	1:25	17	15
BA_37_1	II	1	N2	empty_vector	Bt247	1:10	13	8
BA_37_1	II	2	N2	empty_vector	Bt247	1:10	14	14
BA_37_1	II	3	N2	empty_vector	Bt247	1:10	8	15
BA_37_1	II	4	N2	empty_vector	Bt247	1:10	13	12
BA_37_1	II	1	N2	empty_vector	Bt407	1:10	33	0
BA_37_1	II	2	N2	empty_vector	Bt407	1:10	30	0
BA_37_1	II	3	N2	empty_vector	Bt407	1:10	33	0
BA_37_1	II	4	N2	empty_vector	Bt407	1:10	29	0
BA_37_1	II	1	itr-1(sa73)	elt2_RNAi	Bt247	1:50	18	9
BA_37_1	II	2	itr-1(sa73)	elt2_RNAi	Bt247	1:50	18	6
BA_37_1	II	3	itr-1(sa73)	elt2_RNAi	Bt247	1:50	18	8
BA_37_1	II	4	itr-1(sa73)	elt2_RNAi	Bt247	1:50	16	6
BA_37_1	II	1	itr-1(sa73)	elt2_RNAi	Bt247	1:25	12	15
BA_37_1	II	2	itr-1(sa73)	elt2_RNAi	Bt247	1:25	14	12
BA_37_1	II	3	itr-1(sa73)	elt2_RNAi	Bt247	1:25	12	16
BA_37_1	II	4	itr-1(sa73)	elt2_RNAi	Bt247	1:25	11	16
BA_37_1	II	1	itr-1(sa73)	elt2_RNAi	Bt247	1:10	10	14
BA_37_1	II	2	itr-1(sa73)	elt2_RNAi	Bt247	1:10	4	17
BA_37_1	II	3	itr-1(sa73)	elt2_RNAi	Bt247	1:10	6	21
BA_37_1	II	4	itr-1(sa73)	elt2_RNAi	Bt247	1:10	5	22
BA_37_1	II	1	itr-1(sa73)	elt2_RNAi	Bt407	1:10	31	0
BA_37_1	II	2	itr-1(sa73)	elt2_RNAi	Bt407	1:10	26	0
BA_37_1	II	3	itr-1(sa73)	elt2_RNAi	Bt407	1:10	29	0
BA_37_1	II	4	itr-1(sa73)	elt2_RNAi	Bt407	1:10	31	1
BA_37_1	II	1	itr-1(sa73)	empty_vector	Bt247	1:50	16	14
BA_37_1	II	2	itr-1(sa73)	empty_vector	Bt247	1:50	16	11
BA_37_1	II	3	itr-1(sa73)	empty_vector	Bt247	1:50	15	17
BA_37_1	II	4	itr-1(sa73)	empty_vector	Bt247	1:50	16	16
BA_37_1	II	1	itr-1(sa73)	empty_vector	Bt247	1:25	4	25
BA_37_1	II	2	itr-1(sa73)	empty_vector	Bt247	1:25	4	24
BA_37_1	II	3	itr-1(sa73)	empty_vector	Bt247	1:25	11	22
BA_37_1	II	4	itr-1(sa73)	empty_vector	Bt247	1:25	8	20
BA_37_1	II	1	itr-1(sa73)	empty_vector	Bt247	1:10	3	28
BA_37_1	II	2	itr-1(sa73)	empty_vector	Bt247	1:10	5	37
BA_37_1	II	3	itr-1(sa73)	empty_vector	Bt247	1:10	3	32
BA_37_1	II	4	itr-1(sa73)	empty_vector	Bt247	1:10	5	27
BA_37_1	II	1	itr-1(sa73)	empty_vector	Bt407	1:10	39	0
BA_37_1	II	2	itr-1(sa73)	empty_vector	Bt407	1:10	33	0
BA_37_1	II	3	itr-1(sa73)	empty_vector	Bt407	1:10	38	0
BA_37_1	II	4	itr-1(sa73)	empty_vector	Bt407	1:10	34	0
BA_37_2	II	1	N2	elt2_RNAi	Bt679	1:50	25	3
BA_37_2	II	2	N2	elt2_RNAi	Bt679	1:50	24	6
BA_37_2	II	3	N2	elt2_RNAi	Bt679	1:50	24	1
BA_37_2	II	4	N2	elt2_RNAi	Bt679	1:50	23	5
BA_37_2	II	1	N2	elt2_RNAi	Bt679	1:25	16	13
BA_37_2	II	2	N2	elt2_RNAi	Bt679	1:25	17	11
BA_37_2	II	3	N2	elt2_RNAi	Bt679	1:25	14	15
BA_37_2	II	4	N2	elt2_RNAi	Bt679	1:25	15	8
BA_37_2	II	1	N2	elt2_RNAi	Bt679	1:10	6	21
BA_37_2	II	2	N2	elt2_RNAi	Bt679	1:10	5	28
BA_37_2	II	3	N2	elt2_RNAi	Bt679	1:10	8	19
BA_37_2	II	4	N2	elt2_RNAi	Bt679	1:10	13	21
BA_37_2	II	1	N2	elt2_RNAi	Bt407	1:10	32	0
BA_37_2	II	2	N2	elt2_RNAi	Bt407	1:10	28	0
BA_37_2	II	3	N2	elt2_RNAi	Bt407	1:10	29	0
BA_37_2	II	4	N2	elt2_RNAi	Bt407	1:10	30	0
BA_37_2	II	1	N2	empty_vector	Bt679	1:50	39	0
BA_37_2	II	2	N2	empty_vector	Bt679	1:50	36	0
BA_37_2	II	3	N2	empty_vector	Bt679	1:50	40	1
BA_37_2	II	4	N2	empty_vector	Bt679	1:50	33	1
BA_37_2	II	1	N2	empty_vector	Bt679	1:25	24	5
BA_37_2	II	2	N2	empty_vector	Bt679	1:25	28	2
BA_37_2	II	3	N2	empty_vector	Bt679	1:25	22	3
BA_37_2	II	4	N2	empty_vector	Bt679	1:25	26	2
BA_37_2	II	1	N2	empty_vector	Bt679	1:10	16	13
BA_37_2	II	2	N2	empty_vector	Bt679	1:10	23	14
BA_37_2	II	3	N2	empty_vector	Bt679	1:10	19	13
BA_37_2	II	4	N2	empty_vector	Bt679	1:10	26	15
BA_37_2	II	1	N2	empty_vector	Bt407	1:10	33	0
BA_37_2	II	2	N2	empty_vector	Bt407	1:10	30	0
BA_37_2	II	3	N2	empty_vector	Bt407	1:10	33	0
BA_37_2	II	4	N2	empty_vector	Bt407	1:10	29	0
BA_37_2	II	1	itr-1(sa73)	elt2_RNAi	Bt679	1:50	20	6
BA_37_2	II	2	itr-1(sa73)	elt2_RNAi	Bt679	1:50	21	6
BA_37_2	II	3	itr-1(sa73)	elt2_RNAi	Bt679	1:50	21	8
BA_37_2	II	4	itr-1(sa73)	elt2_RNAi	Bt679	1:50	24	3
BA_37_2	II	1	itr-1(sa73)	elt2_RNAi	Bt679	1:25	12	11
BA_37_2	II	2	itr-1(sa73)	elt2_RNAi	Bt679	1:25	16	19
BA_37_2	II	3	itr-1(sa73)	elt2_RNAi	Bt679	1:25	19	10
BA_37_2	II	4	itr-1(sa73)	elt2_RNAi	Bt679	1:25	13	15
BA_37_2	II	1	itr-1(sa73)	elt2_RNAi	Bt679	1:10	8	23
BA_37_2	II	2	itr-1(sa73)	elt2_RNAi	Bt679	1:10	5	11
BA_37_2	II	3	itr-1(sa73)	elt2_RNAi	Bt679	1:10	5	13
BA_37_2	II	4	itr-1(sa73)	elt2_RNAi	Bt679	1:10	8	25
BA_37_2	II	1	itr-1(sa73)	elt2_RNAi	Bt407	1:10	31	0
BA_37_2	II	2	itr-1(sa73)	elt2_RNAi	Bt407	1:10	26	0
BA_37_2	II	3	itr-1(sa73)	elt2_RNAi	Bt407	1:10	29	0
BA_37_2	II	4	itr-1(sa73)	elt2_RNAi	Bt407	1:10	31	1
BA_37_2	II	1	itr-1(sa73)	empty_vector	Bt679	1:50	30	0
BA_37_2	II	2	itr-1(sa73)	empty_vector	Bt679	1:50	30	0
BA_37_2	II	3	itr-1(sa73)	empty_vector	Bt679	1:50	37	0
BA_37_2	II	4	itr-1(sa73)	empty_vector	Bt679	1:50	32	1
BA_37_2	II	1	itr-1(sa73)	empty_vector	Bt679	1:25	28	1
BA_37_2	II	2	itr-1(sa73)	empty_vector	Bt679	1:25	29	0
BA_37_2	II	3	itr-1(sa73)	empty_vector	Bt679	1:25	35	2
BA_37_2	II	4	itr-1(sa73)	empty_vector	Bt679	1:25	33	0
BA_37_2	II	1	itr-1(sa73)	empty_vector	Bt679	1:10	21	4
BA_37_2	II	2	itr-1(sa73)	empty_vector	Bt679	1:10	17	12
BA_37_2	II	3	itr-1(sa73)	empty_vector	Bt679	1:10	23	6
BA_37_2	II	4	itr-1(sa73)	empty_vector	Bt679	1:10	21	11
BA_37_2	II	1	itr-1(sa73)	empty_vector	Bt407	1:10	39	0
BA_37_2	II	2	itr-1(sa73)	empty_vector	Bt407	1:10	33	0
BA_37_2	II	3	itr-1(sa73)	empty_vector	Bt407	1:10	38	0
BA_37_2	II	4	itr-1(sa73)	empty_vector	Bt407	1:10	34	0
BA_38	III	1	N2	elt2_RNAi	Bt679	1:50	15	3
BA_38	III	2	N2	elt2_RNAi	Bt679	1:50	22	4
BA_38	III	3	N2	elt2_RNAi	Bt679	1:50	15	5
BA_38	III	4	N2	elt2_RNAi	Bt679	1:50	16	2
BA_38	III	1	N2	elt2_RNAi	Bt679	1:25	11	10
BA_38	III	2	N2	elt2_RNAi	Bt679	1:25	14	7
BA_38	III	3	N2	elt2_RNAi	Bt679	1:25	16	1
BA_38	III	4	N2	elt2_RNAi	Bt679	1:25	14	7
BA_38	III	1	N2	elt2_RNAi	Bt679	1:10	7	17
BA_38	III	2	N2	elt2_RNAi	Bt679	1:10	14	20
BA_38	III	3	N2	elt2_RNAi	Bt679	1:10	13	12
BA_38	III	4	N2	elt2_RNAi	Bt679	1:10	15	9
BA_38	III	1	N2	elt2_RNAi	Bt247	1:50	29	0
BA_38	III	2	N2	elt2_RNAi	Bt247	1:50	19	0
BA_38	III	3	N2	elt2_RNAi	Bt247	1:50	22	0
BA_38	III	4	N2	elt2_RNAi	Bt247	1:50	24	0
BA_38	III	1	N2	elt2_RNAi	Bt247	1:25	24	1
BA_38	III	2	N2	elt2_RNAi	Bt247	1:25	18	2
BA_38	III	3	N2	elt2_RNAi	Bt247	1:25	21	0
BA_38	III	4	N2	elt2_RNAi	Bt247	1:25	21	0
BA_38	III	1	N2	elt2_RNAi	Bt247	1:10	27	2
BA_38	III	2	N2	elt2_RNAi	Bt247	1:10	23	2
BA_38	III	3	N2	elt2_RNAi	Bt247	1:10	14	1
BA_38	III	4	N2	elt2_RNAi	Bt247	1:10	11	3
BA_38	III	1	N2	elt2_RNAi	Bt407	1:10	29	0
BA_38	III	2	N2	elt2_RNAi	Bt407	1:10	28	0
BA_38	III	3	N2	elt2_RNAi	Bt407	1:10	31	0
BA_38	III	4	N2	elt2_RNAi	Bt407	1:10	26	4
BA_38	III	1	N2	empty_vector	Bt679	1:50	32	0
BA_38	III	2	N2	empty_vector	Bt679	1:50	32	1
BA_38	III	3	N2	empty_vector	Bt679	1:50	28	0
BA_38	III	4	N2	empty_vector	Bt679	1:50	30	1
BA_38	III	1	N2	empty_vector	Bt679	1:25	27	0
BA_38	III	2	N2	empty_vector	Bt679	1:25	27	1
BA_38	III	3	N2	empty_vector	Bt679	1:25	32	0
BA_38	III	4	N2	empty_vector	Bt679	1:25	30	1
BA_38	III	1	N2	empty_vector	Bt679	1:10	25	4
BA_38	III	2	N2	empty_vector	Bt679	1:10	27	17
BA_38	III	3	N2	empty_vector	Bt679	1:10	25	11
BA_38	III	4	N2	empty_vector	Bt679	1:10	29	9
BA_38	III	1	N2	empty_vector	Bt247	1:50	24	3
BA_38	III	2	N2	empty_vector	Bt247	1:50	30	1
BA_38	III	3	N2	empty_vector	Bt247	1:50	19	4
BA_38	III	4	N2	empty_vector	Bt247	1:50	24	3
BA_38	III	1	N2	empty_vector	Bt247	1:25	19	3
BA_38	III	2	N2	empty_vector	Bt247	1:25	20	8
BA_38	III	3	N2	empty_vector	Bt247	1:25	17	3
BA_38	III	4	N2	empty_vector	Bt247	1:25	29	4
BA_38	III	1	N2	empty_vector	Bt247	1:10	7	7
BA_38	III	2	N2	empty_vector	Bt247	1:10	14	8
BA_38	III	3	N2	empty_vector	Bt247	1:10	14	9
BA_38	III	4	N2	empty_vector	Bt247	1:10	16	9
BA_38	III	1	N2	empty_vector	Bt407	1:10	29	0
BA_38	III	2	N2	empty_vector	Bt407	1:10	27	0
BA_38	III	3	N2	empty_vector	Bt407	1:10	33	0
BA_38	III	4	N2	empty_vector	Bt407	1:10	27	0
BA_38	III	1	itr-1(sa73)	elt2_RNAi	Bt679	1:50	19	3
BA_38	III	2	itr-1(sa73)	elt2_RNAi	Bt679	1:50	17	4
BA_38	III	3	itr-1(sa73)	elt2_RNAi	Bt679	1:50	13	4
BA_38	III	4	itr-1(sa73)	elt2_RNAi	Bt679	1:50	29	2
BA_38	III	1	itr-1(sa73)	elt2_RNAi	Bt679	1:25	21	6
BA_38	III	2	itr-1(sa73)	elt2_RNAi	Bt679	1:25	12	16
BA_38	III	3	itr-1(sa73)	elt2_RNAi	Bt679	1:25	17	10
BA_38	III	4	itr-1(sa73)	elt2_RNAi	Bt679	1:25	18	13
BA_38	III	1	itr-1(sa73)	elt2_RNAi	Bt679	1:10	4	15
BA_38	III	2	itr-1(sa73)	elt2_RNAi	Bt679	1:10	9	17
BA_38	III	3	itr-1(sa73)	elt2_RNAi	Bt679	1:10	3	12
BA_38	III	4	itr-1(sa73)	elt2_RNAi	Bt679	1:10	5	14
BA_38	III	1	itr-1(sa73)	elt2_RNAi	Bt247	1:50	11	16
BA_38	III	2	itr-1(sa73)	elt2_RNAi	Bt247	1:50	7	8
BA_38	III	3	itr-1(sa73)	elt2_RNAi	Bt247	1:50	11	5
BA_38	III	4	itr-1(sa73)	elt2_RNAi	Bt247	1:50	10	12
BA_38	III	1	itr-1(sa73)	elt2_RNAi	Bt247	1:25	6	27
BA_38	III	2	itr-1(sa73)	elt2_RNAi	Bt247	1:25	6	20
BA_38	III	3	itr-1(sa73)	elt2_RNAi	Bt247	1:25	5	14
BA_38	III	4	itr-1(sa73)	elt2_RNAi	Bt247	1:25	5	16
BA_38	III	1	itr-1(sa73)	elt2_RNAi	Bt247	1:10	3	13
BA_38	III	2	itr-1(sa73)	elt2_RNAi	Bt247	1:10	6	14
BA_38	III	3	itr-1(sa73)	elt2_RNAi	Bt247	1:10	6	13
BA_38	III	4	itr-1(sa73)	elt2_RNAi	Bt247	1:10	6	8
BA_38	III	1	itr-1(sa73)	elt2_RNAi	Bt407	1:10	19	0
BA_38	III	2	itr-1(sa73)	elt2_RNAi	Bt407	1:10	22	0
BA_38	III	3	itr-1(sa73)	elt2_RNAi	Bt407	1:10	25	0
BA_38	III	4	itr-1(sa73)	elt2_RNAi	Bt407	1:10	21	0
BA_38	III	1	itr-1(sa73)	empty_vector	Bt679	1:50	27	0
BA_38	III	2	itr-1(sa73)	empty_vector	Bt679	1:50	27	1
BA_38	III	3	itr-1(sa73)	empty_vector	Bt679	1:50	32	1
BA_38	III	4	itr-1(sa73)	empty_vector	Bt679	1:50	35	0
BA_38	III	1	itr-1(sa73)	empty_vector	Bt679	1:25	32	2
BA_38	III	2	itr-1(sa73)	empty_vector	Bt679	1:25	28	2
BA_38	III	3	itr-1(sa73)	empty_vector	Bt679	1:25	29	0
BA_38	III	4	itr-1(sa73)	empty_vector	Bt679	1:25	27	0
BA_38	III	1	itr-1(sa73)	empty_vector	Bt679	1:10	29	4
BA_38	III	2	itr-1(sa73)	empty_vector	Bt679	1:10	25	6
BA_38	III	3	itr-1(sa73)	empty_vector	Bt679	1:10	21	10
BA_38	III	4	itr-1(sa73)	empty_vector	Bt679	1:10	22	9
BA_38	III	1	itr-1(sa73)	empty_vector	Bt247	1:50	16	15
BA_38	III	2	itr-1(sa73)	empty_vector	Bt247	1:50	17	9
BA_38	III	3	itr-1(sa73)	empty_vector	Bt247	1:50	13	22
BA_38	III	4	itr-1(sa73)	empty_vector	Bt247	1:50	15	15
BA_38	III	1	itr-1(sa73)	empty_vector	Bt247	1:25	5	24
BA_38	III	2	itr-1(sa73)	empty_vector	Bt247	1:25	4	18
BA_38	III	3	itr-1(sa73)	empty_vector	Bt247	1:25	3	25
BA_38	III	4	itr-1(sa73)	empty_vector	Bt247	1:25	6	26
BA_38	III	1	itr-1(sa73)	empty_vector	Bt247	1:10	0	27
BA_38	III	2	itr-1(sa73)	empty_vector	Bt247	1:10	2	33
BA_38	III	3	itr-1(sa73)	empty_vector	Bt247	1:10	1	28
BA_38	III	4	itr-1(sa73)	empty_vector	Bt247	1:10	0	31
BA_38	III	1	itr-1(sa73)	empty_vector	Bt407	1:10	35	0
BA_38	III	2	itr-1(sa73)	empty_vector	Bt407	1:10	37	0
BA_38	III	3	itr-1(sa73)	empty_vector	Bt407	1:10	32	0
BA_38	III	4	itr-1(sa73)	empty_vector	Bt407	1:10	32	0
BA_40	IV	1	N2	empty_vector	Bt679	1:50	35	0
BA_40	IV	2	N2	empty_vector	Bt679	1:50	28	0
BA_40	IV	3	N2	empty_vector	Bt679	1:50	29	0
BA_40	IV	4	N2	empty_vector	Bt679	1:50	31	0
BA_40	IV	1	N2	empty_vector	Bt679	1:25	24	0
BA_40	IV	2	N2	empty_vector	Bt679	1:25	25	0
BA_40	IV	3	N2	empty_vector	Bt679	1:25	34	2
BA_40	IV	4	N2	empty_vector	Bt679	1:25	25	0
BA_40	IV	1	N2	empty_vector	Bt679	1:10	25	1
BA_40	IV	2	N2	empty_vector	Bt679	1:10	25	0
BA_40	IV	3	N2	empty_vector	Bt679	1:10	21	2
BA_40	IV	4	N2	empty_vector	Bt679	1:10	22	0
BA_40	IV	1	N2	empty_vector	Bt247	1:50	14	16
BA_40	IV	2	N2	empty_vector	Bt247	1:50	9	21
BA_40	IV	3	N2	empty_vector	Bt247	1:50	15	16
BA_40	IV	4	N2	empty_vector	Bt247	1:50	14	21
BA_40	IV	1	N2	empty_vector	Bt247	1:25	3	31
BA_40	IV	2	N2	empty_vector	Bt247	1:25	3	22
BA_40	IV	3	N2	empty_vector	Bt247	1:25	8	22
BA_40	IV	4	N2	empty_vector	Bt247	1:25	7	28
BA_40	IV	1	N2	empty_vector	Bt247	1:10	4	23
BA_40	IV	2	N2	empty_vector	Bt247	1:10	2	26
BA_40	IV	3	N2	empty_vector	Bt247	1:10	4	22
BA_40	IV	4	N2	empty_vector	Bt247	1:10	1	33
BA_40	IV	1	N2	empty_vector	Bt407	1:10	27	0
BA_40	IV	2	N2	empty_vector	Bt407	1:10	34	0
BA_40	IV	3	N2	empty_vector	Bt407	1:10	35	0
BA_40	IV	4	N2	empty_vector	Bt407	1:10	28	0
BA_40	IV	1	itr-1(sa73)	empty_vector	Bt679	1:50	31	1
BA_40	IV	2	itr-1(sa73)	empty_vector	Bt679	1:50	38	0
BA_40	IV	3	itr-1(sa73)	empty_vector	Bt679	1:50	27	0
BA_40	IV	4	itr-1(sa73)	empty_vector	Bt679	1:50	25	0
BA_40	IV	1	itr-1(sa73)	empty_vector	Bt679	1:25	29	1
BA_40	IV	2	itr-1(sa73)	empty_vector	Bt679	1:25	31	1
BA_40	IV	3	itr-1(sa73)	empty_vector	Bt679	1:25	27	0
BA_40	IV	4	itr-1(sa73)	empty_vector	Bt679	1:25	31	2
BA_40	IV	1	itr-1(sa73)	empty_vector	Bt679	1:10	28	6
BA_40	IV	2	itr-1(sa73)	empty_vector	Bt679	1:10	29	0
BA_40	IV	3	itr-1(sa73)	empty_vector	Bt679	1:10	24	9
BA_40	IV	4	itr-1(sa73)	empty_vector	Bt679	1:10	16	10
BA_40	IV	1	itr-1(sa73)	empty_vector	Bt247	1:50	16	10
BA_40	IV	2	itr-1(sa73)	empty_vector	Bt247	1:50	14	16
BA_40	IV	3	itr-1(sa73)	empty_vector	Bt247	1:50	22	10
BA_40	IV	4	itr-1(sa73)	empty_vector	Bt247	1:50	11	10
BA_40	IV	1	itr-1(sa73)	empty_vector	Bt247	1:25	10	15
BA_40	IV	2	itr-1(sa73)	empty_vector	Bt247	1:25	16	18
BA_40	IV	3	itr-1(sa73)	empty_vector	Bt247	1:25	6	19
BA_40	IV	4	itr-1(sa73)	empty_vector	Bt247	1:25	7	22
BA_40	IV	1	itr-1(sa73)	empty_vector	Bt247	1:10	3	25
BA_40	IV	2	itr-1(sa73)	empty_vector	Bt247	1:10	0	32
BA_40	IV	3	itr-1(sa73)	empty_vector	Bt247	1:10	2	34
BA_40	IV	4	itr-1(sa73)	empty_vector	Bt247	1:10	7	26
BA_40	IV	1	itr-1(sa73)	empty_vector	Bt407	1:10	29	0
BA_40	IV	2	itr-1(sa73)	empty_vector	Bt407	1:10	26	0
BA_40	IV	3	itr-1(sa73)	empty_vector	Bt407	1:10	39	0
BA_40	IV	4	itr-1(sa73)	empty_vector	Bt407	1:10	32	0
BA_31	I	1	N2	empty_vector	Bt679	1:10	24	6
BA_31	I	2	N2	empty_vector	Bt679	1:10	22	6
BA_31	I	3	N2	empty_vector	Bt679	1:10	23	6
BA_31	I	4	N2	empty_vector	Bt679	1:10	20	6
BA_31	I	1	N2	empty_vector	Bt679	1:25	23	3
BA_31	I	2	N2	empty_vector	Bt679	1:25	24	4
BA_31	I	3	N2	empty_vector	Bt679	1:25	28	4
BA_31	I	4	N2	empty_vector	Bt679	1:25	26	0
BA_31	I	1	N2	empty_vector	Bt679	1:50	27	0
BA_31	I	2	N2	empty_vector	Bt679	1:50	28	0
BA_31	I	3	N2	empty_vector	Bt679	1:50	24	0
BA_31	I	4	N2	empty_vector	Bt679	1:50	24	3
BA_31	I	1	N2	empty_vector	Bt247	1:5	0	31
BA_31	I	2	N2	empty_vector	Bt247	1:5	1	28
BA_31	I	3	N2	empty_vector	Bt247	1:5	0	34
BA_31	I	4	N2	empty_vector	Bt247	1:5	2	26
BA_31	I	1	N2	empty_vector	Bt247	1:10	4	24
BA_31	I	2	N2	empty_vector	Bt247	1:10	6	24
BA_31	I	3	N2	empty_vector	Bt247	1:10	4	22
BA_31	I	4	N2	empty_vector	Bt247	1:10	1	22
BA_31	I	1	N2	empty_vector	Bt247	1:25	6	24
BA_31	I	2	N2	empty_vector	Bt247	1:25	8	21
BA_31	I	3	N2	empty_vector	Bt247	1:25	9	18
BA_31	I	4	N2	empty_vector	Bt247	1:25	6	18
BA_31	I	1	N2	empty_vector	Bt407	1:5	26	0
BA_31	I	2	N2	empty_vector	Bt407	1:5	28	0
BA_31	I	3	N2	empty_vector	Bt407	1:5	28	0
BA_31	I	4	N2	empty_vector	Bt407	1:5	27	0
BA_31	I	1	vha-12(ok821)	empty_vector	Bt679	1:10	14	11
BA_31	I	2	vha-12(ok821)	empty_vector	Bt679	1:10	14	13
BA_31	I	3	vha-12(ok821)	empty_vector	Bt679	1:10	15	9
BA_31	I	4	vha-12(ok821)	empty_vector	Bt679	1:10	12	11
BA_31	I	1	vha-12(ok821)	empty_vector	Bt679	1:25	26	4
BA_31	I	2	vha-12(ok821)	empty_vector	Bt679	1:25	25	4
BA_31	I	3	vha-12(ok821)	empty_vector	Bt679	1:25	26	2
BA_31	I	4	vha-12(ok821)	empty_vector	Bt679	1:25	21	4
BA_31	I	1	vha-12(ok821)	empty_vector	Bt679	1:50	30	4
BA_31	I	2	vha-12(ok821)	empty_vector	Bt679	1:50	27	0
BA_31	I	3	vha-12(ok821)	empty_vector	Bt679	1:50	31	0
BA_31	I	4	vha-12(ok821)	empty_vector	Bt679	1:50	28	1
BA_31	I	1	vha-12(ok821)	empty_vector	Bt247	1:5	0	32
BA_31	I	2	vha-12(ok821)	empty_vector	Bt247	1:5	0	26
BA_31	I	3	vha-12(ok821)	empty_vector	Bt247	1:5	0	36
BA_31	I	4	vha-12(ok821)	empty_vector	Bt247	1:5	0	32
BA_31	I	1	vha-12(ok821)	empty_vector	Bt247	1:10	0	35
BA_31	I	2	vha-12(ok821)	empty_vector	Bt247	1:10	1	31
BA_31	I	3	vha-12(ok821)	empty_vector	Bt247	1:10	0	27
BA_31	I	4	vha-12(ok821)	empty_vector	Bt247	1:10	1	29
BA_31	I	1	vha-12(ok821)	empty_vector	Bt247	1:25	0	28
BA_31	I	2	vha-12(ok821)	empty_vector	Bt247	1:25	1	23
BA_31	I	3	vha-12(ok821)	empty_vector	Bt247	1:25	2	24
BA_31	I	4	vha-12(ok821)	empty_vector	Bt247	1:25	1	24
BA_31	I	1	vha-12(ok821)	empty_vector	Bt407	1:5	32	0
BA_31	I	2	vha-12(ok821)	empty_vector	Bt407	1:5	34	0
BA_31	I	3	vha-12(ok821)	empty_vector	Bt407	1:5	29	0
BA_31	I	4	vha-12(ok821)	empty_vector	Bt407	1:5	28	0
BA_39_1	II	1	N2	elt2_RNAi	Bt247	1:50	27	0
BA_39_1	II	2	N2	elt2_RNAi	Bt247	1:50	27	0
BA_39_1	II	3	N2	elt2_RNAi	Bt247	1:50	24	1
BA_39_1	II	4	N2	elt2_RNAi	Bt247	1:50	22	1
BA_39_1	II	1	N2	elt2_RNAi	Bt247	1:25	33	0
BA_39_1	II	2	N2	elt2_RNAi	Bt247	1:25	22	0
BA_39_1	II	3	N2	elt2_RNAi	Bt247	1:25	28	1
BA_39_1	II	4	N2	elt2_RNAi	Bt247	1:25	27	1
BA_39_1	II	1	N2	elt2_RNAi	Bt247	1:10	25	0
BA_39_1	II	2	N2	elt2_RNAi	Bt247	1:10	29	0
BA_39_1	II	3	N2	elt2_RNAi	Bt247	1:10	34	2
BA_39_1	II	4	N2	elt2_RNAi	Bt247	1:10	28	1
BA_39_1	II	1	N2	elt2_RNAi	Bt407	1:10	36	0
BA_39_1	II	2	N2	elt2_RNAi	Bt407	1:10	31	0
BA_39_1	II	3	N2	elt2_RNAi	Bt407	1:10	28	0
BA_39_1	II	4	N2	elt2_RNAi	Bt407	1:10	33	0
BA_39_1	II	1	N2	empty_vector	Bt247	1:50	18	9
BA_39_1	II	2	N2	empty_vector	Bt247	1:50	30	0
BA_39_1	II	3	N2	empty_vector	Bt247	1:50	28	3
BA_39_1	II	4	N2	empty_vector	Bt247	1:50	30	2
BA_39_1	II	1	N2	empty_vector	Bt247	1:25	20	6
BA_39_1	II	2	N2	empty_vector	Bt247	1:25	10	17
BA_39_1	II	3	N2	empty_vector	Bt247	1:25	21	14
BA_39_1	II	4	N2	empty_vector	Bt247	1:25	17	13
BA_39_1	II	1	N2	empty_vector	Bt247	1:10	24	5
BA_39_1	II	2	N2	empty_vector	Bt247	1:10	18	14
BA_39_1	II	3	N2	empty_vector	Bt247	1:10	7	26
BA_39_1	II	4	N2	empty_vector	Bt247	1:10	12	26
BA_39_1	II	1	N2	empty_vector	Bt407	1:10	33	0
BA_39_1	II	2	N2	empty_vector	Bt407	1:10	31	0
BA_39_1	II	3	N2	empty_vector	Bt407	1:10	30	1
BA_39_1	II	4	N2	empty_vector	Bt407	1:10	33	0
BA_39_1	II	1	vha-12(ok821)	elt2_RNAi	Bt247	1:50	28	0
BA_39_1	II	2	vha-12(ok821)	elt2_RNAi	Bt247	1:50	27	2
BA_39_1	II	3	vha-12(ok821)	elt2_RNAi	Bt247	1:50	36	1
BA_39_1	II	4	vha-12(ok821)	elt2_RNAi	Bt247	1:50	25	1
BA_39_1	II	1	vha-12(ok821)	elt2_RNAi	Bt247	1:25	19	3
BA_39_1	II	2	vha-12(ok821)	elt2_RNAi	Bt247	1:25	27	1
BA_39_1	II	3	vha-12(ok821)	elt2_RNAi	Bt247	1:25	29	1
BA_39_1	II	4	vha-12(ok821)	elt2_RNAi	Bt247	1:25	15	3
BA_39_1	II	1	vha-12(ok821)	elt2_RNAi	Bt247	1:10	21	4
BA_39_1	II	2	vha-12(ok821)	elt2_RNAi	Bt247	1:10	24	2
BA_39_1	II	3	vha-12(ok821)	elt2_RNAi	Bt247	1:10	18	1
BA_39_1	II	4	vha-12(ok821)	elt2_RNAi	Bt247	1:10	20	8
BA_39_1	II	1	vha-12(ok821)	elt2_RNAi	Bt407	1:10	30	0
BA_39_1	II	2	vha-12(ok821)	elt2_RNAi	Bt407	1:10	30	0
BA_39_1	II	3	vha-12(ok821)	elt2_RNAi	Bt407	1:10	29	0
BA_39_1	II	4	vha-12(ok821)	elt2_RNAi	Bt407	1:10	24	1
BA_39_1	II	1	vha-12(ok821)	empty_vector	Bt247	1:50	27	2
BA_39_1	II	2	vha-12(ok821)	empty_vector	Bt247	1:50	32	1
BA_39_1	II	3	vha-12(ok821)	empty_vector	Bt247	1:50	24	3
BA_39_1	II	4	vha-12(ok821)	empty_vector	Bt247	1:50	30	1
BA_39_1	II	1	vha-12(ok821)	empty_vector	Bt247	1:25	16	5
BA_39_1	II	2	vha-12(ok821)	empty_vector	Bt247	1:25	22	2
BA_39_1	II	3	vha-12(ok821)	empty_vector	Bt247	1:25	28	5
BA_39_1	II	4	vha-12(ok821)	empty_vector	Bt247	1:25	20	8
BA_39_1	II	1	vha-12(ok821)	empty_vector	Bt247	1:10	18	13
BA_39_1	II	2	vha-12(ok821)	empty_vector	Bt247	1:10	15	9
BA_39_1	II	3	vha-12(ok821)	empty_vector	Bt247	1:10	18	11
BA_39_1	II	4	vha-12(ok821)	empty_vector	Bt247	1:10	15	7
BA_39_1	II	1	vha-12(ok821)	empty_vector	Bt407	1:10	35	0
BA_39_1	II	2	vha-12(ok821)	empty_vector	Bt407	1:10	26	0
BA_39_1	II	3	vha-12(ok821)	empty_vector	Bt407	1:10	27	0
BA_39_1	II	4	vha-12(ok821)	empty_vector	Bt407	1:10	28	1
BA_39_2	II	1	N2	elt2_RNAi	Bt679	1:50	22	8
BA_39_2	II	2	N2	elt2_RNAi	Bt679	1:50	20	5
BA_39_2	II	3	N2	elt2_RNAi	Bt679	1:50	21	7
BA_39_2	II	4	N2	elt2_RNAi	Bt679	1:50	29	4
BA_39_2	II	1	N2	elt2_RNAi	Bt679	1:25	15	13
BA_39_2	II	2	N2	elt2_RNAi	Bt679	1:25	11	11
BA_39_2	II	3	N2	elt2_RNAi	Bt679	1:25	21	11
BA_39_2	II	4	N2	elt2_RNAi	Bt679	1:25	14	11
BA_39_2	II	1	N2	elt2_RNAi	Bt679	1:10	9	7
BA_39_2	II	2	N2	elt2_RNAi	Bt679	1:10	8	12
BA_39_2	II	3	N2	elt2_RNAi	Bt679	1:10	4	26
BA_39_2	II	4	N2	elt2_RNAi	Bt679	1:10	7	24
BA_39_2	II	1	N2	elt2_RNAi	Bt407	1:10	36	0
BA_39_2	II	2	N2	elt2_RNAi	Bt407	1:10	31	0
BA_39_2	II	3	N2	elt2_RNAi	Bt407	1:10	28	0
BA_39_2	II	4	N2	elt2_RNAi	Bt407	1:10	33	0
BA_39_2	II	1	N2	empty_vector	Bt679	1:50	34	2
BA_39_2	II	2	N2	empty_vector	Bt679	1:50	33	1
BA_39_2	II	3	N2	empty_vector	Bt679	1:50	27	3
BA_39_2	II	4	N2	empty_vector	Bt679	1:50	34	0
BA_39_2	II	1	N2	empty_vector	Bt679	1:25	21	7
BA_39_2	II	2	N2	empty_vector	Bt679	1:25	32	4
BA_39_2	II	3	N2	empty_vector	Bt679	1:25	20	8
BA_39_2	II	4	N2	empty_vector	Bt679	1:25	22	8
BA_39_2	II	1	N2	empty_vector	Bt679	1:10	8	20
BA_39_2	II	2	N2	empty_vector	Bt679	1:10	13	12
BA_39_2	II	3	N2	empty_vector	Bt679	1:10	13	15
BA_39_2	II	4	N2	empty_vector	Bt679	1:10	21	10
BA_39_2	II	1	N2	empty_vector	Bt407	1:10	33	0
BA_39_2	II	2	N2	empty_vector	Bt407	1:10	31	0
BA_39_2	II	3	N2	empty_vector	Bt407	1:10	30	1
BA_39_2	II	4	N2	empty_vector	Bt407	1:10	33	0
BA_39_2	II	1	vha-12(ok821)	elt2_RNAi	Bt679	1:50	29	1
BA_39_2	II	2	vha-12(ok821)	elt2_RNAi	Bt679	1:50	20	9
BA_39_2	II	3	vha-12(ok821)	elt2_RNAi	Bt679	1:50	24	5
BA_39_2	II	4	vha-12(ok821)	elt2_RNAi	Bt679	1:50	18	7
BA_39_2	II	1	vha-12(ok821)	elt2_RNAi	Bt679	1:25	27	0
BA_39_2	II	2	vha-12(ok821)	elt2_RNAi	Bt679	1:25	17	8
BA_39_2	II	3	vha-12(ok821)	elt2_RNAi	Bt679	1:25	17	11
BA_39_2	II	4	vha-12(ok821)	elt2_RNAi	Bt679	1:25	13	14
BA_39_2	II	1	vha-12(ok821)	elt2_RNAi	Bt679	1:10	14	19
BA_39_2	II	2	vha-12(ok821)	elt2_RNAi	Bt679	1:10	18	8
BA_39_2	II	3	vha-12(ok821)	elt2_RNAi	Bt679	1:10	13	12
BA_39_2	II	4	vha-12(ok821)	elt2_RNAi	Bt679	1:10	18	12
BA_39_2	II	1	vha-12(ok821)	elt2_RNAi	Bt407	1:10	30	0
BA_39_2	II	2	vha-12(ok821)	elt2_RNAi	Bt407	1:10	30	0
BA_39_2	II	3	vha-12(ok821)	elt2_RNAi	Bt407	1:10	29	0
BA_39_2	II	4	vha-12(ok821)	elt2_RNAi	Bt407	1:10	24	1
BA_39_2	II	1	vha-12(ok821)	empty_vector	Bt679	1:50	28	0
BA_39_2	II	2	vha-12(ok821)	empty_vector	Bt679	1:50	33	0
BA_39_2	II	3	vha-12(ok821)	empty_vector	Bt679	1:50	28	1
BA_39_2	II	4	vha-12(ok821)	empty_vector	Bt679	1:50	24	0
BA_39_2	II	1	vha-12(ok821)	empty_vector	Bt679	1:25	40	4
BA_39_2	II	2	vha-12(ok821)	empty_vector	Bt679	1:25	28	0
BA_39_2	II	3	vha-12(ok821)	empty_vector	Bt679	1:25	32	0
BA_39_2	II	4	vha-12(ok821)	empty_vector	Bt679	1:25	66	1
BA_39_2	II	1	vha-12(ok821)	empty_vector	Bt679	1:10	26	0
BA_39_2	II	2	vha-12(ok821)	empty_vector	Bt679	1:10	28	2
BA_39_2	II	3	vha-12(ok821)	empty_vector	Bt679	1:10	15	8
BA_39_2	II	4	vha-12(ok821)	empty_vector	Bt679	1:10	20	2
BA_39_2	II	1	vha-12(ok821)	empty_vector	Bt407	1:10	35	0
BA_39_2	II	2	vha-12(ok821)	empty_vector	Bt407	1:10	26	0
BA_39_2	II	3	vha-12(ok821)	empty_vector	Bt407	1:10	27	0
BA_39_2	II	4	vha-12(ok821)	empty_vector	Bt407	1:10	28	1
BA_40_2	III	1	N2	empty_vector	Bt679	1:50	35	0
BA_40_2	III	2	N2	empty_vector	Bt679	1:50	28	0
BA_40_2	III	3	N2	empty_vector	Bt679	1:50	29	0
BA_40_2	III	4	N2	empty_vector	Bt679	1:50	31	0
BA_40_2	III	1	N2	empty_vector	Bt679	1:25	24	0
BA_40_2	III	2	N2	empty_vector	Bt679	1:25	25	0
BA_40_2	III	3	N2	empty_vector	Bt679	1:25	34	2
BA_40_2	III	4	N2	empty_vector	Bt679	1:25	25	0
BA_40_2	III	1	N2	empty_vector	Bt679	1:10	25	1
BA_40_2	III	2	N2	empty_vector	Bt679	1:10	25	0
BA_40_2	III	3	N2	empty_vector	Bt679	1:10	21	2
BA_40_2	III	4	N2	empty_vector	Bt679	1:10	22	0
BA_40_2	III	1	N2	empty_vector	Bt247	1:50	14	16
BA_40_2	III	2	N2	empty_vector	Bt247	1:50	9	21
BA_40_2	III	3	N2	empty_vector	Bt247	1:50	15	16
BA_40_2	III	4	N2	empty_vector	Bt247	1:50	14	21
BA_40_2	III	1	N2	empty_vector	Bt247	1:25	3	31
BA_40_2	III	2	N2	empty_vector	Bt247	1:25	3	22
BA_40_2	III	3	N2	empty_vector	Bt247	1:25	8	22
BA_40_2	III	4	N2	empty_vector	Bt247	1:25	7	28
BA_40_2	III	1	N2	empty_vector	Bt247	1:10	4	23
BA_40_2	III	2	N2	empty_vector	Bt247	1:10	2	26
BA_40_2	III	3	N2	empty_vector	Bt247	1:10	4	22
BA_40_2	III	4	N2	empty_vector	Bt247	1:10	1	33
BA_40_2	III	1	N2	empty_vector	Bt407	1:10	27	0
BA_40_2	III	2	N2	empty_vector	Bt407	1:10	34	0
BA_40_2	III	3	N2	empty_vector	Bt407	1:10	35	0
BA_40_2	III	4	N2	empty_vector	Bt407	1:10	28	0
BA_40_2	III	1	vha-12(ok821)	empty_vector	Bt679	1:50	26	1
BA_40_2	III	2	vha-12(ok821)	empty_vector	Bt679	1:50	27	0
BA_40_2	III	3	vha-12(ok821)	empty_vector	Bt679	1:50	28	1
BA_40_2	III	4	vha-12(ok821)	empty_vector	Bt679	1:50	27	0
BA_40_2	III	1	vha-12(ok821)	empty_vector	Bt679	1:25	31	0
BA_40_2	III	2	vha-12(ok821)	empty_vector	Bt679	1:25	23	1
BA_40_2	III	3	vha-12(ok821)	empty_vector	Bt679	1:25	31	0
BA_40_2	III	4	vha-12(ok821)	empty_vector	Bt679	1:25	30	0
BA_40_2	III	1	vha-12(ok821)	empty_vector	Bt679	1:10	27	3
BA_40_2	III	2	vha-12(ok821)	empty_vector	Bt679	1:10	23	1
BA_40_2	III	3	vha-12(ok821)	empty_vector	Bt679	1:10	34	1
BA_40_2	III	4	vha-12(ok821)	empty_vector	Bt679	1:10	24	3
BA_40_2	III	1	vha-12(ok821)	empty_vector	Bt247	1:50	22	11
BA_40_2	III	2	vha-12(ok821)	empty_vector	Bt247	1:50	25	6
BA_40_2	III	3	vha-12(ok821)	empty_vector	Bt247	1:50	24	3
BA_40_2	III	4	vha-12(ok821)	empty_vector	Bt247	1:50	20	3
BA_40_2	III	1	vha-12(ok821)	empty_vector	Bt247	1:25	20	16
BA_40_2	III	2	vha-12(ok821)	empty_vector	Bt247	1:25	12	17
BA_40_2	III	3	vha-12(ok821)	empty_vector	Bt247	1:25	22	19
BA_40_2	III	4	vha-12(ok821)	empty_vector	Bt247	1:25	15	16
BA_40_2	III	1	vha-12(ok821)	empty_vector	Bt247	1:10	10	30
BA_40_2	III	2	vha-12(ok821)	empty_vector	Bt247	1:10	7	26
BA_40_2	III	3	vha-12(ok821)	empty_vector	Bt247	1:10	5	27
BA_40_2	III	4	vha-12(ok821)	empty_vector	Bt247	1:10	7	17
BA_40_2	III	1	vha-12(ok821)	empty_vector	Bt407	1:10	23	0
BA_40_2	III	2	vha-12(ok821)	empty_vector	Bt407	1:10	33	0
BA_40_2	III	3	vha-12(ok821)	empty_vector	Bt407	1:10	28	0
BA_40_2	III	4	vha-12(ok821)	empty_vector	Bt407	1:10	31	0
BA_41_1	IV	1	N2	elt2_RNAi	Bt247	1:50	19	5
BA_41_1	IV	2	N2	elt2_RNAi	Bt247	1:50	19	10
BA_41_1	IV	3	N2	elt2_RNAi	Bt247	1:50	19	8
BA_41_1	IV	4	N2	elt2_RNAi	Bt247	1:50	18	3
BA_41_1	IV	1	N2	elt2_RNAi	Bt247	1:25	15	11
BA_41_1	IV	2	N2	elt2_RNAi	Bt247	1:25	25	4
BA_41_1	IV	3	N2	elt2_RNAi	Bt247	1:25	24	3
BA_41_1	IV	4	N2	elt2_RNAi	Bt247	1:25	19	4
BA_41_1	IV	1	N2	elt2_RNAi	Bt247	1:10	17	9
BA_41_1	IV	2	N2	elt2_RNAi	Bt247	1:10	8	23
BA_41_1	IV	3	N2	elt2_RNAi	Bt247	1:10	13	15
BA_41_1	IV	4	N2	elt2_RNAi	Bt247	1:10	14	14
BA_41_1	IV	1	N2	elt2_RNAi	Bt407	1:10	36	0
BA_41_1	IV	2	N2	elt2_RNAi	Bt407	1:10	37	0
BA_41_1	IV	3	N2	elt2_RNAi	Bt407	1:10	25	0
BA_41_1	IV	4	N2	elt2_RNAi	Bt407	1:10	29	1
BA_41_1	IV	1	N2	empty_vector	Bt247	1:50	11	22
BA_41_1	IV	2	N2	empty_vector	Bt247	1:50	11	18
BA_41_1	IV	3	N2	empty_vector	Bt247	1:50	12	13
BA_41_1	IV	4	N2	empty_vector	Bt247	1:50	17	13
BA_41_1	IV	1	N2	empty_vector	Bt247	1:25	7	27
BA_41_1	IV	2	N2	empty_vector	Bt247	1:25	8	20
BA_41_1	IV	3	N2	empty_vector	Bt247	1:25	9	22
BA_41_1	IV	4	N2	empty_vector	Bt247	1:25	14	15
BA_41_1	IV	1	N2	empty_vector	Bt247	1:10	9	25
BA_41_1	IV	2	N2	empty_vector	Bt247	1:10	2	25
BA_41_1	IV	3	N2	empty_vector	Bt247	1:10	16	12
BA_41_1	IV	4	N2	empty_vector	Bt247	1:10	14	14
BA_41_1	IV	1	N2	empty_vector	Bt407	1:10	33	0
BA_41_1	IV	2	N2	empty_vector	Bt407	1:10	30	0
BA_41_1	IV	3	N2	empty_vector	Bt407	1:10	28	0
BA_41_1	IV	4	N2	empty_vector	Bt407	1:10	35	0
BA_41_1	IV	1	vha-12(ok821)	elt2_RNAi	Bt247	1:50	32	0
BA_41_1	IV	2	vha-12(ok821)	elt2_RNAi	Bt247	1:50	26	0
BA_41_1	IV	3	vha-12(ok821)	elt2_RNAi	Bt247	1:50	22	0
BA_41_1	IV	4	vha-12(ok821)	elt2_RNAi	Bt247	1:50	31	2
BA_41_1	IV	1	vha-12(ok821)	elt2_RNAi	Bt247	1:25	24	1
BA_41_1	IV	2	vha-12(ok821)	elt2_RNAi	Bt247	1:25	39	0
BA_41_1	IV	3	vha-12(ok821)	elt2_RNAi	Bt247	1:25	19	6
BA_41_1	IV	4	vha-12(ok821)	elt2_RNAi	Bt247	1:25	25	4
BA_41_1	IV	1	vha-12(ok821)	elt2_RNAi	Bt247	1:10	26	3
BA_41_1	IV	2	vha-12(ok821)	elt2_RNAi	Bt247	1:10	27	6
BA_41_1	IV	3	vha-12(ok821)	elt2_RNAi	Bt247	1:10	16	5
BA_41_1	IV	4	vha-12(ok821)	elt2_RNAi	Bt247	1:10	22	7
BA_41_1	IV	1	vha-12(ok821)	elt2_RNAi	Bt407	1:10	28	1
BA_41_1	IV	2	vha-12(ok821)	elt2_RNAi	Bt407	1:10	30	0
BA_41_1	IV	3	vha-12(ok821)	elt2_RNAi	Bt407	1:10	34	0
BA_41_1	IV	4	vha-12(ok821)	elt2_RNAi	Bt407	1:10	26	0
BA_41_1	IV	1	vha-12(ok821)	empty_vector	Bt247	1:50	30	6
BA_41_1	IV	2	vha-12(ok821)	empty_vector	Bt247	1:50	26	3
BA_41_1	IV	3	vha-12(ok821)	empty_vector	Bt247	1:50	16	1
BA_41_1	IV	4	vha-12(ok821)	empty_vector	Bt247	1:50	23	4
BA_41_1	IV	1	vha-12(ok821)	empty_vector	Bt247	1:25	22	6
BA_41_1	IV	2	vha-12(ok821)	empty_vector	Bt247	1:25	24	4
BA_41_1	IV	3	vha-12(ok821)	empty_vector	Bt247	1:25	17	6
BA_41_1	IV	4	vha-12(ok821)	empty_vector	Bt247	1:25	16	5
BA_41_1	IV	1	vha-12(ok821)	empty_vector	Bt247	1:10	12	13
BA_41_1	IV	2	vha-12(ok821)	empty_vector	Bt247	1:10	12	14
BA_41_1	IV	3	vha-12(ok821)	empty_vector	Bt247	1:10	14	15
BA_41_1	IV	4	vha-12(ok821)	empty_vector	Bt247	1:10	12	21
BA_41_1	IV	1	vha-12(ok821)	empty_vector	Bt407	1:10	30	0
BA_41_1	IV	2	vha-12(ok821)	empty_vector	Bt407	1:10	30	0
BA_41_1	IV	3	vha-12(ok821)	empty_vector	Bt407	1:10	30	0
BA_41_1	IV	4	vha-12(ok821)	empty_vector	Bt407	1:10	22	0
BA_41_2	IV	1	N2	elt2_RNAi	Bt679	1:50	18	9
BA_41_2	IV	2	N2	elt2_RNAi	Bt679	1:50	25	9
BA_41_2	IV	3	N2	elt2_RNAi	Bt679	1:50	29	3
BA_41_2	IV	4	N2	elt2_RNAi	Bt679	1:50	26	0
BA_41_2	IV	1	N2	elt2_RNAi	Bt679	1:25	20	6
BA_41_2	IV	2	N2	elt2_RNAi	Bt679	1:25	23	8
BA_41_2	IV	3	N2	elt2_RNAi	Bt679	1:25	11	14
BA_41_2	IV	4	N2	elt2_RNAi	Bt679	1:25	13	12
BA_41_2	IV	1	N2	elt2_RNAi	Bt679	1:10	4	20
BA_41_2	IV	2	N2	elt2_RNAi	Bt679	1:10	3	18
BA_41_2	IV	3	N2	elt2_RNAi	Bt679	1:10	5	19
BA_41_2	IV	4	N2	elt2_RNAi	Bt679	1:10	11	13
BA_41_2	IV	1	N2	elt2_RNAi	Bt407	1:10	36	0
BA_41_2	IV	2	N2	elt2_RNAi	Bt407	1:10	37	0
BA_41_2	IV	3	N2	elt2_RNAi	Bt407	1:10	25	0
BA_41_2	IV	4	N2	elt2_RNAi	Bt407	1:10	29	1
BA_41_2	IV	1	N2	empty_vector	Bt679	1:50	31	6
BA_41_2	IV	2	N2	empty_vector	Bt679	1:50	35	0
BA_41_2	IV	3	N2	empty_vector	Bt679	1:50	29	0
BA_41_2	IV	4	N2	empty_vector	Bt679	1:50	28	0
BA_41_2	IV	1	N2	empty_vector	Bt679	1:25	20	12
BA_41_2	IV	2	N2	empty_vector	Bt679	1:25	27	3
BA_41_2	IV	3	N2	empty_vector	Bt679	1:25	24	3
BA_41_2	IV	4	N2	empty_vector	Bt679	1:25	30	1
BA_41_2	IV	1	N2	empty_vector	Bt679	1:10	8	26
BA_41_2	IV	2	N2	empty_vector	Bt679	1:10	9	27
BA_41_2	IV	3	N2	empty_vector	Bt679	1:10	5	19
BA_41_2	IV	4	N2	empty_vector	Bt679	1:10	8	22
BA_41_2	IV	1	N2	empty_vector	Bt407	1:10	33	0
BA_41_2	IV	2	N2	empty_vector	Bt407	1:10	30	0
BA_41_2	IV	3	N2	empty_vector	Bt407	1:10	28	0
BA_41_2	IV	4	N2	empty_vector	Bt407	1:10	35	0
BA_41_2	IV	1	vha-12(ok821)	elt2_RNAi	Bt679	1:50	38	8
BA_41_2	IV	2	vha-12(ok821)	elt2_RNAi	Bt679	1:50	22	5
BA_41_2	IV	3	vha-12(ok821)	elt2_RNAi	Bt679	1:50	20	3
BA_41_2	IV	4	vha-12(ok821)	elt2_RNAi	Bt679	1:50	20	6
BA_41_2	IV	1	vha-12(ok821)	elt2_RNAi	Bt679	1:25	18	9
BA_41_2	IV	2	vha-12(ok821)	elt2_RNAi	Bt679	1:25	11	13
BA_41_2	IV	3	vha-12(ok821)	elt2_RNAi	Bt679	1:25	16	12
BA_41_2	IV	4	vha-12(ok821)	elt2_RNAi	Bt679	1:25	23	10
BA_41_2	IV	1	vha-12(ok821)	elt2_RNAi	Bt679	1:10	11	19
BA_41_2	IV	2	vha-12(ok821)	elt2_RNAi	Bt679	1:10	5	23
BA_41_2	IV	3	vha-12(ok821)	elt2_RNAi	Bt679	1:10	9	12
BA_41_2	IV	4	vha-12(ok821)	elt2_RNAi	Bt679	1:10	10	17
BA_41_2	IV	1	vha-12(ok821)	elt2_RNAi	Bt407	1:10	28	1
BA_41_2	IV	2	vha-12(ok821)	elt2_RNAi	Bt407	1:10	30	0
BA_41_2	IV	3	vha-12(ok821)	elt2_RNAi	Bt407	1:10	34	0
BA_41_2	IV	4	vha-12(ok821)	elt2_RNAi	Bt407	1:10	26	0
BA_41_2	IV	1	vha-12(ok821)	empty_vector	Bt679	1:50	27	5
BA_41_2	IV	2	vha-12(ok821)	empty_vector	Bt679	1:50	27	6
BA_41_2	IV	3	vha-12(ok821)	empty_vector	Bt679	1:50	26	5
BA_41_2	IV	4	vha-12(ok821)	empty_vector	Bt679	1:50	32	3
BA_41_2	IV	1	vha-12(ok821)	empty_vector	Bt679	1:25	29	3
BA_41_2	IV	2	vha-12(ok821)	empty_vector	Bt679	1:25	15	7
BA_41_2	IV	3	vha-12(ok821)	empty_vector	Bt679	1:25	27	2
BA_41_2	IV	4	vha-12(ok821)	empty_vector	Bt679	1:25	23	11
BA_41_2	IV	1	vha-12(ok821)	empty_vector	Bt679	1:10	16	15
BA_41_2	IV	2	vha-12(ok821)	empty_vector	Bt679	1:10	11	18
BA_41_2	IV	3	vha-12(ok821)	empty_vector	Bt679	1:10	9	11
BA_41_2	IV	4	vha-12(ok821)	empty_vector	Bt679	1:10	10	20
BA_41_2	IV	1	vha-12(ok821)	empty_vector	Bt407	1:10	30	0
BA_41_2	IV	2	vha-12(ok821)	empty_vector	Bt407	1:10	30	0
BA_41_2	IV	3	vha-12(ok821)	empty_vector	Bt407	1:10	30	0
BA_41_2	IV	4	vha-12(ok821)	empty_vector	Bt407	1:10	22	0

## Sheet: Figure 7
Phenotypic data Figure 7D
Assay	Run	Replicate	Worm_Strain	Treatment	Bacterial_Strain	Bacterial_conc	Alive	Dead
AZ_63	I	1	N2	empty_vector	Bt679	1:10	0	24
AZ_63	I	2	N2	empty_vector	Bt679	1:10	1	25
AZ_63	I	3	N2	empty_vector	Bt679	1:10	0	29
AZ_63	I	4	N2	empty_vector	Bt679	1:10	0	30
AZ_63	I	1	N2	empty_vector	Bt679	1:50	6	27
AZ_63	I	2	N2	empty_vector	Bt679	1:50	4	27
AZ_63	I	3	N2	empty_vector	Bt679	1:50	3	28
AZ_63	I	4	N2	empty_vector	Bt679	1:50	4	26
AZ_63	I	1	N2	empty_vector	Bt679	1:100	13	18
AZ_63	I	2	N2	empty_vector	Bt679	1:100	10	21
AZ_63	I	3	N2	empty_vector	Bt679	1:100	5	23
AZ_63	I	4	N2	empty_vector	Bt679	1:100	15	15
AZ_63	I	1	N2	empty_vector	Bt679	1:200	27	2
AZ_63	I	2	N2	empty_vector	Bt679	1:200	22	6
AZ_63	I	3	N2	empty_vector	Bt679	1:200	24	5
AZ_63	I	4	N2	empty_vector	Bt679	1:200	40	6
AZ_63	I	1	N2	empty_vector	Bt247	1:2	5	21
AZ_63	I	2	N2	empty_vector	Bt247	1:2	6	20
AZ_63	I	3	N2	empty_vector	Bt247	1:2	1	30
AZ_63	I	4	N2	empty_vector	Bt247	1:2	1	25
AZ_63	I	1	N2	empty_vector	Bt247	1:5	9	25
AZ_63	I	2	N2	empty_vector	Bt247	1:5	9	27
AZ_63	I	3	N2	empty_vector	Bt247	1:5	4	25
AZ_63	I	4	N2	empty_vector	Bt247	1:5	4	41
AZ_63	I	1	N2	empty_vector	Bt247	1:10	14	12
AZ_63	I	2	N2	empty_vector	Bt247	1:10	10	19
AZ_63	I	3	N2	empty_vector	Bt247	1:10	10	20
AZ_63	I	4	N2	empty_vector	Bt247	1:10	10	18
AZ_63	I	1	N2	empty_vector	Bt247	1:25	13	17
AZ_63	I	2	N2	empty_vector	Bt247	1:25	10	23
AZ_63	I	3	N2	empty_vector	Bt247	1:25	19	13
AZ_63	I	4	N2	empty_vector	Bt247	1:25	16	14
AZ_63	I	1	N2	empty_vector	Bt407	1:2	34	0
AZ_63	I	2	N2	empty_vector	Bt407	1:2	30	1
AZ_63	I	3	N2	empty_vector	Bt407	1:2	29	0
AZ_63	I	4	N2	empty_vector	Bt407	1:2	31	0
AZ_63	I	1	N2	elt2_RNAi	Bt679	1:10	14	13
AZ_63	I	2	N2	elt2_RNAi	Bt679	1:10	11	22
AZ_63	I	3	N2	elt2_RNAi	Bt679	1:10	11	19
AZ_63	I	4	N2	elt2_RNAi	Bt679	1:10	7	26
AZ_63	I	1	N2	elt2_RNAi	Bt679	1:50	21	9
AZ_63	I	2	N2	elt2_RNAi	Bt679	1:50	20	15
AZ_63	I	3	N2	elt2_RNAi	Bt679	1:50	10	22
AZ_63	I	4	N2	elt2_RNAi	Bt679	1:50	16	18
AZ_63	I	1	N2	elt2_RNAi	Bt679	1:100	17	13
AZ_63	I	2	N2	elt2_RNAi	Bt679	1:100	19	11
AZ_63	I	3	N2	elt2_RNAi	Bt679	1:100	22	10
AZ_63	I	4	N2	elt2_RNAi	Bt679	1:100	21	13
AZ_63	I	1	N2	elt2_RNAi	Bt679	1:200	25	7
AZ_63	I	2	N2	elt2_RNAi	Bt679	1:200	26	13
AZ_63	I	3	N2	elt2_RNAi	Bt679	1:200	21	6
AZ_63	I	4	N2	elt2_RNAi	Bt679	1:200	27	5
AZ_63	I	1	N2	elt2_RNAi	Bt247	1:2	31	0
AZ_63	I	2	N2	elt2_RNAi	Bt247	1:2	31	2
AZ_63	I	3	N2	elt2_RNAi	Bt247	1:2	25	1
AZ_63	I	4	N2	elt2_RNAi	Bt247	1:2	24	3
AZ_63	I	1	N2	elt2_RNAi	Bt247	1:5	28	0
AZ_63	I	2	N2	elt2_RNAi	Bt247	1:5	35	2
AZ_63	I	3	N2	elt2_RNAi	Bt247	1:5	29	0
AZ_63	I	4	N2	elt2_RNAi	Bt247	1:5	30	0
AZ_63	I	1	N2	elt2_RNAi	Bt247	1:10	23	0
AZ_63	I	2	N2	elt2_RNAi	Bt247	1:10	27	3
AZ_63	I	3	N2	elt2_RNAi	Bt247	1:10	33	0
AZ_63	I	4	N2	elt2_RNAi	Bt247	1:10	26	0
AZ_63	I	1	N2	elt2_RNAi	Bt247	1:25	31	0
AZ_63	I	2	N2	elt2_RNAi	Bt247	1:25	31	1
AZ_63	I	3	N2	elt2_RNAi	Bt247	1:25	34	1
AZ_63	I	4	N2	elt2_RNAi	Bt247	1:25	27	0
AZ_63	I	1	N2	elt2_RNAi	Bt407	1:2	44	0
AZ_63	I	2	N2	elt2_RNAi	Bt407	1:2	17	3
AZ_63	I	3	N2	elt2_RNAi	Bt407	1:2	40	1
AZ_63	I	4	N2	elt2_RNAi	Bt407	1:2	30	0
AZ_63	I	1	nhr-193(tm4479)	empty_vector	Bt679	1:10	0	22
AZ_63	I	2	nhr-193(tm4479)	empty_vector	Bt679	1:10	0	27
AZ_63	I	3	nhr-193(tm4479)	empty_vector	Bt679	1:10	1	27
AZ_63	I	4	nhr-193(tm4479)	empty_vector	Bt679	1:10	0	21
AZ_63	I	1	nhr-193(tm4479)	empty_vector	Bt679	1:50	3	26
AZ_63	I	2	nhr-193(tm4479)	empty_vector	Bt679	1:50	5	28
AZ_63	I	3	nhr-193(tm4479)	empty_vector	Bt679	1:50	1	31
AZ_63	I	4	nhr-193(tm4479)	empty_vector	Bt679	1:50	0	27
AZ_63	I	1	nhr-193(tm4479)	empty_vector	Bt679	1:100	14	17
AZ_63	I	2	nhr-193(tm4479)	empty_vector	Bt679	1:100	14	15
AZ_63	I	3	nhr-193(tm4479)	empty_vector	Bt679	1:100	17	15
AZ_63	I	4	nhr-193(tm4479)	empty_vector	Bt679	1:100	10	20
AZ_63	I	1	nhr-193(tm4479)	empty_vector	Bt679	1:200	22	2
AZ_63	I	2	nhr-193(tm4479)	empty_vector	Bt679	1:200	24	3
AZ_63	I	3	nhr-193(tm4479)	empty_vector	Bt679	1:200	43	2
AZ_63	I	4	nhr-193(tm4479)	empty_vector	Bt679	1:200	26	6
AZ_63	I	1	nhr-193(tm4479)	empty_vector	Bt247	1:2	7	19
AZ_63	I	2	nhr-193(tm4479)	empty_vector	Bt247	1:2	3	26
AZ_63	I	3	nhr-193(tm4479)	empty_vector	Bt247	1:2	0	29
AZ_63	I	4	nhr-193(tm4479)	empty_vector	Bt247	1:2	0	21
AZ_63	I	1	nhr-193(tm4479)	empty_vector	Bt247	1:5	10	21
AZ_63	I	2	nhr-193(tm4479)	empty_vector	Bt247	1:5	3	28
AZ_63	I	3	nhr-193(tm4479)	empty_vector	Bt247	1:5	5	26
AZ_63	I	4	nhr-193(tm4479)	empty_vector	Bt247	1:5	2	20
AZ_63	I	1	nhr-193(tm4479)	empty_vector	Bt247	1:10	7	23
AZ_63	I	2	nhr-193(tm4479)	empty_vector	Bt247	1:10	4	31
AZ_63	I	3	nhr-193(tm4479)	empty_vector	Bt247	1:10	5	20
AZ_63	I	4	nhr-193(tm4479)	empty_vector	Bt247	1:10	4	21
AZ_63	I	1	nhr-193(tm4479)	empty_vector	Bt247	1:25	14	24
AZ_63	I	2	nhr-193(tm4479)	empty_vector	Bt247	1:25	14	12
AZ_63	I	3	nhr-193(tm4479)	empty_vector	Bt247	1:25	15	12
AZ_63	I	4	nhr-193(tm4479)	empty_vector	Bt247	1:25	17	12
AZ_63	I	1	nhr-193(tm4479)	empty_vector	Bt407	1:2	32	0
AZ_63	I	2	nhr-193(tm4479)	empty_vector	Bt407	1:2	31	0
AZ_63	I	3	nhr-193(tm4479)	empty_vector	Bt407	1:2	32	0
AZ_63	I	4	nhr-193(tm4479)	empty_vector	Bt407	1:2	26	0
AZ_63	I	1	nhr-193(tm4479)	elt2_RNAi	Bt679	1:10	9	10
AZ_63	I	2	nhr-193(tm4479)	elt2_RNAi	Bt679	1:10	7	14
AZ_63	I	3	nhr-193(tm4479)	elt2_RNAi	Bt679	1:10	7	21
AZ_63	I	4	nhr-193(tm4479)	elt2_RNAi	Bt679	1:10	3	44
AZ_63	I	1	nhr-193(tm4479)	elt2_RNAi	Bt679	1:50	3	19
AZ_63	I	2	nhr-193(tm4479)	elt2_RNAi	Bt679	1:50	6	13
AZ_63	I	3	nhr-193(tm4479)	elt2_RNAi	Bt679	1:50	12	23
AZ_63	I	4	nhr-193(tm4479)	elt2_RNAi	Bt679	1:50	9	27
AZ_63	I	1	nhr-193(tm4479)	elt2_RNAi	Bt679	1:100	11	12
AZ_63	I	2	nhr-193(tm4479)	elt2_RNAi	Bt679	1:100	6	20
AZ_63	I	3	nhr-193(tm4479)	elt2_RNAi	Bt679	1:100	9	19
AZ_63	I	4	nhr-193(tm4479)	elt2_RNAi	Bt679	1:100	8	22
AZ_63	I	1	nhr-193(tm4479)	elt2_RNAi	Bt679	1:200	9	13
AZ_63	I	2	nhr-193(tm4479)	elt2_RNAi	Bt679	1:200	7	17
AZ_63	I	3	nhr-193(tm4479)	elt2_RNAi	Bt679	1:200	18	19
AZ_63	I	4	nhr-193(tm4479)	elt2_RNAi	Bt679	1:200	11	17
AZ_63	I	1	nhr-193(tm4479)	elt2_RNAi	Bt247	1:2	7	6
AZ_63	I	2	nhr-193(tm4479)	elt2_RNAi	Bt247	1:2	17	6
AZ_63	I	3	nhr-193(tm4479)	elt2_RNAi	Bt247	1:2	15	11
AZ_63	I	4	nhr-193(tm4479)	elt2_RNAi	Bt247	1:2	14	13
AZ_63	I	1	nhr-193(tm4479)	elt2_RNAi	Bt247	1:5	14	6
AZ_63	I	2	nhr-193(tm4479)	elt2_RNAi	Bt247	1:5	11	7
AZ_63	I	3	nhr-193(tm4479)	elt2_RNAi	Bt247	1:5	20	9
AZ_63	I	4	nhr-193(tm4479)	elt2_RNAi	Bt247	1:5	22	9
AZ_63	I	1	nhr-193(tm4479)	elt2_RNAi	Bt247	1:10	17	0
AZ_63	I	2	nhr-193(tm4479)	elt2_RNAi	Bt247	1:10	20	9
AZ_63	I	3	nhr-193(tm4479)	elt2_RNAi	Bt247	1:10	29	7
AZ_63	I	4	nhr-193(tm4479)	elt2_RNAi	Bt247	1:10	24	9
AZ_63	I	1	nhr-193(tm4479)	elt2_RNAi	Bt247	1:25	14	1
AZ_63	I	2	nhr-193(tm4479)	elt2_RNAi	Bt247	1:25	20	7
AZ_63	I	3	nhr-193(tm4479)	elt2_RNAi	Bt247	1:25	12	6
AZ_63	I	4	nhr-193(tm4479)	elt2_RNAi	Bt247	1:25	16	10
AZ_63	I	1	nhr-193(tm4479)	elt2_RNAi	Bt407	1:2	14	2
AZ_63	I	2	nhr-193(tm4479)	elt2_RNAi	Bt407	1:2	20	1
AZ_63	I	3	nhr-193(tm4479)	elt2_RNAi	Bt407	1:2	25	5
AZ_63	I	4	nhr-193(tm4479)	elt2_RNAi	Bt407	1:2	21	8
AZ_78	II	1	N2	empty_vector	Bt679	1:5	8	17
AZ_78	II	2	N2	empty_vector	Bt679	1:5	5	23
AZ_78	II	3	N2	empty_vector	Bt679	1:5	6	22
AZ_78	II	4	N2	empty_vector	Bt679	1:5	8	18
AZ_78	II	1	N2	empty_vector	Bt679	1:10	20	17
AZ_78	II	2	N2	empty_vector	Bt679	1:10	14	17
AZ_78	II	3	N2	empty_vector	Bt679	1:10	19	10
AZ_78	II	4	N2	empty_vector	Bt679	1:10	19	18
AZ_78	II	1	N2	empty_vector	Bt679	1:25	27	3
AZ_78	II	2	N2	empty_vector	Bt679	1:25	28	8
AZ_78	II	3	N2	empty_vector	Bt679	1:25	45	6
AZ_78	II	4	N2	empty_vector	Bt679	1:25	28	1
AZ_78	II	1	N2	empty_vector	Bt679	1:50	32	6
AZ_78	II	2	N2	empty_vector	Bt679	1:50	49	0
AZ_78	II	3	N2	empty_vector	Bt679	1:50	39	3
AZ_78	II	4	N2	empty_vector	Bt679	1:50	59	1
AZ_78	II	1	N2	empty_vector	Bt247	1:5	3	31
AZ_78	II	2	N2	empty_vector	Bt247	1:5	23	19
AZ_78	II	3	N2	empty_vector	Bt247	1:5	8	18
AZ_78	II	4	N2	empty_vector	Bt247	1:5	7	19
AZ_78	II	1	N2	empty_vector	Bt247	1:10	8	24
AZ_78	II	2	N2	empty_vector	Bt247	1:10	70	101
AZ_78	II	3	N2	empty_vector	Bt247	1:10	6	19
AZ_78	II	4	N2	empty_vector	Bt247	1:10	12	22
AZ_78	II	1	N2	empty_vector	Bt247	1:25	13	18
AZ_78	II	2	N2	empty_vector	Bt247	1:25	26	34
AZ_78	II	3	N2	empty_vector	Bt247	1:25	15	13
AZ_78	II	4	N2	empty_vector	Bt247	1:25	20	9
AZ_78	II	1	N2	empty_vector	Bt247	1:50	20	6
AZ_78	II	2	N2	empty_vector	Bt247	1:50	20	9
AZ_78	II	3	N2	empty_vector	Bt247	1:50	23	8
AZ_78	II	4	N2	empty_vector	Bt247	1:50	21	9
AZ_78	II	1	N2	empty_vector	Bt407	1:5	34	0
AZ_78	II	2	N2	empty_vector	Bt407	1:5	28	0
AZ_78	II	3	N2	empty_vector	Bt407	1:5	35	0
AZ_78	II	4	N2	empty_vector	Bt407	1:5	33	0
AZ_78	II	1	N2	elt2_RNAi	Bt679	1:5	2	26
AZ_78	II	2	N2	elt2_RNAi	Bt679	1:5	5	19
AZ_78	II	3	N2	elt2_RNAi	Bt679	1:5	0	22
AZ_78	II	4	N2	elt2_RNAi	Bt679	1:5	8	22
AZ_78	II	1	N2	elt2_RNAi	Bt679	1:10	26	60
AZ_78	II	2	N2	elt2_RNAi	Bt679	1:10	7	19
AZ_78	II	3	N2	elt2_RNAi	Bt679	1:10	3	19
AZ_78	II	4	N2	elt2_RNAi	Bt679	1:10	14	27
AZ_78	II	1	N2	elt2_RNAi	Bt679	1:25	19	14
AZ_78	II	2	N2	elt2_RNAi	Bt679	1:25	28	4
AZ_78	II	3	N2	elt2_RNAi	Bt679	1:25	24	8
AZ_78	II	4	N2	elt2_RNAi	Bt679	1:25	24	9
AZ_78	II	1	N2	elt2_RNAi	Bt679	1:50	29	4
AZ_78	II	2	N2	elt2_RNAi	Bt679	1:50	17	10
AZ_78	II	3	N2	elt2_RNAi	Bt679	1:50	31	3
AZ_78	II	4	N2	elt2_RNAi	Bt679	1:50	19	13
AZ_78	II	1	N2	elt2_RNAi	Bt247	1:5	31	0
AZ_78	II	2	N2	elt2_RNAi	Bt247	1:5	26	1
AZ_78	II	3	N2	elt2_RNAi	Bt247	1:5	26	2
AZ_78	II	4	N2	elt2_RNAi	Bt247	1:5	29	2
AZ_78	II	1	N2	elt2_RNAi	Bt247	1:10	23	1
AZ_78	II	2	N2	elt2_RNAi	Bt247	1:10	33	1
AZ_78	II	3	N2	elt2_RNAi	Bt247	1:10	25	0
AZ_78	II	4	N2	elt2_RNAi	Bt247	1:10	42	2
AZ_78	II	1	N2	elt2_RNAi	Bt247	1:25	31	0
AZ_78	II	2	N2	elt2_RNAi	Bt247	1:25	28	0
AZ_78	II	3	N2	elt2_RNAi	Bt247	1:25	32	1
AZ_78	II	4	N2	elt2_RNAi	Bt247	1:25	27	2
AZ_78	II	1	N2	elt2_RNAi	Bt247	1:50	26	1
AZ_78	II	2	N2	elt2_RNAi	Bt247	1:50	33	0
AZ_78	II	3	N2	elt2_RNAi	Bt247	1:50	29	3
AZ_78	II	4	N2	elt2_RNAi	Bt247	1:50	43	2
AZ_78	II	1	N2	elt2_RNAi	Bt407	1:5	29	0
AZ_78	II	2	N2	elt2_RNAi	Bt407	1:5	38	0
AZ_78	II	3	N2	elt2_RNAi	Bt407	1:5	30	3
AZ_78	II	4	N2	elt2_RNAi	Bt407	1:5	32	1
AZ_78	II	1	nhr-193(tm4479)	empty_vector	Bt679	1:5	9	17
AZ_78	II	2	nhr-193(tm4479)	empty_vector	Bt679	1:5	4	9
AZ_78	II	3	nhr-193(tm4479)	empty_vector	Bt679	1:5	6	14
AZ_78	II	4	nhr-193(tm4479)	empty_vector	Bt679	1:5	14	14
AZ_78	II	1	nhr-193(tm4479)	empty_vector	Bt679	1:10	16	2
AZ_78	II	2	nhr-193(tm4479)	empty_vector	Bt679	1:10	2	18
AZ_78	II	3	nhr-193(tm4479)	empty_vector	Bt679	1:10	22	7
AZ_78	II	4	nhr-193(tm4479)	empty_vector	Bt679	1:10	15	12
AZ_78	II	1	nhr-193(tm4479)	empty_vector	Bt679	1:25	34	2
AZ_78	II	2	nhr-193(tm4479)	empty_vector	Bt679	1:25	21	4
AZ_78	II	3	nhr-193(tm4479)	empty_vector	Bt679	1:25	37	2
AZ_78	II	4	nhr-193(tm4479)	empty_vector	Bt679	1:25	25	1
AZ_78	II	1	nhr-193(tm4479)	empty_vector	Bt679	1:50	46	2
AZ_78	II	2	nhr-193(tm4479)	empty_vector	Bt679	1:50	33	0
AZ_78	II	3	nhr-193(tm4479)	empty_vector	Bt679	1:50	31	1
AZ_78	II	4	nhr-193(tm4479)	empty_vector	Bt679	1:50	33	1
AZ_78	II	1	nhr-193(tm4479)	empty_vector	Bt247	1:5	16	17
AZ_78	II	2	nhr-193(tm4479)	empty_vector	Bt247	1:5	13	16
AZ_78	II	3	nhr-193(tm4479)	empty_vector	Bt247	1:5	3	23
AZ_78	II	4	nhr-193(tm4479)	empty_vector	Bt247	1:5	6	23
AZ_78	II	1	nhr-193(tm4479)	empty_vector	Bt247	1:10	12	15
AZ_78	II	2	nhr-193(tm4479)	empty_vector	Bt247	1:10	16	18
AZ_78	II	3	nhr-193(tm4479)	empty_vector	Bt247	1:10	17	15
AZ_78	II	4	nhr-193(tm4479)	empty_vector	Bt247	1:10	5	19
AZ_78	II	1	nhr-193(tm4479)	empty_vector	Bt247	1:25	19	7
AZ_78	II	2	nhr-193(tm4479)	empty_vector	Bt247	1:25	14	12
AZ_78	II	3	nhr-193(tm4479)	empty_vector	Bt247	1:25	9	18
AZ_78	II	4	nhr-193(tm4479)	empty_vector	Bt247	1:25	13	11
AZ_78	II	1	nhr-193(tm4479)	empty_vector	Bt247	1:50	24	6
AZ_78	II	2	nhr-193(tm4479)	empty_vector	Bt247	1:50	22	6
AZ_78	II	3	nhr-193(tm4479)	empty_vector	Bt247	1:50	13	16
AZ_78	II	4	nhr-193(tm4479)	empty_vector	Bt247	1:50	24	5
AZ_78	II	1	nhr-193(tm4479)	empty_vector	Bt407	1:5	31	0
AZ_78	II	2	nhr-193(tm4479)	empty_vector	Bt407	1:5	36	0
AZ_78	II	3	nhr-193(tm4479)	empty_vector	Bt407	1:5	32	0
AZ_78	II	4	nhr-193(tm4479)	empty_vector	Bt407	1:5	36	0
AZ_78	II	1	nhr-193(tm4479)	elt2_RNAi	Bt679	1:5	2	25
AZ_78	II	2	nhr-193(tm4479)	elt2_RNAi	Bt679	1:5	1	26
AZ_78	II	3	nhr-193(tm4479)	elt2_RNAi	Bt679	1:5	3	21
AZ_78	II	4	nhr-193(tm4479)	elt2_RNAi	Bt679	1:5	1	16
AZ_78	II	1	nhr-193(tm4479)	elt2_RNAi	Bt679	1:10	17	13
AZ_78	II	2	nhr-193(tm4479)	elt2_RNAi	Bt679	1:10	3	22
AZ_78	II	3	nhr-193(tm4479)	elt2_RNAi	Bt679	1:10	7	15
AZ_78	II	4	nhr-193(tm4479)	elt2_RNAi	Bt679	1:10	6	14
AZ_78	II	1	nhr-193(tm4479)	elt2_RNAi	Bt679	1:25	15	10
AZ_78	II	2	nhr-193(tm4479)	elt2_RNAi	Bt679	1:25	20	10
AZ_78	II	3	nhr-193(tm4479)	elt2_RNAi	Bt679	1:25	19	7
AZ_78	II	4	nhr-193(tm4479)	elt2_RNAi	Bt679	1:25	15	13
AZ_78	II	1	nhr-193(tm4479)	elt2_RNAi	Bt679	1:50	24	6
AZ_78	II	2	nhr-193(tm4479)	elt2_RNAi	Bt679	1:50	14	14
AZ_78	II	3	nhr-193(tm4479)	elt2_RNAi	Bt679	1:50	28	19
AZ_78	II	4	nhr-193(tm4479)	elt2_RNAi	Bt679	1:50	26	10
AZ_78	II	1	nhr-193(tm4479)	elt2_RNAi	Bt247	1:5	29	3
AZ_78	II	2	nhr-193(tm4479)	elt2_RNAi	Bt247	1:5	28	2
AZ_78	II	3	nhr-193(tm4479)	elt2_RNAi	Bt247	1:5	31	0
AZ_78	II	4	nhr-193(tm4479)	elt2_RNAi	Bt247	1:5	21	3
AZ_78	II	1	nhr-193(tm4479)	elt2_RNAi	Bt247	1:10	27	3
AZ_78	II	2	nhr-193(tm4479)	elt2_RNAi	Bt247	1:10	29	1
AZ_78	II	3	nhr-193(tm4479)	elt2_RNAi	Bt247	1:10	26	1
AZ_78	II	4	nhr-193(tm4479)	elt2_RNAi	Bt247	1:10	26	1
AZ_78	II	1	nhr-193(tm4479)	elt2_RNAi	Bt247	1:25	15	2
AZ_78	II	2	nhr-193(tm4479)	elt2_RNAi	Bt247	1:25	25	2
AZ_78	II	3	nhr-193(tm4479)	elt2_RNAi	Bt247	1:25	28	1
AZ_78	II	4	nhr-193(tm4479)	elt2_RNAi	Bt247	1:25	32	0
AZ_78	II	1	nhr-193(tm4479)	elt2_RNAi	Bt247	1:50	28	2
AZ_78	II	2	nhr-193(tm4479)	elt2_RNAi	Bt247	1:50	27	1
AZ_78	II	3	nhr-193(tm4479)	elt2_RNAi	Bt247	1:50	27	0
AZ_78	II	4	nhr-193(tm4479)	elt2_RNAi	Bt247	1:50	22	1
AZ_78	II	1	nhr-193(tm4479)	elt2_RNAi	Bt407	1:5	34	1
AZ_78	II	2	nhr-193(tm4479)	elt2_RNAi	Bt407	1:5	25	3
AZ_78	II	3	nhr-193(tm4479)	elt2_RNAi	Bt407	1:5	26	0
AZ_78	II	4	nhr-193(tm4479)	elt2_RNAi	Bt407	1:5	31	0
AZ_99_1	III	1	N2	elt2_RNAi	Bt679	1:50	26	1
AZ_99_1	III	2	N2	elt2_RNAi	Bt679	1:50	20	1
AZ_99_1	III	3	N2	elt2_RNAi	Bt679	1:50	21	1
AZ_99_1	III	4	N2	elt2_RNAi	Bt679	1:50	21	6
AZ_99_1	III	1	N2	elt2_RNAi	Bt679	1:25	20	10
AZ_99_1	III	2	N2	elt2_RNAi	Bt679	1:25	25	7
AZ_99_1	III	3	N2	elt2_RNAi	Bt679	1:25	23	10
AZ_99_1	III	4	N2	elt2_RNAi	Bt679	1:25	22	14
AZ_99_1	III	1	N2	elt2_RNAi	Bt679	1:5	3	22
AZ_99_1	III	2	N2	elt2_RNAi	Bt679	1:5	6	22
AZ_99_1	III	3	N2	elt2_RNAi	Bt679	1:5	14	19
AZ_99_1	III	4	N2	elt2_RNAi	Bt679	1:5	8	19
AZ_99_1	III	1	N2	elt2_RNAi	Bt407	1:5	35	0
AZ_99_1	III	2	N2	elt2_RNAi	Bt407	1:5	29	0
AZ_99_1	III	3	N2	elt2_RNAi	Bt407	1:5	25	0
AZ_99_1	III	4	N2	elt2_RNAi	Bt407	1:5	27	0
AZ_99_1	III	1	N2	empty_vector	Bt679	1:50	29	2
AZ_99_1	III	2	N2	empty_vector	Bt679	1:50	29	1
AZ_99_1	III	3	N2	empty_vector	Bt679	1:50	30	2
AZ_99_1	III	4	N2	empty_vector	Bt679	1:50	33	0
AZ_99_1	III	1	N2	empty_vector	Bt679	1:25	26	2
AZ_99_1	III	2	N2	empty_vector	Bt679	1:25	24	4
AZ_99_1	III	3	N2	empty_vector	Bt679	1:25	24	6
AZ_99_1	III	4	N2	empty_vector	Bt679	1:25	31	2
AZ_99_1	III	1	N2	empty_vector	Bt679	1:5	11	16
AZ_99_1	III	2	N2	empty_vector	Bt679	1:5	8	20
AZ_99_1	III	3	N2	empty_vector	Bt679	1:5	1	27
AZ_99_1	III	4	N2	empty_vector	Bt679	1:5	8	16
AZ_99_1	III	1	N2	empty_vector	Bt407	1:5	29	0
AZ_99_1	III	2	N2	empty_vector	Bt407	1:5	32	0
AZ_99_1	III	3	N2	empty_vector	Bt407	1:5	34	0
AZ_99_1	III	4	N2	empty_vector	Bt407	1:5	35	0
AZ_99_1	III	1	nhr-193(tm4479)	elt2_RNAi	Bt679	1:50	36	3
AZ_99_1	III	2	nhr-193(tm4479)	elt2_RNAi	Bt679	1:50	16	8
AZ_99_1	III	3	nhr-193(tm4479)	elt2_RNAi	Bt679	1:50	29	6
AZ_99_1	III	4	nhr-193(tm4479)	elt2_RNAi	Bt679	1:50	24	8
AZ_99_1	III	1	nhr-193(tm4479)	elt2_RNAi	Bt679	1:25	3	20
AZ_99_1	III	2	nhr-193(tm4479)	elt2_RNAi	Bt679	1:25	12	9
AZ_99_1	III	3	nhr-193(tm4479)	elt2_RNAi	Bt679	1:25	14	13
AZ_99_1	III	4	nhr-193(tm4479)	elt2_RNAi	Bt679	1:25	23	12
AZ_99_1	III	1	nhr-193(tm4479)	elt2_RNAi	Bt679	1:5	6	20
AZ_99_1	III	2	nhr-193(tm4479)	elt2_RNAi	Bt679	1:5	1	26
AZ_99_1	III	3	nhr-193(tm4479)	elt2_RNAi	Bt679	1:5	3	22
AZ_99_1	III	4	nhr-193(tm4479)	elt2_RNAi	Bt679	1:5	0	25
AZ_99_1	III	1	nhr-193(tm4479)	elt2_RNAi	Bt407	1:5	23	1
AZ_99_1	III	2	nhr-193(tm4479)	elt2_RNAi	Bt407	1:5	37	0
AZ_99_1	III	3	nhr-193(tm4479)	elt2_RNAi	Bt407	1:5	34	0
AZ_99_1	III	4	nhr-193(tm4479)	elt2_RNAi	Bt407	1:5	27	0
AZ_99_1	III	1	nhr-193(tm4479)	empty_vector	Bt679	1:50	25	1
AZ_99_1	III	2	nhr-193(tm4479)	empty_vector	Bt679	1:50	29	0
AZ_99_1	III	3	nhr-193(tm4479)	empty_vector	Bt679	1:50	29	1
AZ_99_1	III	4	nhr-193(tm4479)	empty_vector	Bt679	1:50	27	0
AZ_99_1	III	1	nhr-193(tm4479)	empty_vector	Bt679	1:25	27	0
AZ_99_1	III	2	nhr-193(tm4479)	empty_vector	Bt679	1:25	28	2
AZ_99_1	III	3	nhr-193(tm4479)	empty_vector	Bt679	1:25	20	4
AZ_99_1	III	4	nhr-193(tm4479)	empty_vector	Bt679	1:25	24	5
AZ_99_1	III	1	nhr-193(tm4479)	empty_vector	Bt679	1:5	5	22
AZ_99_1	III	2	nhr-193(tm4479)	empty_vector	Bt679	1:5	4	25
AZ_99_1	III	3	nhr-193(tm4479)	empty_vector	Bt679	1:5	3	14
AZ_99_1	III	4	nhr-193(tm4479)	empty_vector	Bt679	1:5	3	24
AZ_99_1	III	1	nhr-193(tm4479)	empty_vector	Bt407	1:5	28	0
AZ_99_1	III	2	nhr-193(tm4479)	empty_vector	Bt407	1:5	28	0
AZ_99_1	III	3	nhr-193(tm4479)	empty_vector	Bt407	1:5	35	0
AZ_99_1	III	4	nhr-193(tm4479)	empty_vector	Bt407	1:5	36	0
AZ_64	I	1	N2	empty_vector	Bt679	1:10	2	28
AZ_64	I	2	N2	empty_vector	Bt679	1:10	0	27
AZ_64	I	3	N2	empty_vector	Bt679	1:10	31	0
AZ_64	I	4	N2	empty_vector	Bt679	1:10	0	39
AZ_64	I	1	N2	empty_vector	Bt679	1:50	7	25
AZ_64	I	2	N2	empty_vector	Bt679	1:50	5	29
AZ_64	I	3	N2	empty_vector	Bt679	1:50	1	26
AZ_64	I	4	N2	empty_vector	Bt679	1:50	2	30
AZ_64	I	1	N2	empty_vector	Bt679	1:100	12	15
AZ_64	I	2	N2	empty_vector	Bt679	1:100	12	17
AZ_64	I	3	N2	empty_vector	Bt679	1:100	5	22
AZ_64	I	4	N2	empty_vector	Bt679	1:100	13	14
AZ_64	I	1	N2	empty_vector	Bt679	1:200	29	3
AZ_64	I	2	N2	empty_vector	Bt679	1:200	60	6
AZ_64	I	3	N2	empty_vector	Bt679	1:200	28	8
AZ_64	I	4	N2	empty_vector	Bt679	1:200	27	0
AZ_64	I	1	N2	empty_vector	Bt247	1:2	6	24
AZ_64	I	2	N2	empty_vector	Bt247	1:2	2	23
AZ_64	I	3	N2	empty_vector	Bt247	1:2	7	29
AZ_64	I	4	N2	empty_vector	Bt247	1:2	8	19
AZ_64	I	1	N2	empty_vector	Bt247	1:5	14	22
AZ_64	I	2	N2	empty_vector	Bt247	1:5	12	16
AZ_64	I	3	N2	empty_vector	Bt247	1:5	10	16
AZ_64	I	4	N2	empty_vector	Bt247	1:5	8	22
AZ_64	I	1	N2	empty_vector	Bt247	1:10	10	18
AZ_64	I	2	N2	empty_vector	Bt247	1:10	17	10
AZ_64	I	3	N2	empty_vector	Bt247	1:10	17	10
AZ_64	I	4	N2	empty_vector	Bt247	1:10	19	15
AZ_64	I	1	N2	empty_vector	Bt247	1:25	22	8
AZ_64	I	2	N2	empty_vector	Bt247	1:25	19	11
AZ_64	I	3	N2	empty_vector	Bt247	1:25	21	11
AZ_64	I	4	N2	empty_vector	Bt247	1:25	11	6
AZ_64	I	1	N2	empty_vector	Bt407	1:2	30	0
AZ_64	I	2	N2	empty_vector	Bt407	1:2	30	0
AZ_64	I	3	N2	empty_vector	Bt407	1:2	35	0
AZ_64	I	4	N2	empty_vector	Bt407	1:2	30	0
AZ_64	I	1	N2	elt2_RNAi	Bt679	1:10	7	22
AZ_64	I	2	N2	elt2_RNAi	Bt679	1:10	6	17
AZ_64	I	3	N2	elt2_RNAi	Bt679	1:10	4	19
AZ_64	I	4	N2	elt2_RNAi	Bt679	1:10	11	16
AZ_64	I	1	N2	elt2_RNAi	Bt679	1:50	6	19
AZ_64	I	2	N2	elt2_RNAi	Bt679	1:50	11	21
AZ_64	I	3	N2	elt2_RNAi	Bt679	1:50	7	24
AZ_64	I	4	N2	elt2_RNAi	Bt679	1:50	9	18
AZ_64	I	1	N2	elt2_RNAi	Bt679	1:100	6	17
AZ_64	I	2	N2	elt2_RNAi	Bt679	1:100	16	12
AZ_64	I	3	N2	elt2_RNAi	Bt679	1:100	18	15
AZ_64	I	4	N2	elt2_RNAi	Bt679	1:100	13	23
AZ_64	I	1	N2	elt2_RNAi	Bt679	1:200	18	10
AZ_64	I	2	N2	elt2_RNAi	Bt679	1:200	17	14
AZ_64	I	3	N2	elt2_RNAi	Bt679	1:200	17	7
AZ_64	I	4	N2	elt2_RNAi	Bt679	1:200	15	14
AZ_64	I	1	N2	elt2_RNAi	Bt247	1:2	26	3
AZ_64	I	2	N2	elt2_RNAi	Bt247	1:2	31	3
AZ_64	I	3	N2	elt2_RNAi	Bt247	1:2	27	1
AZ_64	I	4	N2	elt2_RNAi	Bt247	1:2	26	3
AZ_64	I	1	N2	elt2_RNAi	Bt247	1:5	30	0
AZ_64	I	2	N2	elt2_RNAi	Bt247	1:5	29	1
AZ_64	I	3	N2	elt2_RNAi	Bt247	1:5	32	1
AZ_64	I	4	N2	elt2_RNAi	Bt247	1:5	30	0
AZ_64	I	1	N2	elt2_RNAi	Bt247	1:10	24	1
AZ_64	I	2	N2	elt2_RNAi	Bt247	1:10	27	3
AZ_64	I	3	N2	elt2_RNAi	Bt247	1:10	25	1
AZ_64	I	4	N2	elt2_RNAi	Bt247	1:10	26	1
AZ_64	I	1	N2	elt2_RNAi	Bt247	1:25	30	0
AZ_64	I	2	N2	elt2_RNAi	Bt247	1:25	32	0
AZ_64	I	3	N2	elt2_RNAi	Bt247	1:25	27	0
AZ_64	I	4	N2	elt2_RNAi	Bt247	1:25	32	0
AZ_64	I	1	N2	elt2_RNAi	Bt407	1:2	27	0
AZ_64	I	2	N2	elt2_RNAi	Bt407	1:2	31	2
AZ_64	I	3	N2	elt2_RNAi	Bt407	1:2	30	0
AZ_64	I	4	N2	elt2_RNAi	Bt407	1:2	31	1
AZ_64	I	1	nhr-99(gk758)	empty_vector	Bt679	1:10	1	29
AZ_64	I	2	nhr-99(gk758)	empty_vector	Bt679	1:10	1	26
AZ_64	I	3	nhr-99(gk758)	empty_vector	Bt679	1:10	1	31
AZ_64	I	4	nhr-99(gk758)	empty_vector	Bt679	1:10	0	23
AZ_64	I	1	nhr-99(gk758)	empty_vector	Bt679	1:50	5	24
AZ_64	I	2	nhr-99(gk758)	empty_vector	Bt679	1:50	2	28
AZ_64	I	3	nhr-99(gk758)	empty_vector	Bt679	1:50	8	19
AZ_64	I	4	nhr-99(gk758)	empty_vector	Bt679	1:50	2	28
AZ_64	I	1	nhr-99(gk758)	empty_vector	Bt679	1:100	14	16
AZ_64	I	2	nhr-99(gk758)	empty_vector	Bt679	1:100	5	25
AZ_64	I	3	nhr-99(gk758)	empty_vector	Bt679	1:100	6	32
AZ_64	I	4	nhr-99(gk758)	empty_vector	Bt679	1:100	16	25
AZ_64	I	1	nhr-99(gk758)	empty_vector	Bt679	1:200	31	2
AZ_64	I	2	nhr-99(gk758)	empty_vector	Bt679	1:200	29	7
AZ_64	I	3	nhr-99(gk758)	empty_vector	Bt679	1:200	28	3
AZ_64	I	4	nhr-99(gk758)	empty_vector	Bt679	1:200	29	2
AZ_64	I	1	nhr-99(gk758)	empty_vector	Bt247	1:2	7	22
AZ_64	I	2	nhr-99(gk758)	empty_vector	Bt247	1:2	4	20
AZ_64	I	3	nhr-99(gk758)	empty_vector	Bt247	1:2	1	21
AZ_64	I	4	nhr-99(gk758)	empty_vector	Bt247	1:2	5	23
AZ_64	I	1	nhr-99(gk758)	empty_vector	Bt247	1:5	11	18
AZ_64	I	2	nhr-99(gk758)	empty_vector	Bt247	1:5	8	24
AZ_64	I	3	nhr-99(gk758)	empty_vector	Bt247	1:5	5	21
AZ_64	I	4	nhr-99(gk758)	empty_vector	Bt247	1:5	7	23
AZ_64	I	1	nhr-99(gk758)	empty_vector	Bt247	1:10	15	15
AZ_64	I	2	nhr-99(gk758)	empty_vector	Bt247	1:10	14	19
AZ_64	I	3	nhr-99(gk758)	empty_vector	Bt247	1:10	10	20
AZ_64	I	4	nhr-99(gk758)	empty_vector	Bt247	1:10	12	18
AZ_64	I	1	nhr-99(gk758)	empty_vector	Bt247	1:25	20	6
AZ_64	I	2	nhr-99(gk758)	empty_vector	Bt247	1:25	19	6
AZ_64	I	3	nhr-99(gk758)	empty_vector	Bt247	1:25	18	10
AZ_64	I	4	nhr-99(gk758)	empty_vector	Bt247	1:25	23	12
AZ_64	I	1	nhr-99(gk758)	empty_vector	Bt407	1:2	30	0
AZ_64	I	2	nhr-99(gk758)	empty_vector	Bt407	1:2	30	0
AZ_64	I	3	nhr-99(gk758)	empty_vector	Bt407	1:2	32	0
AZ_64	I	4	nhr-99(gk758)	empty_vector	Bt407	1:2	32	0
AZ_64	I	1	nhr-99(gk758)	elt2_RNAi	Bt679	1:10	8	20
AZ_64	I	2	nhr-99(gk758)	elt2_RNAi	Bt679	1:10	4	24
AZ_64	I	3	nhr-99(gk758)	elt2_RNAi	Bt679	1:10	5	20
AZ_64	I	4	nhr-99(gk758)	elt2_RNAi	Bt679	1:10	4	26
AZ_64	I	1	nhr-99(gk758)	elt2_RNAi	Bt679	1:50	12	23
AZ_64	I	2	nhr-99(gk758)	elt2_RNAi	Bt679	1:50	14	16
AZ_64	I	3	nhr-99(gk758)	elt2_RNAi	Bt679	1:50	3	20
AZ_64	I	4	nhr-99(gk758)	elt2_RNAi	Bt679	1:50	4	23
AZ_64	I	1	nhr-99(gk758)	elt2_RNAi	Bt679	1:100	8	18
AZ_64	I	2	nhr-99(gk758)	elt2_RNAi	Bt679	1:100	12	16
AZ_64	I	3	nhr-99(gk758)	elt2_RNAi	Bt679	1:100	17	15
AZ_64	I	4	nhr-99(gk758)	elt2_RNAi	Bt679	1:100	6	22
AZ_64	I	1	nhr-99(gk758)	elt2_RNAi	Bt679	1:200	17	10
AZ_64	I	2	nhr-99(gk758)	elt2_RNAi	Bt679	1:200	20	4
AZ_64	I	3	nhr-99(gk758)	elt2_RNAi	Bt679	1:200	22	10
AZ_64	I	4	nhr-99(gk758)	elt2_RNAi	Bt679	1:200	18	15
AZ_64	I	1	nhr-99(gk758)	elt2_RNAi	Bt247	1:2	21	6
AZ_64	I	2	nhr-99(gk758)	elt2_RNAi	Bt247	1:2	21	4
AZ_64	I	3	nhr-99(gk758)	elt2_RNAi	Bt247	1:2	27	4
AZ_64	I	4	nhr-99(gk758)	elt2_RNAi	Bt247	1:2	24	0
AZ_64	I	1	nhr-99(gk758)	elt2_RNAi	Bt247	1:5	23	4
AZ_64	I	2	nhr-99(gk758)	elt2_RNAi	Bt247	1:5	29	2
AZ_64	I	3	nhr-99(gk758)	elt2_RNAi	Bt247	1:5	25	3
AZ_64	I	4	nhr-99(gk758)	elt2_RNAi	Bt247	1:5	22	5
AZ_64	I	1	nhr-99(gk758)	elt2_RNAi	Bt247	1:10	26	3
AZ_64	I	2	nhr-99(gk758)	elt2_RNAi	Bt247	1:10	29	2
AZ_64	I	3	nhr-99(gk758)	elt2_RNAi	Bt247	1:10	27	0
AZ_64	I	4	nhr-99(gk758)	elt2_RNAi	Bt247	1:10	32	3
AZ_64	I	1	nhr-99(gk758)	elt2_RNAi	Bt247	1:25	29	0
AZ_64	I	2	nhr-99(gk758)	elt2_RNAi	Bt247	1:25	28	0
AZ_64	I	3	nhr-99(gk758)	elt2_RNAi	Bt247	1:25	35	2
AZ_64	I	4	nhr-99(gk758)	elt2_RNAi	Bt247	1:25	28	0
AZ_64	I	1	nhr-99(gk758)	elt2_RNAi	Bt407	1:2	34	0
AZ_64	I	2	nhr-99(gk758)	elt2_RNAi	Bt407	1:2	25	1
AZ_64	I	3	nhr-99(gk758)	elt2_RNAi	Bt407	1:2	22	0
AZ_64	I	4	nhr-99(gk758)	elt2_RNAi	Bt407	1:2	23	1

## Sheet: Figure S1
Phenotypic data Figure S1C
Assay	Run	Replicate	Worm_Strain	Treatment	Bacterial_Strain	Bacterial_conc	Alive	Dead
RS_3	I	1	N2	empty_vector	BT407	1:10	28	0
RS_3	I	2	N2	empty_vector	BT407	1:10	29	0
RS_3	I	3	N2	empty_vector	BT407	1:10	27	0
RS_3	I	4	N2	empty_vector	BT407	1:10	31	0
RS_3	I	5	N2	empty_vector	BT407	1:10	25	1
RS_3	I	1	N2	empty_vector	BT247	1:10	0	28
RS_3	I	2	N2	empty_vector	BT247	1:10	0	27
RS_3	I	3	N2	empty_vector	BT247	1:10	0	25
RS_3	I	4	N2	empty_vector	BT247	1:10	0	25
RS_3	I	5	N2	empty_vector	BT247	1:10	0	31
RS_3	I	1	N2	empty_vector	BT247	1:50	7	16
RS_3	I	2	N2	empty_vector	BT247	1:50	2	27
RS_3	I	3	N2	empty_vector	BT247	1:50	0	22
RS_3	I	4	N2	empty_vector	BT247	1:50	2	28
RS_3	I	5	N2	empty_vector	BT247	1:50	2	34
RS_3	I	1	N2	empty_vector	BT247	1:100	12	10
RS_3	I	2	N2	empty_vector	BT247	1:100	9	23
RS_3	I	3	N2	empty_vector	BT247	1:100	4	20
RS_3	I	4	N2	empty_vector	BT247	1:100	6	24
RS_3	I	5	N2	empty_vector	BT247	1:100	7	17
RS_3	I	1	N2	empty_vector	BT247	1:300	14	5
RS_3	I	2	N2	empty_vector	BT247	1:300	21	4
RS_3	I	3	N2	empty_vector	BT247	1:300	23	8
RS_3	I	4	N2	empty_vector	BT247	1:300	21	6
RS_3	I	5	N2	empty_vector	BT247	1:300	20	5
RS_3	I	1	N2	empty_vector	BT247	1:500	26	0
RS_3	I	2	N2	empty_vector	BT247	1:500	30	0
RS_3	I	3	N2	empty_vector	BT247	1:500	25	1
RS_3	I	4	N2	empty_vector	BT247	1:500	27	3
RS_3	I	5	N2	empty_vector	BT247	1:500	19	5
RS_3	I	1	N2	empty_vector	BT679	1:10	1	23
RS_3	I	2	N2	empty_vector	BT679	1:10	0	30
RS_3	I	3	N2	empty_vector	BT679	1:10	1	31
RS_3	I	4	N2	empty_vector	BT679	1:10	0	23
RS_3	I	5	N2	empty_vector	BT679	1:10	0	18
RS_3	I	1	N2	empty_vector	BT679	1:50	3	26
RS_3	I	2	N2	empty_vector	BT679	1:50	5	25
RS_3	I	3	N2	empty_vector	BT679	1:50	2	28
RS_3	I	4	N2	empty_vector	BT679	1:50	3	24
RS_3	I	5	N2	empty_vector	BT679	1:50	3	27
RS_3	I	1	N2	empty_vector	BT679	1:100	9	17
RS_3	I	2	N2	empty_vector	BT679	1:100	11	18
RS_3	I	3	N2	empty_vector	BT679	1:100	8	19
RS_3	I	4	N2	empty_vector	BT679	1:100	12	13
RS_3	I	5	N2	empty_vector	BT679	1:100	6	23
RS_3	I	1	N2	empty_vector	BT679	1:300	18	3
RS_3	I	2	N2	empty_vector	BT679	1:300	22	5
RS_3	I	3	N2	empty_vector	BT679	1:300	21	7
RS_3	I	4	N2	empty_vector	BT679	1:300	20	4
RS_3	I	5	N2	empty_vector	BT679	1:300	23	5
RS_3	I	1	N2	empty_vector	BT679	1:500	27	0
RS_3	I	2	N2	empty_vector	BT679	1:500	29	0
RS_3	I	3	N2	empty_vector	BT679	1:500	28	0
RS_3	I	4	N2	empty_vector	BT679	1:500	29	0
RS_3	I	5	N2	empty_vector	BT679	1:500	28	0
RS_3	I	1	elt-7(ok835)	empty_vector	BT407	1:10	32	0
RS_3	I	2	elt-7(ok835)	empty_vector	BT407	1:10	30	0
RS_3	I	3	elt-7(ok835)	empty_vector	BT407	1:10	30	0
RS_3	I	4	elt-7(ok835)	empty_vector	BT407	1:10	30	0
RS_3	I	5	elt-7(ok835)	empty_vector	BT407	1:10	30	0
RS_3	I	1	elt-7(ok835)	empty_vector	BT247	1:10	0	16
RS_3	I	2	elt-7(ok835)	empty_vector	BT247	1:10	0	29
RS_3	I	3	elt-7(ok835)	empty_vector	BT247	1:10	0	24
RS_3	I	4	elt-7(ok835)	empty_vector	BT247	1:10	2	28
RS_3	I	5	elt-7(ok835)	empty_vector	BT247	1:10	1	27
RS_3	I	1	elt-7(ok835)	empty_vector	BT247	1:50	4	20
RS_3	I	2	elt-7(ok835)	empty_vector	BT247	1:50	15	8
RS_3	I	3	elt-7(ok835)	empty_vector	BT247	1:50	10	11
RS_3	I	4	elt-7(ok835)	empty_vector	BT247	1:50	17	10
RS_3	I	5	elt-7(ok835)	empty_vector	BT247	1:50	2	25
RS_3	I	1	elt-7(ok835)	empty_vector	BT247	1:100	15	6
RS_3	I	2	elt-7(ok835)	empty_vector	BT247	1:100	16	7
RS_3	I	3	elt-7(ok835)	empty_vector	BT247	1:100	14	4
RS_3	I	4	elt-7(ok835)	empty_vector	BT247	1:100	20	6
RS_3	I	5	elt-7(ok835)	empty_vector	BT247	1:100	12	15
RS_3	I	1	elt-7(ok835)	empty_vector	BT247	1:300	17	1
RS_3	I	2	elt-7(ok835)	empty_vector	BT247	1:300	20	1
RS_3	I	3	elt-7(ok835)	empty_vector	BT247	1:300	22	0
RS_3	I	4	elt-7(ok835)	empty_vector	BT247	1:300	21	2
RS_3	I	5	elt-7(ok835)	empty_vector	BT247	1:300	22	2
RS_3	I	1	elt-7(ok835)	empty_vector	BT247	1:500	25	0
RS_3	I	2	elt-7(ok835)	empty_vector	BT247	1:500	28	0
RS_3	I	3	elt-7(ok835)	empty_vector	BT247	1:500	24	1
RS_3	I	4	elt-7(ok835)	empty_vector	BT247	1:500	NA	NA
RS_3	I	5	elt-7(ok835)	empty_vector	BT247	1:500	24	1
RS_3	I	1	elt-7(ok835)	empty_vector	BT679	1:10	0	29
RS_3	I	2	elt-7(ok835)	empty_vector	BT679	1:10	0	27
RS_3	I	3	elt-7(ok835)	empty_vector	BT679	1:10	0	27
RS_3	I	4	elt-7(ok835)	empty_vector	BT679	1:10	0	33
RS_3	I	5	elt-7(ok835)	empty_vector	BT679	1:10	0	25
RS_3	I	1	elt-7(ok835)	empty_vector	BT679	1:50	14	15
RS_3	I	2	elt-7(ok835)	empty_vector	BT679	1:50	11	19
RS_3	I	3	elt-7(ok835)	empty_vector	BT679	1:50	5	25
RS_3	I	4	elt-7(ok835)	empty_vector	BT679	1:50	11	17
RS_3	I	5	elt-7(ok835)	empty_vector	BT679	1:50	3	30
RS_3	I	1	elt-7(ok835)	empty_vector	BT679	1:100	17	8
RS_3	I	2	elt-7(ok835)	empty_vector	BT679	1:100	13	11
RS_3	I	3	elt-7(ok835)	empty_vector	BT679	1:100	21	7
RS_3	I	4	elt-7(ok835)	empty_vector	BT679	1:100	15	10
RS_3	I	5	elt-7(ok835)	empty_vector	BT679	1:100	12	21
RS_3	I	1	elt-7(ok835)	empty_vector	BT679	1:300	28	2
RS_3	I	2	elt-7(ok835)	empty_vector	BT679	1:300	30	0
RS_3	I	3	elt-7(ok835)	empty_vector	BT679	1:300	25	1
RS_3	I	4	elt-7(ok835)	empty_vector	BT679	1:300	27	1
RS_3	I	5	elt-7(ok835)	empty_vector	BT679	1:300	26	4
RS_3	I	1	elt-7(ok835)	empty_vector	BT679	1:500	25	0
RS_3	I	2	elt-7(ok835)	empty_vector	BT679	1:500	26	1
RS_3	I	3	elt-7(ok835)	empty_vector	BT679	1:500	23	0
RS_3	I	4	elt-7(ok835)	empty_vector	BT679	1:500	26	4
RS_3	I	5	elt-7(ok835)	empty_vector	BT679	1:500	30	1
RS_3	I	1	elt-7(tm840)	empty_vector	BT407	1:10	21	1
RS_3	I	2	elt-7(tm840)	empty_vector	BT407	1:10	31	0
RS_3	I	3	elt-7(tm840)	empty_vector	BT407	1:10	26	0
RS_3	I	4	elt-7(tm840)	empty_vector	BT407	1:10	27	0
RS_3	I	5	elt-7(tm840)	empty_vector	BT407	1:10	28	0
RS_3	I	1	elt-7(tm840)	empty_vector	BT247	1:10	0	34
RS_3	I	2	elt-7(tm840)	empty_vector	BT247	1:10	0	20
RS_3	I	3	elt-7(tm840)	empty_vector	BT247	1:10	1	24
RS_3	I	4	elt-7(tm840)	empty_vector	BT247	1:10	0	31
RS_3	I	5	elt-7(tm840)	empty_vector	BT247	1:10	1	26
RS_3	I	1	elt-7(tm840)	empty_vector	BT247	1:50	1	27
RS_3	I	2	elt-7(tm840)	empty_vector	BT247	1:50	3	23
RS_3	I	3	elt-7(tm840)	empty_vector	BT247	1:50	5	29
RS_3	I	4	elt-7(tm840)	empty_vector	BT247	1:50	2	24
RS_3	I	5	elt-7(tm840)	empty_vector	BT247	1:50	1	31
RS_3	I	1	elt-7(tm840)	empty_vector	BT247	1:100	1	19
RS_3	I	2	elt-7(tm840)	empty_vector	BT247	1:100	2	15
RS_3	I	3	elt-7(tm840)	empty_vector	BT247	1:100	3	28
RS_3	I	4	elt-7(tm840)	empty_vector	BT247	1:100	1	29
RS_3	I	5	elt-7(tm840)	empty_vector	BT247	1:100	4	30
RS_3	I	1	elt-7(tm840)	empty_vector	BT247	1:300	12	9
RS_3	I	2	elt-7(tm840)	empty_vector	BT247	1:300	10	6
RS_3	I	3	elt-7(tm840)	empty_vector	BT247	1:300	11	7
RS_3	I	4	elt-7(tm840)	empty_vector	BT247	1:300	11	5
RS_3	I	5	elt-7(tm840)	empty_vector	BT247	1:300	16	11
RS_3	I	1	elt-7(tm840)	empty_vector	BT247	1:500	18	5
RS_3	I	2	elt-7(tm840)	empty_vector	BT247	1:500	14	3
RS_3	I	3	elt-7(tm840)	empty_vector	BT247	1:500	16	10
RS_3	I	4	elt-7(tm840)	empty_vector	BT247	1:500	15	2
RS_3	I	5	elt-7(tm840)	empty_vector	BT247	1:500	12	14
RS_3	I	1	elt-7(tm840)	empty_vector	BT679	1:10	1	30
RS_3	I	2	elt-7(tm840)	empty_vector	BT679	1:10	1	26
RS_3	I	3	elt-7(tm840)	empty_vector	BT679	1:10	0	24
RS_3	I	4	elt-7(tm840)	empty_vector	BT679	1:10	0	30
RS_3	I	5	elt-7(tm840)	empty_vector	BT679	1:10	0	23
RS_3	I	1	elt-7(tm840)	empty_vector	BT679	1:50	4	21
RS_3	I	2	elt-7(tm840)	empty_vector	BT679	1:50	3	26
RS_3	I	3	elt-7(tm840)	empty_vector	BT679	1:50	6	17
RS_3	I	4	elt-7(tm840)	empty_vector	BT679	1:50	3	24
RS_3	I	5	elt-7(tm840)	empty_vector	BT679	1:50	3	33
RS_3	I	1	elt-7(tm840)	empty_vector	BT679	1:100	7	17
RS_3	I	2	elt-7(tm840)	empty_vector	BT679	1:100	9	19
RS_3	I	3	elt-7(tm840)	empty_vector	BT679	1:100	8	26
RS_3	I	4	elt-7(tm840)	empty_vector	BT679	1:100	10	23
RS_3	I	5	elt-7(tm840)	empty_vector	BT679	1:100	8	21
RS_3	I	1	elt-7(tm840)	empty_vector	BT679	1:300	14	16
RS_3	I	2	elt-7(tm840)	empty_vector	BT679	1:300	16	11
RS_3	I	3	elt-7(tm840)	empty_vector	BT679	1:300	20	6
RS_3	I	4	elt-7(tm840)	empty_vector	BT679	1:300	13	10
RS_3	I	5	elt-7(tm840)	empty_vector	BT679	1:300	17	12
RS_3	I	1	elt-7(tm840)	empty_vector	BT679	1:500	17	10
RS_3	I	2	elt-7(tm840)	empty_vector	BT679	1:500	34	3
RS_3	I	3	elt-7(tm840)	empty_vector	BT679	1:500	21	4
RS_3	I	4	elt-7(tm840)	empty_vector	BT679	1:500	16	16
RS_3	I	5	elt-7(tm840)	empty_vector	BT679	1:500	28	0
RS_2	II	1	elt-7(ok835)	empty_vector	BT407	1:10	32	0
RS_2	II	2	elt-7(ok835)	empty_vector	BT407	1:10	30	0
RS_2	II	3	elt-7(ok835)	empty_vector	BT407	1:10	30	0
RS_2	II	4	elt-7(ok835)	empty_vector	BT407	1:10	30	0
RS_2	II	5	elt-7(ok835)	empty_vector	BT407	1:10	30	0
RS_2	II	1	elt-7(ok835)	empty_vector	BT247	1:10	0	16
RS_2	II	2	elt-7(ok835)	empty_vector	BT247	1:10	0	29
RS_2	II	3	elt-7(ok835)	empty_vector	BT247	1:10	0	24
RS_2	II	4	elt-7(ok835)	empty_vector	BT247	1:10	2	28
RS_2	II	5	elt-7(ok835)	empty_vector	BT247	1:10	1	27
RS_2	II	1	elt-7(ok835)	empty_vector	BT247	1:50	4	20
RS_2	II	2	elt-7(ok835)	empty_vector	BT247	1:50	15	8
RS_2	II	3	elt-7(ok835)	empty_vector	BT247	1:50	10	11
RS_2	II	4	elt-7(ok835)	empty_vector	BT247	1:50	17	10
RS_2	II	5	elt-7(ok835)	empty_vector	BT247	1:50	2	25
RS_2	II	1	elt-7(ok835)	empty_vector	BT247	1:100	15	6
RS_2	II	2	elt-7(ok835)	empty_vector	BT247	1:100	16	7
RS_2	II	3	elt-7(ok835)	empty_vector	BT247	1:100	14	4
RS_2	II	4	elt-7(ok835)	empty_vector	BT247	1:100	20	6
RS_2	II	5	elt-7(ok835)	empty_vector	BT247	1:100	12	15
RS_2	II	1	elt-7(ok835)	empty_vector	BT247	1:300	17	1
RS_2	II	2	elt-7(ok835)	empty_vector	BT247	1:300	20	1
RS_2	II	3	elt-7(ok835)	empty_vector	BT247	1:300	22	0
RS_2	II	4	elt-7(ok835)	empty_vector	BT247	1:300	21	2
RS_2	II	5	elt-7(ok835)	empty_vector	BT247	1:300	22	2
RS_2	II	1	elt-7(ok835)	empty_vector	BT247	1:500	25	0
RS_2	II	2	elt-7(ok835)	empty_vector	BT247	1:500	28	0
RS_2	II	3	elt-7(ok835)	empty_vector	BT247	1:500	24	1
RS_2	II	4	elt-7(ok835)	empty_vector	BT247	1:500	NA	NA
RS_2	II	5	elt-7(ok835)	empty_vector	BT247	1:500	24	1
RS_2	II	1	elt-7(ok835)	empty_vector	BT679	1:10	0	29
RS_2	II	2	elt-7(ok835)	empty_vector	BT679	1:10	0	27
RS_2	II	3	elt-7(ok835)	empty_vector	BT679	1:10	0	27
RS_2	II	4	elt-7(ok835)	empty_vector	BT679	1:10	0	33
RS_2	II	5	elt-7(ok835)	empty_vector	BT679	1:10	0	25
RS_2	II	1	elt-7(ok835)	empty_vector	BT679	1:50	14	15
RS_2	II	2	elt-7(ok835)	empty_vector	BT679	1:50	11	19
RS_2	II	3	elt-7(ok835)	empty_vector	BT679	1:50	5	25
RS_2	II	4	elt-7(ok835)	empty_vector	BT679	1:50	11	17
RS_2	II	5	elt-7(ok835)	empty_vector	BT679	1:50	3	30
RS_2	II	1	elt-7(ok835)	empty_vector	BT679	1:100	17	8
RS_2	II	2	elt-7(ok835)	empty_vector	BT679	1:100	13	11
RS_2	II	3	elt-7(ok835)	empty_vector	BT679	1:100	21	7
RS_2	II	4	elt-7(ok835)	empty_vector	BT679	1:100	15	10
RS_2	II	5	elt-7(ok835)	empty_vector	BT679	1:100	12	21
RS_2	II	1	elt-7(ok835)	empty_vector	BT679	1:300	28	2
RS_2	II	2	elt-7(ok835)	empty_vector	BT679	1:300	30	0
RS_2	II	3	elt-7(ok835)	empty_vector	BT679	1:300	25	1
RS_2	II	4	elt-7(ok835)	empty_vector	BT679	1:300	27	1
RS_2	II	5	elt-7(ok835)	empty_vector	BT679	1:300	26	4
RS_2	II	1	elt-7(ok835)	empty_vector	BT679	1:500	25	0
RS_2	II	2	elt-7(ok835)	empty_vector	BT679	1:500	26	1
RS_2	II	3	elt-7(ok835)	empty_vector	BT679	1:500	23	0
RS_2	II	4	elt-7(ok835)	empty_vector	BT679	1:500	26	4
RS_2	II	5	elt-7(ok835)	empty_vector	BT679	1:500	30	1
RS_2	II	1	elt-7(tm840)	empty_vector	BT407	1:10	21	1
RS_2	II	2	elt-7(tm840)	empty_vector	BT407	1:10	31	0
RS_2	II	3	elt-7(tm840)	empty_vector	BT407	1:10	26	0
RS_2	II	4	elt-7(tm840)	empty_vector	BT407	1:10	27	0
RS_2	II	5	elt-7(tm840)	empty_vector	BT407	1:10	28	0
RS_2	II	1	elt-7(tm840)	empty_vector	BT247	1:10	0	34
RS_2	II	2	elt-7(tm840)	empty_vector	BT247	1:10	0	20
RS_2	II	3	elt-7(tm840)	empty_vector	BT247	1:10	1	24
RS_2	II	4	elt-7(tm840)	empty_vector	BT247	1:10	0	31
RS_2	II	5	elt-7(tm840)	empty_vector	BT247	1:10	1	26
RS_2	II	1	elt-7(tm840)	empty_vector	BT247	1:50	1	27
RS_2	II	2	elt-7(tm840)	empty_vector	BT247	1:50	3	23
RS_2	II	3	elt-7(tm840)	empty_vector	BT247	1:50	5	29
RS_2	II	4	elt-7(tm840)	empty_vector	BT247	1:50	2	24
RS_2	II	5	elt-7(tm840)	empty_vector	BT247	1:50	1	31
RS_2	II	1	elt-7(tm840)	empty_vector	BT247	1:100	1	19
RS_2	II	2	elt-7(tm840)	empty_vector	BT247	1:100	2	15
RS_2	II	3	elt-7(tm840)	empty_vector	BT247	1:100	3	28
RS_2	II	4	elt-7(tm840)	empty_vector	BT247	1:100	1	29
RS_2	II	5	elt-7(tm840)	empty_vector	BT247	1:100	4	30
RS_2	II	1	elt-7(tm840)	empty_vector	BT247	1:300	12	9
RS_2	II	2	elt-7(tm840)	empty_vector	BT247	1:300	10	6
RS_2	II	3	elt-7(tm840)	empty_vector	BT247	1:300	11	7
RS_2	II	4	elt-7(tm840)	empty_vector	BT247	1:300	11	5
RS_2	II	5	elt-7(tm840)	empty_vector	BT247	1:300	16	11
RS_2	II	1	elt-7(tm840)	empty_vector	BT247	1:500	18	5
RS_2	II	2	elt-7(tm840)	empty_vector	BT247	1:500	14	3
RS_2	II	3	elt-7(tm840)	empty_vector	BT247	1:500	16	10
RS_2	II	4	elt-7(tm840)	empty_vector	BT247	1:500	15	2
RS_2	II	5	elt-7(tm840)	empty_vector	BT247	1:500	12	14
RS_2	II	1	elt-7(tm840)	empty_vector	BT679	1:10	1	30
RS_2	II	2	elt-7(tm840)	empty_vector	BT679	1:10	1	26
RS_2	II	3	elt-7(tm840)	empty_vector	BT679	1:10	0	24
RS_2	II	4	elt-7(tm840)	empty_vector	BT679	1:10	0	30
RS_2	II	5	elt-7(tm840)	empty_vector	BT679	1:10	0	23
RS_2	II	1	elt-7(tm840)	empty_vector	BT679	1:50	4	21
RS_2	II	2	elt-7(tm840)	empty_vector	BT679	1:50	3	26
RS_2	II	3	elt-7(tm840)	empty_vector	BT679	1:50	6	17
RS_2	II	4	elt-7(tm840)	empty_vector	BT679	1:50	3	24
RS_2	II	5	elt-7(tm840)	empty_vector	BT679	1:50	3	33
RS_2	II	1	elt-7(tm840)	empty_vector	BT679	1:100	7	17
RS_2	II	2	elt-7(tm840)	empty_vector	BT679	1:100	9	19
RS_2	II	3	elt-7(tm840)	empty_vector	BT679	1:100	8	26
RS_2	II	4	elt-7(tm840)	empty_vector	BT679	1:100	10	23
RS_2	II	5	elt-7(tm840)	empty_vector	BT679	1:100	8	21
RS_2	II	1	elt-7(tm840)	empty_vector	BT679	1:300	14	16
RS_2	II	2	elt-7(tm840)	empty_vector	BT679	1:300	16	11
RS_2	II	3	elt-7(tm840)	empty_vector	BT679	1:300	20	6
RS_2	II	4	elt-7(tm840)	empty_vector	BT679	1:300	13	10
RS_2	II	5	elt-7(tm840)	empty_vector	BT679	1:300	17	12
RS_2	II	1	elt-7(tm840)	empty_vector	BT679	1:500	17	10
RS_2	II	2	elt-7(tm840)	empty_vector	BT679	1:500	34	3
RS_2	II	3	elt-7(tm840)	empty_vector	BT679	1:500	21	4
RS_2	II	4	elt-7(tm840)	empty_vector	BT679	1:500	16	16
RS_2	II	5	elt-7(tm840)	empty_vector	BT679	1:500	28	0
RS_2	II	1	N2	elt2_RNAi	BT407	1:10	35	0
RS_2	II	2	N2	elt2_RNAi	BT407	1:10	22	1
RS_2	II	3	N2	elt2_RNAi	BT407	1:10	32	1
RS_2	II	4	N2	elt2_RNAi	BT407	1:10	32	0
RS_2	II	5	N2	elt2_RNAi	BT407	1:10	26	0
RS_2	II	1	N2	elt2_RNAi	BT247	1:10	7	13
RS_2	II	2	N2	elt2_RNAi	BT247	1:10	6	20
RS_2	II	3	N2	elt2_RNAi	BT247	1:10	11	11
RS_2	II	4	N2	elt2_RNAi	BT247	1:10	12	8
RS_2	II	5	N2	elt2_RNAi	BT247	1:10	7	18
RS_2	II	1	N2	elt2_RNAi	BT247	1:50	18	6
RS_2	II	2	N2	elt2_RNAi	BT247	1:50	16	4
RS_2	II	3	N2	elt2_RNAi	BT247	1:50	13	4
RS_2	II	4	N2	elt2_RNAi	BT247	1:50	37	0
RS_2	II	5	N2	elt2_RNAi	BT247	1:50	12	4
RS_2	II	1	N2	elt2_RNAi	BT247	1:100	10	2
RS_2	II	2	N2	elt2_RNAi	BT247	1:100	19	1
RS_2	II	3	N2	elt2_RNAi	BT247	1:100	19	1
RS_2	II	4	N2	elt2_RNAi	BT247	1:100	20	1
RS_2	II	5	N2	elt2_RNAi	BT247	1:100	24	3
RS_2	II	1	N2	elt2_RNAi	BT247	1:300	17	4
RS_2	II	2	N2	elt2_RNAi	BT247	1:300	17	1
RS_2	II	3	N2	elt2_RNAi	BT247	1:300	25	0
RS_2	II	4	N2	elt2_RNAi	BT247	1:300	16	0
RS_2	II	5	N2	elt2_RNAi	BT247	1:300	27	0
RS_2	II	1	N2	elt2_RNAi	BT247	1:500	15	1
RS_2	II	2	N2	elt2_RNAi	BT247	1:500	20	1
RS_2	II	3	N2	elt2_RNAi	BT247	1:500	24	1
RS_2	II	4	N2	elt2_RNAi	BT247	1:500	23	0
RS_2	II	5	N2	elt2_RNAi	BT247	1:500	37	0
RS_2	II	1	N2	elt2_RNAi	BT679	1:10	0	26
RS_2	II	2	N2	elt2_RNAi	BT679	1:10	0	29
RS_2	II	3	N2	elt2_RNAi	BT679	1:10	0	22
RS_2	II	4	N2	elt2_RNAi	BT679	1:10	0	24
RS_2	II	5	N2	elt2_RNAi	BT679	1:10	1	29
RS_2	II	1	N2	elt2_RNAi	BT679	1:50	0	21
RS_2	II	2	N2	elt2_RNAi	BT679	1:50	2	30
RS_2	II	3	N2	elt2_RNAi	BT679	1:50	0	24
RS_2	II	4	N2	elt2_RNAi	BT679	1:50	1	27
RS_2	II	5	N2	elt2_RNAi	BT679	1:50	1	28
RS_2	II	1	N2	elt2_RNAi	BT679	1:100	0	22
RS_2	II	2	N2	elt2_RNAi	BT679	1:100	1	25
RS_2	II	3	N2	elt2_RNAi	BT679	1:100	1	26
RS_2	II	4	N2	elt2_RNAi	BT679	1:100	1	30
RS_2	II	5	N2	elt2_RNAi	BT679	1:100	2	37
RS_2	II	1	N2	elt2_RNAi	BT679	1:300	3	50
RS_2	II	2	N2	elt2_RNAi	BT679	1:300	5	17
RS_2	II	3	N2	elt2_RNAi	BT679	1:300	8	20
RS_2	II	4	N2	elt2_RNAi	BT679	1:300	3	25
RS_2	II	5	N2	elt2_RNAi	BT679	1:300	3	24
RS_2	II	1	N2	elt2_RNAi	BT679	1:500	4	19
RS_2	II	2	N2	elt2_RNAi	BT679	1:500	8	19
RS_2	II	3	N2	elt2_RNAi	BT679	1:500	9	20
RS_2	II	4	N2	elt2_RNAi	BT679	1:500	6	13
RS_2	II	5	N2	elt2_RNAi	BT679	1:500	6	18
RS_2	II	1	N2	empty_vector	BT407	1:10	28	0
RS_2	II	2	N2	empty_vector	BT407	1:10	29	0
RS_2	II	3	N2	empty_vector	BT407	1:10	27	0
RS_2	II	4	N2	empty_vector	BT407	1:10	31	0
RS_2	II	5	N2	empty_vector	BT407	1:10	25	1
RS_2	II	1	N2	empty_vector	BT247	1:10	0	28
RS_2	II	2	N2	empty_vector	BT247	1:10	0	27
RS_2	II	3	N2	empty_vector	BT247	1:10	0	25
RS_2	II	4	N2	empty_vector	BT247	1:10	0	25
RS_2	II	5	N2	empty_vector	BT247	1:10	0	31
RS_2	II	1	N2	empty_vector	BT247	1:50	7	16
RS_2	II	2	N2	empty_vector	BT247	1:50	2	27
RS_2	II	3	N2	empty_vector	BT247	1:50	0	22
RS_2	II	4	N2	empty_vector	BT247	1:50	2	28
RS_2	II	5	N2	empty_vector	BT247	1:50	2	34
RS_2	II	1	N2	empty_vector	BT247	1:100	12	10
RS_2	II	2	N2	empty_vector	BT247	1:100	9	23
RS_2	II	3	N2	empty_vector	BT247	1:100	4	20
RS_2	II	4	N2	empty_vector	BT247	1:100	6	24
RS_2	II	5	N2	empty_vector	BT247	1:100	7	17
RS_2	II	1	N2	empty_vector	BT247	1:300	14	5
RS_2	II	2	N2	empty_vector	BT247	1:300	21	4
RS_2	II	3	N2	empty_vector	BT247	1:300	23	8
RS_2	II	4	N2	empty_vector	BT247	1:300	21	6
RS_2	II	5	N2	empty_vector	BT247	1:300	20	5
RS_2	II	1	N2	empty_vector	BT247	1:500	26	0
RS_2	II	2	N2	empty_vector	BT247	1:500	30	0
RS_2	II	3	N2	empty_vector	BT247	1:500	25	1
RS_2	II	4	N2	empty_vector	BT247	1:500	27	3
RS_2	II	5	N2	empty_vector	BT247	1:500	19	5
RS_2	II	1	N2	empty_vector	BT679	1:10	1	23
RS_2	II	2	N2	empty_vector	BT679	1:10	0	30
RS_2	II	3	N2	empty_vector	BT679	1:10	1	31
RS_2	II	4	N2	empty_vector	BT679	1:10	0	23
RS_2	II	5	N2	empty_vector	BT679	1:10	0	18
RS_2	II	1	N2	empty_vector	BT679	1:50	3	26
RS_2	II	2	N2	empty_vector	BT679	1:50	5	25
RS_2	II	3	N2	empty_vector	BT679	1:50	2	28
RS_2	II	4	N2	empty_vector	BT679	1:50	3	24
RS_2	II	5	N2	empty_vector	BT679	1:50	3	27
RS_2	II	1	N2	empty_vector	BT679	1:100	9	17
RS_2	II	2	N2	empty_vector	BT679	1:100	11	18
RS_2	II	3	N2	empty_vector	BT679	1:100	8	19
RS_2	II	4	N2	empty_vector	BT679	1:100	12	13
RS_2	II	5	N2	empty_vector	BT679	1:100	6	23
RS_2	II	1	N2	empty_vector	BT679	1:300	18	3
RS_2	II	2	N2	empty_vector	BT679	1:300	22	5
RS_2	II	3	N2	empty_vector	BT679	1:300	21	7
RS_2	II	4	N2	empty_vector	BT679	1:300	20	4
RS_2	II	5	N2	empty_vector	BT679	1:300	23	5
RS_2	II	1	N2	empty_vector	BT679	1:500	27	0
RS_2	II	2	N2	empty_vector	BT679	1:500	29	0
RS_2	II	3	N2	empty_vector	BT679	1:500	28	0
RS_2	II	4	N2	empty_vector	BT679	1:500	29	0
RS_2	II	5	N2	empty_vector	BT679	1:500	28	0

## Sheet: Figure S2
Phenotypic data Figure S2S
Assay	Run	Replicate	Worm_Strain	Treatment	Bacterial_Strain	Bacterial_conc	Integral	Leaking
AZ_98	I	1	N2	elt-2 RNAi	BT407	1:5	16	18
AZ_98	I	1	N2	Empty vector	BT247	1:25	1	31
AZ_98	I	1	N2	elt-2 RNAi	BT247	1:25	5	26
AZ_98	I	1	N2	elt-2 RNAi	BT679	1:50	2	29
AZ_98	I	1	N2	Empty vector	BT407	1:5	14	0
AZ_98	I	1	N2	Empty vector	BT679	1:50	6	24
AZ_99_1	II	2	N2	elt-2 RNAi	BT247	1:25	29	0
AZ_99_1	II	2	N2	elt-2 RNAi	BT407	1:5	29	5
AZ_99_1	II	2	N2	Empty vector	BT407	1:5	20	13
AZ_99_1	II	2	N2	Empty vector	BT247	1:25	3	30
AZ_99_2	III	3	N2	elt-2 RNAi	BT407	1:5	31	5
AZ_99_2	III	3	N2	Empty vector	BT679	1:25	3	27
AZ_99_2	III	3	N2	elt-2 RNAi	BT679	1:25	3	29
AZ_99_2	III	3	N2	Empty vector	BT407	1:5	8	29

## Sheet: Figure S4
Phenotypic data Figure S4D, S4F-H									Phenotypic data Figure S4E
Assay	Run	Replicate	Worm_Strain	Treatment	Bacterial_Strain	Bacterial_conc	Alive	Dead	Worm_Strain	Bacterial_Strain	Toxin	Alive_48	Dead_48
SB_26112015	I	1	N2	NA	Bt247	1:2	8	19	N2	Bt247(-Cry6Ba)	Cry6Ba	31	0
SB_26112015	I	2	N2	NA	Bt247	1:2	2	22	N2	Bt247(-Cry6Ba)	Cry6Ba	28	0
SB_26112015	I	3	N2	NA	Bt247	1:2	5	23	N2	Bt247(-Cry6Ba)	Cry6Ba	38	0
SB_26112015	I	1	N2	NA	Bt407	1:2	28	0	N2	Bt247	Cry6Ba	0	18
SB_26112015	I	2	N2	NA	Bt407	1:2	30	0	N2	Bt247	Cry6Ba	0	22
SB_26112015	I	3	N2	NA	Bt407	1:2	29	0	N2	Bt247	Cry6Ba	0	20
SB_26112015	I	1	N2	NA	Bt247(-Cry6Ba)	1:100	30	0	N2	PBS	Cry6Ba	32	0
SB_26112015	I	2	N2	NA	Bt247(-Cry6Ba)	1:100	29	0	N2	PBS	Cry6Ba	28	0
SB_26112015	I	3	N2	NA	Bt247(-Cry6Ba)	1:100	30	0	N2	PBS	Cry6Ba	41	0
SB_26112015	I	1	N2	NA	Bt247	1:50	10	12	N2	Bt247(-Cry6Ba)	PBS	40	0
SB_26112015	I	2	N2	NA	Bt247	1:50	16	7	N2	Bt247(-Cry6Ba)	PBS	31	0
SB_26112015	I	3	N2	NA	Bt247	1:50	15	8	N2	Bt247(-Cry6Ba)	PBS	27	0
SB_26112015	I	1	N2	NA	Bt247	1:200	25	2	N2	Bt247	PBS	0	22
SB_26112015	I	2	N2	NA	Bt247	1:200	28	1	N2	Bt247	PBS	1	27
SB_26112015	I	3	N2	NA	Bt247	1:200	28	0
SB_26112015	I	1	N2	NA	Bt247	1:10	6	22
SB_26112015	I	2	N2	NA	Bt247	1:10	8	21
SB_26112015	I	3	N2	NA	Bt247	1:10	7	22
SB_26112015	I	1	N2	NA	Bt247	1:100	29	0
SB_26112015	I	2	N2	NA	Bt247	1:100	42	0
SB_26112015	I	3	N2	NA	Bt247	1:100	36	0
SB_26112015	I	1	N2	NA	Bt247(-Cry6Ba)	1:10	28	0
SB_26112015	I	2	N2	NA	Bt247(-Cry6Ba)	1:10	28	0
SB_26112015	I	3	N2	NA	Bt247(-Cry6Ba)	1:10	27	0
SB_26112015	I	1	N2	NA	Bt247(-Cry6Ba)	1:50	26	1
SB_26112015	I	2	N2	NA	Bt247(-Cry6Ba)	1:50	30	0
SB_26112015	I	3	N2	NA	Bt247(-Cry6Ba)	1:50	30	1
SB_26112015	I	1	N2	NA	Bt247(-Cry6Ba)	1:200	35	2
SB_26112015	I	2	N2	NA	Bt247(-Cry6Ba)	1:200	29	0
SB_26112015	I	3	N2	NA	Bt247(-Cry6Ba)	1:200	30	0
SB_26112015	I	1	N2	NA	Bt247(-Cry6Ba)	1:2	27	1
SB_26112015	I	2	N2	NA	Bt247(-Cry6Ba)	1:2	29	1
SB_26112015	I	3	N2	NA	Bt247(-Cry6Ba)	1:2	30	0
AZ_100	I	1	N2	elt2_RNAi	MyBt679_tox	0	19	0
AZ_100	I	2	N2	elt2_RNAi	MyBt679_tox	0	21	1
AZ_100	I	3	N2	elt2_RNAi	MyBt679_tox	0	21	0
AZ_100	I	4	N2	elt2_RNAi	MyBt679_tox	0	33	0
AZ_100	I	1	N2	elt2_RNAi	MyBt679_tox	1:10	2	19
AZ_100	I	2	N2	elt2_RNAi	MyBt679_tox	1:10	1	29
AZ_100	I	3	N2	elt2_RNAi	MyBt679_tox	1:10	1	28
AZ_100	I	4	N2	elt2_RNAi	MyBt679_tox	1:10	2	37
AZ_100	I	1	N2	elt2_RNAi	MyBt679_tox	1:50	4	25
AZ_100	I	2	N2	elt2_RNAi	MyBt679_tox	1:50	6	3
AZ_100	I	3	N2	elt2_RNAi	MyBt679_tox	1:50	7	25
AZ_100	I	4	N2	elt2_RNAi	MyBt679_tox	1:50	10	28
AZ_100	I	1	N2	elt2_RNAi	MyBt679_tox	1:100	11	17
AZ_100	I	2	N2	elt2_RNAi	MyBt679_tox	1:100	12	15
AZ_100	I	3	N2	elt2_RNAi	MyBt679_tox	1:100	12	20
AZ_100	I	4	N2	elt2_RNAi	MyBt679_tox	1:100	9	13
AZ_100	I	1	N2	elt2_RNAi	MyBt679_tox	1:1000	20	0
AZ_100	I	2	N2	elt2_RNAi	MyBt679_tox	1:1000	20	4
AZ_100	I	3	N2	elt2_RNAi	MyBt679_tox	1:1000	32	1
AZ_100	I	4	N2	elt2_RNAi	MyBt679_tox	1:1000	30	4
AZ_100	I	1	N2	empty_vector	MyBt679_tox	0	23	0
AZ_100	I	2	N2	empty_vector	MyBt679_tox	0	25	0
AZ_100	I	3	N2	empty_vector	MyBt679_tox	0	33	0
AZ_100	I	4	N2	empty_vector	MyBt679_tox	0	37	0
AZ_100	I	1	N2	empty_vector	MyBt679_tox	1:10	9	22
AZ_100	I	2	N2	empty_vector	MyBt679_tox	1:10	12	11
AZ_100	I	3	N2	empty_vector	MyBt679_tox	1:10	19	19
AZ_100	I	4	N2	empty_vector	MyBt679_tox	1:10	7	23
AZ_100	I	1	N2	empty_vector	MyBt679_tox	1:50	20	1
AZ_100	I	2	N2	empty_vector	MyBt679_tox	1:50	24	3
AZ_100	I	3	N2	empty_vector	MyBt679_tox	1:50	28	5
AZ_100	I	4	N2	empty_vector	MyBt679_tox	1:50	26	2
AZ_100	I	1	N2	empty_vector	MyBt679_tox	1:100	22	1
AZ_100	I	2	N2	empty_vector	MyBt679_tox	1:100	26	2
AZ_100	I	3	N2	empty_vector	MyBt679_tox	1:100	27	1
AZ_100	I	4	N2	empty_vector	MyBt679_tox	1:100	29	1
AZ_100	I	1	N2	empty_vector	MyBt679_tox	1:1000	26	0
AZ_100	I	2	N2	empty_vector	MyBt679_tox	1:1000	26	0
AZ_100	I	3	N2	empty_vector	MyBt679_tox	1:1000	36	0
AZ_100	I	4	N2	empty_vector	MyBt679_tox	1:1000	33	0
AZ_41	I	1	elt2_RNAi	N2	pHT315_Cry21A	1:10	23	0
AZ_41	I	2	elt2_RNAi	N2	pHT315_Cry21A	1:10	0	23
AZ_41	I	3	elt2_RNAi	N2	pHT315_Cry21A	1:10	0	37
AZ_41	I	1	elt2_RNAi	N2	pHT315_Cry21A	1:50	2	20
AZ_41	I	2	elt2_RNAi	N2	pHT315_Cry21A	1:50	0	24
AZ_41	I	3	elt2_RNAi	N2	pHT315_Cry21A	1:50	0	37
AZ_41	I	1	elt2_RNAi	N2	pHT315_Cry21A	1:100	5	15
AZ_41	I	2	elt2_RNAi	N2	pHT315_Cry21A	1:100	3	26
AZ_41	I	3	elt2_RNAi	N2	pHT315_Cry21A	1:100	8	30
AZ_41	I	1	elt2_RNAi	N2	pHT315_Cry21A	1:200	10	22
AZ_41	I	2	elt2_RNAi	N2	pHT315_Cry21A	1:200	4	24
AZ_41	I	3	elt2_RNAi	N2	pHT315_Cry21A	1:200	6	27
AZ_41	I	1	elt2_RNAi	N2	pHT315_Cry21A	1:500	21	5
AZ_41	I	2	elt2_RNAi	N2	pHT315_Cry21A	1:500	13	15
AZ_41	I	3	elt2_RNAi	N2	pHT315_Cry21A	1:500	18	17
AZ_41	I	1	elt2_RNAi	N2	pHT315_Cry14A	1:10	8	25
AZ_41	I	2	elt2_RNAi	N2	pHT315_Cry14A	1:10	9	13
AZ_41	I	3	elt2_RNAi	N2	pHT315_Cry14A	1:10	7	27
AZ_41	I	1	elt2_RNAi	N2	pHT315_Cry14A	1:50	28	4
AZ_41	I	2	elt2_RNAi	N2	pHT315_Cry14A	1:50	28	1
AZ_41	I	3	elt2_RNAi	N2	pHT315_Cry14A	1:50	20	3
AZ_41	I	1	elt2_RNAi	N2	pHT315_Cry14A	1:100	25	0
AZ_41	I	2	elt2_RNAi	N2	pHT315_Cry14A	1:100	31	1
AZ_41	I	3	elt2_RNAi	N2	pHT315_Cry14A	1:100	35	3
AZ_41	I	1	elt2_RNAi	N2	pHT315_Cry14A	1:200	27	0
AZ_41	I	2	elt2_RNAi	N2	pHT315_Cry14A	1:200	29	0
AZ_41	I	3	elt2_RNAi	N2	pHT315_Cry14A	1:200	25	0
AZ_41	I	1	elt2_RNAi	N2	pHT315_Cry14A	1:500	48	0
AZ_41	I	2	elt2_RNAi	N2	pHT315_Cry14A	1:500	32	0
AZ_41	I	3	elt2_RNAi	N2	pHT315_Cry14A	1:500	28	0
AZ_41	I	1	elt2_RNAi	N2	pHT315_RFP	1:10	29	0
AZ_41	I	2	elt2_RNAi	N2	pHT315_RFP	1:10	46	0
AZ_41	I	3	elt2_RNAi	N2	pHT315_RFP	1:10	27	0
AZ_41	I	1	empty_vector	N2	pHT315_Cry21A	1:10	5	28
AZ_41	I	2	empty_vector	N2	pHT315_Cry21A	1:10	7	22
AZ_41	I	3	empty_vector	N2	pHT315_Cry21A	1:10	7	30
AZ_41	I	1	empty_vector	N2	pHT315_Cry21A	1:50	23	11
AZ_41	I	2	empty_vector	N2	pHT315_Cry21A	1:50	20	11
AZ_41	I	3	empty_vector	N2	pHT315_Cry21A	1:50	20	16
AZ_41	I	1	empty_vector	N2	pHT315_Cry21A	1:100	41	3
AZ_41	I	2	empty_vector	N2	pHT315_Cry21A	1:100	24	4
AZ_41	I	3	empty_vector	N2	pHT315_Cry21A	1:100	29	3
AZ_41	I	1	empty_vector	N2	pHT315_Cry21A	1:200	29	3
AZ_41	I	2	empty_vector	N2	pHT315_Cry21A	1:200	31	4
AZ_41	I	3	empty_vector	N2	pHT315_Cry21A	1:200	28	1
AZ_41	I	1	empty_vector	N2	pHT315_Cry21A	1:500	35	0
AZ_41	I	2	empty_vector	N2	pHT315_Cry21A	1:500	41	1
AZ_41	I	3	empty_vector	N2	pHT315_Cry21A	1:500	33	0
AZ_41	I	1	empty_vector	N2	pHT315_Cry14A	1:10	4	28
AZ_41	I	2	empty_vector	N2	pHT315_Cry14A	1:10	8	58
AZ_41	I	3	empty_vector	N2	pHT315_Cry14A	1:10	10	18
AZ_41	I	1	empty_vector	N2	pHT315_Cry14A	1:50	18	12
AZ_41	I	2	empty_vector	N2	pHT315_Cry14A	1:50	26	8
AZ_41	I	3	empty_vector	N2	pHT315_Cry14A	1:50	24	10
AZ_41	I	1	empty_vector	N2	pHT315_Cry14A	1:100	29	1
AZ_41	I	2	empty_vector	N2	pHT315_Cry14A	1:100	28	1
AZ_41	I	3	empty_vector	N2	pHT315_Cry14A	1:100	31	1
AZ_41	I	1	empty_vector	N2	pHT315_Cry14A	1:200	60	1
AZ_41	I	2	empty_vector	N2	pHT315_Cry14A	1:200	28	1
AZ_41	I	3	empty_vector	N2	pHT315_Cry14A	1:200	36	0
AZ_41	I	1	empty_vector	N2	pHT315_Cry14A	1:500	54	0
AZ_41	I	2	empty_vector	N2	pHT315_Cry14A	1:500	27	0
AZ_41	I	3	empty_vector	N2	pHT315_Cry14A	1:500	72	0
AZ_41	I	1	empty_vector	N2	pHT315_RFP	1:10	29	0
AZ_41	I	2	empty_vector	N2	pHT315_RFP	1:10	43	0
AZ_41	I	3	empty_vector	N2	pHT315_RFP	1:10	36	0

## Sheet: Figure S5
Phenotypic data Figure S5B-D
Assay	Run	Replicate	Worm_Strain	Treatment	Bacterial_Strain	Bacterial_conc	Alive	Dead
AZ_67	I	1	N2	empty_vector	Bt679	1:10	0	21
AZ_67	I	2	N2	empty_vector	Bt679	1:10	0	28
AZ_67	I	3	N2	empty_vector	Bt679	1:10	0	22
AZ_67	I	4	N2	empty_vector	Bt679	1:10	0	23
AZ_67	I	1	N2	empty_vector	Bt679	1:50	0	28
AZ_67	I	2	N2	empty_vector	Bt679	1:50	0	28
AZ_67	I	3	N2	empty_vector	Bt679	1:50	0	23
AZ_67	I	4	N2	empty_vector	Bt679	1:50	2	31
AZ_67	I	1	N2	empty_vector	Bt679	1:100	0	30
AZ_67	I	2	N2	empty_vector	Bt679	1:100	0	31
AZ_67	I	3	N2	empty_vector	Bt679	1:100	0	28
AZ_67	I	4	N2	empty_vector	Bt679	1:100	0	30
AZ_67	I	1	N2	empty_vector	Bt679	1:200	1	28
AZ_67	I	2	N2	empty_vector	Bt679	1:200	0	30
AZ_67	I	3	N2	empty_vector	Bt679	1:200	0	28
AZ_67	I	4	N2	empty_vector	Bt679	1:200	0	30
AZ_67	I	1	N2	empty_vector	Bt247	1:2	6	20
AZ_67	I	2	N2	empty_vector	Bt247	1:2	2	24
AZ_67	I	3	N2	empty_vector	Bt247	1:2	2	30
AZ_67	I	4	N2	empty_vector	Bt247	1:2	7	20
AZ_67	I	1	N2	empty_vector	Bt247	1:5	3	28
AZ_67	I	2	N2	empty_vector	Bt247	1:5	6	25
AZ_67	I	3	N2	empty_vector	Bt247	1:5	10	20
AZ_67	I	4	N2	empty_vector	Bt247	1:5	8	26
AZ_67	I	1	N2	empty_vector	Bt247	1:10	7	25
AZ_67	I	2	N2	empty_vector	Bt247	1:10	7	18
AZ_67	I	3	N2	empty_vector	Bt247	1:10	3	27
AZ_67	I	4	N2	empty_vector	Bt247	1:10	13	24
AZ_67	I	1	N2	empty_vector	Bt247	1:25	10	24
AZ_67	I	2	N2	empty_vector	Bt247	1:25	9	17
AZ_67	I	3	N2	empty_vector	Bt247	1:25	17	19
AZ_67	I	4	N2	empty_vector	Bt247	1:25	18	18
AZ_67	I	1	N2	empty_vector	Bt407	1:2	49	0
AZ_67	I	2	N2	empty_vector	Bt407	1:2	28	0
AZ_67	I	3	N2	empty_vector	Bt407	1:2	31	0
AZ_67	I	4	N2	empty_vector	Bt407	1:2	29	0
AZ_67	I	1	N2	elt2_RNAi	Bt679	1:10	0	24
AZ_67	I	2	N2	elt2_RNAi	Bt679	1:10	0	19
AZ_67	I	3	N2	elt2_RNAi	Bt679	1:10	1	12
AZ_67	I	4	N2	elt2_RNAi	Bt679	1:10	0	23
AZ_67	I	1	N2	elt2_RNAi	Bt679	1:50	1	20
AZ_67	I	2	N2	elt2_RNAi	Bt679	1:50	0	23
AZ_67	I	3	N2	elt2_RNAi	Bt679	1:50	0	30
AZ_67	I	4	N2	elt2_RNAi	Bt679	1:50	1	30
AZ_67	I	1	N2	elt2_RNAi	Bt679	1:100	3	23
AZ_67	I	2	N2	elt2_RNAi	Bt679	1:100	1	25
AZ_67	I	3	N2	elt2_RNAi	Bt679	1:100	0	30
AZ_67	I	4	N2	elt2_RNAi	Bt679	1:100	1	27
AZ_67	I	1	N2	elt2_RNAi	Bt679	1:200	1	26
AZ_67	I	2	N2	elt2_RNAi	Bt679	1:200	2	23
AZ_67	I	3	N2	elt2_RNAi	Bt679	1:200	4	30
AZ_67	I	4	N2	elt2_RNAi	Bt679	1:200	2	28
AZ_67	I	1	N2	elt2_RNAi	Bt247	1:2	21	4
AZ_67	I	2	N2	elt2_RNAi	Bt247	1:2	24	6
AZ_67	I	3	N2	elt2_RNAi	Bt247	1:2	30	5
AZ_67	I	4	N2	elt2_RNAi	Bt247	1:2	28	5
AZ_67	I	1	N2	elt2_RNAi	Bt247	1:5	21	4
AZ_67	I	2	N2	elt2_RNAi	Bt247	1:5	25	2
AZ_67	I	3	N2	elt2_RNAi	Bt247	1:5	26	6
AZ_67	I	4	N2	elt2_RNAi	Bt247	1:5	28	1
AZ_67	I	1	N2	elt2_RNAi	Bt247	1:10	22	1
AZ_67	I	2	N2	elt2_RNAi	Bt247	1:10	25	4
AZ_67	I	3	N2	elt2_RNAi	Bt247	1:10	27	4
AZ_67	I	4	N2	elt2_RNAi	Bt247	1:10	30	0
AZ_67	I	1	N2	elt2_RNAi	Bt247	1:25	22	5
AZ_67	I	2	N2	elt2_RNAi	Bt247	1:25	21	4
AZ_67	I	3	N2	elt2_RNAi	Bt247	1:25	27	2
AZ_67	I	4	N2	elt2_RNAi	Bt247	1:25	28	1
AZ_67	I	1	N2	elt2_RNAi	Bt407	1:2	22	1
AZ_67	I	2	N2	elt2_RNAi	Bt407	1:2	24	3
AZ_67	I	3	N2	elt2_RNAi	Bt407	1:2	30	1
AZ_67	I	4	N2	elt2_RNAi	Bt407	1:2	24	4
AZ_67	I	1	rrf-3(b26)	empty_vector	Bt679	1:10	0	29
AZ_67	I	2	rrf-3(b26)	empty_vector	Bt679	1:10	0	22
AZ_67	I	3	rrf-3(b26)	empty_vector	Bt679	1:10	0	27
AZ_67	I	4	rrf-3(b26)	empty_vector	Bt679	1:10	1	26
AZ_67	I	1	rrf-3(b26)	empty_vector	Bt679	1:50	0	30
AZ_67	I	2	rrf-3(b26)	empty_vector	Bt679	1:50	0	26
AZ_67	I	3	rrf-3(b26)	empty_vector	Bt679	1:50	0	29
AZ_67	I	4	rrf-3(b26)	empty_vector	Bt679	1:50	0	29
AZ_67	I	1	rrf-3(b26)	empty_vector	Bt679	1:100	4	32
AZ_67	I	2	rrf-3(b26)	empty_vector	Bt679	1:100	4	25
AZ_67	I	3	rrf-3(b26)	empty_vector	Bt679	1:100	1	28
AZ_67	I	4	rrf-3(b26)	empty_vector	Bt679	1:100	0	30
AZ_67	I	1	rrf-3(b26)	empty_vector	Bt679	1:200	1	24
AZ_67	I	2	rrf-3(b26)	empty_vector	Bt679	1:200	3	24
AZ_67	I	3	rrf-3(b26)	empty_vector	Bt679	1:200	3	24
AZ_67	I	4	rrf-3(b26)	empty_vector	Bt679	1:200	1	29
AZ_67	I	1	rrf-3(b26)	empty_vector	Bt247	1:2	18	11
AZ_67	I	2	rrf-3(b26)	empty_vector	Bt247	1:2	12	9
AZ_67	I	3	rrf-3(b26)	empty_vector	Bt247	1:2	8	10
AZ_67	I	4	rrf-3(b26)	empty_vector	Bt247	1:2	5	11
AZ_67	I	1	rrf-3(b26)	empty_vector	Bt247	1:5	12	10
AZ_67	I	2	rrf-3(b26)	empty_vector	Bt247	1:5	8	13
AZ_67	I	3	rrf-3(b26)	empty_vector	Bt247	1:5	10	7
AZ_67	I	4	rrf-3(b26)	empty_vector	Bt247	1:5	13	9
AZ_67	I	1	rrf-3(b26)	empty_vector	Bt247	1:10	15	10
AZ_67	I	2	rrf-3(b26)	empty_vector	Bt247	1:10	14	7
AZ_67	I	3	rrf-3(b26)	empty_vector	Bt247	1:10	17	2
AZ_67	I	4	rrf-3(b26)	empty_vector	Bt247	1:10	7	17
AZ_67	I	1	rrf-3(b26)	empty_vector	Bt247	1:25	20	5
AZ_67	I	2	rrf-3(b26)	empty_vector	Bt247	1:25	28	2
AZ_67	I	3	rrf-3(b26)	empty_vector	Bt247	1:25	18	4
AZ_67	I	4	rrf-3(b26)	empty_vector	Bt247	1:25	22	5
AZ_67	I	1	rrf-3(b26)	empty_vector	Bt407	1:2	26	2
AZ_67	I	2	rrf-3(b26)	empty_vector	Bt407	1:2	25	0
AZ_67	I	3	rrf-3(b26)	empty_vector	Bt407	1:2	30	0
AZ_67	I	4	rrf-3(b26)	empty_vector	Bt407	1:2	31	0
AZ_67	I	1	rrf-3(b26)	elt2_RNAi	Bt679	1:10	0	24
AZ_67	I	2	rrf-3(b26)	elt2_RNAi	Bt679	1:10	0	28
AZ_67	I	3	rrf-3(b26)	elt2_RNAi	Bt679	1:10	1	21
AZ_67	I	4	rrf-3(b26)	elt2_RNAi	Bt679	1:10	4	21
AZ_67	I	1	rrf-3(b26)	elt2_RNAi	Bt679	1:50	0	22
AZ_67	I	2	rrf-3(b26)	elt2_RNAi	Bt679	1:50	29	1
AZ_67	I	3	rrf-3(b26)	elt2_RNAi	Bt679	1:50	24	0
AZ_67	I	4	rrf-3(b26)	elt2_RNAi	Bt679	1:50	1	26
AZ_67	I	1	rrf-3(b26)	elt2_RNAi	Bt679	1:100	1	21
AZ_67	I	2	rrf-3(b26)	elt2_RNAi	Bt679	1:100	28	1
AZ_67	I	3	rrf-3(b26)	elt2_RNAi	Bt679	1:100	29	0
AZ_67	I	4	rrf-3(b26)	elt2_RNAi	Bt679	1:100	32	0
AZ_67	I	1	rrf-3(b26)	elt2_RNAi	Bt679	1:200	0	28
AZ_67	I	2	rrf-3(b26)	elt2_RNAi	Bt679	1:200	0	31
AZ_67	I	3	rrf-3(b26)	elt2_RNAi	Bt679	1:200	2	29
AZ_67	I	4	rrf-3(b26)	elt2_RNAi	Bt679	1:200	1	23
AZ_67	I	1	rrf-3(b26)	elt2_RNAi	Bt247	1:2	18	3
AZ_67	I	2	rrf-3(b26)	elt2_RNAi	Bt247	1:2	31	0
AZ_67	I	3	rrf-3(b26)	elt2_RNAi	Bt247	1:2	21	3
AZ_67	I	4	rrf-3(b26)	elt2_RNAi	Bt247	1:2	16	5
AZ_67	I	1	rrf-3(b26)	elt2_RNAi	Bt247	1:5	23	0
AZ_67	I	2	rrf-3(b26)	elt2_RNAi	Bt247	1:5	26	1
AZ_67	I	3	rrf-3(b26)	elt2_RNAi	Bt247	1:5	19	1
AZ_67	I	4	rrf-3(b26)	elt2_RNAi	Bt247	1:5	26	2
AZ_67	I	1	rrf-3(b26)	elt2_RNAi	Bt247	1:10	30	1
AZ_67	I	2	rrf-3(b26)	elt2_RNAi	Bt247	1:10	29	1
AZ_67	I	3	rrf-3(b26)	elt2_RNAi	Bt247	1:10	24	1
AZ_67	I	4	rrf-3(b26)	elt2_RNAi	Bt247	1:10	28	2
AZ_67	I	1	rrf-3(b26)	elt2_RNAi	Bt247	1:25	24	0
AZ_67	I	2	rrf-3(b26)	elt2_RNAi	Bt247	1:25	30	0
AZ_67	I	3	rrf-3(b26)	elt2_RNAi	Bt247	1:25	21	0
AZ_67	I	4	rrf-3(b26)	elt2_RNAi	Bt247	1:25	19	1
AZ_67	I	1	rrf-3(b26)	elt2_RNAi	Bt407	1:2	18	1
AZ_67	I	2	rrf-3(b26)	elt2_RNAi	Bt407	1:2	28	0
AZ_67	I	3	rrf-3(b26)	elt2_RNAi	Bt407	1:2	27	1
AZ_67	I	4	rrf-3(b26)	elt2_RNAi	Bt407	1:2	20	2
AZ_67	I	1	glp-1(ar202)	empty_vector	Bt679	1:200	11	8
AZ_67	I	2	glp-1(ar202)	empty_vector	Bt679	1:200	7	14
AZ_67	I	3	glp-1(ar202)	empty_vector	Bt679	1:200	10	13
AZ_67	I	4	glp-1(ar202)	empty_vector	Bt679	1:200	11	9
AZ_67	I	1	glp-1(ar202)	empty_vector	Bt247	1:2	9	5
AZ_67	I	2	glp-1(ar202)	empty_vector	Bt247	1:2	17	7
AZ_67	I	3	glp-1(ar202)	empty_vector	Bt247	1:2	12	5
AZ_67	I	4	glp-1(ar202)	empty_vector	Bt247	1:2	18	8
AZ_67	I	1	glp-1(ar202)	empty_vector	Bt407	1:2	37	0
AZ_67	I	2	glp-1(ar202)	empty_vector	Bt407	1:2	34	0
AZ_67	I	3	glp-1(ar202)	empty_vector	Bt407	1:2	28	1
AZ_67	I	4	glp-1(ar202)	empty_vector	Bt407	1:2	26	0
AZ_67	I	1	glp-1(bn18)	empty_vector	Bt679	1:200	9	21
AZ_67	I	2	glp-1(bn18)	empty_vector	Bt679	1:200	10	15
AZ_67	I	3	glp-1(bn18)	empty_vector	Bt679	1:200	11	17
AZ_67	I	4	glp-1(bn18)	empty_vector	Bt679	1:200	7	15
AZ_67	I	1	glp-1(bn18)	empty_vector	Bt247	1:2	9	18
AZ_67	I	2	glp-1(bn18)	empty_vector	Bt247	1:2	18	10
AZ_67	I	3	glp-1(bn18)	empty_vector	Bt247	1:2	7	4
AZ_67	I	4	glp-1(bn18)	empty_vector	Bt247	1:2	13	4
AZ_67	I	1	glp-1(bn18)	empty_vector	Bt407	1:2	28	0
AZ_67	I	2	glp-1(bn18)	empty_vector	Bt407	1:2	35	0
AZ_67	I	3	glp-1(bn18)	empty_vector	Bt407	1:2	24	0
AZ_67	I	4	glp-1(bn18)	empty_vector	Bt407	1:2	31	0
AZ_67	I	1	glp-1(ar202)	elt2_RNAi	Bt679	1:200	5	17
AZ_67	I	2	glp-1(ar202)	elt2_RNAi	Bt679	1:200	7	14
AZ_67	I	3	glp-1(ar202)	elt2_RNAi	Bt679	1:200	8	18
AZ_67	I	4	glp-1(ar202)	elt2_RNAi	Bt679	1:200	10	27
AZ_67	I	1	glp-1(ar202)	elt2_RNAi	Bt247	1:2	21	0
AZ_67	I	2	glp-1(ar202)	elt2_RNAi	Bt247	1:2	22	2
AZ_67	I	3	glp-1(ar202)	elt2_RNAi	Bt247	1:2	27	0
AZ_67	I	4	glp-1(ar202)	elt2_RNAi	Bt247	1:2	33	1
AZ_67	I	1	glp-1(ar202)	elt2_RNAi	Bt407	1:2	17	0
AZ_67	I	2	glp-1(ar202)	elt2_RNAi	Bt407	1:2	26	0
AZ_67	I	3	glp-1(ar202)	elt2_RNAi	Bt407	1:2	29	3
AZ_67	I	4	glp-1(ar202)	elt2_RNAi	Bt407	1:2	30	3
AZ_67	I	1	glp-1(bn18)	elt2_RNAi	Bt679	1:200	5	17
AZ_67	I	2	glp-1(bn18)	elt2_RNAi	Bt679	1:200	4	14
AZ_67	I	3	glp-1(bn18)	elt2_RNAi	Bt679	1:200	5	23
AZ_67	I	4	glp-1(bn18)	elt2_RNAi	Bt679	1:200	4	18
AZ_67	I	1	glp-1(bn18)	elt2_RNAi	Bt247	1:2	22	0
AZ_67	I	2	glp-1(bn18)	elt2_RNAi	Bt247	1:2	21	0
AZ_67	I	3	glp-1(bn18)	elt2_RNAi	Bt247	1:2	16	1
AZ_67	I	4	glp-1(bn18)	elt2_RNAi	Bt247	1:2	20	1
AZ_67	I	1	glp-1(bn18)	elt2_RNAi	Bt407	1:2	25	1
AZ_67	I	2	glp-1(bn18)	elt2_RNAi	Bt407	1:2	20	2
AZ_67	I	3	glp-1(bn18)	elt2_RNAi	Bt407	1:2	28	1
AZ_67	I	4	glp-1(bn18)	elt2_RNAi	Bt407	1:2	27	0
AZ_71	I	1	N2	empty_vector	Bt679	1:200	10	14
AZ_71	I	2	N2	empty_vector	Bt679	1:200	10	22
AZ_71	I	3	N2	empty_vector	Bt679	1:200	19	17
AZ_71	I	4	N2	empty_vector	Bt679	1:200	13	12
AZ_71	I	1	N2	empty_vector	Bt247	1:2	5	26
AZ_71	I	2	N2	empty_vector	Bt247	1:2	7	27
AZ_71	I	3	N2	empty_vector	Bt247	1:2	4	28
AZ_71	I	4	N2	empty_vector	Bt247	1:2	2	27
AZ_71	I	1	N2	empty_vector	Bt407	1:2	35	0
AZ_71	I	2	N2	empty_vector	Bt407	1:2	30	0
AZ_71	I	3	N2	empty_vector	Bt407	1:2	39	0
AZ_71	I	4	N2	empty_vector	Bt407	1:2	28	0
AZ_71	I	1	N2	elt2_RNAi	Bt679	1:200	15	10
AZ_71	I	2	N2	elt2_RNAi	Bt679	1:200	12	15
AZ_71	I	3	N2	elt2_RNAi	Bt679	1:200	11	13
AZ_71	I	4	N2	elt2_RNAi	Bt679	1:200	20	4
AZ_71	I	1	N2	elt2_RNAi	Bt247	1:2	19	7
AZ_71	I	2	N2	elt2_RNAi	Bt247	1:2	14	3
AZ_71	I	3	N2	elt2_RNAi	Bt247	1:2	29	7
AZ_71	I	4	N2	elt2_RNAi	Bt247	1:2	20	2
AZ_71	I	1	N2	elt2_RNAi	Bt407	1:2	28	0
AZ_71	I	2	N2	elt2_RNAi	Bt407	1:2	27	0
AZ_71	I	3	N2	elt2_RNAi	Bt407	1:2	32	0
AZ_71	I	4	N2	elt2_RNAi	Bt407	1:2	24	0
AZ_71	I	1	asp-1(tm666)	empty_vector	Bt679	1:200	19	9
AZ_71	I	2	asp-1(tm666)	empty_vector	Bt679	1:200	17	6
AZ_71	I	3	asp-1(tm666)	empty_vector	Bt679	1:200	14	13
AZ_71	I	4	asp-1(tm666)	empty_vector	Bt679	1:200	8	12
AZ_71	I	1	asp-1(tm666)	empty_vector	Bt247	1:2	18	15
AZ_71	I	2	asp-1(tm666)	empty_vector	Bt247	1:2	10	11
AZ_71	I	3	asp-1(tm666)	empty_vector	Bt247	1:2	6	26
AZ_71	I	4	asp-1(tm666)	empty_vector	Bt247	1:2	8	13
AZ_71	I	1	asp-1(tm666)	empty_vector	Bt407	1:2	30	1
AZ_71	I	2	asp-1(tm666)	empty_vector	Bt407	1:2	32	0
AZ_71	I	3	asp-1(tm666)	empty_vector	Bt407	1:2	32	0
AZ_71	I	4	asp-1(tm666)	empty_vector	Bt407	1:2	35	0
AZ_71	I	1	asp-1(tm666)	elt2_RNAi	Bt679	1:200	5	3
AZ_71	I	2	asp-1(tm666)	elt2_RNAi	Bt679	1:200	8	4
AZ_71	I	3	asp-1(tm666)	elt2_RNAi	Bt679	1:200	10	9
AZ_71	I	4	asp-1(tm666)	elt2_RNAi	Bt679	1:200	8	8
AZ_71	I	1	asp-1(tm666)	elt2_RNAi	Bt247	1:2	2	4
AZ_71	I	2	asp-1(tm666)	elt2_RNAi	Bt247	1:2	8	6
AZ_71	I	3	asp-1(tm666)	elt2_RNAi	Bt247	1:2	8	8
AZ_71	I	4	asp-1(tm666)	elt2_RNAi	Bt247	1:2	4	11
AZ_71	I	1	asp-1(tm666)	elt2_RNAi	Bt407	1:2	4	9
AZ_71	I	2	asp-1(tm666)	elt2_RNAi	Bt407	1:2	1	4
AZ_71	I	3	asp-1(tm666)	elt2_RNAi	Bt407	1:2	6	5
AZ_71	I	4	asp-1(tm666)	elt2_RNAi	Bt407	1:2	20	7

[truncated: 1 more sheets: Figure S6]
