# Supplementary material for: The C. elegans GATA transcription factor elt-2 mediates distinct transcriptional responses and opposite infection outcomes towards different Bacillus thuringiensis strains
Source: PLoS Pathog. 2020 Sep 24;16(9):e1008826. doi: 10.1371/journal.ppat.1008826 (PMC7513999; doi:10.1371/journal.ppat.1008826)
Supplement: S9 Table — (XLSX) [file ppat.1008826.s015.xlsx]

## Sheet: description
S9 Table. Results of statistical tests performed on phenotypic datasets.
Each tab in this document represents the results of the statistical tests performed on the phenotypic datasets used to produce particular figures in the main article and supplemental_appendix
Please refer to the table below to find which results to statistical tests are found on each tab
Tab	Description of the test	Figures (main txt, supplemental appendix)
Figure 3	Shows results of statistical tests performed on survival data 24 h p.i as alive and dead counts of different combination of worm strains (Worm_Strain) and RNAi treatments (Treatment) exposed to different Bt strains (Bacterial_Strain) at different concentrations (Bacterial_Conc)	Figure 3A-E, G-H
Figure 4	Shows results of statistical tests performed on data of colony forming units (CFU) of Bt (BT_CFU) and average worm length (av_worm_length)	Figure 4 A-B
Figure 5	As Figure 3 results of statistical tests performed on survival data 24 h p.i.	Figure 5A-B, Figure S3A-B
Figure 6	As Figure 3 results of statistical tests performed on survival data 24 h p.i.	Figure 6
Figure 7	As Figure 3 results of statistical tests performed on survival data 24 h p.i.	Figure 7D
Figure S1	As Figure 3 results of statistical tests performed on survival data 24 h p.i.	Figure S1C
Figure S4	As Figure 3 results of statistical tests performed on survival data 24 h p.i.	Figure S4D-H
Figure S5	As Figure 3 results of statistical tests performed on survival data 24 h p.i. Binary Bt survival data for screening of bre mutant resistance (Resistance) to Bt.	Figure 5A-B, Figure S2A-B
Figure S6	As Figure 3 results of statistical tests performed on survival data 24 h p.i.	Figure S4

## Sheet: Figure 3
Statistical tests of phenotypic data Figure 3A-E, G-H
					Signif. codes: 0 '***' 0.001 '**' 0.01 '*' 0.05 '.' 0.1 ' ' 1
Assay	Run	Worm_Strain	Control	Bacterial_Strain	(Adjusted p values reported -- bonferroni method)
AZ_21	I	jun-1(gk551)	N2 empty_vector	Bt247 and Bt679
> summary(glht(mod1.2,linfct=mcp(worm_treat="Tukey")),test=adjusted(type = "bonf")) # all to all
	Simultaneous Tests for General Linear Hypotheses
Multiple Comparisons of Means: Tukey Contrasts
Fit: glm(formula = cbind(Alive, Dead) ~ worm_treat + Bacterial_conc, family = binomial, data = AZ_21_Bt679)
Linear Hypotheses:
Estimate Std. Error z value Pr(>|z|)
elt-2 RNAi_jun_1 - elt-2 RNAi_N2 == 0 3.0681 0.1515 20.250 < 2.0e-16 ***
empty vector_N2 - elt-2 RNAi_N2 == 0 1.8464 0.1392 13.264 < 2e-16 ***
empty vector_jun_1 - elt-2 RNAi_N2 == 0 -0.5501 0.1568 -3.508 0.00271 **
empty vector_N2 - elt-2 RNAi_jun_1 == 0 -1.2217 0.1249 -9.778 < 2e-16 ***
empty vector_jun_1 - elt-2 RNAi_jun_1 == 0 -3.6182 0.1665 -21.734 < 2e-16 ***
empty vector_jun_1 - empty vector_N2 == 0 -2.3966 0.1547 -15.496 < 2.0e-16 ***
> summary(glht(mod1.2,linfct=mcp(worm_treat="Tukey")),test=adjusted(type = "bonf")) # all to all
	Simultaneous Tests for General Linear Hypotheses
Multiple Comparisons of Means: Tukey Contrasts
Fit: glm(formula = cbind(Alive, Dead) ~ worm_treat + Bacterial_conc, family = binomial, data = AZ_21_Bt247)
Linear Hypotheses:
Estimate Std. Error z value Pr(>|z|)
elt-2 RNAi_jun_1 - elt-2 RNAi_N2 == 0 -0.08773 0.14409 -0.609 1
empty vector_N2 - elt-2 RNAi_N2 == 0 -3.20643 0.15057 -21.296 <2e-16 ***
empty vector_jun_1 - elt-2 RNAi_N2 == 0 -4.80192 0.18972 -25.310 <2e-16 ***
empty vector_N2 - elt-2 RNAi_jun_1 == 0 -3.11871 0.15112 -20.638 <2e-16 ***
empty vector_jun_1 - elt-2 RNAi_jun_1 == 0 -4.71419 0.19050 -24.747 <2e-16 ***
empty vector_jun_1 - empty vector_N2 == 0 -1.59548 0.15933 -10.014 <2e-16 ***
					Signif. codes: 0 '***' 0.001 '**' 0.01 '*' 0.05 '.' 0.1 ' ' 1
Assay	Run	Worm_Strain	Control	Bacterial_Strain	(Adjusted p values reported -- bonferroni method)
AZ_49	II	jun-1(gk551)	N2 OP50 labeled as empty_vector	Bt247 and Bt679
> summary(glht(mod1.2,linfct=mcp(worm_treat="Tukey")),test=adjusted(type = "bonf")) # all to all
	Simultaneous Tests for General Linear Hypotheses
Multiple Comparisons of Means: Tukey Contrasts
Fit: glm(formula = cbind(Alive, Dead) ~ worm_treat + Bacterial_conc, family = binomial, data = AZ_49_Bt679)
Linear Hypotheses:
Estimate Std. Error z value Pr(>|z|)
jun-1(gk551) - N2 == 0 -0.2602 0.1496 -1.739 0.042 *
> summary(glht(mod1.2,linfct=mcp(worm_treat="Tukey")),test=adjusted(type = "bonf")) # all to all
	Simultaneous Tests for General Linear Hypotheses
Multiple Comparisons of Means: Tukey Contrasts
Fit: glm(formula = cbind(Alive, Dead) ~ worm_treat + Bacterial_conc, family = binomial, data = AZ_49_Bt247)
Linear Hypotheses:
Estimate Std. Error z value Pr(>|z|)
jun-1(gk551) - N2 == 0 -0.7223 0.1462 -4.941 7.77e-07 ***
					Signif. codes: 0 '***' 0.001 '**' 0.01 '*' 0.05 '.' 0.1 ' ' 1
Assay	Run	Worm_Strain	Control	Bacterial_Strain	(Adjusted p values reported -- bonferroni method)
AZ_20	I	elt-2(RNAi)	N2 empty_vector	Bt247 and Bt679
> summary(glht(mod1.2,linfct=mcp(worm_treat="Tukey")),test=adjusted(type = "bonf")) # all to all
	Simultaneous Tests for General Linear Hypotheses
Multiple Comparisons of Means: Tukey Contrasts
Fit: glm(formula = cbind(Alive, Dead) ~ worm_treat + Bacterial_conc, family = binomial, data = AZ_20_Bt679)
Linear Hypotheses:
Estimate Std. Error z value Pr(>|z|)
empty vector_N2 - elt-2 RNAi_N2 == 0 2.5672 0.1581 16.24 <2e-16 ***
> summary(glht(mod1.2,linfct=mcp(worm_treat="Tukey")),test=adjusted(type = "bonf")) # all to all
	Simultaneous Tests for General Linear Hypotheses
Multiple Comparisons of Means: Tukey Contrasts
Fit: glm(formula = cbind(Alive, Dead) ~ worm_treat + Bacterial_conc, family = binomial, data = AZ_20_Bt247)
Linear Hypotheses:
Estimate Std. Error z value Pr(>|z|)
empty vector_N2 - elt-2 RNAi_N2 == 0 -3.8182 0.1877 -20.34 <2e-16 ***
					Signif. codes: 0 '***' 0.001 '**' 0.01 '*' 0.05 '.' 0.1 ' ' 1
Assay	Run	Worm_Strain	Control	Bacterial_Strain	(Adjusted p values reported -- bonferroni method)
RS_2	II	elt-2(RNAi)	N2 empty_vector	Bt247 and Bt679
> summary(glht(mod1.2,linfct=mcp(worm_treat="Tukey")),test=adjusted(type = "bonf")) # all to all
	Simultaneous Tests for General Linear Hypotheses
Multiple Comparisons of Means: Tukey Contrasts
Fit: glm(formula = cbind(Alive, Dead) ~ worm_treat + Bacterial_conc, family = binomial, data = RS_2_Bt679)
Linear Hypotheses:
Estimate Std. Error z value Pr(>|z|)
empvec_n2 - N2 elt-2 RNAi == 0 3.1554 0.1928 16.370 < 2e-16 ***
> summary(glht(mod1.2,linfct=mcp(worm_treat="Tukey")),test=adjusted(type = "bonf")) # all to all
	Simultaneous Tests for General Linear Hypotheses
Multiple Comparisons of Means: Tukey Contrasts
Fit: glm(formula = cbind(Alive, Dead) ~ worm_treat + Bacterial_conc, family = binomial, data = RS_2_Bt247)
Linear Hypotheses:
Estimate Std. Error z value Pr(>|z|)
empvec_n2 - N2 elt-2 RNAi == 0 -3.4789 0.2192 -15.869 < 2e-16 ***
					Signif. codes: 0 '***' 0.001 '**' 0.01 '*' 0.05 '.' 0.1 ' ' 1
Assay	Run	Worm_Strain	Control	Bacterial_Strain	(Adjusted p values reported -- bonferroni method)
AZ_27_L4	I	elt-2(RNAi)	N2 empty_vector	Bt247 and Bt679
> summary(glht(mod1.2,linfct=mcp(worm_treat="Tukey")),test=adjusted(type = "bonf")) # all to all
	Simultaneous Tests for General Linear Hypotheses
Multiple Comparisons of Means: Tukey Contrasts
Fit: glm(formula = cbind(Alive, Dead) ~ worm_treat + Bacterial_conc, family = binomial, data = AZ_27_L4_Bt679)
Linear Hypotheses:
Estimate Std. Error z value Pr(>|z|)
empty vector_L4 - elt-2 RNAi_L4 == 0 2.9302 0.2173 13.483 < 2e-16 ***
> summary(glht(mod1.2,linfct=mcp(worm_treat="Tukey")),test=adjusted(type = "bonf")) # all to all
	Simultaneous Tests for General Linear Hypotheses
Multiple Comparisons of Means: Tukey Contrasts
Fit: glm(formula = cbind(Alive, Dead) ~ worm_treat + Bacterial_conc, family = binomial, data = AZ_27_L4_Bt247)
Linear Hypotheses:
Estimate Std. Error z value Pr(>|z|)
empty vector_L4 - elt-2 RNAi_L4 == 0 -1.5058 0.1076 -13.994 < 2e-16 ***
					Signif. codes: 0 '***' 0.001 '**' 0.01 '*' 0.05 '.' 0.1 ' ' 1
Assay	Run	Worm_Strain	Control	Bacterial_Strain	(Adjusted p values reported -- bonferroni method)
AZ_32_L4	I	elt-2(RNAi)	N2 empty_vector	Bt247 and Bt679
> summary(glht(mod1.2,linfct=mcp(worm_treat="Tukey")),test=adjusted(type = "bonf")) # all to all
	Simultaneous Tests for General Linear Hypotheses
Multiple Comparisons of Means: Tukey Contrasts
Fit: glm(formula = cbind(Alive, Dead) ~ worm_treat + Bacterial_conc, family = binomial, data = AZ_32_L4_Bt679)
Linear Hypotheses:
Estimate Std. Error z value Pr(>|z|)
elt-2 RNAi - Empty Vector == 0 -1.2185 0.1796 -6.784 1.17e-11 ***
> summary(glht(mod1.2,linfct=mcp(worm_treat="Tukey")),test=adjusted(type = "bonf")) # all to all
	Simultaneous Tests for General Linear Hypotheses
Multiple Comparisons of Means: Tukey Contrasts
Fit: glm(formula = cbind(Alive, Dead) ~ worm_treat + Bacterial_conc, family = binomial, data = AZ_32_L4_Bt679)
Linear Hypotheses:
Estimate Std. Error z value Pr(>|z|)
elt-2 RNAi - Empty Vector == 0 0.8248 0.1272 6.484 8.92e-11 ***

## Sheet: Figure 4
Statistical tests for phenotypic data shown in Figure 4A-B
Wilcoxon rank sum test
data: mydata$BT.mmWorm[mydata$group == "N2_Empty Vector_Bt679_1:25"] and mydata$BT.mmWorm[mydata$group == "N2_elt-2 RNAi_Bt679_1:25"]
W = 15, p-value = 0.05714
alternative hypothesis: true location shift is not equal to 0
data: mydata$BT.mmWorm[mydata$group == "N2_Empty Vector_Bt679_1:50"] and mydata$BT.mmWorm[mydata$group == "N2_elt-2 RNAi_Bt679_1:50"]
W = 7, p-value = 0.0885
alternative hypothesis: true location shift is not equal to 0
data: mydata$BT.mmWorm[mydata$group == "N2_Empty Vector_Bt247_1:25"] and mydata$BT.mmWorm[mydata$group == "N2_elt-2 RNAi_Bt247_1:25"]
W = 3, p-value = 0.2
alternative hypothesis: true location shift is not equal to 0
data: mydata$BT.mmWorm[mydata$group == "N2_Empty Vector_Bt247_1:10"] and mydata$BT.mmWorm[mydata$group == "N2_elt-2 RNAi_Bt247_1:10"]
W = 11, p-value = 0.4857
alternative hypothesis: true location shift is not equal to 0

## Sheet: Figure 5
Statistical tests Figure 5A
					Signif. codes: 0 '***' 0.001 '**' 0.01 '*' 0.05 '.' 0.1 ' ' 1
Assay	Run	Worm_Strain	Control	Bacterial_Strain	(Adjusted p values reported -- bonferroni method)
AZ_16	I	pmk-1(km25)	N2 empty_vector	Bt247 and Bt679
> summary(glht(mod1.2,linfct=mcp(worm_treat="Tukey")),test=adjusted(type = "bonf")) # all to all
	Simultaneous Tests for General Linear Hypotheses
Multiple Comparisons of Means: Tukey Contrasts
Fit: glm(formula = cbind(Alive, Dead) ~ worm_treat + Bacterial_conc, family = binomial, data = AZ_16_Bt679)
Linear Hypotheses:
Estimate Std. Error z value Pr(>|z|)
elt-2 RNAi_pmk_1 - elt-2 RNAi_N2 == 0 -1.77908 0.24592 -7.234 2.81e-12 ***
empty vector_N2 - elt-2 RNAi_N2 == 0 0.95330 0.16399 5.813 3.68e-08 ***
empty vector_pmk_1 - elt-2 RNAi_N2 == 0 -1.79356 0.26207 -6.844 4.63e-11 ***
empty vector_N2 - elt-2 RNAi_pmk_1 == 0 2.73238 0.24221 11.281 < 2e-16 ***
empty vector_pmk_1 - elt-2 RNAi_pmk_1 == 0 -0.01448 0.31391 -0.046 1
empty vector_pmk_1 - empty vector_N2 == 0 -2.74686 0.25748 -10.668 < 2.0e-16 ***
> summary(glht(mod1.2,linfct=mcp(worm_treat="Tukey")),test=adjusted(type = "bonf")) # all to all
	Simultaneous Tests for General Linear Hypotheses
Multiple Comparisons of Means: Tukey Contrasts
Fit: glm(formula = cbind(Alive, Dead) ~ worm_treat + Bacterial_conc, family = binomial, data = AZ_16_Bt247)
Linear Hypotheses:
Estimate Std. Error z value Pr(>|z|)
elt-2 RNAi_pmk_1 - elt-2 RNAi_N2 == 0 0.8052 0.4535 1.776 0.455
empty vector_N2 - elt-2 RNAi_N2 == 0 -2.4184 0.3096 -7.812 3.33e-14 ***
empty vector_pmk_1 - elt-2 RNAi_N2 == 0 -1.4556 0.3187 -4.567 2.97e-05 ***
empty vector_N2 - elt-2 RNAi_pmk_1 == 0 -3.2237 0.3856 -8.361 < 2e-16 ***
empty vector_pmk_1 - elt-2 RNAi_pmk_1 == 0 -2.2608 0.3927 -5.758 5.12e-08 ***
empty vector_pmk_1 - empty vector_N2 == 0 0.9629 0.2071 4.650 2.00e-05 ***
					Signif. codes: 0 '***' 0.001 '**' 0.01 '*' 0.05 '.' 0.1 ' ' 1
Assay	Run	Worm_Strain	Control	Bacterial_Strain	(Adjusted p values reported -- bonferroni method)
AZ_21	I	pmk-1(km25)	N2 empty_vector	Bt247 and Bt679
> summary(glht(mod1.2,linfct=mcp(worm_treat="Tukey")),test=adjusted(type = "bonf")) # all to all
	Simultaneous Tests for General Linear Hypotheses
Multiple Comparisons of Means: Tukey Contrasts
Fit: glm(formula = cbind(Alive, Dead) ~ worm_treat + Bacterial_conc, family = binomial, data = AZ_21_Bt679)
Linear Hypotheses:
Estimate Std. Error z value Pr(>|z|)
elt-2 RNAi_pmk_1 - elt-2 RNAi_N2 == 0 -2.2596 0.2326 -9.715 < 2e-16 ***
empty vector_N2 - elt-2 RNAi_N2 == 0 2.3020 0.1673 13.757 < 2e-16 ***
empty vector_pmk_1 - elt-2 RNAi_N2 == 0 -1.3413 0.1985 -6.758 8.42e-11 ***
empty vector_N2 - elt-2 RNAi_pmk_1 == 0 4.5615 0.2494 18.290 < 2e-16 ***
empty vector_pmk_1 - elt-2 RNAi_pmk_1 == 0 0.9183 0.2632 3.489 0.00291 **
empty vector_pmk_1 - empty vector_N2 == 0 -3.6433 0.2175 -16.753 < 2e-16 ***
> summary(glht(mod1.2,linfct=mcp(worm_treat="Tukey")),test=adjusted(type = "bonf")) # all to all
	Simultaneous Tests for General Linear Hypotheses
Multiple Comparisons of Means: Tukey Contrasts
Fit: glm(formula = cbind(Alive, Dead) ~ worm_treat + Bacterial_conc, family = binomial, data = AZ_21_Bt247)
Linear Hypotheses:
Estimate Std. Error z value Pr(>|z|)
elt-2 RNAi_pmk_1 - elt-2 RNAi_N2 == 0 1.0406 0.1777 5.857 2.83e-08 ***
empty vector_N2 - elt-2 RNAi_N2 == 0 -3.5153 0.1622 -21.673 < 2e-16 ***
empty vector_pmk_1 - elt-2 RNAi_N2 == 0 -3.1986 0.1648 -19.409 < 2e-16 ***
empty vector_N2 - elt-2 RNAi_pmk_1 == 0 -4.5559 0.1940 -23.488 < 2e-16 ***
empty vector_pmk_1 - elt-2 RNAi_pmk_1 == 0 -4.2393 0.1954 -21.690 < 2e-16 ***
empty vector_pmk_1 - empty vector_N2 == 0 0.3167 0.1412 2.243 0.149
					Signif. codes: 0 '***' 0.001 '**' 0.01 '*' 0.05 '.' 0.1 ' ' 1
Assay	Run	Worm_Strain	Control	Bacterial_Strain	(Adjusted p values reported -- bonferroni method)
AZ_36	III	sek-1(km4)	N2 empty_vector	Bt247 and Bt679
> summary(glht(mod1.2,linfct=mcp(worm_treat="Tukey")),test=adjusted(type = "bonf")) # all to all
	Simultaneous Tests for General Linear Hypotheses
Multiple Comparisons of Means: Tukey Contrasts
Fit: glm(formula = cbind(Alive, Dead) ~ worm_treat + Bacterial_conc, family = binomial, data = AZ_36_Bt679)
Linear Hypotheses:
Estimate Std. Error z value Pr(>|z|)
Empty Vector_sek-1 - Empty Vector_N2 == 0 -4.9998 0.2742 -18.231 <2e-16 ***
elt-2 RNAi_N2 - Empty Vector_N2 == 0 -2.3216 0.2172 -10.687 <2e-16 ***
elt-2 RNAi_sek-1 - Empty Vector_N2 == 0 -4.5099 0.2477 -18.211 <2e-16 ***
elt-2 RNAi_N2 - Empty Vector_sek-1 == 0 2.6782 0.2253 11.890 <2e-16 ***
elt-2 RNAi_sek-1 - Empty Vector_sek-1 == 0 0.4899 0.2326 2.106 0.211
elt-2 RNAi_sek-1 - elt-2 RNAi_N2 == 0 -2.1883 0.1924 -11.372 <2e-16 ***
> summary(glht(mod1.2,linfct=mcp(worm_treat="Tukey")),test=adjusted(type = "bonf")) # all to all
	Simultaneous Tests for General Linear Hypotheses
Multiple Comparisons of Means: Tukey Contrasts
Fit: glm(formula = cbind(Alive, Dead) ~ worm_treat + Bacterial_conc, family = binomial, data = AZ_36_Bt247)
Linear Hypotheses:
Estimate Std. Error z value Pr(>|z|)
Empty Vector_sek-1 - Empty Vector_N2 == 0 -0.003403 0.188319 -0.018 1.0000
elt-2 RNAi_N2 - Empty Vector_N2 == 0 3.093525 0.475000 6.513 4.43e-10 ***
elt-2 RNAi_sek-1 - Empty Vector_N2 == 0 1.654095 0.251156 6.586 2.71e-10 ***
elt-2 RNAi_N2 - Empty Vector_sek-1 == 0 3.096928 0.476030 6.506 4.64e-10 ***
elt-2 RNAi_sek-1 - Empty Vector_sek-1 == 0 1.657498 0.252031 6.577 2.89e-10 ***
elt-2 RNAi_sek-1 - elt-2 RNAi_N2 == 0 -1.439430 0.501646 -2.869 0.0247 *
					Signif. codes: 0 '***' 0.001 '**' 0.01 '*' 0.05 '.' 0.1 ' ' 1
Assay	Run	Worm_Strain	Control	Bacterial_Strain	(Adjusted p values reported -- bonferroni method)
AZ_49	IV	pmk-1(km25) and sek-1(km4)	N2 OP50 labeled as empty_vector	Bt247 and Bt679
> summary(glht(mod1.2,linfct=mcp(worm_treat="Tukey")),test=adjusted(type = "bonf")) # all to all
	Simultaneous Tests for General Linear Hypotheses
Multiple Comparisons of Means: Tukey Contrasts
Fit: glm(formula = cbind(Alive, Dead) ~ worm_treat + Bacterial_conc, family = binomial, data = AZ_49_Bt679)
Linear Hypotheses:
Estimate Std. Error z value Pr(>|z|)
sek_1(km4) - N2 == 0 -1.9813 0.1948 -10.17 <2e-16 ***
> summary(glht(mod1.2,linfct=mcp(worm_treat="Tukey")),test=adjusted(type = "bonf")) # all to all
	Simultaneous Tests for General Linear Hypotheses
Multiple Comparisons of Means: Tukey Contrasts
Fit: glm(formula = cbind(Alive, Dead) ~ worm_treat + Bacterial_conc, family = binomial, data = AZ_49_Bt247)
Linear Hypotheses:
Estimate Std. Error z value Pr(>|z|)
sek_1(km4) - N2 == 0 0.2384 0.1406 1.695 0.09 .
					Signif. codes: 0 '***' 0.001 '**' 0.01 '*' 0.05 '.' 0.1 ' ' 1
Assay	Run	Worm_Strain	Control	Bacterial_Strain	(Adjusted p values reported -- bonferroni method)
AZ_47	I	spp-8(ok3758)	N2 OP50 labeled as empty_vector	Bt247 and Bt679
> summary(glht(mod1.2,linfct=mcp(worm_treat="Tukey")),test=adjusted(type = "bonf")) # all to all
	Simultaneous Tests for General Linear Hypotheses
Multiple Comparisons of Means: Tukey Contrasts
Fit: glm(formula = cbind(Alive, Dead) ~ worm_treat + Bacterial_conc, family = binomial, data = AZ_47_Bt679)
Linear Hypotheses:
Estimate Std. Error z value Pr(>|z|)
spp-8(ok3758) - N2 == 0 -0.8431 0.1274 -6.616 3.69e-11 ***
> summary(glht(mod1.2,linfct=mcp(worm_treat="Tukey")),test=adjusted(type = "bonf")) # all to all
	Simultaneous Tests for General Linear Hypotheses
Multiple Comparisons of Means: Tukey Contrasts
Fit: glm(formula = cbind(Alive, Dead) ~ worm_treat + Bacterial_conc, family = binomial, data = AZ_47_Bt247)
Linear Hypotheses:
Estimate Std. Error z value Pr(>|z|)
spp-8(ok3758) - N2 == 0 0.05457 0.12938 0.422 0.673
					Signif. codes: 0 '***' 0.001 '**' 0.01 '*' 0.05 '.' 0.1 ' ' 1
Assay	Run	Worm_Strain	Control	Bacterial_Strain	(Adjusted p values reported -- bonferroni method)
AZ_58_2	I	sod-3(gk235)	N2 OP50 labeled as empty_vector	Bt247 and Bt679
> summary(glht(mod1.2,linfct=mcp(worm_treat="Tukey")),test=adjusted(type = "bonf")) # all to all
	Simultaneous Tests for General Linear Hypotheses
Multiple Comparisons of Means: Tukey Contrasts
Fit: glm(formula = cbind(Alive, Dead) ~ worm_treat + Bacterial_conc, family = binomial, data = AZ_58_2_Bt679)
Linear Hypotheses:
Estimate Std. Error z value Pr(>|z|)
sod_3(gk235) - N2 == 0 -1.0324 0.1681 -6.143 8.12e-10 ***
> summary(glht(mod1.2,linfct=mcp(worm_treat="Tukey")),test=adjusted(type = "bonf")) # all to all
	Simultaneous Tests for General Linear Hypotheses
Multiple Comparisons of Means: Tukey Contrasts
Fit: glm(formula = cbind(Alive, Dead) ~ worm_treat + Bacterial_conc, family = binomial, data = AZ_58_2_Bt247)
Linear Hypotheses:
Estimate Std. Error z value Pr(>|z|)
sod_3(gk235) - N2 == 0 -0.02427 0.15185 -0.16 0.873

## Sheet: Figure 6
Statistical test on phenotypic data Figure 6
HM	Run	Assay	Mutant	Control	Pathogen	Signif. codes: 0 '***' 0.001 '**' 0.01 '*' 0.05 '.' 0.1 ' ' 1
Fig_15	1	BA_34	itr-1(sa73)	N2 OP50 labeled as empty vector	BT247 and BT679	(Adjusted p values reported -- bonferroni method)
> summary(glht(mod2,linfct=mcp(worm_treat="Tukey")),test=adjusted(type = "bonf")) # all to all
	Simultaneous Tests for General Linear Hypotheses
Multiple Comparisons of Means: Tukey Contrasts
Fit: glm(formula = cbind(Alive, Dead) ~ worm_treat, family = binomial,
data = mydata247)
Linear Hypotheses:
Estimate Std. Error z value Pr(>|z|)
itr-1(sa73) - N2 == 0 -2.7860 0.3198 -8.711 <2e-16 ***
Fit: glm(formula = cbind(Alive, Dead) ~ worm_treat, family = binomial,
data = mydata679)
Linear Hypotheses:
Estimate Std. Error z value Pr(>|z|)
itr-1(sa73) - N2 == 0 0.7942 0.3043 2.61 0.00906 **
HM	Run	Code	Mutant	Control	Pathogen	Signif. codes: 0 '***' 0.001 '**' 0.01 '*' 0.05 '.' 0.1 ' ' 1
Fig_15	2	BA_37	itr-1(sa73)	N2 empty_vector	BT247 and BT679	(Adjusted p values reported -- bonferroni method)
> summary(glht(mod2,linfct=mcp(worm_treat="Tukey")),test=adjusted(type = "bonf")) # all to all
	Simultaneous Tests for General Linear Hypotheses
Multiple Comparisons of Means: Tukey Contrasts
Fit: glm(formula = cbind(Alive, Dead) ~ worm_treat, family = binomial,
data = mydata247)
Linear Hypotheses:
Estimate Std. Error z value Pr(>|z|)
elt-2 RNAi_N2 - elt-2 RNAi_itr-1(sa73) == 0 2.5892 0.2407 10.756 < 2e-16 ***
Empty vector_itr-1(sa73) - elt-2 RNAi_itr-1(sa73) == 0 -0.9028 0.1738 -5.194 1.24e-06 ***
Empty vector_N2 - elt-2 RNAi_itr-1(sa73) == 0 0.9267 0.1708 5.425 3.48e-07 ***
Empty vector_a_itr-1 - elt-2 RNAi_N2 == 0 -3.4920 0.2430 -14.371 < 2e-16 ***
Empty vector_N2 - elt-2 RNAi_N2 == 0 -1.6625 0.2372 -7.007 1.46e-11 ***
Empty vector_N2 - Empty vector_a_itr-1 == 0 1.8296 0.1723 10.621 < 2e-16 ***
Fit: glm(formula = cbind(Alive, Dead) ~ worm_treat, family = binomial,
data = mydata679)
Linear Hypotheses:
Estimate Std. Error z value Pr(>|z|)
elt-2 RNAi_N2 - elt-2 RNAi_itr-1(sa73) == 0 0.2412 0.1820 1.325 1.0000
Empty vector_itr-1(sa73) - elt-2 RNAi_itr-1(sa73) == 0 2.5618 0.2330 10.995 <2e-16 ***
Empty vector_N2 - elt-2 RNAi_itr-1(sa73) == 0 1.9022 0.2039 9.329 <2e-16 ***
Empty vector_itr-1(sa73) - elt-2 RNAi_N2 == 0 2.3206 0.2280 10.176 <2e-16 ***
Empty vector_N2 - elt-2 RNAi_N2 == 0 1.6610 0.1984 8.373 <2e-16 ***
Empty vector_N2 - Empty vector_itr-1(sa73) == 0 -0.6597 0.2324 -2.838 0.0272 *
HM	Run	Code	Mutant	Control	Pathogen	Signif. codes: 0 '***' 0.001 '**' 0.01 '*' 0.05 '.' 0.1 ' ' 1
Fig_15	3	BA_38	itr-1(sa73)	N2 empty_vector	BT247 and BT679	(Adjusted p values reported -- bonferroni method)
> summary(glht(mod2,linfct=mcp(worm_treat="Tukey")),test=adjusted(type = "bonf")) # all to all
	Simultaneous Tests for General Linear Hypotheses
Multiple Comparisons of Means: Tukey Contrasts
Fit: glm(formula = cbind(Alive, Dead) ~ worm_treat, family = binomial,
data = mydata247)
Linear Hypotheses:
Estimate Std. Error z value Pr(>|z|)
elt-2 RNAi_N2 - elt-2 RNAi_itr-1(sa73) == 0 4.2160 0.3523 11.969 < 2e-16 ***
Empty vector_itr-1(sa73) - elt-2 RNAi_itr-1(sa73) == 0 -0.5680 0.1991 -2.853 0.026 *
Empty vector_N2 - elt-2 RNAi_itr-1(sa73) == 0 2.2746 0.2155 10.554 < 2e-16 ***
Empty vector_itr-1(sa73) - elt-2 RNAi_N2 == 0 -4.7840 0.3508 -13.638 < 2e-16 ***
Empty vector_N2 - elt-2 RNAi_N2 == 0 -1.9414 0.3462 -5.608 1.23e-07 ***
Empty vector_N2 - Empty vector_itr-1(sa73) == 0 2.8426 0.2131 13.342 < 2e-16 ***
Fit: glm(formula = cbind(Alive, Dead) ~ worm_treat, family = binomial,
data = mydata679)
Linear Hypotheses:
Estimate Std. Error z value Pr(>|z|)
elt-2 RNAi_N2 - elt-2 RNAi_itr-1(sa73) == 0 0.5129 0.2005 2.5580.0631 .
Empty vector_itr-1(sa73) - elt-2 RNAi_itr-1(sa73) == 0 2.3578 0.2401 9.819< 2e-16 ***
Empty vector_N2 - elt-2 RNAi_itr-1(sa73) == 0 2.1917 0.2269 9.661 < 2e-16 ***
Empty vector_itr-1(sa73) - elt-2 RNAi_N2 == 0 1.8450 0.2364 7.803 3.60e-14 ***
Empty vector_N2 - elt-2 RNAi_N2 == 0 1.6788 0.2224 7.550 2.61e-13 ***
Empty vector_N2 - Empty vector_itr-1(sa73) == 0 -0.1662 0.2488 -0.668 1.0000
HM	Run	Code	Mutant	Control	Pathogen	Signif. codes: 0 '***' 0.001 '**' 0.01 '*' 0.05 '.' 0.1 ' ' 1
Fig_15	4	BA_40	itr-1(sa73)	N2 OP50 labeled as empty vector	BT247 and BT679	(Adjusted p values reported -- bonferroni method)
> summary(glht(mod2,linfct=mcp(worm_treat="Tukey")),test=adjusted(type = "bonf")) # all to all
	Simultaneous Tests for General Linear Hypotheses
Multiple Comparisons of Means: Tukey Contrasts
Fit: glm(formula = cbind(Alive, Dead) ~ worm_treat, family = binomial,
data = mydata247)
Linear Hypotheses:
Estimate Std. Error z value Pr(>|z|)
N2 - itr-1(sa73) == 0 1.7301 0.4972 3.48 0.000502 ***
Fit: glm(formula = cbind(Alive, Dead) ~ worm_treat, family = binomial,
data = mydata679)
Linear Hypotheses:
Estimate Std. Error z value Pr(>|z|)
N2 - itr-1(sa73) == 0 -0.6510 0.1834 -3.549 0.000386 ***
HM	Run	Code	Mutant	Control	Pathogen	Signif. codes: 0 '***' 0.001 '**' 0.01 '*' 0.05 '.' 0.1 ' ' 1
Fig_15	1	BA_31	vha-12(ok821)	N2 OP50 labeled as empty vector	BT247 and BT679	(Adjusted p values reported -- bonferroni method)
> summary(glht(mod2,linfct=mcp(worm_treat="Tukey")),test=adjusted(type = "bonf")) # all to all
	Simultaneous Tests for General Linear Hypotheses
Multiple Comparisons of Means: Tukey Contrasts
Fit: glm(formula = cbind(Alive, Dead) ~ worm_treat, family = binomial,
data = mydata247)
Linear Hypotheses:
Estimate Std. Error z value Pr(>|z|)
vha-12(ok821) - N2 == 0 -2.2822 0.4456 -5.121 3.04e-07 ***
Fit: glm(formula = cbind(Alive, Dead) ~ worm_treat, family = binomial,
data = mydata679)
Linear Hypotheses:
Estimate Std. Error z value Pr(>|z|)
vha-12(ok821) - N2 == 0 -0.7802 0.2376 -3.283 0.00103 **
HM	Run	Code	Mutant	Control	Pathogen	Signif. codes: 0 '***' 0.001 '**' 0.01 '*' 0.05 '.' 0.1 ' ' 1
Fig_15	2	BA_39	vha-12(ok821)	N2 empty_vector	BT247 and BT679	(Adjusted p values reported -- bonferroni method)
> summary(glht(mod2,linfct=mcp(worm_treat="Tukey")),test=adjusted(type = "bonf")) # all to all
	Simultaneous Tests for General Linear Hypotheses
Multiple Comparisons of Means: Tukey Contrasts
Fit: glm(formula = cbind(Alive, Dead) ~ worm_treat, family = binomial,
data = mydata247)
Linear Hypotheses:
Estimate Std. Error z value Pr(>|z|)
elt-2 RNAi_N2 - elt-2 RNAi_vha-12(ok821) == 0 1.5996 0.4352 3.675 0.001426 **
Empty vector_vha-12(ok821) - elt-2 RNAi_vha-12(ok821) == 0 -1.0337 0.2504 -4.129 0.000219 ***
Empty vector_N2 - elt-2 RNAi_vha-12(ok821) == 0 -1.8786 0.2366 -7.941 1.20e-14 ***
Empty vector_vha-12(ok821) - elt-2 RNAi_N2 == 0 -2.6333 0.4099 -6.424 7.96e-10 ***
Empty vector_N2 - elt-2 RNAi_N2 == 0 -3.4782 0.4019 -8.654 < 2e-16 ***
Empty vector_N2 - Empty vector_vha-12(ok821) == 0 -0.8449 0.1842 -4.588 2.69e-05 ***
Fit: glm(formula = cbind(Alive, Dead) ~ worm_treat, family = binomial,
data = mydata679)
Linear Hypotheses:
Estimate Std. Error z value Pr(>|z|)
elt-2 RNAi_N2 - elt-2 RNAi_vha-12(ok821) == 0 -0.6601 0.1774 -3.721 0.00119 **
Empty vector_vha-12(ok821) - elt-2 RNAi_vha-12(ok821) == 0 2.3443 0.2759 8.497 < 2e-16 ***
Empty vector_N2 - elt-2 RNAi_vha-12(ok821) == 0 0.3423 0.1807 1.894 0.34919
Empty vector_vha-12(ok821) - elt-2 RNAi_N2 == 0 3.0044 0.2764 10.870 < 2e-16 ***
Empty vector_N2 - elt-2 RNAi_N2 == 0 1.0024 0.1796 5.583 1.42e-07 ***
Empty vector_N2 - Empty vector_vha-12(ok821) == 0 -2.0020 0.2770 -7.227 2.95e-12 ***
HM	Run	Code	Mutant	Control	Pathogen	Signif. codes: 0 '***' 0.001 '**' 0.01 '*' 0.05 '.' 0.1 ' ' 1
Fig_15	3	BA_40_2	vha-12(ok821)	N2 OP50 labeled as empty vector	BT247 and BT679	(Adjusted p values reported -- bonferroni method)
> summary(glht(mod2,linfct=mcp(worm_treat="Tukey")),test=adjusted(type = "bonf")) # all to all
	Simultaneous Tests for General Linear Hypotheses
Multiple Comparisons of Means: Tukey Contrasts
Fit: glm(formula = cbind(Alive, Dead) ~ worm_treat, family = binomial,
data = mydata247)
Linear Hypotheses:
Estimate Std. Error z value Pr(>|z|)
N2 - vha-12(ok821) == 0 -1.5282 0.1844 -8.288 2.22e-16 ***
Fit: glm(formula = cbind(Alive, Dead) ~ worm_treat, family = binomial,
data = mydata679)
Linear Hypotheses:
Estimate Std. Error z value Pr(>|z|)
N2 - vha-12(ok821) == 0 0.6894 0.5491 1.256 0.209
HM	Run	Code	Mutant	Control	Pathogen	Signif. codes: 0 '***' 0.001 '**' 0.01 '*' 0.05 '.' 0.1 ' ' 1
Fig_15	4	BA_41	vha-12(ok821)	N2 empty_vector	BT247 and BT679	(Adjusted p values reported -- bonferroni method)
> summary(glht(mod2,linfct=mcp(worm_treat="Tukey")),test=adjusted(type = "bonf")) # all to all
	Simultaneous Tests for General Linear Hypotheses
Multiple Comparisons of Means: Tukey Contrasts
Fit: glm(formula = cbind(Alive, Dead) ~ worm_treat, family = binomial,
data = mydata247)
Linear Hypotheses:
Estimate Std. Error z value Pr(>|z|)
elt-2 RNAi_N2 - elt-2 RNAi_vha-12(ok821) == 0 -1.5976 0.2209 -7.232 2.85e-12 ***
Empty vector_vha-12(ok821) - elt-2 RNAi_vha-12(ok821) == 0 -1.4252 0.2225 -6.406 8.98e-10 ***
Empty vector_N2 - elt-2 RNAi_vha-12(ok821) == 0 -2.9240 0.2193 -13.334 < 2e-16 ***
Empty vector_vha-12(ok821) - elt-2 RNAi_N2 == 0 0.1725 0.1751 0.985 1
Empty vector_N2 - elt-2 RNAi_N2 == 0 -1.3264 0.1687 -7.864 2.26e-14 ***
Empty vector_N2 - Empty vector_vha-12(ok821) == 0 -1.4989 0.1712 -8.757 < 2e-16 ***
Fit: glm(formula = cbind(Alive, Dead) ~ worm_treat, family = binomial,
data = mydata679)
Linear Hypotheses:
Estimate Std. Error z value Pr(>|z|)
elt-2 RNAi_N2 - elt-2 RNAi_vha-12(ok821) == 0 -0.10225 0.18278 -0.559 1.000000
Empty vector_vha-12(ok821) - elt-2 RNAi_vha-12(ok821) == 0 0.61029 0.18492 3.300 0.005796 **
Empty vector_N2 - elt-2 RNAi_vha-12(ok821) == 0 0.54718 0.18163 3.013 0.015540 *
Empty vector_vha-12(ok821) - elt-2 RNAi_N2 == 0 0.71253 0.18776 3.795 0.000886 ***
Empty vector_N2 - elt-2 RNAi_N2 == 0 0.64943 0.18458 3.518 0.002604 **
Empty vector_N2 - Empty vector_vha-12(ok821) == 0 -0.06311 0.18409 -0.343 1.000000

## Sheet: Figure 7
Statistical test on phenotypic data Figure 6
					Signif. codes: 0 '***' 0.001 '**' 0.01 '*' 0.05 '.' 0.1 ' ' 1
Assay	Run	Worm_Strain	Control	Bacterial_Strain	(Adjusted p values reported -- bonferroni method)
AZ_63	I	nhr-193(tm4479)	N2 empty_vector	Bt247 and Bt679
> summary(glht(mod1.2,linfct=mcp(worm_treat="Tukey")),test=adjusted(type = "bonf")) # all to all
	Simultaneous Tests for General Linear Hypotheses
Multiple Comparisons of Means: Tukey Contrasts
Fit: glm(formula = cbind(Alive, Dead) ~ worm_treat + Bacterial_conc, family = binomial, data = AZ_63_Bt679)
Linear Hypotheses:
Estimate Std. Error z value Pr(>|z|)
elt-2 RNAi_nhr_193(tm4479) - elt-2 RNAi_N2 == 0 -1.3759 0.1570 -8.762 < 2e-16 ***
Empty Vector_N2 - elt-2 RNAi_N2 == 0 -1.1423 0.1499 -7.622 1.49e-13 ***
Empty Vector_nhr_193(tm4479) - elt-2 RNAi_N2 == 0 -1.0237 0.1497 -6.838 4.81e-11 ***
Empty Vector_N2 - elt-2 RNAi_nhr_193(tm4479) == 0 0.2336 0.1590 1.469 0.851
Empty Vector_nhr_193(tm4479) - elt-2 RNAi_nhr_193(tm4479) == 0 0.3522 0.1592 2.212 0.162
Empty Vector_nhr_193(tm4479) - Empty Vector_N2 == 0 0.1186 0.1525 0.778 1.000
> summary(glht(mod1.2,linfct=mcp(worm_treat="Tukey")),test=adjusted(type = "bonf")) # all to all
	Simultaneous Tests for General Linear Hypotheses
Multiple Comparisons of Means: Tukey Contrasts
Fit: glm(formula = cbind(Alive, Dead) ~ worm_treat + Bacterial_conc, family = binomial, data = AZ_63_Bt247)
Linear Hypotheses:
Estimate Std. Error z value Pr(>|z|)
elt-2 RNAi_nhr_193(tm4479) - elt-2 RNAi_N2 == 0 -2.8162 0.3058 -9.211 <2e-16 ***
Empty Vector_N2 - elt-2 RNAi_N2 == 0 -4.7237 0.3052 -15.477 <2e-16 ***
Empty Vector_nhr_193(tm4479) - elt-2 RNAi_N2 == 0 -4.9947 0.3095 -16.137 <2e-16 ***
Empty Vector_N2 - elt-2 RNAi_nhr_193(tm4479) == 0 -1.9075 0.1575 -12.111 <2e-16 ***
Empty Vector_nhr_193(tm4479) - elt-2 RNAi_nhr_193(tm4479) == 0 -2.1785 0.1651 -13.193 <2e-16 ***
Empty Vector_nhr_193(tm4479) - Empty Vector_N2 == 0 -0.2709 0.1534 -1.766 0.464
					Signif. codes: 0 '***' 0.001 '**' 0.01 '*' 0.05 '.' 0.1 ' ' 1
Assay	Run	Worm_Strain	Control	Bacterial_Strain	(Adjusted p values reported -- bonferroni method)
AZ_78	II	nhr-193(tm4479)	N2 empty_vector	Bt247 and Bt679
> summary(glht(mod1.2,linfct=mcp(worm_treat="Tukey")),test=adjusted(type = "bonf")) # all to all
	Simultaneous Tests for General Linear Hypotheses
Multiple Comparisons of Means: Tukey Contrasts
Fit: glm(formula = cbind(Alive, Dead) ~ worm_treat + Bacterial_conc, family = binomial, data = AZ_78_Bt679)
Linear Hypotheses:
Estimate Std. Error z value Pr(>|z|)
elt-2 RNAi_nhr-193(tm4479) - elt-2 RNAi_N2 == 0 -0.3548 0.1547 -2.294 0.1307
Empty Vector_N2 - elt-2 RNAi_N2 == 0 1.0856 0.1514 7.170 4.51e-12 ***
Empty Vector_nhr-193(tm4479) - elt-2 RNAi_N2 == 0 1.5015 0.1698 8.843 < 2e-16 ***
Empty Vector_N2 - elt-2 RNAi_nhr-193(tm4479) == 0 1.4404 0.1621 8.888 < 2e-16 ***
Empty Vector_nhr-193(tm4479) - elt-2 RNAi_nhr-193(tm4479) == 0 1.8563 0.1798 10.323 < 2e-16 ***
Empty Vector_nhr-193(tm4479) - Empty Vector_N2 == 0 0.4159 0.1703 2.443 0.0875 .
> summary(glht(mod1.2,linfct=mcp(worm_treat="Tukey")),test=adjusted(type = "bonf")) # all to all
	Simultaneous Tests for General Linear Hypotheses
Multiple Comparisons of Means: Tukey Contrasts
Fit: glm(formula = cbind(Alive, Dead) ~ worm_treat + Bacterial_conc, family = binomial, data = AZ_78_Bt247)
Linear Hypotheses:
Estimate Std. Error z value Pr(>|z|)
elt-2 RNAi_nhr-193(tm4479) - elt-2 RNAi_N2 == 0 -0.3476 0.3233 -1.075 1
Empty Vector_N2 - elt-2 RNAi_N2 == 0 -3.5164 0.2557 -13.751 <2e-16 ***
Empty Vector_nhr-193(tm4479) - elt-2 RNAi_N2 == 0 -3.3943 0.2612 -12.996 <2e-16 ***
Empty Vector_N2 - elt-2 RNAi_nhr-193(tm4479) == 0 -3.1687 0.2321 -13.651 <2e-16 ***
Empty Vector_nhr-193(tm4479) - elt-2 RNAi_nhr-193(tm4479) == 0 -3.0467 0.2380 -12.799 <2e-16 ***
Empty Vector_nhr-193(tm4479) - Empty Vector_N2 == 0 0.1221 0.1283 0.951 1
					Signif. codes: 0 '***' 0.001 '**' 0.01 '*' 0.05 '.' 0.1 ' ' 1
Assay	Run	Worm_Strain	Control	Bacterial_Strain	(Adjusted p values reported -- bonferroni method)
AZ_99_1	III	nhr-193(tm4479)	N2 empty_vector	Bt247 and Bt679
> summary(glht(mod1.2,linfct=mcp(worm_treat="Tukey")),test=adjusted(type = "bonf")) # all to all
	Simultaneous Tests for General Linear Hypotheses
Multiple Comparisons of Means: Tukey Contrasts
Fit: glm(formula = cbind(Alive, Dead) ~ worm_treat + Bacterial_conc, family = binomial, data = AZ_99_1_Bt679)
Linear Hypotheses:
Estimate Std. Error z value Pr(>|z|)
Empty vector_N2 - Empty vector_MY1115 == 0 -1.80860 0.25351 -7.134 2.73e-11 ***
Empty vector_nhr-193(tm4479) - Empty vector_MY1115 == 0 -1.98067 0.25690 -7.710 3.54e-13 ***
elt-2 RNAi_MY1115 - Empty vector_MY1115 == 0 -1.85297 0.25498 -7.267 1.03e-11 ***
elt-2 RNAi_N2 - Empty vector_MY1115 == 0 -2.44731 0.25214 -9.706 < 2e-16 ***
elt-2 RNAi_nhr-193(tm4479) - Empty vector_MY1115 == 0 -3.48807 0.25624 -13.613 < 2e-16 ***
Empty vector_nhr-193(tm4479) - Empty vector_N2 == 0 -0.17207 0.22000 -0.782 1.000000
elt-2 RNAi_MY1115 - Empty vector_N2 == 0 -0.04437 0.21931 -0.202 1.000000
elt-2 RNAi_N2 - Empty vector_N2 == 0 -0.63872 0.21156 -3.019 0.070996 .
elt-2 RNAi_nhr-193(tm4479) - Empty vector_N2 == 0 -1.67948 0.21158 -7.938 5.60e-14 ***
elt-2 RNAi_MY1115 - Empty vector_nhr-193(tm4479) == 0 0.12770 0.22235 0.574 1.000000
elt-2 RNAi_N2 - Empty vector_nhr-193(tm4479) == 0 -0.46664 0.21408 -2.180 0.819756
elt-2 RNAi_nhr-193(tm4479) - Empty vector_nhr-193(tm4479) == 0 -1.50740 0.21344 -7.062 4.58e-11 ***
elt-2 RNAi_N2 - elt-2 RNAi_MY1115 == 0 -0.59434 0.21427 -2.774 0.155109
elt-2 RNAi_nhr-193(tm4479) - elt-2 RNAi_MY1115 == 0 -1.63510 0.21447 -7.624 6.90e-13 ***
elt-2 RNAi_nhr-193(tm4479) - elt-2 RNAi_N2 == 0 -1.04076 0.20150 -5.165 6.73e-06 ***
> summary(glht(mod1.2,linfct=mcp(worm_treat="Tukey")),test=adjusted(type = "bonf")) # all to all
	Simultaneous Tests for General Linear Hypotheses
Multiple Comparisons of Means: Tukey Contrasts
Fit: glm(formula = cbind(Alive, Dead) ~ worm_treat + Bacterial_conc, family = binomial, data = AZ_99_1_Bt247)
Linear Hypotheses:
Estimate Std. Error z value Pr(>|z|)
Empty vector_N2 - Empty vector_MY1115 == 0 -0.9414 0.1676 -5.616 5.48e-07 ***
Empty vector_nhr-193(tm4479) - Empty vector_MY1115 == 0 0.7396 0.1987 3.722 0.005523 **
elt-2 RNAi_MY1115 - Empty vector_MY1115 == 0 1.7664 0.2448 7.214 1.52e-11 ***
elt-2 RNAi_N2 - Empty vector_MY1115 == 0 3.8052 0.5207 7.308 7.58e-12 ***
elt-2 RNAi_nhr-193(tm4479) - Empty vector_MY1115 == 0 2.0048 0.2736 7.328 6.55e-12 ***
Empty vector_nhr-193(tm4479) - Empty vector_N2 == 0 1.6811 0.1942 8.658 < 2e-16 ***
elt-2 RNAi_MY1115 - Empty vector_N2 == 0 2.7078 0.2425 11.164 < 2e-16 ***
elt-2 RNAi_N2 - Empty vector_N2 == 0 4.7466 0.5199 9.130 < 2e-16 ***
elt-2 RNAi_nhr-193(tm4479) - Empty vector_N2 == 0 2.9462 0.2718 10.840 < 2e-16 ***
elt-2 RNAi_MY1115 - Empty vector_nhr-193(tm4479) == 0 1.0267 0.2620 3.919 0.002487 **
elt-2 RNAi_N2 - Empty vector_nhr-193(tm4479) == 0 3.0655 0.5288 5.797 1.89e-07 ***
elt-2 RNAi_nhr-193(tm4479) - Empty vector_nhr-193(tm4479) == 0 1.2652 0.2889 4.379 0.000334 ***
elt-2 RNAi_N2 - elt-2 RNAi_MY1115 == 0 2.0388 0.5473 3.725 0.005461 **
elt-2 RNAi_nhr-193(tm4479) - elt-2 RNAi_MY1115 == 0 0.2384 0.3216 0.742 1.000000
elt-2 RNAi_nhr-193(tm4479) - elt-2 RNAi_N2 == 0 -1.8004 0.5606 -3.212 0.036944 *
					Signif. codes: 0 '***' 0.001 '**' 0.01 '*' 0.05 '.' 0.1 ' ' 1
Assay	Run	Worm_Strain	Control	Bacterial_Strain	(Adjusted p values reported -- bonferroni method)
AZ_64	I	nhr-99(gk758)	N2 empty_vector	Bt247 and Bt679
> summary(glht(mod1.2,linfct=mcp(worm_treat="Tukey")),test=adjusted(type = "bonf")) # all to all
	Simultaneous Tests for General Linear Hypotheses
Multiple Comparisons of Means: Tukey Contrasts
Fit: glm(formula = cbind(Alive, Dead) ~ worm_treat + Bacterial_conc, family = binomial, data = AZ_64_Bt679)
Linear Hypotheses:
Estimate Std. Error z value Pr(>|z|)
elt-2 RNAi_nhr_99(gk758) - elt-2 RNAi_N2 == 0 -0.1145 0.1596 -0.717 1.000
Empty Vector_N2 - elt-2 RNAi_N2 == 0 -0.2198 0.1562 -1.407 0.956
Empty Vector_nhr_99(gk758) - elt-2 RNAi_N2 == 0 -0.3240 0.1574 -2.059 0.237
Empty Vector_N2 - elt-2 RNAi_nhr_99(gk758) == 0 -0.1052 0.1566 -0.672 1.000
Empty Vector_nhr_99(gk758) - elt-2 RNAi_nhr_99(gk758) == 0 -0.2095 0.1580 -1.326 1.000
Empty Vector_nhr_99(gk758) - Empty Vector_N2 == 0 -0.1043 0.1540 -0.677 1.000
> summary(glht(mod1.2,linfct=mcp(worm_treat="Tukey")),test=adjusted(type = "bonf")) # all to all
	Simultaneous Tests for General Linear Hypotheses
Multiple Comparisons of Means: Tukey Contrasts
Fit: glm(formula = cbind(Alive, Dead) ~ worm_treat + Bacterial_conc, family = binomial, data = AZ_64_Bt247)
Linear Hypotheses:
Estimate Std. Error z value Pr(>|z|)
elt-2 RNAi_nhr_99(gk758) - elt-2 RNAi_N2 == 0 -0.8823 0.2979 -2.962 0.0184 *
Empty Vector_N2 - elt-2 RNAi_N2 == 0 -3.7674 0.2677 -14.073 <2e-16 ***
Empty Vector_nhr_99(gk758) - elt-2 RNAi_N2 == 0 -4.0466 0.2706 -14.956 <2e-16 ***
Empty Vector_N2 - elt-2 RNAi_nhr_99(gk758) == 0 -2.8851 0.2045 -14.106 <2e-16 ***
Empty Vector_nhr_99(gk758) - elt-2 RNAi_nhr_99(gk758) == 0 -3.1643 0.2079 -15.222 <2e-16 ***
Empty Vector_nhr_99(gk758) - Empty Vector_N2 == 0 -0.2792 0.1448 -1.929 0.3226

## Sheet: Figure S1
Statisitcal analysis on phenotypic data Figure S1C
					Signif. codes: 0 '***' 0.001 '**' 0.01 '*' 0.05 '.' 0.1 ' ' 1
Assay	Run	Worm_Strain	Control	Bacterial_Strain	(Adjusted p values reported -- bonferroni method)
RS_II	II	N2	elt-7(tm840); elt-7(ok835)	Bt679
> summary(glht(mod1,linfct=mcp(Worm.Strain="Tukey")),test=adjusted(type = "bonf")) # all to all
	Simultaneous Tests for General Linear Hypotheses
Multiple Comparisons of Means: Tukey Contrasts
Fit: glm(formula = cbind(Alive, Dead) ~ Worm.Strain + Bacterial...,
family = binomial, data = mydata_subset)
Linear Hypotheses:
Estimate Std. Error z value Pr(>|z|)
empvec_n2 - N2 elt-2 RNAi == 0 3.1554 0.1928 16.370 < 2e-16 ***
empvec_ok835 - N2 elt-2 RNAi == 0 3.9589 0.2018 19.618 < 2e-16 ***
empvec_tm840 - N2 elt-2 RNAi == 0 2.4126 0.1832 13.172 < 2e-16 ***
empvec_ok835 - empvec_n2 == 0 0.8035 0.1547 5.193 1.24e-06 ***
empvec_tm840 - empvec_n2 == 0 -0.7428 0.1535 -4.841 7.77e-06 ***
empvec_tm840 - empvec_ok835 == 0 -1.5463 0.1594 -9.699 < 2e-16 ***
					Signif. codes: 0 '***' 0.001 '**' 0.01 '*' 0.05 '.' 0.1 ' ' 1
Assay	Run	Worm_Strain	Control	Bacterial_Strain	(Adjusted p values reported -- bonferroni method)
RS_III	I	N2	elt-7(tm840); elt-7(ok835)	Bt247
> summary(glht(mod2,linfct=mcp(Worm.Strain="Tukey")),test=adjusted(type = "bonf")) # all to all
	Simultaneous Tests for General Linear Hypotheses
Multiple Comparisons of Means: Tukey Contrasts
Fit: glm(formula = cbind(Alive, Dead) ~ Worm.Strain + Bacterial...,
family = binomial, data = mydata_subset)
Linear Hypotheses:
Estimate Std. Error z value Pr(>|z|)
empvec_n2 - N2 elt-2 RNAi == 0 -3.4789 0.2192 -15.869 empvec_n2 - N2 elt-2 RNAi == 0 < 2e-16 ***
empvec_ok835 - N2 elt-2 RNAi == 0 -1.9904 0.2050 -9.707 empvec_ok835 - N2 elt-2 RNAi == 0 < 2e-16 ***
empvec_tm840 - N2 elt-2 RNAi == 0 -4.5000 0.2370 -18.991 empvec_tm840 - N2 elt-2 RNAi == 0 < 2e-16 ***
empvec_ok835 - empvec_n2 == 0 1.4885 0.1713 8.691 empvec_ok835 - empvec_n2 == 0 < 2e-16 ***
empvec_tm840 - empvec_n2 == 0 -1.0210 0.1695 -6.024 empvec_tm840 - empvec_n2 == 0 1.02e-08 ***
empvec_tm840 - empvec_ok835 == 0 -2.5096 0.1909 -13.144 empvec_tm840 - empvec_ok835 == 0 < 2e-16 ***

## Sheet: Figure S4
Statisitcal analysis on phenotypic data Figure S4
					Signif. codes: 0 '***' 0.001 '**' 0.01 '*' 0.05 '.' 0.1 ' ' 1
Assay	Run	Worm_Strain	Control	Bacterial_Strain	(Adjusted p values reported -- bonferroni method)
SB_26112015	I	N2	N2 on Bt247	Bt247(-Cry6Ba)
> summary(glht(mod1.2,linfct=mcp(worm_treat="Tukey")),test=adjusted(type = "bonf")) # all to all
	Simultaneous Tests for General Linear Hypotheses
Multiple Comparisons of Means: Tukey Contrasts
Fit: glm(formula = cbind(Alive, Dead) ~ Bacterial.Strain + Bacterial_conc, family = binomial, data = SB_26112015)
Linear Hypotheses:
Estimate Std. Error z value Pr(>|z|)
Bt247(-Cry6Ba) - Bt247 == 0 4.6334 0.4481 10.340 <2e-16 ***
					Signif. codes: 0 '***' 0.001 '**' 0.01 '*' 0.05 '.' 0.1 ' ' 1
Assay	Run	Worm_Strain	Control	Bacterial_Strain	(Adjusted p values reported -- bonferroni method)
AZ_100	I	elt-2(RNAi)	N2 empty_vector	Bt679 purified toxins
> summary(glht(mod1.2,linfct=mcp(worm_treat="Tukey")),test=adjusted(type = "bonf")) # all to all
	Simultaneous Tests for General Linear Hypotheses
Multiple Comparisons of Means: Tukey Contrasts
Fit: glm(formula = cbind(Alive, Dead) ~ worm_treat + Bacterial_conc, family = binomial, data = AZ_100)
Linear Hypotheses:
Estimate Std. Error z value Pr(>|z|)
elt-2 RNAi_N2 - Empty vector_N2 == 0 -1.9098 0.1867 -10.228 < 2e-16 ***
					Signif. codes: 0 '***' 0.001 '**' 0.01 '*' 0.05 '.' 0.1 ' ' 1
Assay	Run	Worm_Strain	Control	Bacterial_Strain	(Adjusted p values reported -- bonferroni method)
AZ_41	I	elt-2(RNAi)	N2 empty_vector	Bt679(-Cry)
> summary(glht(mod1.2,linfct=mcp(worm_treat="Tukey")),test=adjusted(type = "bonf")) # all to all
	Simultaneous Tests for General Linear Hypotheses
Multiple Comparisons of Means: Tukey Contrasts
Fit: glm(formula = cbind(Alive, Dead) ~ worm_treat + Bacterial_conc, family = binomial, data = AZ_41_Bt679(-Cry+Cry21A)
Linear Hypotheses:
Estimate Std. Error z value Pr(>|z|)
N2_elt-2 RNAi - N2_Empty Vector == 0 -3.8763 0.2692 -14.4 <2e-16 ***
> summary(glht(mod1.2,linfct=mcp(worm_treat="Tukey")),test=adjusted(type = "bonf")) # all to all
	Simultaneous Tests for General Linear Hypotheses
Multiple Comparisons of Means: Tukey Contrasts
Fit: glm(formula = cbind(Alive, Dead) ~ worm_treat + Bacterial_conc, family = binomial, data = AZ_41_Bt679(-Cry+Cry14A)
Linear Hypotheses:
Estimate Std. Error z value Pr(>|z|)
N2_elt-2 RNAi - N2_Empty Vector == 0 0.8232 0.2413 3.412 0.000646 ***

## Sheet: Figure S5
Statistical test on phenotypic data Figure S5
					Signif. codes: 0 '***' 0.001 '**' 0.01 '*' 0.05 '.' 0.1 ' ' 1
Assay	Run	Worm_Strain	Control	Bacterial_Strain	(Adjusted p values reported -- bonferroni method)
AZ_67	I	rrf-3(b26), glp-1(ar202) and glp-1(bn18)	N2 empty_vector	Bt247 and Bt679
> summary(glht(mod1.2,linfct=mcp(worm_treat="Tukey")),test=adjusted(type = "bonf")) # all to all
	Simultaneous Tests for General Linear Hypotheses
Multiple Comparisons of Means: Tukey Contrasts
Fit: glm(formula = cbind(Alive, Dead) ~ worm_treat + Bacterial_conc, family = binomial, data = AZ_67_Bt679)
Linear Hypotheses:
Estimate Std. Error z value Pr(>|z|)
rrf-3(b26)_Empty Vector - rrf-3(b26)_elt-2 RNAi == 0 -3.06951 0.28214 -10.879 < 2e-16 ***
N2_elt-2 RNAi - rrf-3(b26)_elt-2 RNAi == 0 -3.02064 0.28797 -10.490 < 2e-16 ***
N2_Empty Vector - rrf-3(b26)_elt-2 RNAi == 0 -4.89821 0.59815 -8.189 1.33e-15 ***
N2_elt-2 RNAi - rrf-3(b26)_Empty Vector == 0 0.04887 0.35226 0.139 1.0000
N2_Empty Vector - rrf-3(b26)_Empty Vector == 0 -1.82870 0.63092 -2.898 0.0225 *
N2_Empty Vector - N2_elt-2 RNAi == 0 -1.87757 0.63388 -2.962 0.0183 *
elt-2 RNAi_glp-1(bn18) - elt-2 RNAi_glp-1(ar202) == 0 -0.4568 0.3405 -1.341 1.000000
elt-2 RNAi_N2 - elt-2 RNAi_glp-1(ar202) == 0 -1.5461 0.4086 -3.784 0.002316 **
Empty Vector_glp-1(ar202) - elt-2 RNAi_glp-1(ar202) == 0 0.8089 0.3080 2.626 0.129445
Empty Vector_glp-1(bn18) - elt-2 RNAi_glp-1(ar202) == 0 0.3209 0.2970 1.081 1.000000
Empty Vector_N2 - elt-2 RNAi_glp-1(ar202) == 0 -3.8241 1.0272 -3.723 0.002954 **
elt-2 RNAi_N2 - elt-2 RNAi_glp-1(bn18) == 0 -1.0893 0.4358 -2.500 0.186449
Empty Vector_glp-1(ar202) - elt-2 RNAi_glp-1(bn18) == 0 1.2657 0.3432 3.687 0.003398 **
Empty Vector_glp-1(bn18) - elt-2 RNAi_glp-1(bn18) == 0 0.7777 0.3334 2.332 0.295180
Empty Vector_N2 - elt-2 RNAi_glp-1(bn18) == 0 -3.3673 1.0383 -3.243 0.017734 *
Empty Vector_glp-1(ar202) - elt-2 RNAi_N2 == 0 2.3550 0.4109 5.731 1.49e-07 ***
Empty Vector_glp-1(bn18) - elt-2 RNAi_N2 == 0 1.8670 0.4027 4.636 5.33e-05 ***
Empty Vector_N2 - elt-2 RNAi_N2 == 0 -2.2780 1.0626 -2.144 0.480676
Empty Vector_glp-1(bn18) - Empty Vector_glp-1(ar202) == 0 -0.4880 0.3002 -1.626 1.000000
Empty Vector_N2 - Empty Vector_glp-1(ar202) == 0 -4.6330 1.0281 -4.506 9.89e-05 ***
Empty Vector_N2 - Empty Vector_glp-1(bn18) == 0 -4.1450 1.0249 -4.044 0.000787 ***
> summary(glht(mod1.2,linfct=mcp(worm_treat="Tukey")),test=adjusted(type = "bonf")) # all to all
	Simultaneous Tests for General Linear Hypotheses
Multiple Comparisons of Means: Tukey Contrasts
Fit: glm(formula = cbind(Alive, Dead) ~ worm_treat + Bacterial_conc, family = binomial, data = AZ_67_Bt247)
Linear Hypotheses:
Estimate Std. Error z value Pr(>|z|)
rrf-3(b26)_Empty Vector - rrf-3(b26)_elt-2 RNAi == 0 -2.4729 0.2524 -9.796 < 2e-16 ***
N2_elt-2 RNAi - rrf-3(b26)_elt-2 RNAi == 0 -0.8879 0.2684 -3.308 0.00564 **
N2_Empty Vector - rrf-3(b26)_elt-2 RNAi == 0 -4.1407 0.2524 -16.403 < 2e-16 ***
N2_elt-2 RNAi - rrf-3(b26)_Empty Vector == 0 1.5849 0.1858 8.531 < 2e-16 ***
N2_Empty Vector - rrf-3(b26)_Empty Vector == 0 -1.6678 0.1560 -10.690 < 2e-16 ***
N2_Empty Vector - N2_elt-2 RNAi == 0 -3.2528 0.1858 -17.509 < 2e-16 ***
elt-2 RNAi_glp-1(bn18) - elt-2 RNAi_glp-1(ar202) == 0 -0.09044 0.18416 -0.491 1.000000
elt-2 RNAi_N2 - elt-2 RNAi_glp-1(ar202) == 0 -0.57300 0.16760 -3.419 0.009433 **
Empty Vector_glp-1(ar202) - elt-2 RNAi_glp-1(ar202) == 0 0.12820 0.18668 0.687 1.000000
Empty Vector_glp-1(bn18) - elt-2 RNAi_glp-1(ar202) == 0 -0.35306 0.17489 -2.019 0.652682
Empty Vector_N2 - elt-2 RNAi_glp-1(ar202) == 0 -1.32062 0.16503 -8.002 1.67e-14 ***
elt-2 RNAi_N2 - elt-2 RNAi_glp-1(bn18) == 0 -0.48256 0.17311 -2.788 0.079641 .
Empty Vector_glp-1(ar202) - elt-2 RNAi_glp-1(bn18) == 0 0.21864 0.19165 1.141 1.000000
Empty Vector_glp-1(bn18) - elt-2 RNAi_glp-1(bn18) == 0 -0.26262 0.18017 -1.458 1.000000
Empty Vector_N2 - elt-2 RNAi_glp-1(bn18) == 0 -1.23018 0.17062 -7.210 8.38e-12 ***
Empty Vector_glp-1(ar202) - elt-2 RNAi_N2 == 0 0.70120 0.17579 3.989 0.000996 ***
Empty Vector_glp-1(bn18) - elt-2 RNAi_N2 == 0 0.21995 0.16320 1.348 1.000000
Empty Vector_N2 - elt-2 RNAi_N2 == 0 -0.74761 0.15259 -4.900 1.44e-05 ***
Empty Vector_glp-1(bn18) - Empty Vector_glp-1(ar202) == 0 -0.48126 0.18275 -2.633 0.126791
Empty Vector_N2 - Empty Vector_glp-1(ar202) == 0 -1.44881 0.17333 -8.359 < 2e-16 ***
Empty Vector_N2 - Empty Vector_glp-1(bn18) == 0 -0.96756 0.16056 -6.026 2.52e-08 ***
					Signif. codes: 0 '***' 0.001 '**' 0.01 '*' 0.05 '.' 0.1 ' ' 1
Assay	Run	Worm_Strain	Control	Bacterial_Strain	(Adjusted p values reported -- bonferroni method)
AZ_71	I	asp-1(tm666)	N2 empty_vector	Bt247 and Bt679
> summary(glht(mod1.2,linfct=mcp(worm_treat="Tukey")),test=adjusted(type = "bonf")) # all to all
	Simultaneous Tests for General Linear Hypotheses
Multiple Comparisons of Means: Tukey Contrasts
Fit: glm(formula = cbind(Alive, Dead) ~ worm_treat + Bacterial_conc, family = binomial, data = AZ_71_Bt679)
Linear Hypotheses:
Estimate Std. Error z value Pr(>|z|)
Empty Vector_N2 - elt-2 RNAi_N2 == 0 -0.545917 0.275075 -1.985 1.00000
Empty Vector_N2 - Empty Vector_asp-1(tm666) == 0 -0.594707 0.277231 -2.145 0.89430
Empty Vector_N2 - elt-2 RNAi_asp-1(tm666) == 0 -0.479077 0.329454 -1.454 1.00000
Empty Vector_498 - elt-2 RNAi_N2 == 0 0.048790 0.288604 0.169 1.00000
elt-2 RNAi_N2 - elt-2 RNAi_asp-1(tm666) == 0 0.066840 0.339081 0.197 1.00000
Empty Vector_asp-1(tm666) - elt-2 RNAi_asp-1(tm666) == 0 0.115630 0.340831 0.339 1.00000
> summary(glht(mod1.2,linfct=mcp(worm_treat="Tukey")),test=adjusted(type = "bonf")) # all to all
	Simultaneous Tests for General Linear Hypotheses
Multiple Comparisons of Means: Tukey Contrasts
Fit: glm(formula = cbind(Alive, Dead) ~ worm_treat + Bacterial_conc, family = binomial, data = AZ_71_Bt247)
Linear Hypotheses:
Estimate Std. Error z value Pr(>|z|)
Empty Vector_N2 - elt-2 RNAi_N2 == 0 -3.2540 0.3601 -9.038 < 2e-16 ***
Empty Vector_N2 - Empty Vector_asp-1(tm666) == 0 -1.3550 0.3225 -4.202 0.000742 ***
Empty Vector_N2 - elt-2 RNAi_asp-1(tm666) == 0 -1.5155 0.3805 -3.983 0.001903 **
Empty Vector_asp-1(tm666) - elt-2 RNAi_N2 == 0 -1.8990 0.3225 -5.888 1.09e-07 ***
elt-2 RNAi_N2 - elt-2 RNAi_asp-1(tm666) == 0 1.7385 0.3805 4.569 0.000137 ***
Empty Vector_asp-1(tm666) - elt-2 RNAi_asp-1(tm666) == 0 -0.1605 0.3452 -0.465 1.000000
					Signif. codes: 0 '***' 0.001 '**' 0.01 '*' 0.05 '.' 0.1 ' ' 1
Assay	Run	Worm_Strain	Control	Bacterial_Strain	(Adjusted p values reported -- bonferroni method)
AZ_101	II	asp-1(tm666)	N2 empty_vector	Bt247 and Bt679
> summary(glht(mod1.2,linfct=mcp(worm_treat="Tukey")),test=adjusted(type = "bonf")) # all to all
	Simultaneous Tests for General Linear Hypotheses
Multiple Comparisons of Means: Tukey Contrasts
Fit: glm(formula = cbind(Alive, Dead) ~ worm_treat + Bacterial_conc, family = binomial, data = AZ_101_Bt679)
Linear Hypotheses:
Estimate Std. Error z value Pr(>|z|)
Empty vector_asp-1(tm666) - Empty vector_N2 == 0 -0.2899 0.2084 -1.391 0.98587
elt-2 RNAi_N2 - Empty vector_N2 == 0 -2.2630 0.2039 -11.101 < 2e-16 ***
elt-2 RNAi_asp-1(tm666) - Empty vector_N2 == 0 -0.7186 0.2072 -3.469 0.00314 **
elt-2 RNAi_N2 - Empty vector_asp-1(tm666) == 0 -1.9731 0.1952 -10.106 < 2e-16 ***
elt-2 RNAi_asp-1(tm666) - Empty vector_asp-1(tm666) == 0 -0.4288 0.2003 -2.141 0.19384
elt-2 RNAi_asp-1(tm666) - elt-2 RNAi_N2 == 0 1.5444 0.1936 7.979 9.33e-15 ***
> summary(glht(mod1.2,linfct=mcp(worm_treat="Tukey")),test=adjusted(type = "bonf")) # all to all
	Simultaneous Tests for General Linear Hypotheses
Multiple Comparisons of Means: Tukey Contrasts
Fit: glm(formula = cbind(Alive, Dead) ~ worm_treat + Bacterial_conc, family = binomial, data = AZ_101_Bt247)
Linear Hypotheses:
Estimate Std. Error z value Pr(>|z|)
elt-2 RNAi_N2 - Empty vector_N2 == 0 1.3541 0.2246 6.029 9.87e-09 ***
Empty vector_asp-1(tm666) - Empty vector_N2 == 0 -0.8675 0.1759 -4.932 4.87e-06 ***
elt-2 RNAi_asp-1(tm666) - Empty vector_N2 == 0 0.7951 0.1950 4.077 0.000274 ***
elt-2 RNAi_N2 - Empty vector_asp-1(tm666) == 0 2.2217 0.2251 9.868 < 2e-16 ***
elt-2 RNAi_asp-1(tm666) - elt-2 RNAi_N2 == 0 -0.5590 0.2391 -2.337 0.116516
elt-2 RNAi_asp-1(tm666) - Empty vector_asp-1(tm666) == 0 1.6627 0.1953 8.516 < 2e-16 ***
					Signif. codes: 0 '***' 0.001 '**' 0.01 '*' 0.05 '.' 0.1 ' ' 1
Assay	Run	Worm_Strain	Control	Bacterial_Strain	(Adjusted p values reported -- bonferroni method)
AZ_101_2	III	asp-1(tm666)	N2 empty_vector	Bt247 and Bt679
> summary(glht(mod1.2,linfct=mcp(worm_treat="Tukey")),test=adjusted(type = "bonf")) # all to all
	Simultaneous Tests for General Linear Hypotheses
Multiple Comparisons of Means: Tukey Contrasts
Fit: glm(formula = cbind(Alive, Dead) ~ worm_treat + Bacterial_conc, family = binomial, data = AZ_101_2_Bt679)
Linear Hypotheses:
Estimate Std. Error z value Pr(>|z|)
Empty vector_asp-1(tm666) - Empty vector_N2 == 0 0.3863 0.2534 1.524 0.764559
elt-2 RNAi_N2 - Empty vector_N2 == 0 -1.7189 0.2128 -8.078 4.00e-15 ***
elt-2 RNAi_asp-1(tm666) - Empty vector_N2 == 0 -0.8735 0.2285 -3.822 0.000794 ***
elt-2 RNAi_N2 - Empty vector_asp-1(tm666) == 0 -2.1052 0.2270 -9.272 < 2e-16 ***
elt-2 RNAi_asp-1(tm666) - Empty vector_asp-1(tm666) == 0 -1.2598 0.2413 -5.222 1.06e-06 ***
elt-2 RNAi_asp-1(tm666) - elt-2 RNAi_N2 == 0 0.8454 0.1952 4.331 8.90e-05 ***
> summary(glht(mod1.2,linfct=mcp(worm_treat="Tukey")),test=adjusted(type = "bonf")) # all to all
	Simultaneous Tests for General Linear Hypotheses
Multiple Comparisons of Means: Tukey Contrasts
Fit: glm(formula = cbind(Alive, Dead) ~ worm_treat + Bacterial_conc, family = binomial, data = AZ_101_2_Bt247)
Linear Hypotheses:
Estimate Std. Error z value Pr(>|z|)
Empty vector_asp-1(tm666) - Empty vector_N2 == 0 -0.1521 0.1982 -0.767 1
elt-2 RNAi_N2 - Empty vector_N2 == 0 3.7381 0.2778 13.456 < 2e-16 ***
elt-2 RNAi_asp-1(tm666) - Empty vector_N2 == 0 1.4790 0.2079 7.115 6.69e-12 ***
elt-2 RNAi_N2 - Empty vector_asp-1(tm666) == 0 3.8902 0.2894 13.442 < 2e-16 ***
elt-2 RNAi_asp-1(tm666) - Empty vector_asp-1(tm666) == 0 1.6311 0.2225 7.331 1.37e-12 ***
elt-2 RNAi_asp-1(tm666) - elt-2 RNAi_N2 == 0 -2.2591 0.2936 -7.694 8.53e-14 ***
					Signif. codes: 0 '***' 0.001 '**' 0.01 '*' 0.05 '.' 0.1 ' ' 1
Assay	Run	Worm_Strain	Control	Bacterial_Strain	(Adjusted p values reported -- bonferroni method)
BA_39	V	asp-1(tm666)	N2 empty_vector	Bt247 and Bt679
> summary(glht(mod1.2,linfct=mcp(worm_treat="Tukey")),test=adjusted(type = "bonf")) # all to all
	Simultaneous Tests for General Linear Hypotheses
Multiple Comparisons of Means: Tukey Contrasts
Fit: glm(formula = cbind(Alive, Dead) ~ worm_treat + Bacterial_conc, family = binomial, data = BA_39_Bt679)
Linear Hypotheses:
Estimate Std. Error z value Pr(>|z|)
elt-2 RNAi_N2 - elt-2 RNAi_asp-1(tm666) == 0 -1.2981 0.1979 -6.558 3.26e-10 ***
Empty vector_asp-1(tm666) - elt-2 RNAi_asp-1(tm666) == 0 0.8205 0.2307 3.556 0.00226 **
Empty vector_N2 - elt-2 RNAi_asp-1(tm666) == 0 -0.2951 0.1991 -1.482 0.82997
Empty vector_asp-1(tm666) - elt-2 RNAi_N2 == 0 2.1186 0.2169 9.769 < 2e-16 ***
Empty vector_N2 - elt-2 RNAi_N2 == 0 1.0030 0.1797 5.582 1.43e-07 ***
Empty vector_N2 - Empty vector_asp-1(tm666) == 0 -1.1156 0.2175 -5.128 1.76e-06 ***
> summary(glht(mod1.2,linfct=mcp(worm_treat="Tukey")),test=adjusted(type = "bonf")) # all to all
	Simultaneous Tests for General Linear Hypotheses
Multiple Comparisons of Means: Tukey Contrasts
Fit: glm(formula = cbind(Alive, Dead) ~ worm_treat + Bacterial_conc, family = binomial, data = BA_39_Bt247)
Linear Hypotheses:
Estimate Std. Error z value Pr(>|z|)
elt-2 RNAi_N2 - elt-2 RNAi_asp-1(tm666) == 0 1.94790 0.42140 4.622 2.27e-05 ***
Empty vector_asp-1(tm666) - elt-2 RNAi_asp-1(tm666) == 0 -1.46107 0.21489 -6.799 6.32e-11 ***
Empty vector_N2 - elt-2 RNAi_asp-1(tm666) == 0 -1.43612 0.20938 -6.859 4.16e-11 ***
Empty vector_asp-1(tm666) - elt-2 RNAi_N2 == 0 -3.40897 0.40228 -8.474 < 2e-16 ***
Empty vector_N2 - elt-2 RNAi_N2 == 0 -3.38402 0.39936 -8.474 < 2e-16 ***
Empty vector_N2 - Empty vector_asp-1(tm666) == 0 0.02494 0.16467 0.151 1
					Signif. codes: 0 '***' 0.001 '**' 0.01 '*' 0.05 '.' 0.1 ' ' 1
Assay	Run	Worm_Strain	Control	Bacterial_Strain	(Adjusted p values reported -- bonferroni method)
BA_43	V	asp-1(tm666)	N2 empty_vector	Bt247 and Bt679
> summary(glht(mod1.2,linfct=mcp(worm_treat="Tukey")),test=adjusted(type = "bonf")) # all to all
	Simultaneous Tests for General Linear Hypotheses
Multiple Comparisons of Means: Tukey Contrasts
Fit: glm(formula = cbind(Alive, Dead) ~ worm_treat + Bacterial_conc, family = binomial, data = BA_43_Bt679)
Linear Hypotheses:
Estimate Std. Error z value Pr(>|z|)
N2 - asp-1(tm666) == 0 -0.4017 0.1690 -2.376 0.0175 *
> summary(glht(mod1.2,linfct=mcp(worm_treat="Tukey")),test=adjusted(type = "bonf")) # all to all
	Simultaneous Tests for General Linear Hypotheses
Multiple Comparisons of Means: Tukey Contrasts
Fit: glm(formula = cbind(Alive, Dead) ~ worm_treat + Bacterial_conc, family = binomial, data = BA_43_Bt247)
Linear Hypotheses:
Estimate Std. Error z value Pr(>|z|)
N2 - asp-1(tm666) == 0 -0.04444 0.17338 -0.256 0.798

## Sheet: Figure S6
Statistical test on phenotypic data Figure S6
					Signif. codes: 0 '***' 0.001 '**' 0.01 '*' 0.05 '.' 0.1 ' ' 1
Assay	Run	Worm_Strain	Control	Bacterial_Strain	(Adjusted p values reported -- bonferroni method)
AZ_65	I	nhr-8(ok186)	N2 empty_vector	Bt247 and Bt679
> summary(glht(mod1.2,linfct=mcp(worm_treat="Tukey")),test=adjusted(type = "bonf")) # all to all
	Simultaneous Tests for General Linear Hypotheses
Multiple Comparisons of Means: Tukey Contrasts
Fit: glm(formula = cbind(Alive, Dead) ~ worm_treat + Bacterial_conc, family = binomial, data = AZ_65_Bt679)
Linear Hypotheses:
Estimate Std. Error z value Pr(>|z|)
elt-2 RNAi_nhr_8(ok186) - elt-2 RNAi_N2 == 0 0.4078 0.1565 2.605 0.055075 .
Empty Vector_N2 - elt-2 RNAi_N2 == 0 -0.2753 0.1614 -1.705 0.528826
Empty Vector_nhr_8(ok186) - elt-2 RNAi_N2 == 0 1.7889 0.1785 10.022 < 2e-16 ***
Empty Vector_N2 - elt-2 RNAi_nhr_8(ok186) == 0 -0.6831 0.1618 -4.223 0.000145 ***
Empty Vector_nhr_8(ok186) - elt-2 RNAi_nhr_8(ok186) == 0 1.3812 0.1750 7.890 1.87e-14 ***
Empty Vector_nhr_8(ok186) - Empty Vector_N2 == 0 2.0642 0.1841 11.214 < 2e-16 ***
> summary(glht(mod1.2,linfct=mcp(worm_treat="Tukey")),test=adjusted(type = "bonf")) # all to all
	Simultaneous Tests for General Linear Hypotheses
Multiple Comparisons of Means: Tukey Contrasts
Fit: glm(formula = cbind(Alive, Dead) ~ worm_treat + Bacterial_conc, family = binomial, data = AZ_65_Bt247)
Linear Hypotheses:
Estimate Std. Error z value Pr(>|z|)
elt-2 RNAi_nhr_8(ok186) - elt-2 RNAi_N2 == 0 0.7806 0.3924 1.989 0.28
Empty Vector_N2 - elt-2 RNAi_N2 == 0 -3.5969 0.2506 -14.353 <2e-16 ***
Empty Vector_nhr_8(ok186) - elt-2 RNAi_N2 == 0 -2.2037 0.2508 -8.785 <2e-16 ***
Empty Vector_N2 - elt-2 RNAi_nhr_8(ok186) == 0 -4.3774 0.3396 -12.892 <2e-16 ***
Empty Vector_nhr_8(ok186) - elt-2 RNAi_nhr_8(ok186) == 0 -2.9843 0.3395 -8.789 <2e-16 ***
Empty Vector_nhr_8(ok186) - Empty Vector_N2 == 0 1.3932 0.1499 9.294 <2e-16 ***
